# Supplementary material for: Filopodia-based contact stimulation of cell migration drives tissue morphogenesis
Source: Nat Commun. 2021 Feb 4;12:791. doi: 10.1038/s41467-020-20362-2 (PMC7862658; doi:10.1038/s41467-020-20362-2)
Supplement: Supplementary file 25 — Supplementary Data 1 [file 41467_2020_20362_MOESM25_ESM.zip]

Archive with 760 entries (697 files):
- computer simulation/
- computer simulation/.DS_Store
- __MACOSX/
- __MACOSX/computer simulation/
- __MACOSX/computer simulation/._.DS_Store
- computer simulation/CellMovement 1.3/
- computer simulation/CellMovement 1.3/.DS_Store
- __MACOSX/computer simulation/CellMovement 1.3/
- __MACOSX/computer simulation/CellMovement 1.3/._.DS_Store
- computer simulation/CellMovement 1.3/CellMovement.exe
- __MACOSX/computer simulation/CellMovement 1.3/._CellMovement.exe
- computer simulation/CellMovement 1.3/CellMovement_Data/
- computer simulation/CellMovement 1.3/CellMovement_Data/app.info
- __MACOSX/computer simulation/CellMovement 1.3/CellMovement_Data/
- __MACOSX/computer simulation/CellMovement 1.3/CellMovement_Data/._app.info
- computer simulation/CellMovement 1.3/CellMovement_Data/boot.config
- __MACOSX/computer simulation/CellMovement 1.3/CellMovement_Data/._boot.config
- computer simulation/CellMovement 1.3/CellMovement_Data/globalgamemanagers
- __MACOSX/computer simulation/CellMovement 1.3/CellMovement_Data/._globalgamemanagers
- computer simulation/CellMovement 1.3/CellMovement_Data/globalgamemanagers.assets
- __MACOSX/computer simulation/CellMovement 1.3/CellMovement_Data/._globalgamemanagers.assets
- computer simulation/CellMovement 1.3/CellMovement_Data/level0
- __MACOSX/computer simulation/CellMovement 1.3/CellMovement_Data/._level0
- computer simulation/CellMovement 1.3/CellMovement_Data/level0.resS
- __MACOSX/computer simulation/CellMovement 1.3/CellMovement_Data/._level0.resS
- computer simulation/CellMovement 1.3/CellMovement_Data/Managed/
- computer simulation/CellMovement 1.3/CellMovement_Data/Managed/Assembly-CSharp.dll
- __MACOSX/computer simulation/CellMovement 1.3/CellMovement_Data/Managed/
- __MACOSX/computer simulation/CellMovement 1.3/CellMovement_Data/Managed/._Assembly-CSharp.dll
- computer simulation/CellMovement 1.3/CellMovement_Data/Managed/com.unity.multiplayer-hlapi.Runtime.dll
- __MACOSX/computer simulation/CellMovement 1.3/CellMovement_Data/Managed/._com.unity.multiplayer-hlapi.Runtime.dll
- computer simulation/CellMovement 1.3/CellMovement_Data/Managed/Mono.Security.dll
- __MACOSX/computer simulation/CellMovement 1.3/CellMovement_Data/Managed/._Mono.Security.dll
- computer simulation/CellMovement 1.3/CellMovement_Data/Managed/mscorlib.dll
- __MACOSX/computer simulation/CellMovement 1.3/CellMovement_Data/Managed/._mscorlib.dll
- computer simulation/CellMovement 1.3/CellMovement_Data/Managed/netstandard.dll
- __MACOSX/computer simulation/CellMovement 1.3/CellMovement_Data/Managed/._netstandard.dll
- computer simulation/CellMovement 1.3/CellMovement_Data/Managed/System.ComponentModel.Composition.dll
- __MACOSX/computer simulation/CellMovement 1.3/CellMovement_Data/Managed/._System.ComponentModel.Composition.dll
- computer simulation/CellMovement 1.3/CellMovement_Data/Managed/System.Configuration.dll
- __MACOSX/computer simulation/CellMovement 1.3/CellMovement_Data/Managed/._System.Configuration.dll
- computer simulation/CellMovement 1.3/CellMovement_Data/Managed/System.Core.dll
- __MACOSX/computer simulation/CellMovement 1.3/CellMovement_Data/Managed/._System.Core.dll
- computer simulation/CellMovement 1.3/CellMovement_Data/Managed/System.Data.dll
- __MACOSX/computer simulation/CellMovement 1.3/CellMovement_Data/Managed/._System.Data.dll
- computer simulation/CellMovement 1.3/CellMovement_Data/Managed/System.Diagnostics.StackTrace.dll
- __MACOSX/computer simulation/CellMovement 1.3/CellMovement_Data/Managed/._System.Diagnostics.StackTrace.dll
- computer simulation/CellMovement 1.3/CellMovement_Data/Managed/System.dll
- __MACOSX/computer simulation/CellMovement 1.3/CellMovement_Data/Managed/._System.dll
- computer simulation/CellMovement 1.3/CellMovement_Data/Managed/System.Drawing.dll
- __MACOSX/computer simulation/CellMovement 1.3/CellMovement_Data/Managed/._System.Drawing.dll
- computer simulation/CellMovement 1.3/CellMovement_Data/Managed/System.EnterpriseServices.dll
- __MACOSX/computer simulation/CellMovement 1.3/CellMovement_Data/Managed/._System.EnterpriseServices.dll
- computer simulation/CellMovement 1.3/CellMovement_Data/Managed/System.Globalization.Extensions.dll
- __MACOSX/computer simulation/CellMovement 1.3/CellMovement_Data/Managed/._System.Globalization.Extensions.dll
- computer simulation/CellMovement 1.3/CellMovement_Data/Managed/System.IO.Compression.dll
- __MACOSX/computer simulation/CellMovement 1.3/CellMovement_Data/Managed/._System.IO.Compression.dll
- computer simulation/CellMovement 1.3/CellMovement_Data/Managed/System.IO.Compression.FileSystem.dll
- __MACOSX/computer simulation/CellMovement 1.3/CellMovement_Data/Managed/._System.IO.Compression.FileSystem.dll
- computer simulation/CellMovement 1.3/CellMovement_Data/Managed/System.Net.Http.dll
- __MACOSX/computer simulation/CellMovement 1.3/CellMovement_Data/Managed/._System.Net.Http.dll
- computer simulation/CellMovement 1.3/CellMovement_Data/Managed/System.Numerics.dll
- __MACOSX/computer simulation/CellMovement 1.3/CellMovement_Data/Managed/._System.Numerics.dll
- computer simulation/CellMovement 1.3/CellMovement_Data/Managed/System.Runtime.Serialization.dll
- __MACOSX/computer simulation/CellMovement 1.3/CellMovement_Data/Managed/._System.Runtime.Serialization.dll
- computer simulation/CellMovement 1.3/CellMovement_Data/Managed/System.Runtime.Serialization.Xml.dll
- __MACOSX/computer simulation/CellMovement 1.3/CellMovement_Data/Managed/._System.Runtime.Serialization.Xml.dll
- computer simulation/CellMovement 1.3/CellMovement_Data/Managed/System.ServiceModel.Internals.dll
- __MACOSX/computer simulation/CellMovement 1.3/CellMovement_Data/Managed/._System.ServiceModel.Internals.dll
- computer simulation/CellMovement 1.3/CellMovement_Data/Managed/System.Transactions.dll
- __MACOSX/computer simulation/CellMovement 1.3/CellMovement_Data/Managed/._System.Transactions.dll
- computer simulation/CellMovement 1.3/CellMovement_Data/Managed/System.Xml.dll
- __MACOSX/computer simulation/CellMovement 1.3/CellMovement_Data/Managed/._System.Xml.dll
- computer simulation/CellMovement 1.3/CellMovement_Data/Managed/System.Xml.Linq.dll
- __MACOSX/computer simulation/CellMovement 1.3/CellMovement_Data/Managed/._System.Xml.Linq.dll
- computer simulation/CellMovement 1.3/CellMovement_Data/Managed/System.Xml.XPath.XDocument.dll
- __MACOSX/computer simulation/CellMovement 1.3/CellMovement_Data/Managed/._System.Xml.XPath.XDocument.dll
- computer simulation/CellMovement 1.3/CellMovement_Data/Managed/Unity.Analytics.DataPrivacy.dll
- __MACOSX/computer simulation/CellMovement 1.3/CellMovement_Data/Managed/._Unity.Analytics.DataPrivacy.dll
- computer simulation/CellMovement 1.3/CellMovement_Data/Managed/Unity.Recorder.dll
- __MACOSX/computer simulation/CellMovement 1.3/CellMovement_Data/Managed/._Unity.Recorder.dll
- computer simulation/CellMovement 1.3/CellMovement_Data/Managed/Unity.TextMeshPro.dll
- __MACOSX/computer simulation/CellMovement 1.3/CellMovement_Data/Managed/._Unity.TextMeshPro.dll
- computer simulation/CellMovement 1.3/CellMovement_Data/Managed/Unity.Timeline.dll
- __MACOSX/computer simulation/CellMovement 1.3/CellMovement_Data/Managed/._Unity.Timeline.dll
- computer simulation/CellMovement 1.3/CellMovement_Data/Managed/UnityEngine.AccessibilityModule.dll
- __MACOSX/computer simulation/CellMovement 1.3/CellMovement_Data/Managed/._UnityEngine.AccessibilityModule.dll
- computer simulation/CellMovement 1.3/CellMovement_Data/Managed/UnityEngine.AccessibilityModule.dll.mdb
- __MACOSX/computer simulation/CellMovement 1.3/CellMovement_Data/Managed/._UnityEngine.AccessibilityModule.dll.mdb
- computer simulation/CellMovement 1.3/CellMovement_Data/Managed/UnityEngine.Advertisements.dll
- __MACOSX/computer simulation/CellMovement 1.3/CellMovement_Data/Managed/._UnityEngine.Advertisements.dll
- computer simulation/CellMovement 1.3/CellMovement_Data/Managed/UnityEngine.AIModule.dll
- __MACOSX/computer simulation/CellMovement 1.3/CellMovement_Data/Managed/._UnityEngine.AIModule.dll
- computer simulation/CellMovement 1.3/CellMovement_Data/Managed/UnityEngine.AIModule.dll.mdb
- __MACOSX/computer simulation/CellMovement 1.3/CellMovement_Data/Managed/._UnityEngine.AIModule.dll.mdb
- computer simulation/CellMovement 1.3/CellMovement_Data/Managed/UnityEngine.AndroidJNIModule.dll
- __MACOSX/computer simulation/CellMovement 1.3/CellMovement_Data/Managed/._UnityEngine.AndroidJNIModule.dll
- computer simulation/CellMovement 1.3/CellMovement_Data/Managed/UnityEngine.AndroidJNIModule.dll.mdb
- __MACOSX/computer simulation/CellMovement 1.3/CellMovement_Data/Managed/._UnityEngine.AndroidJNIModule.dll.mdb
- computer simulation/CellMovement 1.3/CellMovement_Data/Managed/UnityEngine.AnimationModule.dll
- __MACOSX/computer simulation/CellMovement 1.3/CellMovement_Data/Managed/._UnityEngine.AnimationModule.dll
- computer simulation/CellMovement 1.3/CellMovement_Data/Managed/UnityEngine.AnimationModule.dll.mdb
- __MACOSX/computer simulation/CellMovement 1.3/CellMovement_Data/Managed/._UnityEngine.AnimationModule.dll.mdb
- computer simulation/CellMovement 1.3/CellMovement_Data/Managed/UnityEngine.ARModule.dll
- __MACOSX/computer simulation/CellMovement 1.3/CellMovement_Data/Managed/._UnityEngine.ARModule.dll
- computer simulation/CellMovement 1.3/CellMovement_Data/Managed/UnityEngine.ARModule.dll.mdb
- __MACOSX/computer simulation/CellMovement 1.3/CellMovement_Data/Managed/._UnityEngine.ARModule.dll.mdb
- computer simulation/CellMovement 1.3/CellMovement_Data/Managed/UnityEngine.AssetBundleModule.dll
- __MACOSX/computer simulation/CellMovement 1.3/CellMovement_Data/Managed/._UnityEngine.AssetBundleModule.dll
- computer simulation/CellMovement 1.3/CellMovement_Data/Managed/UnityEngine.AssetBundleModule.dll.mdb
- __MACOSX/computer simulation/CellMovement 1.3/CellMovement_Data/Managed/._UnityEngine.AssetBundleModule.dll.mdb
- computer simulation/CellMovement 1.3/CellMovement_Data/Managed/UnityEngine.AudioModule.dll
- __MACOSX/computer simulation/CellMovement 1.3/CellMovement_Data/Managed/._UnityEngine.AudioModule.dll
- computer simulation/CellMovement 1.3/CellMovement_Data/Managed/UnityEngine.AudioModule.dll.mdb
- __MACOSX/computer simulation/CellMovement 1.3/CellMovement_Data/Managed/._UnityEngine.AudioModule.dll.mdb
- computer simulation/CellMovement 1.3/CellMovement_Data/Managed/UnityEngine.ClothModule.dll
- __MACOSX/computer simulation/CellMovement 1.3/CellMovement_Data/Managed/._UnityEngine.ClothModule.dll
- computer simulation/CellMovement 1.3/CellMovement_Data/Managed/UnityEngine.ClothModule.dll.mdb
- __MACOSX/computer simulation/CellMovement 1.3/CellMovement_Data/Managed/._UnityEngine.ClothModule.dll.mdb
- computer simulation/CellMovement 1.3/CellMovement_Data/Managed/UnityEngine.ClusterInputModule.dll
- __MACOSX/computer simulation/CellMovement 1.3/CellMovement_Data/Managed/._UnityEngine.ClusterInputModule.dll
- computer simulation/CellMovement 1.3/CellMovement_Data/Managed/UnityEngine.ClusterInputModule.dll.mdb
- __MACOSX/computer simulation/CellMovement 1.3/CellMovement_Data/Managed/._UnityEngine.ClusterInputModule.dll.mdb
- computer simulation/CellMovement 1.3/CellMovement_Data/Managed/UnityEngine.ClusterRendererModule.dll
- __MACOSX/computer simulation/CellMovement 1.3/CellMovement_Data/Managed/._UnityEngine.ClusterRendererModule.dll
- computer simulation/CellMovement 1.3/CellMovement_Data/Managed/UnityEngine.ClusterRendererModule.dll.mdb
- __MACOSX/computer simulation/CellMovement 1.3/CellMovement_Data/Managed/._UnityEngine.ClusterRendererModule.dll.mdb
- computer simulation/CellMovement 1.3/CellMovement_Data/Managed/UnityEngine.CoreModule.dll
- __MACOSX/computer simulation/CellMovement 1.3/CellMovement_Data/Managed/._UnityEngine.CoreModule.dll
- computer simulation/CellMovement 1.3/CellMovement_Data/Managed/UnityEngine.CoreModule.dll.mdb
- __MACOSX/computer simulation/CellMovement 1.3/CellMovement_Data/Managed/._UnityEngine.CoreModule.dll.mdb
- computer simulation/CellMovement 1.3/CellMovement_Data/Managed/UnityEngine.CrashReportingModule.dll
- __MACOSX/computer simulation/CellMovement 1.3/CellMovement_Data/Managed/._UnityEngine.CrashReportingModule.dll
- computer simulation/CellMovement 1.3/CellMovement_Data/Managed/UnityEngine.CrashReportingModule.dll.mdb
- __MACOSX/computer simulation/CellMovement 1.3/CellMovement_Data/Managed/._UnityEngine.CrashReportingModule.dll.mdb
- computer simulation/CellMovement 1.3/CellMovement_Data/Managed/UnityEngine.DirectorModule.dll
- __MACOSX/computer simulation/CellMovement 1.3/CellMovement_Data/Managed/._UnityEngine.DirectorModule.dll
- computer simulation/CellMovement 1.3/CellMovement_Data/Managed/UnityEngine.DirectorModule.dll.mdb
- __MACOSX/computer simulation/CellMovement 1.3/CellMovement_Data/Managed/._UnityEngine.DirectorModule.dll.mdb
- computer simulation/CellMovement 1.3/CellMovement_Data/Managed/UnityEngine.dll
- __MACOSX/computer simulation/CellMovement 1.3/CellMovement_Data/Managed/._UnityEngine.dll
- computer simulation/CellMovement 1.3/CellMovement_Data/Managed/UnityEngine.dll.mdb
- __MACOSX/computer simulation/CellMovement 1.3/CellMovement_Data/Managed/._UnityEngine.dll.mdb
- computer simulation/CellMovement 1.3/CellMovement_Data/Managed/UnityEngine.DSPGraphModule.dll
- __MACOSX/computer simulation/CellMovement 1.3/CellMovement_Data/Managed/._UnityEngine.DSPGraphModule.dll
- computer simulation/CellMovement 1.3/CellMovement_Data/Managed/UnityEngine.DSPGraphModule.dll.mdb
- __MACOSX/computer simulation/CellMovement 1.3/CellMovement_Data/Managed/._UnityEngine.DSPGraphModule.dll.mdb
- computer simulation/CellMovement 1.3/CellMovement_Data/Managed/UnityEngine.FileSystemHttpModule.dll
- __MACOSX/computer simulation/CellMovement 1.3/CellMovement_Data/Managed/._UnityEngine.FileSystemHttpModule.dll
- computer simulation/CellMovement 1.3/CellMovement_Data/Managed/UnityEngine.FileSystemHttpModule.dll.mdb
- __MACOSX/computer simulation/CellMovement 1.3/CellMovement_Data/Managed/._UnityEngine.FileSystemHttpModule.dll.mdb
- computer simulation/CellMovement 1.3/CellMovement_Data/Managed/UnityEngine.GameCenterModule.dll
- __MACOSX/computer simulation/CellMovement 1.3/CellMovement_Data/Managed/._UnityEngine.GameCenterModule.dll
- computer simulation/CellMovement 1.3/CellMovement_Data/Managed/UnityEngine.GameCenterModule.dll.mdb
- __MACOSX/computer simulation/CellMovement 1.3/CellMovement_Data/Managed/._UnityEngine.GameCenterModule.dll.mdb
- computer simulation/CellMovement 1.3/CellMovement_Data/Managed/UnityEngine.GridModule.dll
- __MACOSX/computer simulation/CellMovement 1.3/CellMovement_Data/Managed/._UnityEngine.GridModule.dll
- computer simulation/CellMovement 1.3/CellMovement_Data/Managed/UnityEngine.GridModule.dll.mdb
- __MACOSX/computer simulation/CellMovement 1.3/CellMovement_Data/Managed/._UnityEngine.GridModule.dll.mdb
- computer simulation/CellMovement 1.3/CellMovement_Data/Managed/UnityEngine.HotReloadModule.dll
- __MACOSX/computer simulation/CellMovement 1.3/CellMovement_Data/Managed/._UnityEngine.HotReloadModule.dll
- computer simulation/CellMovement 1.3/CellMovement_Data/Managed/UnityEngine.HotReloadModule.dll.mdb
- __MACOSX/computer simulation/CellMovement 1.3/CellMovement_Data/Managed/._UnityEngine.HotReloadModule.dll.mdb
- computer simulation/CellMovement 1.3/CellMovement_Data/Managed/UnityEngine.ImageConversionModule.dll
- __MACOSX/computer simulation/CellMovement 1.3/CellMovement_Data/Managed/._UnityEngine.ImageConversionModule.dll
- computer simulation/CellMovement 1.3/CellMovement_Data/Managed/UnityEngine.ImageConversionModule.dll.mdb
- __MACOSX/computer simulation/CellMovement 1.3/CellMovement_Data/Managed/._UnityEngine.ImageConversionModule.dll.mdb
- computer simulation/CellMovement 1.3/CellMovement_Data/Managed/UnityEngine.IMGUIModule.dll
- __MACOSX/computer simulation/CellMovement 1.3/CellMovement_Data/Managed/._UnityEngine.IMGUIModule.dll
- computer simulation/CellMovement 1.3/CellMovement_Data/Managed/UnityEngine.IMGUIModule.dll.mdb
- __MACOSX/computer simulation/CellMovement 1.3/CellMovement_Data/Managed/._UnityEngine.IMGUIModule.dll.mdb
- computer simulation/CellMovement 1.3/CellMovement_Data/Managed/UnityEngine.InputLegacyModule.dll
- __MACOSX/computer simulation/CellMovement 1.3/CellMovement_Data/Managed/._UnityEngine.InputLegacyModule.dll
- computer simulation/CellMovement 1.3/CellMovement_Data/Managed/UnityEngine.InputLegacyModule.dll.mdb
- __MACOSX/computer simulation/CellMovement 1.3/CellMovement_Data/Managed/._UnityEngine.InputLegacyModule.dll.mdb
- computer simulation/CellMovement 1.3/CellMovement_Data/Managed/UnityEngine.InputModule.dll
- __MACOSX/computer simulation/CellMovement 1.3/CellMovement_Data/Managed/._UnityEngine.InputModule.dll
- computer simulation/CellMovement 1.3/CellMovement_Data/Managed/UnityEngine.InputModule.dll.mdb
- __MACOSX/computer simulation/CellMovement 1.3/CellMovement_Data/Managed/._UnityEngine.InputModule.dll.mdb
- computer simulation/CellMovement 1.3/CellMovement_Data/Managed/UnityEngine.JSONSerializeModule.dll
- __MACOSX/computer simulation/CellMovement 1.3/CellMovement_Data/Managed/._UnityEngine.JSONSerializeModule.dll
- computer simulation/CellMovement 1.3/CellMovement_Data/Managed/UnityEngine.JSONSerializeModule.dll.mdb
- __MACOSX/computer simulation/CellMovement 1.3/CellMovement_Data/Managed/._UnityEngine.JSONSerializeModule.dll.mdb
- computer simulation/CellMovement 1.3/CellMovement_Data/Managed/UnityEngine.LocalizationModule.dll
- __MACOSX/computer simulation/CellMovement 1.3/CellMovement_Data/Managed/._UnityEngine.LocalizationModule.dll
- computer simulation/CellMovement 1.3/CellMovement_Data/Managed/UnityEngine.LocalizationModule.dll.mdb
- __MACOSX/computer simulation/CellMovement 1.3/CellMovement_Data/Managed/._UnityEngine.LocalizationModule.dll.mdb
- computer simulation/CellMovement 1.3/CellMovement_Data/Managed/UnityEngine.ParticleSystemModule.dll
- __MACOSX/computer simulation/CellMovement 1.3/CellMovement_Data/Managed/._UnityEngine.ParticleSystemModule.dll
- computer simulation/CellMovement 1.3/CellMovement_Data/Managed/UnityEngine.ParticleSystemModule.dll.mdb
- __MACOSX/computer simulation/CellMovement 1.3/CellMovement_Data/Managed/._UnityEngine.ParticleSystemModule.dll.mdb
- computer simulation/CellMovement 1.3/CellMovement_Data/Managed/UnityEngine.PerformanceReportingModule.dll
- __MACOSX/computer simulation/CellMovement 1.3/CellMovement_Data/Managed/._UnityEngine.PerformanceReportingModule.dll
- computer simulation/CellMovement 1.3/CellMovement_Data/Managed/UnityEngine.PerformanceReportingModule.dll.mdb
- __MACOSX/computer simulation/CellMovement 1.3/CellMovement_Data/Managed/._UnityEngine.PerformanceReportingModule.dll.mdb
- computer simulation/CellMovement 1.3/CellMovement_Data/Managed/UnityEngine.Physics2DModule.dll
- __MACOSX/computer simulation/CellMovement 1.3/CellMovement_Data/Managed/._UnityEngine.Physics2DModule.dll
- computer simulation/CellMovement 1.3/CellMovement_Data/Managed/UnityEngine.Physics2DModule.dll.mdb
- __MACOSX/computer simulation/CellMovement 1.3/CellMovement_Data/Managed/._UnityEngine.Physics2DModule.dll.mdb
- computer simulation/CellMovement 1.3/CellMovement_Data/Managed/UnityEngine.PhysicsModule.dll
- __MACOSX/computer simulation/CellMovement 1.3/CellMovement_Data/Managed/._UnityEngine.PhysicsModule.dll
- computer simulation/CellMovement 1.3/CellMovement_Data/Managed/UnityEngine.PhysicsModule.dll.mdb
- __MACOSX/computer simulation/CellMovement 1.3/CellMovement_Data/Managed/._UnityEngine.PhysicsModule.dll.mdb
- computer simulation/CellMovement 1.3/CellMovement_Data/Managed/UnityEngine.ProfilerModule.dll
- __MACOSX/computer simulation/CellMovement 1.3/CellMovement_Data/Managed/._UnityEngine.ProfilerModule.dll
- computer simulation/CellMovement 1.3/CellMovement_Data/Managed/UnityEngine.ProfilerModule.dll.mdb
- __MACOSX/computer simulation/CellMovement 1.3/CellMovement_Data/Managed/._UnityEngine.ProfilerModule.dll.mdb
- computer simulation/CellMovement 1.3/CellMovement_Data/Managed/UnityEngine.Purchasing.dll
- __MACOSX/computer simulation/CellMovement 1.3/CellMovement_Data/Managed/._UnityEngine.Purchasing.dll
- computer simulation/CellMovement 1.3/CellMovement_Data/Managed/UnityEngine.ScreenCaptureModule.dll
- __MACOSX/computer simulation/CellMovement 1.3/CellMovement_Data/Managed/._UnityEngine.ScreenCaptureModule.dll
- computer simulation/CellMovement 1.3/CellMovement_Data/Managed/UnityEngine.ScreenCaptureModule.dll.mdb
- __MACOSX/computer simulation/CellMovement 1.3/CellMovement_Data/Managed/._UnityEngine.ScreenCaptureModule.dll.mdb
- computer simulation/CellMovement 1.3/CellMovement_Data/Managed/UnityEngine.SharedInternalsModule.dll
- __MACOSX/computer simulation/CellMovement 1.3/CellMovement_Data/Managed/._UnityEngine.SharedInternalsModule.dll
- computer simulation/CellMovement 1.3/CellMovement_Data/Managed/UnityEngine.SharedInternalsModule.dll.mdb
- __MACOSX/computer simulation/CellMovement 1.3/CellMovement_Data/Managed/._UnityEngine.SharedInternalsModule.dll.mdb
- computer simulation/CellMovement 1.3/CellMovement_Data/Managed/UnityEngine.SpatialTracking.dll
- __MACOSX/computer simulation/CellMovement 1.3/CellMovement_Data/Managed/._UnityEngine.SpatialTracking.dll
- computer simulation/CellMovement 1.3/CellMovement_Data/Managed/UnityEngine.SpriteMaskModule.dll
- __MACOSX/computer simulation/CellMovement 1.3/CellMovement_Data/Managed/._UnityEngine.SpriteMaskModule.dll
- computer simulation/CellMovement 1.3/CellMovement_Data/Managed/UnityEngine.SpriteMaskModule.dll.mdb
- __MACOSX/computer simulation/CellMovement 1.3/CellMovement_Data/Managed/._UnityEngine.SpriteMaskModule.dll.mdb
- computer simulation/CellMovement 1.3/CellMovement_Data/Managed/UnityEngine.SpriteShapeModule.dll
- __MACOSX/computer simulation/CellMovement 1.3/CellMovement_Data/Managed/._UnityEngine.SpriteShapeModule.dll
- computer simulation/CellMovement 1.3/CellMovement_Data/Managed/UnityEngine.SpriteShapeModule.dll.mdb
- __MACOSX/computer simulation/CellMovement 1.3/CellMovement_Data/Managed/._UnityEngine.SpriteShapeModule.dll.mdb
- computer simulation/CellMovement 1.3/CellMovement_Data/Managed/UnityEngine.StreamingModule.dll
- __MACOSX/computer simulation/CellMovement 1.3/CellMovement_Data/Managed/._UnityEngine.StreamingModule.dll
- computer simulation/CellMovement 1.3/CellMovement_Data/Managed/UnityEngine.StreamingModule.dll.mdb
- __MACOSX/computer simulation/CellMovement 1.3/CellMovement_Data/Managed/._UnityEngine.StreamingModule.dll.mdb
- computer simulation/CellMovement 1.3/CellMovement_Data/Managed/UnityEngine.SubstanceModule.dll
- __MACOSX/computer simulation/CellMovement 1.3/CellMovement_Data/Managed/._UnityEngine.SubstanceModule.dll
- computer simulation/CellMovement 1.3/CellMovement_Data/Managed/UnityEngine.SubstanceModule.dll.mdb
- __MACOSX/computer simulation/CellMovement 1.3/CellMovement_Data/Managed/._UnityEngine.SubstanceModule.dll.mdb
- computer simulation/CellMovement 1.3/CellMovement_Data/Managed/UnityEngine.TerrainModule.dll
- __MACOSX/computer simulation/CellMovement 1.3/CellMovement_Data/Managed/._UnityEngine.TerrainModule.dll
- computer simulation/CellMovement 1.3/CellMovement_Data/Managed/UnityEngine.TerrainModule.dll.mdb
- __MACOSX/computer simulation/CellMovement 1.3/CellMovement_Data/Managed/._UnityEngine.TerrainModule.dll.mdb
- computer simulation/CellMovement 1.3/CellMovement_Data/Managed/UnityEngine.TerrainPhysicsModule.dll
- __MACOSX/computer simulation/CellMovement 1.3/CellMovement_Data/Managed/._UnityEngine.TerrainPhysicsModule.dll
- computer simulation/CellMovement 1.3/CellMovement_Data/Managed/UnityEngine.TerrainPhysicsModule.dll.mdb
- __MACOSX/computer simulation/CellMovement 1.3/CellMovement_Data/Managed/._UnityEngine.TerrainPhysicsModule.dll.mdb
- computer simulation/CellMovement 1.3/CellMovement_Data/Managed/UnityEngine.TextCoreModule.dll
- __MACOSX/computer simulation/CellMovement 1.3/CellMovement_Data/Managed/._UnityEngine.TextCoreModule.dll
- computer simulation/CellMovement 1.3/CellMovement_Data/Managed/UnityEngine.TextCoreModule.dll.mdb
- __MACOSX/computer simulation/CellMovement 1.3/CellMovement_Data/Managed/._UnityEngine.TextCoreModule.dll.mdb
- computer simulation/CellMovement 1.3/CellMovement_Data/Managed/UnityEngine.TextRenderingModule.dll
- __MACOSX/computer simulation/CellMovement 1.3/CellMovement_Data/Managed/._UnityEngine.TextRenderingModule.dll
- computer simulation/CellMovement 1.3/CellMovement_Data/Managed/UnityEngine.TextRenderingModule.dll.mdb
- __MACOSX/computer simulation/CellMovement 1.3/CellMovement_Data/Managed/._UnityEngine.TextRenderingModule.dll.mdb
- computer simulation/CellMovement 1.3/CellMovement_Data/Managed/UnityEngine.TilemapModule.dll
- __MACOSX/computer simulation/CellMovement 1.3/CellMovement_Data/Managed/._UnityEngine.TilemapModule.dll
- computer simulation/CellMovement 1.3/CellMovement_Data/Managed/UnityEngine.TilemapModule.dll.mdb
- __MACOSX/computer simulation/CellMovement 1.3/CellMovement_Data/Managed/._UnityEngine.TilemapModule.dll.mdb
- computer simulation/CellMovement 1.3/CellMovement_Data/Managed/UnityEngine.TLSModule.dll
- __MACOSX/computer simulation/CellMovement 1.3/CellMovement_Data/Managed/._UnityEngine.TLSModule.dll
- computer simulation/CellMovement 1.3/CellMovement_Data/Managed/UnityEngine.TLSModule.dll.mdb
- __MACOSX/computer simulation/CellMovement 1.3/CellMovement_Data/Managed/._UnityEngine.TLSModule.dll.mdb
- computer simulation/CellMovement 1.3/CellMovement_Data/Managed/UnityEngine.UI.dll
- __MACOSX/computer simulation/CellMovement 1.3/CellMovement_Data/Managed/._UnityEngine.UI.dll
- computer simulation/CellMovement 1.3/CellMovement_Data/Managed/UnityEngine.UIElementsModule.dll
- __MACOSX/computer simulation/CellMovement 1.3/CellMovement_Data/Managed/._UnityEngine.UIElementsModule.dll
- computer simulation/CellMovement 1.3/CellMovement_Data/Managed/UnityEngine.UIElementsModule.dll.mdb
- __MACOSX/computer simulation/CellMovement 1.3/CellMovement_Data/Managed/._UnityEngine.UIElementsModule.dll.mdb
- computer simulation/CellMovement 1.3/CellMovement_Data/Managed/UnityEngine.UIModule.dll
- __MACOSX/computer simulation/CellMovement 1.3/CellMovement_Data/Managed/._UnityEngine.UIModule.dll
- computer simulation/CellMovement 1.3/CellMovement_Data/Managed/UnityEngine.UIModule.dll.mdb
- __MACOSX/computer simulation/CellMovement 1.3/CellMovement_Data/Managed/._UnityEngine.UIModule.dll.mdb
- computer simulation/CellMovement 1.3/CellMovement_Data/Managed/UnityEngine.UmbraModule.dll
- __MACOSX/computer simulation/CellMovement 1.3/CellMovement_Data/Managed/._UnityEngine.UmbraModule.dll
- computer simulation/CellMovement 1.3/CellMovement_Data/Managed/UnityEngine.UmbraModule.dll.mdb
- __MACOSX/computer simulation/CellMovement 1.3/CellMovement_Data/Managed/._UnityEngine.UmbraModule.dll.mdb
- computer simulation/CellMovement 1.3/CellMovement_Data/Managed/UnityEngine.UNETModule.dll
- __MACOSX/computer simulation/CellMovement 1.3/CellMovement_Data/Managed/._UnityEngine.UNETModule.dll
- computer simulation/CellMovement 1.3/CellMovement_Data/Managed/UnityEngine.UNETModule.dll.mdb
- __MACOSX/computer simulation/CellMovement 1.3/CellMovement_Data/Managed/._UnityEngine.UNETModule.dll.mdb
- computer simulation/CellMovement 1.3/CellMovement_Data/Managed/UnityEngine.UnityAnalyticsModule.dll
- __MACOSX/computer simulation/CellMovement 1.3/CellMovement_Data/Managed/._UnityEngine.UnityAnalyticsModule.dll
- computer simulation/CellMovement 1.3/CellMovement_Data/Managed/UnityEngine.UnityAnalyticsModule.dll.mdb
- __MACOSX/computer simulation/CellMovement 1.3/CellMovement_Data/Managed/._UnityEngine.UnityAnalyticsModule.dll.mdb
- computer simulation/CellMovement 1.3/CellMovement_Data/Managed/UnityEngine.UnityConnectModule.dll
- __MACOSX/computer simulation/CellMovement 1.3/CellMovement_Data/Managed/._UnityEngine.UnityConnectModule.dll
- computer simulation/CellMovement 1.3/CellMovement_Data/Managed/UnityEngine.UnityConnectModule.dll.mdb
- __MACOSX/computer simulation/CellMovement 1.3/CellMovement_Data/Managed/._UnityEngine.UnityConnectModule.dll.mdb
- computer simulation/CellMovement 1.3/CellMovement_Data/Managed/UnityEngine.UnityTestProtocolModule.dll
- __MACOSX/computer simulation/CellMovement 1.3/CellMovement_Data/Managed/._UnityEngine.UnityTestProtocolModule.dll
- computer simulation/CellMovement 1.3/CellMovement_Data/Managed/UnityEngine.UnityTestProtocolModule.dll.mdb
- __MACOSX/computer simulation/CellMovement 1.3/CellMovement_Data/Managed/._UnityEngine.UnityTestProtocolModule.dll.mdb
- computer simulation/CellMovement 1.3/CellMovement_Data/Managed/UnityEngine.UnityWebRequestAssetBundleModule.dll
- __MACOSX/computer simulation/CellMovement 1.3/CellMovement_Data/Managed/._UnityEngine.UnityWebRequestAssetBundleModule.dll
- computer simulation/CellMovement 1.3/CellMovement_Data/Managed/UnityEngine.UnityWebRequestAssetBundleModule.dll.mdb
- __MACOSX/computer simulation/CellMovement 1.3/CellMovement_Data/Managed/._UnityEngine.UnityWebRequestAssetBundleModule.dll.mdb
- computer simulation/CellMovement 1.3/CellMovement_Data/Managed/UnityEngine.UnityWebRequestAudioModule.dll
- __MACOSX/computer simulation/CellMovement 1.3/CellMovement_Data/Managed/._UnityEngine.UnityWebRequestAudioModule.dll
- computer simulation/CellMovement 1.3/CellMovement_Data/Managed/UnityEngine.UnityWebRequestAudioModule.dll.mdb
- __MACOSX/computer simulation/CellMovement 1.3/CellMovement_Data/Managed/._UnityEngine.UnityWebRequestAudioModule.dll.mdb
- computer simulation/CellMovement 1.3/CellMovement_Data/Managed/UnityEngine.UnityWebRequestModule.dll
- __MACOSX/computer simulation/CellMovement 1.3/CellMovement_Data/Managed/._UnityEngine.UnityWebRequestModule.dll
- computer simulation/CellMovement 1.3/CellMovement_Data/Managed/UnityEngine.UnityWebRequestModule.dll.mdb
[truncated: 460 more entries]
