# Supplementary material for: Filopodia-based contact stimulation of cell migration drives tissue morphogenesis
Source: Nat Commun. 2021 Feb 4;12:791. doi: 10.1038/s41467-020-20362-2 (PMC7862658; doi:10.1038/s41467-020-20362-2)
Supplement: Supplementary file 25 — Supplementary Data 1 [file 41467_2020_20362_MOESM25_ESM.zip › computer simulation/CellMovement 1.3/CellMovement_Data/boot.config]

gfx-enable-native-gfx-jobs=
wait-for-native-debugger=0
scripting-runtime-version=latest
vr-enabled=0
hdr-display-enabled=0
