# Supplementary material for: Filopodia-based contact stimulation of cell migration drives tissue morphogenesis
Source: Nat Commun. 2021 Feb 4;12:791. doi: 10.1038/s41467-020-20362-2 (PMC7862658; doi:10.1038/s41467-020-20362-2)
Supplement: Supplementary file 25 — Supplementary Data 1 [file 41467_2020_20362_MOESM25_ESM.zip › computer simulation/CellMovement 1.3 Source/Assets/Circle.png.meta]

fileFormatVersion: 2
guid: 4c02b757abb76444d8c4b67e5add38f7
TextureImporter:
  internalIDToNameTable: []
  externalObjects: {}
  serializedVersion: 10
  mipmaps:
    mipMapMode: 0
    enableMipMap: 0
    sRGBTexture: 1
    linearTexture: 0
    fadeOut: 0
    borderMipMap: 0
    mipMapsPreserveCoverage: 0
    alphaTestReferenceValue: 0.5
    mipMapFadeDistanceStart: 1
    mipMapFadeDistanceEnd: 3
  bumpmap:
    convertToNormalMap: 0
    externalNormalMap: 0
    heightScale: 0.25
    normalMapFilter: 0
  isReadable: 0
  streamingMipmaps: 0
  streamingMipmapsPriority: 0
  grayScaleToAlpha: 0
  generateCubemap: 6
  cubemapConvolution: 0
  seamlessCubemap: 0
  textureFormat: 1
  maxTextureSize: 2048
  textureSettings:
    serializedVersion: 2
    filterMode: -1
    aniso: -1
    mipBias: -100
    wrapU: 1
    wrapV: 1
    wrapW: -1
  nPOTScale: 0
  lightmap: 0
  compressionQuality: 50
  spriteMode: 1
  spriteExtrude: 1
  spriteMeshType: 1
  alignment: 0
  spritePivot: {x: 0.5, y: 0.5}
  spritePixelsToUnits: 16
  spriteBorder: {x: 0, y: 0, z: 0, w: 0}
  spriteGenerateFallbackPhysicsShape: 1
  alphaUsage: 1
  alphaIsTransparency: 1
  spriteTessellationDetail: -1
  textureType: 8
  textureShape: 1
  singleChannelComponent: 0
  maxTextureSizeSet: 0
  compressionQualitySet: 0
  textureFormatSet: 0
  platformSettings:
  - serializedVersion: 3
    buildTarget: DefaultTexturePlatform
    maxTextureSize: 2048
    resizeAlgorithm: 0
    textureFormat: -1
    textureCompression: 1
    compressionQuality: 50
    crunchedCompression: 0
    allowsAlphaSplitting: 0
    overridden: 0
    androidETC2FallbackOverride: 0
    forceMaximumCompressionQuality_BC6H_BC7: 0
  - serializedVersion: 3
    buildTarget: Standalone
    maxTextureSize: 2048
    resizeAlgorithm: 0
    textureFormat: -1
    textureCompression: 1
    compressionQuality: 50
    crunchedCompression: 0
    allowsAlphaSplitting: 0
    overridden: 0
    androidETC2FallbackOverride: 0
    forceMaximumCompressionQuality_BC6H_BC7: 0
  - serializedVersion: 3
    buildTarget: Android
    maxTextureSize: 2048
    resizeAlgorithm: 0
    textureFormat: -1
    textureCompression: 1
    compressionQuality: 50
    crunchedCompression: 0
    allowsAlphaSplitting: 0
    overridden: 0
    androidETC2FallbackOverride: 0
    forceMaximumCompressionQuality_BC6H_BC7: 0
  - serializedVersion: 3
    buildTarget: WebGL
    maxTextureSize: 2048
    resizeAlgorithm: 0
    textureFormat: -1
    textureCompression: 1
    compressionQuality: 50
    crunchedCompression: 0
    allowsAlphaSplitting: 0
    overridden: 0
    androidETC2FallbackOverride: 0
    forceMaximumCompressionQuality_BC6H_BC7: 0
  spriteSheet:
    serializedVersion: 2
    sprites: []
    outline: []
    physicsShape: []
    bones: []
    spriteID: 5e97eb03825dee720800000000000000
    internalID: 0
    vertices: []
    indices: 
    edges: []
    weights: []
    secondaryTextures: []
  spritePackingTag: 
  pSDRemoveMatte: 0
  pSDShowRemoveMatteOption: 0
  userData: 
  assetBundleName: 
  assetBundleVariant: 
