# Supplementary material for: Filopodia-based contact stimulation of cell migration drives tissue morphogenesis
Source: Nat Commun. 2021 Feb 4;12:791. doi: 10.1038/s41467-020-20362-2 (PMC7862658; doi:10.1038/s41467-020-20362-2)
Supplement: Supplementary file 25 — Supplementary Data 1 [file 41467_2020_20362_MOESM25_ESM.zip › computer simulation/CellMovement 1.3 Source/Assets/Fonts/Rajdhani/Rajdhani-Regular.ttf.meta]

fileFormatVersion: 2
guid: b366e8f59a4f49940b9b58924896f897
TrueTypeFontImporter:
  externalObjects: {}
  serializedVersion: 4
  fontSize: 16
  forceTextureCase: -2
  characterSpacing: 0
  characterPadding: 1
  includeFontData: 1
  fontName: Rajdhani
  fontNames:
  - Rajdhani
  fallbackFontReferences:
  - {fileID: 12800000, guid: 91861bb8bca40584c9501ad12e8108a8, type: 3}
  customCharacters: 
  fontRenderingMode: 0
  ascentCalculationMode: 1
  useLegacyBoundsCalculation: 0
  shouldRoundAdvanceValue: 1
  userData: 
  assetBundleName: 
  assetBundleVariant: 
