# Supplementary material for: Filopodia-based contact stimulation of cell migration drives tissue morphogenesis
Source: Nat Commun. 2021 Feb 4;12:791. doi: 10.1038/s41467-020-20362-2 (PMC7862658; doi:10.1038/s41467-020-20362-2)
Supplement: Supplementary file 25 — Supplementary Data 1 [file 41467_2020_20362_MOESM25_ESM.zip › computer simulation/CellMovement 1.3 Source/Assets/Prefabs/CellBlocker.prefab]

%YAML 1.1
%TAG !u! tag:unity3d.com,2011:
--- !u!1 &1108845219203033175
GameObject:
  m_ObjectHideFlags: 0
  m_CorrespondingSourceObject: {fileID: 0}
  m_PrefabInstance: {fileID: 0}
  m_PrefabAsset: {fileID: 0}
  serializedVersion: 6
  m_Component:
  - component: {fileID: 1108845219203033163}
  - component: {fileID: 1108845219203033162}
  - component: {fileID: 1108845219203033173}
  - component: {fileID: 1108845219203033172}
  m_Layer: 0
  m_Name: CellBlocker
  m_TagString: Untagged
  m_Icon: {fileID: 0}
  m_NavMeshLayer: 0
  m_StaticEditorFlags: 0
  m_IsActive: 1
--- !u!4 &1108845219203033163
Transform:
  m_ObjectHideFlags: 0
  m_CorrespondingSourceObject: {fileID: 0}
  m_PrefabInstance: {fileID: 0}
  m_PrefabAsset: {fileID: 0}
  m_GameObject: {fileID: 1108845219203033175}
  m_LocalRotation: {x: 0, y: 0, z: 0, w: 1}
  m_LocalPosition: {x: 0, y: 0, z: 0}
  m_LocalScale: {x: 25, y: 25, z: 25}
  m_Children: []
  m_Father: {fileID: 0}
  m_RootOrder: 0
  m_LocalEulerAnglesHint: {x: 0, y: 0, z: 0}
--- !u!114 &1108845219203033162
MonoBehaviour:
  m_ObjectHideFlags: 0
  m_CorrespondingSourceObject: {fileID: 0}
  m_PrefabInstance: {fileID: 0}
  m_PrefabAsset: {fileID: 0}
  m_GameObject: {fileID: 1108845219203033175}
  m_Enabled: 1
  m_EditorHideFlags: 0
  m_Script: {fileID: 11500000, guid: 77fe9ed1489f3334d977e446c24984fb, type: 3}
  m_Name: 
  m_EditorClassIdentifier: 
  r: 25
--- !u!33 &1108845219203033173
MeshFilter:
  m_ObjectHideFlags: 0
  m_CorrespondingSourceObject: {fileID: 0}
  m_PrefabInstance: {fileID: 0}
  m_PrefabAsset: {fileID: 0}
  m_GameObject: {fileID: 1108845219203033175}
  m_Mesh: {fileID: 10207, guid: 0000000000000000e000000000000000, type: 0}
--- !u!23 &1108845219203033172
MeshRenderer:
  m_ObjectHideFlags: 0
  m_CorrespondingSourceObject: {fileID: 0}
  m_PrefabInstance: {fileID: 0}
  m_PrefabAsset: {fileID: 0}
  m_GameObject: {fileID: 1108845219203033175}
  m_Enabled: 1
  m_CastShadows: 1
  m_ReceiveShadows: 1
  m_DynamicOccludee: 1
  m_MotionVectors: 1
  m_LightProbeUsage: 1
  m_ReflectionProbeUsage: 1
  m_RenderingLayerMask: 1
  m_RendererPriority: 0
  m_Materials:
  - {fileID: 0}
  m_StaticBatchInfo:
    firstSubMesh: 0
    subMeshCount: 0
  m_StaticBatchRoot: {fileID: 0}
  m_ProbeAnchor: {fileID: 0}
  m_LightProbeVolumeOverride: {fileID: 0}
  m_ScaleInLightmap: 1
  m_ReceiveGI: 1
  m_PreserveUVs: 0
  m_IgnoreNormalsForChartDetection: 0
  m_ImportantGI: 0
  m_StitchLightmapSeams: 0
  m_SelectedEditorRenderState: 3
  m_MinimumChartSize: 4
  m_AutoUVMaxDistance: 0.5
  m_AutoUVMaxAngle: 89
  m_LightmapParameters: {fileID: 0}
  m_SortingLayerID: 0
  m_SortingLayer: 0
  m_SortingOrder: 0
