# Supplementary material for: Filopodia-based contact stimulation of cell migration drives tissue morphogenesis
Source: Nat Commun. 2021 Feb 4;12:791. doi: 10.1038/s41467-020-20362-2 (PMC7862658; doi:10.1038/s41467-020-20362-2)
Supplement: Supplementary file 25 — Supplementary Data 1 [file 41467_2020_20362_MOESM25_ESM.zip › computer simulation/CellMovement 1.3 Source/Assets/Prefabs/Simulation/CellSimulation.prefab]

%YAML 1.1
%TAG !u! tag:unity3d.com,2011:
--- !u!1 &1475602084431684870
GameObject:
  m_ObjectHideFlags: 0
  m_CorrespondingSourceObject: {fileID: 0}
  m_PrefabInstance: {fileID: 0}
  m_PrefabAsset: {fileID: 0}
  serializedVersion: 6
  m_Component:
  - component: {fileID: 1475602084431684868}
  - component: {fileID: 1475602084431684871}
  - component: {fileID: 183563807962981574}
  m_Layer: 0
  m_Name: CellSimulation
  m_TagString: Untagged
  m_Icon: {fileID: 0}
  m_NavMeshLayer: 0
  m_StaticEditorFlags: 0
  m_IsActive: 1
--- !u!4 &1475602084431684868
Transform:
  m_ObjectHideFlags: 0
  m_CorrespondingSourceObject: {fileID: 0}
  m_PrefabInstance: {fileID: 0}
  m_PrefabAsset: {fileID: 0}
  m_GameObject: {fileID: 1475602084431684870}
  m_LocalRotation: {x: 0, y: 0, z: 0, w: 1}
  m_LocalPosition: {x: 0, y: 0, z: 0}
  m_LocalScale: {x: 1, y: 1, z: 1}
  m_Children: []
  m_Father: {fileID: 0}
  m_RootOrder: 0
  m_LocalEulerAnglesHint: {x: 0, y: 0, z: 0}
--- !u!114 &1475602084431684871
MonoBehaviour:
  m_ObjectHideFlags: 0
  m_CorrespondingSourceObject: {fileID: 0}
  m_PrefabInstance: {fileID: 0}
  m_PrefabAsset: {fileID: 0}
  m_GameObject: {fileID: 1475602084431684870}
  m_Enabled: 1
  m_EditorHideFlags: 0
  m_Script: {fileID: 11500000, guid: 315c7ba0b57ecda4dac45836600776ba, type: 3}
  m_Name: 
  m_EditorClassIdentifier: 
  cellPrefab: {fileID: 2484772576655300738, guid: 3871004e8b776874bb16caed24107b27,
    type: 3}
  cellBlockerPrefab: {fileID: 1108845219203033175, guid: 627e6d4c612bb3c419f515096fc66f86,
    type: 3}
--- !u!114 &183563807962981574
MonoBehaviour:
  m_ObjectHideFlags: 0
  m_CorrespondingSourceObject: {fileID: 0}
  m_PrefabInstance: {fileID: 0}
  m_PrefabAsset: {fileID: 0}
  m_GameObject: {fileID: 1475602084431684870}
  m_Enabled: 1
  m_EditorHideFlags: 0
  m_Script: {fileID: 11500000, guid: a5aaee157f9a18e448836282247cda12, type: 3}
  m_Name: 
  m_EditorClassIdentifier: 
