# Supplementary material for: Filopodia-based contact stimulation of cell migration drives tissue morphogenesis
Source: Nat Commun. 2021 Feb 4;12:791. doi: 10.1038/s41467-020-20362-2 (PMC7862658; doi:10.1038/s41467-020-20362-2)
Supplement: Supplementary file 25 — Supplementary Data 1 [file 41467_2020_20362_MOESM25_ESM.zip › computer simulation/CellMovement 1.3 Source/Assets/Prefabs/Simulation/GripPoint.prefab]

%YAML 1.1
%TAG !u! tag:unity3d.com,2011:
--- !u!1 &4100850326649374967
GameObject:
  m_ObjectHideFlags: 0
  m_CorrespondingSourceObject: {fileID: 0}
  m_PrefabInstance: {fileID: 0}
  m_PrefabAsset: {fileID: 0}
  serializedVersion: 6
  m_Component:
  - component: {fileID: 6688682803094880020}
  - component: {fileID: 3330110961471191263}
  - component: {fileID: -937097299080673987}
  - component: {fileID: -423448757009143725}
  m_Layer: 0
  m_Name: GripPoint
  m_TagString: Untagged
  m_Icon: {fileID: 0}
  m_NavMeshLayer: 0
  m_StaticEditorFlags: 0
  m_IsActive: 1
--- !u!4 &6688682803094880020
Transform:
  m_ObjectHideFlags: 0
  m_CorrespondingSourceObject: {fileID: 0}
  m_PrefabInstance: {fileID: 0}
  m_PrefabAsset: {fileID: 0}
  m_GameObject: {fileID: 4100850326649374967}
  m_LocalRotation: {x: 0, y: 0, z: 0, w: 1}
  m_LocalPosition: {x: 0, y: 0, z: 0}
  m_LocalScale: {x: 0.05, y: 0.05, z: 0.05}
  m_Children: []
  m_Father: {fileID: 0}
  m_RootOrder: 0
  m_LocalEulerAnglesHint: {x: 0, y: 0, z: 0}
--- !u!114 &3330110961471191263
MonoBehaviour:
  m_ObjectHideFlags: 0
  m_CorrespondingSourceObject: {fileID: 0}
  m_PrefabInstance: {fileID: 0}
  m_PrefabAsset: {fileID: 0}
  m_GameObject: {fileID: 4100850326649374967}
  m_Enabled: 1
  m_EditorHideFlags: 0
  m_Script: {fileID: 11500000, guid: 75ffd304fbe5a544dbb9f83b015b2d2f, type: 3}
  m_Name: 
  m_EditorClassIdentifier: 
  p: {x: 0, y: 0, z: 0}
  focalAdhesion: 0.1
  lifeTime: 0.8
--- !u!212 &-937097299080673987
SpriteRenderer:
  m_ObjectHideFlags: 0
  m_CorrespondingSourceObject: {fileID: 0}
  m_PrefabInstance: {fileID: 0}
  m_PrefabAsset: {fileID: 0}
  m_GameObject: {fileID: 4100850326649374967}
  m_Enabled: 1
  m_CastShadows: 0
  m_ReceiveShadows: 0
  m_DynamicOccludee: 1
  m_MotionVectors: 1
  m_LightProbeUsage: 1
  m_ReflectionProbeUsage: 1
  m_RenderingLayerMask: 1
  m_RendererPriority: 0
  m_Materials:
  - {fileID: 10754, guid: 0000000000000000f000000000000000, type: 0}
  m_StaticBatchInfo:
    firstSubMesh: 0
    subMeshCount: 0
  m_StaticBatchRoot: {fileID: 0}
  m_ProbeAnchor: {fileID: 0}
  m_LightProbeVolumeOverride: {fileID: 0}
  m_ScaleInLightmap: 1
  m_ReceiveGI: 1
  m_PreserveUVs: 0
  m_IgnoreNormalsForChartDetection: 0
  m_ImportantGI: 0
  m_StitchLightmapSeams: 1
  m_SelectedEditorRenderState: 0
  m_MinimumChartSize: 4
  m_AutoUVMaxDistance: 0.5
  m_AutoUVMaxAngle: 89
  m_LightmapParameters: {fileID: 0}
  m_SortingLayerID: 0
  m_SortingLayer: 0
  m_SortingOrder: 0
  m_Sprite: {fileID: 21300000, guid: 4c02b757abb76444d8c4b67e5add38f7, type: 3}
  m_Color: {r: 1, g: 0, b: 0, a: 1}
  m_FlipX: 0
  m_FlipY: 0
  m_DrawMode: 0
  m_Size: {x: 8, y: 8}
  m_AdaptiveModeThreshold: 0.5
  m_SpriteTileMode: 0
  m_WasSpriteAssigned: 1
  m_MaskInteraction: 0
  m_SpriteSortPoint: 0
--- !u!114 &-423448757009143725
MonoBehaviour:
  m_ObjectHideFlags: 0
  m_CorrespondingSourceObject: {fileID: 0}
  m_PrefabInstance: {fileID: 0}
  m_PrefabAsset: {fileID: 0}
  m_GameObject: {fileID: 4100850326649374967}
  m_Enabled: 1
  m_EditorHideFlags: 0
  m_Script: {fileID: 11500000, guid: e1379c794f7e24e4a825c62442c18843, type: 3}
  m_Name: 
  m_EditorClassIdentifier: 
