# Supplementary material for: Filopodia-based contact stimulation of cell migration drives tissue morphogenesis
Source: Nat Commun. 2021 Feb 4;12:791. doi: 10.1038/s41467-020-20362-2 (PMC7862658; doi:10.1038/s41467-020-20362-2)
Supplement: Supplementary file 25 — Supplementary Data 1 [file 41467_2020_20362_MOESM25_ESM.zip › computer simulation/CellMovement 1.3 Source/Assets/Prefabs/Simulation/OriginPoint.prefab]

%YAML 1.1
%TAG !u! tag:unity3d.com,2011:
--- !u!1 &7481746288745111486
GameObject:
  m_ObjectHideFlags: 0
  m_CorrespondingSourceObject: {fileID: 0}
  m_PrefabInstance: {fileID: 0}
  m_PrefabAsset: {fileID: 0}
  serializedVersion: 6
  m_Component:
  - component: {fileID: 7502066564010743333}
  - component: {fileID: 1630791795754222394}
  - component: {fileID: 4587033865935807162}
  - component: {fileID: 8669582388592934755}
  - component: {fileID: -5006495189373164398}
  m_Layer: 0
  m_Name: OriginPoint
  m_TagString: Untagged
  m_Icon: {fileID: 0}
  m_NavMeshLayer: 0
  m_StaticEditorFlags: 0
  m_IsActive: 1
--- !u!4 &7502066564010743333
Transform:
  m_ObjectHideFlags: 0
  m_CorrespondingSourceObject: {fileID: 0}
  m_PrefabInstance: {fileID: 0}
  m_PrefabAsset: {fileID: 0}
  m_GameObject: {fileID: 7481746288745111486}
  m_LocalRotation: {x: 0, y: 0, z: 0, w: 1}
  m_LocalPosition: {x: 0, y: 0, z: 0}
  m_LocalScale: {x: 0.1, y: 0.1, z: 0.1}
  m_Children: []
  m_Father: {fileID: 0}
  m_RootOrder: 0
  m_LocalEulerAnglesHint: {x: 0, y: 0, z: 0}
--- !u!114 &1630791795754222394
MonoBehaviour:
  m_ObjectHideFlags: 0
  m_CorrespondingSourceObject: {fileID: 0}
  m_PrefabInstance: {fileID: 0}
  m_PrefabAsset: {fileID: 0}
  m_GameObject: {fileID: 7481746288745111486}
  m_Enabled: 1
  m_EditorHideFlags: 0
  m_Script: {fileID: 11500000, guid: 20d711efe19dcdc46813f649fb471bf0, type: 3}
  m_Name: 
  m_EditorClassIdentifier: 
  gripPointPrefab: {fileID: 4100850326649374967, guid: d3ef872bdb445ec4f8a4cbb1c64bd7ae,
    type: 3}
  p: {x: 0, y: 0, z: 0}
  distanceToCellCenter: 0
  flowForce: 0.1
  gripPoints: []
  connected: {fileID: 0}
  gripPointSpawnTimer: 0.1
  maxGripPoints: 16
  currentgGripPointSpawnTimer: 0
  lifeTime: 0
  exceededMaxLength: 0
  parentCell: {fileID: 0}
  connectionModel: 1
--- !u!212 &4587033865935807162
SpriteRenderer:
  m_ObjectHideFlags: 0
  m_CorrespondingSourceObject: {fileID: 0}
  m_PrefabInstance: {fileID: 0}
  m_PrefabAsset: {fileID: 0}
  m_GameObject: {fileID: 7481746288745111486}
  m_Enabled: 1
  m_CastShadows: 0
  m_ReceiveShadows: 0
  m_DynamicOccludee: 1
  m_MotionVectors: 1
  m_LightProbeUsage: 1
  m_ReflectionProbeUsage: 1
  m_RenderingLayerMask: 1
  m_RendererPriority: 0
  m_Materials:
  - {fileID: 10754, guid: 0000000000000000f000000000000000, type: 0}
  m_StaticBatchInfo:
    firstSubMesh: 0
    subMeshCount: 0
  m_StaticBatchRoot: {fileID: 0}
  m_ProbeAnchor: {fileID: 0}
  m_LightProbeVolumeOverride: {fileID: 0}
  m_ScaleInLightmap: 1
  m_ReceiveGI: 1
  m_PreserveUVs: 0
  m_IgnoreNormalsForChartDetection: 0
  m_ImportantGI: 0
  m_StitchLightmapSeams: 1
  m_SelectedEditorRenderState: 0
  m_MinimumChartSize: 4
  m_AutoUVMaxDistance: 0.5
  m_AutoUVMaxAngle: 89
  m_LightmapParameters: {fileID: 0}
  m_SortingLayerID: 0
  m_SortingLayer: 0
  m_SortingOrder: 0
  m_Sprite: {fileID: 21300000, guid: 4c02b757abb76444d8c4b67e5add38f7, type: 3}
  m_Color: {r: 0, g: 0, b: 0, a: 1}
  m_FlipX: 0
  m_FlipY: 0
  m_DrawMode: 0
  m_Size: {x: 8, y: 8}
  m_AdaptiveModeThreshold: 0.5
  m_SpriteTileMode: 0
  m_WasSpriteAssigned: 1
  m_MaskInteraction: 0
  m_SpriteSortPoint: 0
--- !u!114 &8669582388592934755
MonoBehaviour:
  m_ObjectHideFlags: 0
  m_CorrespondingSourceObject: {fileID: 0}
  m_PrefabInstance: {fileID: 0}
  m_PrefabAsset: {fileID: 0}
  m_GameObject: {fileID: 7481746288745111486}
  m_Enabled: 1
  m_EditorHideFlags: 0
  m_Script: {fileID: 11500000, guid: 2cbefa4bd93457a4085b6f312db050bb, type: 3}
  m_Name: 
  m_EditorClassIdentifier: 
  color: {r: 0, g: 0, b: 0, a: 1}
  connectedColor: {r: 0, g: 0.5283019, b: 0.13395098, a: 1}
  exceedMaxLengthColor: {r: 0, g: 0.16342616, b: 1, a: 1}
--- !u!120 &-5006495189373164398
LineRenderer:
  m_ObjectHideFlags: 0
  m_CorrespondingSourceObject: {fileID: 0}
  m_PrefabInstance: {fileID: 0}
  m_PrefabAsset: {fileID: 0}
  m_GameObject: {fileID: 7481746288745111486}
  m_Enabled: 1
  m_CastShadows: 1
  m_ReceiveShadows: 1
  m_DynamicOccludee: 1
  m_MotionVectors: 0
  m_LightProbeUsage: 0
  m_ReflectionProbeUsage: 0
  m_RenderingLayerMask: 1
  m_RendererPriority: 0
  m_Materials:
  - {fileID: 10754, guid: 0000000000000000f000000000000000, type: 0}
  m_StaticBatchInfo:
    firstSubMesh: 0
    subMeshCount: 0
  m_StaticBatchRoot: {fileID: 0}
  m_ProbeAnchor: {fileID: 0}
  m_LightProbeVolumeOverride: {fileID: 0}
  m_ScaleInLightmap: 1
  m_ReceiveGI: 1
  m_PreserveUVs: 0
  m_IgnoreNormalsForChartDetection: 0
  m_ImportantGI: 0
  m_StitchLightmapSeams: 1
  m_SelectedEditorRenderState: 3
  m_MinimumChartSize: 4
  m_AutoUVMaxDistance: 0.5
  m_AutoUVMaxAngle: 89
  m_LightmapParameters: {fileID: 0}
  m_SortingLayerID: 0
  m_SortingLayer: 0
  m_SortingOrder: 0
  m_Positions: []
  m_Parameters:
    serializedVersion: 3
    widthMultiplier: 0.2
    widthCurve:
      serializedVersion: 2
      m_Curve:
      - serializedVersion: 3
        time: 0
        value: 1
        inSlope: 0
        outSlope: 0
        tangentMode: 0
        weightedMode: 0
        inWeight: 0.33333334
        outWeight: 0.33333334
      m_PreInfinity: 2
      m_PostInfinity: 2
      m_RotationOrder: 4
    colorGradient:
      serializedVersion: 2
      key0: {r: 0, g: 0.06666667, b: 1, a: 1}
      key1: {r: 0, g: 0.06666667, b: 1, a: 1}
      key2: {r: 0, g: 0, b: 0, a: 0}
      key3: {r: 0, g: 0, b: 0, a: 0}
      key4: {r: 0, g: 0, b: 0, a: 0}
      key5: {r: 0, g: 0, b: 0, a: 0}
      key6: {r: 0, g: 0, b: 0, a: 0}
      key7: {r: 0, g: 0, b: 0, a: 0}
      ctime0: 0
      ctime1: 65535
      ctime2: 0
      ctime3: 0
      ctime4: 0
      ctime5: 0
      ctime6: 0
      ctime7: 0
      atime0: 0
      atime1: 65535
      atime2: 0
      atime3: 0
      atime4: 0
      atime5: 0
      atime6: 0
      atime7: 0
      m_Mode: 0
      m_NumColorKeys: 2
      m_NumAlphaKeys: 2
    numCornerVertices: 0
    numCapVertices: 0
    alignment: 0
    textureMode: 0
    shadowBias: 0.5
    generateLightingData: 0
  m_UseWorldSpace: 1
  m_Loop: 0
