# Supplementary material for: Filopodia-based contact stimulation of cell migration drives tissue morphogenesis
Source: Nat Commun. 2021 Feb 4;12:791. doi: 10.1038/s41467-020-20362-2 (PMC7862658; doi:10.1038/s41467-020-20362-2)
Supplement: Supplementary file 25 — Supplementary Data 1 [file 41467_2020_20362_MOESM25_ESM.zip › computer simulation/CellMovement 1.3 Source/Assets/Prefabs/Simulation/OriginPoint.prefab.meta]

fileFormatVersion: 2
guid: dd4a7775fc0cc054eb2ff1a62bc66ab5
PrefabImporter:
  externalObjects: {}
  userData: 
  assetBundleName: 
  assetBundleVariant: 
