# Supplementary material for: Filopodia-based contact stimulation of cell migration drives tissue morphogenesis
Source: Nat Commun. 2021 Feb 4;12:791. doi: 10.1038/s41467-020-20362-2 (PMC7862658; doi:10.1038/s41467-020-20362-2)
Supplement: Supplementary file 25 — Supplementary Data 1 [file 41467_2020_20362_MOESM25_ESM.zip › computer simulation/CellMovement 1.3 Source/Assets/Prefabs/UI/SliderElementInt.prefab]

%YAML 1.1
%TAG !u! tag:unity3d.com,2011:
--- !u!1 &3555158165880581763
GameObject:
  m_ObjectHideFlags: 0
  m_CorrespondingSourceObject: {fileID: 0}
  m_PrefabInstance: {fileID: 0}
  m_PrefabAsset: {fileID: 0}
  serializedVersion: 6
  m_Component:
  - component: {fileID: 3555158165880581760}
  - component: {fileID: 3555158165880581774}
  - component: {fileID: 3555158165880581761}
  m_Layer: 5
  m_Name: Name
  m_TagString: Untagged
  m_Icon: {fileID: 0}
  m_NavMeshLayer: 0
  m_StaticEditorFlags: 0
  m_IsActive: 1
--- !u!224 &3555158165880581760
RectTransform:
  m_ObjectHideFlags: 0
  m_CorrespondingSourceObject: {fileID: 0}
  m_PrefabInstance: {fileID: 0}
  m_PrefabAsset: {fileID: 0}
  m_GameObject: {fileID: 3555158165880581763}
  m_LocalRotation: {x: 0, y: 0, z: 0, w: 1}
  m_LocalPosition: {x: 0, y: 0, z: 0}
  m_LocalScale: {x: 1, y: 1, z: 1}
  m_Children: []
  m_Father: {fileID: 3555158166689466974}
  m_RootOrder: 0
  m_LocalEulerAnglesHint: {x: 0, y: 0, z: 0}
  m_AnchorMin: {x: 0, y: 0}
  m_AnchorMax: {x: 0, y: 0}
  m_AnchoredPosition: {x: 0, y: 0}
  m_SizeDelta: {x: 136.56, y: 41.2}
  m_Pivot: {x: 0.5, y: 0.5}
--- !u!222 &3555158165880581774
CanvasRenderer:
  m_ObjectHideFlags: 0
  m_CorrespondingSourceObject: {fileID: 0}
  m_PrefabInstance: {fileID: 0}
  m_PrefabAsset: {fileID: 0}
  m_GameObject: {fileID: 3555158165880581763}
  m_CullTransparentMesh: 0
--- !u!114 &3555158165880581761
MonoBehaviour:
  m_ObjectHideFlags: 0
  m_CorrespondingSourceObject: {fileID: 0}
  m_PrefabInstance: {fileID: 0}
  m_PrefabAsset: {fileID: 0}
  m_GameObject: {fileID: 3555158165880581763}
  m_Enabled: 1
  m_EditorHideFlags: 0
  m_Script: {fileID: 11500000, guid: 5f7201a12d95ffc409449d95f23cf332, type: 3}
  m_Name: 
  m_EditorClassIdentifier: 
  m_Material: {fileID: 0}
  m_Color: {r: 1, g: 1, b: 1, a: 1}
  m_RaycastTarget: 1
  m_OnCullStateChanged:
    m_PersistentCalls:
      m_Calls: []
    m_TypeName: UnityEngine.UI.MaskableGraphic+CullStateChangedEvent, UnityEngine.UI,
      Version=1.0.0.0, Culture=neutral, PublicKeyToken=null
  m_FontData:
    m_Font: {fileID: 12800000, guid: 91861bb8bca40584c9501ad12e8108a8, type: 3}
    m_FontSize: 14
    m_FontStyle: 0
    m_BestFit: 0
    m_MinSize: 10
    m_MaxSize: 40
    m_Alignment: 4
    m_AlignByGeometry: 0
    m_RichText: 1
    m_HorizontalOverflow: 0
    m_VerticalOverflow: 0
    m_LineSpacing: 1
  m_Text: 'Max Origin Points

    Per Cell'
--- !u!1 &3555158165981016395
GameObject:
  m_ObjectHideFlags: 0
  m_CorrespondingSourceObject: {fileID: 0}
  m_PrefabInstance: {fileID: 0}
  m_PrefabAsset: {fileID: 0}
  serializedVersion: 6
  m_Component:
  - component: {fileID: 3555158165981016392}
  - component: {fileID: 3555158165981016406}
  - component: {fileID: 3555158165981016393}
  m_Layer: 5
  m_Name: Background
  m_TagString: Untagged
  m_Icon: {fileID: 0}
  m_NavMeshLayer: 0
  m_StaticEditorFlags: 0
  m_IsActive: 1
--- !u!224 &3555158165981016392
RectTransform:
  m_ObjectHideFlags: 0
  m_CorrespondingSourceObject: {fileID: 0}
  m_PrefabInstance: {fileID: 0}
  m_PrefabAsset: {fileID: 0}
  m_GameObject: {fileID: 3555158165981016395}
  m_LocalRotation: {x: -0, y: -0, z: -0, w: 1}
  m_LocalPosition: {x: 0, y: 0, z: 0}
  m_LocalScale: {x: 1, y: 1, z: 1}
  m_Children: []
  m_Father: {fileID: 3555158167224354806}
  m_RootOrder: 0
  m_LocalEulerAnglesHint: {x: 0, y: 0, z: 0}
  m_AnchorMin: {x: 0, y: 0.25}
  m_AnchorMax: {x: 1, y: 0.75}
  m_AnchoredPosition: {x: 0, y: 0}
  m_SizeDelta: {x: 0, y: 0}
  m_Pivot: {x: 0.5, y: 0.5}
--- !u!222 &3555158165981016406
CanvasRenderer:
  m_ObjectHideFlags: 0
  m_CorrespondingSourceObject: {fileID: 0}
  m_PrefabInstance: {fileID: 0}
  m_PrefabAsset: {fileID: 0}
  m_GameObject: {fileID: 3555158165981016395}
  m_CullTransparentMesh: 0
--- !u!114 &3555158165981016393
MonoBehaviour:
  m_ObjectHideFlags: 0
  m_CorrespondingSourceObject: {fileID: 0}
  m_PrefabInstance: {fileID: 0}
  m_PrefabAsset: {fileID: 0}
  m_GameObject: {fileID: 3555158165981016395}
  m_Enabled: 1
  m_EditorHideFlags: 0
  m_Script: {fileID: 11500000, guid: fe87c0e1cc204ed48ad3b37840f39efc, type: 3}
  m_Name: 
  m_EditorClassIdentifier: 
  m_Material: {fileID: 0}
  m_Color: {r: 0, g: 0, b: 0, a: 0.11764706}
  m_RaycastTarget: 1
  m_OnCullStateChanged:
    m_PersistentCalls:
      m_Calls: []
    m_TypeName: UnityEngine.UI.MaskableGraphic+CullStateChangedEvent, UnityEngine.UI,
      Version=1.0.0.0, Culture=neutral, PublicKeyToken=null
  m_Sprite: {fileID: 10907, guid: 0000000000000000f000000000000000, type: 0}
  m_Type: 1
  m_PreserveAspect: 0
  m_FillCenter: 1
  m_FillMethod: 4
  m_FillAmount: 1
  m_FillClockwise: 1
  m_FillOrigin: 0
  m_UseSpriteMesh: 0
  m_PixelsPerUnitMultiplier: 1
--- !u!1 &3555158166689466961
GameObject:
  m_ObjectHideFlags: 0
  m_CorrespondingSourceObject: {fileID: 0}
  m_PrefabInstance: {fileID: 0}
  m_PrefabAsset: {fileID: 0}
  serializedVersion: 6
  m_Component:
  - component: {fileID: 3555158166689466974}
  - component: {fileID: 3555158166689466973}
  - component: {fileID: 3555158166689466972}
  - component: {fileID: 3555158166689466975}
  - component: {fileID: 8186942302079073603}
  m_Layer: 5
  m_Name: SliderElementInt
  m_TagString: Untagged
  m_Icon: {fileID: 0}
  m_NavMeshLayer: 0
  m_StaticEditorFlags: 0
  m_IsActive: 1
--- !u!224 &3555158166689466974
RectTransform:
  m_ObjectHideFlags: 0
  m_CorrespondingSourceObject: {fileID: 0}
  m_PrefabInstance: {fileID: 0}
  m_PrefabAsset: {fileID: 0}
  m_GameObject: {fileID: 3555158166689466961}
  m_LocalRotation: {x: 0, y: 0, z: 0, w: 1}
  m_LocalPosition: {x: 0, y: 0, z: 0}
  m_LocalScale: {x: 1, y: 1, z: 1}
  m_Children:
  - {fileID: 3555158165880581760}
  - {fileID: 3555158167224354806}
  - {fileID: 3555158167590533161}
  m_Father: {fileID: 0}
  m_RootOrder: 0
  m_LocalEulerAnglesHint: {x: 0, y: 0, z: 0}
  m_AnchorMin: {x: 0, y: 0}
  m_AnchorMax: {x: 0, y: 0}
  m_AnchoredPosition: {x: 0, y: 0}
  m_SizeDelta: {x: 0, y: 48}
  m_Pivot: {x: 0.5, y: 0.5}
--- !u!222 &3555158166689466973
CanvasRenderer:
  m_ObjectHideFlags: 0
  m_CorrespondingSourceObject: {fileID: 0}
  m_PrefabInstance: {fileID: 0}
  m_PrefabAsset: {fileID: 0}
  m_GameObject: {fileID: 3555158166689466961}
  m_CullTransparentMesh: 0
--- !u!114 &3555158166689466972
MonoBehaviour:
  m_ObjectHideFlags: 0
  m_CorrespondingSourceObject: {fileID: 0}
  m_PrefabInstance: {fileID: 0}
  m_PrefabAsset: {fileID: 0}
  m_GameObject: {fileID: 3555158166689466961}
  m_Enabled: 1
  m_EditorHideFlags: 0
  m_Script: {fileID: 11500000, guid: fe87c0e1cc204ed48ad3b37840f39efc, type: 3}
  m_Name: 
  m_EditorClassIdentifier: 
  m_Material: {fileID: 0}
  m_Color: {r: 1, g: 1, b: 1, a: 0.392}
  m_RaycastTarget: 1
  m_OnCullStateChanged:
    m_PersistentCalls:
      m_Calls: []
    m_TypeName: UnityEngine.UI.MaskableGraphic+CullStateChangedEvent, UnityEngine.UI,
      Version=1.0.0.0, Culture=neutral, PublicKeyToken=null
  m_Sprite: {fileID: 10907, guid: 0000000000000000f000000000000000, type: 0}
  m_Type: 1
  m_PreserveAspect: 0
  m_FillCenter: 1
  m_FillMethod: 4
  m_FillAmount: 1
  m_FillClockwise: 1
  m_FillOrigin: 0
  m_UseSpriteMesh: 0
  m_PixelsPerUnitMultiplier: 1
--- !u!114 &3555158166689466975
MonoBehaviour:
  m_ObjectHideFlags: 0
  m_CorrespondingSourceObject: {fileID: 0}
  m_PrefabInstance: {fileID: 0}
  m_PrefabAsset: {fileID: 0}
  m_GameObject: {fileID: 3555158166689466961}
  m_Enabled: 1
  m_EditorHideFlags: 0
  m_Script: {fileID: 11500000, guid: 30649d3a9faa99c48a7b1166b86bf2a0, type: 3}
  m_Name: 
  m_EditorClassIdentifier: 
  m_Padding:
    m_Left: 0
    m_Right: 0
    m_Top: 0
    m_Bottom: 0
  m_ChildAlignment: 4
  m_Spacing: 0
  m_ChildForceExpandWidth: 1
  m_ChildForceExpandHeight: 1
  m_ChildControlWidth: 0
  m_ChildControlHeight: 0
  m_ChildScaleWidth: 0
  m_ChildScaleHeight: 0
--- !u!114 &8186942302079073603
MonoBehaviour:
  m_ObjectHideFlags: 0
  m_CorrespondingSourceObject: {fileID: 0}
  m_PrefabInstance: {fileID: 0}
  m_PrefabAsset: {fileID: 0}
  m_GameObject: {fileID: 3555158166689466961}
  m_Enabled: 1
  m_EditorHideFlags: 0
  m_Script: {fileID: 11500000, guid: 280388c7835a6994dbe78a7202829a68, type: 3}
  m_Name: 
  m_EditorClassIdentifier: 
  simulation: {fileID: 0}
  modifyerType: 1
  componentName: Cell
  fieldName: maxNumberOfOriginPoints
  fieldLabel: {fileID: 3555158165880581761}
  slider: {fileID: 3555158167224354807}
  inputField: {fileID: 3555158167590533174}
--- !u!1 &3555158166706426140
GameObject:
  m_ObjectHideFlags: 0
  m_CorrespondingSourceObject: {fileID: 0}
  m_PrefabInstance: {fileID: 0}
  m_PrefabAsset: {fileID: 0}
  serializedVersion: 6
  m_Component:
  - component: {fileID: 3555158166706426141}
  - component: {fileID: 3555158166706426139}
  - component: {fileID: 3555158166706426138}
  m_Layer: 5
  m_Name: Fill
  m_TagString: Untagged
  m_Icon: {fileID: 0}
  m_NavMeshLayer: 0
  m_StaticEditorFlags: 0
  m_IsActive: 1
--- !u!224 &3555158166706426141
RectTransform:
  m_ObjectHideFlags: 0
  m_CorrespondingSourceObject: {fileID: 0}
  m_PrefabInstance: {fileID: 0}
  m_PrefabAsset: {fileID: 0}
  m_GameObject: {fileID: 3555158166706426140}
  m_LocalRotation: {x: -0, y: -0, z: -0, w: 1}
  m_LocalPosition: {x: 0, y: 0, z: 0}
  m_LocalScale: {x: 1, y: 1, z: 1}
  m_Children: []
  m_Father: {fileID: 3555158166958087484}
  m_RootOrder: 0
  m_LocalEulerAnglesHint: {x: 0, y: 0, z: 0}
  m_AnchorMin: {x: 0, y: 0}
  m_AnchorMax: {x: 0, y: 0}
  m_AnchoredPosition: {x: 0, y: 0}
  m_SizeDelta: {x: 10, y: 0}
  m_Pivot: {x: 0.5, y: 0.5}
--- !u!222 &3555158166706426139
CanvasRenderer:
  m_ObjectHideFlags: 0
  m_CorrespondingSourceObject: {fileID: 0}
  m_PrefabInstance: {fileID: 0}
  m_PrefabAsset: {fileID: 0}
  m_GameObject: {fileID: 3555158166706426140}
  m_CullTransparentMesh: 0
--- !u!114 &3555158166706426138
MonoBehaviour:
  m_ObjectHideFlags: 0
  m_CorrespondingSourceObject: {fileID: 0}
  m_PrefabInstance: {fileID: 0}
  m_PrefabAsset: {fileID: 0}
  m_GameObject: {fileID: 3555158166706426140}
  m_Enabled: 1
  m_EditorHideFlags: 0
  m_Script: {fileID: 11500000, guid: fe87c0e1cc204ed48ad3b37840f39efc, type: 3}
  m_Name: 
  m_EditorClassIdentifier: 
  m_Material: {fileID: 0}
  m_Color: {r: 0, g: 0, b: 0, a: 0.3019608}
  m_RaycastTarget: 1
  m_OnCullStateChanged:
    m_PersistentCalls:
      m_Calls: []
    m_TypeName: UnityEngine.UI.MaskableGraphic+CullStateChangedEvent, UnityEngine.UI,
      Version=1.0.0.0, Culture=neutral, PublicKeyToken=null
  m_Sprite: {fileID: 10905, guid: 0000000000000000f000000000000000, type: 0}
  m_Type: 1
  m_PreserveAspect: 0
  m_FillCenter: 1
  m_FillMethod: 4
  m_FillAmount: 1
  m_FillClockwise: 1
  m_FillOrigin: 0
  m_UseSpriteMesh: 0
  m_PixelsPerUnitMultiplier: 1
--- !u!1 &3555158166958087487
GameObject:
  m_ObjectHideFlags: 0
  m_CorrespondingSourceObject: {fileID: 0}
  m_PrefabInstance: {fileID: 0}
  m_PrefabAsset: {fileID: 0}
  serializedVersion: 6
  m_Component:
  - component: {fileID: 3555158166958087484}
  m_Layer: 5
  m_Name: Fill Area
  m_TagString: Untagged
  m_Icon: {fileID: 0}
  m_NavMeshLayer: 0
  m_StaticEditorFlags: 0
  m_IsActive: 1
--- !u!224 &3555158166958087484
RectTransform:
  m_ObjectHideFlags: 0
  m_CorrespondingSourceObject: {fileID: 0}
  m_PrefabInstance: {fileID: 0}
  m_PrefabAsset: {fileID: 0}
  m_GameObject: {fileID: 3555158166958087487}
  m_LocalRotation: {x: -0, y: -0, z: -0, w: 1}
  m_LocalPosition: {x: 0, y: 0, z: 0}
  m_LocalScale: {x: 1, y: 1, z: 1}
  m_Children:
  - {fileID: 3555158166706426141}
  m_Father: {fileID: 3555158167224354806}
  m_RootOrder: 1
  m_LocalEulerAnglesHint: {x: 0, y: 0, z: 0}
  m_AnchorMin: {x: 0, y: 0.25}
  m_AnchorMax: {x: 1, y: 0.75}
  m_AnchoredPosition: {x: -5, y: 0}
  m_SizeDelta: {x: -20, y: 0}
  m_Pivot: {x: 0.5, y: 0.5}
--- !u!1 &3555158166965093422
GameObject:
  m_ObjectHideFlags: 0
  m_CorrespondingSourceObject: {fileID: 0}
  m_PrefabInstance: {fileID: 0}
  m_PrefabAsset: {fileID: 0}
  serializedVersion: 6
  m_Component:
  - component: {fileID: 3555158166965093423}
  - component: {fileID: 3555158166965093421}
  - component: {fileID: 3555158166965093420}
  m_Layer: 5
  m_Name: Text
  m_TagString: Untagged
  m_Icon: {fileID: 0}
  m_NavMeshLayer: 0
  m_StaticEditorFlags: 0
  m_IsActive: 1
--- !u!224 &3555158166965093423
RectTransform:
  m_ObjectHideFlags: 0
  m_CorrespondingSourceObject: {fileID: 0}
  m_PrefabInstance: {fileID: 0}
  m_PrefabAsset: {fileID: 0}
  m_GameObject: {fileID: 3555158166965093422}
  m_LocalRotation: {x: -0, y: -0, z: -0, w: 1}
  m_LocalPosition: {x: 0, y: 0, z: 0}
  m_LocalScale: {x: 1, y: 1, z: 1}
  m_Children: []
  m_Father: {fileID: 3555158167590533161}
  m_RootOrder: 1
  m_LocalEulerAnglesHint: {x: 0, y: 0, z: 0}
  m_AnchorMin: {x: 0, y: 0}
  m_AnchorMax: {x: 1, y: 1}
  m_AnchoredPosition: {x: 0, y: -0.5}
  m_SizeDelta: {x: -20, y: -13}
  m_Pivot: {x: 0.5, y: 0.5}
--- !u!222 &3555158166965093421
CanvasRenderer:
  m_ObjectHideFlags: 0
  m_CorrespondingSourceObject: {fileID: 0}
  m_PrefabInstance: {fileID: 0}
  m_PrefabAsset: {fileID: 0}
  m_GameObject: {fileID: 3555158166965093422}
  m_CullTransparentMesh: 0
--- !u!114 &3555158166965093420
MonoBehaviour:
  m_ObjectHideFlags: 0
  m_CorrespondingSourceObject: {fileID: 0}
  m_PrefabInstance: {fileID: 0}
  m_PrefabAsset: {fileID: 0}
  m_GameObject: {fileID: 3555158166965093422}
  m_Enabled: 1
  m_EditorHideFlags: 0
  m_Script: {fileID: 11500000, guid: 5f7201a12d95ffc409449d95f23cf332, type: 3}
  m_Name: 
  m_EditorClassIdentifier: 
  m_Material: {fileID: 0}
  m_Color: {r: 1, g: 1, b: 1, a: 1}
  m_RaycastTarget: 1
  m_OnCullStateChanged:
    m_PersistentCalls:
      m_Calls: []
    m_TypeName: UnityEngine.UI.MaskableGraphic+CullStateChangedEvent, UnityEngine.UI,
      Version=1.0.0.0, Culture=neutral, PublicKeyToken=null
  m_FontData:
    m_Font: {fileID: 12800000, guid: 91861bb8bca40584c9501ad12e8108a8, type: 3}
    m_FontSize: 14
    m_FontStyle: 0
    m_BestFit: 0
    m_MinSize: 10
    m_MaxSize: 40
    m_Alignment: 2
    m_AlignByGeometry: 0
    m_RichText: 0
    m_HorizontalOverflow: 1
    m_VerticalOverflow: 1
    m_LineSpacing: 1
  m_Text: 0
--- !u!1 &3555158167175006010
GameObject:
  m_ObjectHideFlags: 0
  m_CorrespondingSourceObject: {fileID: 0}
  m_PrefabInstance: {fileID: 0}
  m_PrefabAsset: {fileID: 0}
  serializedVersion: 6
  m_Component:
  - component: {fileID: 3555158167175006011}
  - component: {fileID: 3555158167175006009}
  - component: {fileID: 3555158167175006008}
  m_Layer: 5
  m_Name: Placeholder
  m_TagString: Untagged
  m_Icon: {fileID: 0}
  m_NavMeshLayer: 0
  m_StaticEditorFlags: 0
  m_IsActive: 1
--- !u!224 &3555158167175006011
RectTransform:
  m_ObjectHideFlags: 0
  m_CorrespondingSourceObject: {fileID: 0}
  m_PrefabInstance: {fileID: 0}
  m_PrefabAsset: {fileID: 0}
  m_GameObject: {fileID: 3555158167175006010}
  m_LocalRotation: {x: -0, y: -0, z: -0, w: 1}
  m_LocalPosition: {x: 0, y: 0, z: 0}
  m_LocalScale: {x: 1, y: 1, z: 1}
  m_Children: []
  m_Father: {fileID: 3555158167590533161}
  m_RootOrder: 0
  m_LocalEulerAnglesHint: {x: 0, y: 0, z: 0}
  m_AnchorMin: {x: 0, y: 0}
  m_AnchorMax: {x: 1, y: 1}
  m_AnchoredPosition: {x: 0, y: -0.5}
  m_SizeDelta: {x: -20, y: -13}
  m_Pivot: {x: 0.5, y: 0.5}
--- !u!222 &3555158167175006009
CanvasRenderer:
  m_ObjectHideFlags: 0
  m_CorrespondingSourceObject: {fileID: 0}
  m_PrefabInstance: {fileID: 0}
  m_PrefabAsset: {fileID: 0}
  m_GameObject: {fileID: 3555158167175006010}
  m_CullTransparentMesh: 0
--- !u!114 &3555158167175006008
MonoBehaviour:
  m_ObjectHideFlags: 0
  m_CorrespondingSourceObject: {fileID: 0}
  m_PrefabInstance: {fileID: 0}
  m_PrefabAsset: {fileID: 0}
  m_GameObject: {fileID: 3555158167175006010}
  m_Enabled: 0
  m_EditorHideFlags: 0
  m_Script: {fileID: 11500000, guid: 5f7201a12d95ffc409449d95f23cf332, type: 3}
  m_Name: 
  m_EditorClassIdentifier: 
  m_Material: {fileID: 0}
  m_Color: {r: 1, g: 1, b: 1, a: 0.5}
  m_RaycastTarget: 1
  m_OnCullStateChanged:
    m_PersistentCalls:
      m_Calls: []
    m_TypeName: UnityEngine.UI.MaskableGraphic+CullStateChangedEvent, UnityEngine.UI,
      Version=1.0.0.0, Culture=neutral, PublicKeyToken=null
  m_FontData:
    m_Font: {fileID: 12800000, guid: 91861bb8bca40584c9501ad12e8108a8, type: 3}
    m_FontSize: 14
    m_FontStyle: 2
    m_BestFit: 0
    m_MinSize: 10
    m_MaxSize: 40
    m_Alignment: 0
    m_AlignByGeometry: 0
    m_RichText: 1
    m_HorizontalOverflow: 1
    m_VerticalOverflow: 1
    m_LineSpacing: 1
  m_Text: '...'
--- !u!1 &3555158167197476613
GameObject:
  m_ObjectHideFlags: 0
  m_CorrespondingSourceObject: {fileID: 0}
  m_PrefabInstance: {fileID: 0}
  m_PrefabAsset: {fileID: 0}
  serializedVersion: 6
  m_Component:
  - component: {fileID: 3555158167197476610}
  - component: {fileID: 3555158167197476608}
  - component: {fileID: 3555158167197476611}
  m_Layer: 5
  m_Name: Handle
  m_TagString: Untagged
  m_Icon: {fileID: 0}
  m_NavMeshLayer: 0
  m_StaticEditorFlags: 0
  m_IsActive: 1
--- !u!224 &3555158167197476610
RectTransform:
  m_ObjectHideFlags: 0
  m_CorrespondingSourceObject: {fileID: 0}
  m_PrefabInstance: {fileID: 0}
  m_PrefabAsset: {fileID: 0}
  m_GameObject: {fileID: 3555158167197476613}
  m_LocalRotation: {x: -0, y: -0, z: -0, w: 1}
  m_LocalPosition: {x: 0, y: 0, z: 0}
  m_LocalScale: {x: 1, y: 1, z: 1}
  m_Children: []
  m_Father: {fileID: 3555158167790522453}
  m_RootOrder: 0
  m_LocalEulerAnglesHint: {x: 0, y: 0, z: 0}
  m_AnchorMin: {x: 0, y: 0}
  m_AnchorMax: {x: 0, y: 0}
  m_AnchoredPosition: {x: 0, y: 0}
  m_SizeDelta: {x: 20, y: 0}
  m_Pivot: {x: 0.5, y: 0.5}
--- !u!222 &3555158167197476608
CanvasRenderer:
  m_ObjectHideFlags: 0
  m_CorrespondingSourceObject: {fileID: 0}
  m_PrefabInstance: {fileID: 0}
  m_PrefabAsset: {fileID: 0}
  m_GameObject: {fileID: 3555158167197476613}
  m_CullTransparentMesh: 0
--- !u!114 &3555158167197476611
MonoBehaviour:
  m_ObjectHideFlags: 0
  m_CorrespondingSourceObject: {fileID: 0}
  m_PrefabInstance: {fileID: 0}
  m_PrefabAsset: {fileID: 0}
  m_GameObject: {fileID: 3555158167197476613}
  m_Enabled: 1
  m_EditorHideFlags: 0
  m_Script: {fileID: 11500000, guid: fe87c0e1cc204ed48ad3b37840f39efc, type: 3}
  m_Name: 
  m_EditorClassIdentifier: 
  m_Material: {fileID: 0}
  m_Color: {r: 0.4528302, g: 0.4528302, b: 0.4528302, a: 1}
  m_RaycastTarget: 1
  m_OnCullStateChanged:
    m_PersistentCalls:
      m_Calls: []
    m_TypeName: UnityEngine.UI.MaskableGraphic+CullStateChangedEvent, UnityEngine.UI,
      Version=1.0.0.0, Culture=neutral, PublicKeyToken=null
  m_Sprite: {fileID: 21300000, guid: 4c02b757abb76444d8c4b67e5add38f7, type: 3}
  m_Type: 0
  m_PreserveAspect: 0
  m_FillCenter: 1
  m_FillMethod: 4
  m_FillAmount: 1
  m_FillClockwise: 1
  m_FillOrigin: 0
  m_UseSpriteMesh: 0
  m_PixelsPerUnitMultiplier: 1
--- !u!1 &3555158167224354793
GameObject:
  m_ObjectHideFlags: 0
  m_CorrespondingSourceObject: {fileID: 0}
  m_PrefabInstance: {fileID: 0}
  m_PrefabAsset: {fileID: 0}
  serializedVersion: 6
  m_Component:
  - component: {fileID: 3555158167224354806}
  - component: {fileID: 3555158167224354807}
  m_Layer: 5
  m_Name: Slider
  m_TagString: Untagged
  m_Icon: {fileID: 0}
  m_NavMeshLayer: 0
  m_StaticEditorFlags: 0
  m_IsActive: 1
--- !u!224 &3555158167224354806
RectTransform:
  m_ObjectHideFlags: 0
  m_CorrespondingSourceObject: {fileID: 0}
  m_PrefabInstance: {fileID: 0}
  m_PrefabAsset: {fileID: 0}
  m_GameObject: {fileID: 3555158167224354793}
  m_LocalRotation: {x: 0, y: 0, z: 0, w: 1}
  m_LocalPosition: {x: 0, y: 0, z: 0}
  m_LocalScale: {x: 1, y: 1, z: 1}
  m_Children:
  - {fileID: 3555158165981016392}
  - {fileID: 3555158166958087484}
  - {fileID: 3555158167790522453}
  m_Father: {fileID: 3555158166689466974}
  m_RootOrder: 1
  m_LocalEulerAnglesHint: {x: 0, y: 0, z: 0}
  m_AnchorMin: {x: 0, y: 0}
  m_AnchorMax: {x: 0, y: 0}
  m_AnchoredPosition: {x: 0, y: 0}
  m_SizeDelta: {x: 124, y: 20}
  m_Pivot: {x: 0.5, y: 0.5}
--- !u!114 &3555158167224354807
MonoBehaviour:
  m_ObjectHideFlags: 0
  m_CorrespondingSourceObject: {fileID: 0}
  m_PrefabInstance: {fileID: 0}
  m_PrefabAsset: {fileID: 0}
  m_GameObject: {fileID: 3555158167224354793}
  m_Enabled: 1
  m_EditorHideFlags: 0
  m_Script: {fileID: 11500000, guid: 67db9e8f0e2ae9c40bc1e2b64352a6b4, type: 3}
  m_Name: 
  m_EditorClassIdentifier: 
  m_Navigation:
    m_Mode: 3
    m_SelectOnUp: {fileID: 0}
    m_SelectOnDown: {fileID: 0}
    m_SelectOnLeft: {fileID: 0}
    m_SelectOnRight: {fileID: 0}
  m_Transition: 1
  m_Colors:
    m_NormalColor: {r: 1, g: 1, b: 1, a: 1}
    m_HighlightedColor: {r: 0.9607843, g: 0.9607843, b: 0.9607843, a: 1}
    m_PressedColor: {r: 0.78431374, g: 0.78431374, b: 0.78431374, a: 1}
    m_SelectedColor: {r: 0.9607843, g: 0.9607843, b: 0.9607843, a: 1}
    m_DisabledColor: {r: 0.78431374, g: 0.78431374, b: 0.78431374, a: 0.5019608}
    m_ColorMultiplier: 1
    m_FadeDuration: 0.1
  m_SpriteState:
    m_HighlightedSprite: {fileID: 0}
    m_PressedSprite: {fileID: 0}
    m_SelectedSprite: {fileID: 0}
    m_DisabledSprite: {fileID: 0}
  m_AnimationTriggers:
    m_NormalTrigger: Normal
    m_HighlightedTrigger: Highlighted
    m_PressedTrigger: Pressed
    m_SelectedTrigger: Selected
    m_DisabledTrigger: Disabled
  m_Interactable: 1
  m_TargetGraphic: {fileID: 3555158167197476611}
  m_FillRect: {fileID: 3555158166706426141}
  m_HandleRect: {fileID: 3555158167197476610}
  m_Direction: 0
  m_MinValue: 4
  m_MaxValue: 64
  m_WholeNumbers: 1
  m_Value: 20
  m_OnValueChanged:
    m_PersistentCalls:
      m_Calls:
      - m_Target: {fileID: 8186942302079073603}
        m_MethodName: OnChangeSlider
        m_Mode: 1
        m_Arguments:
          m_ObjectArgument: {fileID: 0}
          m_ObjectArgumentAssemblyTypeName: UnityEngine.Object, UnityEngine
          m_IntArgument: 0
          m_FloatArgument: 0
          m_StringArgument: 
          m_BoolArgument: 0
        m_CallState: 2
    m_TypeName: UnityEngine.UI.Slider+SliderEvent, UnityEngine.UI, Version=1.0.0.0,
      Culture=neutral, PublicKeyToken=null
--- !u!1 &3555158167590533160
GameObject:
  m_ObjectHideFlags: 0
  m_CorrespondingSourceObject: {fileID: 0}
  m_PrefabInstance: {fileID: 0}
  m_PrefabAsset: {fileID: 0}
  serializedVersion: 6
  m_Component:
  - component: {fileID: 3555158167590533161}
  - component: {fileID: 3555158167590533172}
  - component: {fileID: 3555158167590533175}
  - component: {fileID: 3555158167590533174}
  m_Layer: 5
  m_Name: InputField
  m_TagString: Untagged
  m_Icon: {fileID: 0}
  m_NavMeshLayer: 0
  m_StaticEditorFlags: 0
  m_IsActive: 1
--- !u!224 &3555158167590533161
RectTransform:
  m_ObjectHideFlags: 0
  m_CorrespondingSourceObject: {fileID: 0}
  m_PrefabInstance: {fileID: 0}
  m_PrefabAsset: {fileID: 0}
  m_GameObject: {fileID: 3555158167590533160}
  m_LocalRotation: {x: 0, y: 0, z: 0, w: 1}
  m_LocalPosition: {x: 0, y: 0, z: 0}
  m_LocalScale: {x: 1, y: 1, z: 1}
  m_Children:
  - {fileID: 3555158167175006011}
  - {fileID: 3555158166965093423}
  m_Father: {fileID: 3555158166689466974}
  m_RootOrder: 2
  m_LocalEulerAnglesHint: {x: 0, y: 0, z: 0}
  m_AnchorMin: {x: 0, y: 0}
  m_AnchorMax: {x: 0, y: 0}
  m_AnchoredPosition: {x: 0, y: 0}
  m_SizeDelta: {x: 64, y: 30}
  m_Pivot: {x: 0.5, y: 0.5}
--- !u!222 &3555158167590533172
CanvasRenderer:
  m_ObjectHideFlags: 0
  m_CorrespondingSourceObject: {fileID: 0}
  m_PrefabInstance: {fileID: 0}
  m_PrefabAsset: {fileID: 0}
  m_GameObject: {fileID: 3555158167590533160}
  m_CullTransparentMesh: 0
--- !u!114 &3555158167590533175
MonoBehaviour:
  m_ObjectHideFlags: 0
  m_CorrespondingSourceObject: {fileID: 0}
  m_PrefabInstance: {fileID: 0}
  m_PrefabAsset: {fileID: 0}
  m_GameObject: {fileID: 3555158167590533160}
  m_Enabled: 1
  m_EditorHideFlags: 0
  m_Script: {fileID: 11500000, guid: fe87c0e1cc204ed48ad3b37840f39efc, type: 3}
  m_Name: 
  m_EditorClassIdentifier: 
  m_Material: {fileID: 0}
  m_Color: {r: 0, g: 0, b: 0, a: 0.1764706}
  m_RaycastTarget: 1
  m_OnCullStateChanged:
    m_PersistentCalls:
      m_Calls: []
    m_TypeName: UnityEngine.UI.MaskableGraphic+CullStateChangedEvent, UnityEngine.UI,
      Version=1.0.0.0, Culture=neutral, PublicKeyToken=null
  m_Sprite: {fileID: 10911, guid: 0000000000000000f000000000000000, type: 0}
  m_Type: 1
  m_PreserveAspect: 0
  m_FillCenter: 1
  m_FillMethod: 4
  m_FillAmount: 1
  m_FillClockwise: 1
  m_FillOrigin: 0
  m_UseSpriteMesh: 0
  m_PixelsPerUnitMultiplier: 1
--- !u!114 &3555158167590533174
MonoBehaviour:
  m_ObjectHideFlags: 0
  m_CorrespondingSourceObject: {fileID: 0}
  m_PrefabInstance: {fileID: 0}
  m_PrefabAsset: {fileID: 0}
  m_GameObject: {fileID: 3555158167590533160}
  m_Enabled: 1
  m_EditorHideFlags: 0
  m_Script: {fileID: 11500000, guid: d199490a83bb2b844b9695cbf13b01ef, type: 3}
  m_Name: 
  m_EditorClassIdentifier: 
  m_Navigation:
    m_Mode: 3
    m_SelectOnUp: {fileID: 0}
    m_SelectOnDown: {fileID: 0}
    m_SelectOnLeft: {fileID: 0}
    m_SelectOnRight: {fileID: 0}
  m_Transition: 1
  m_Colors:
    m_NormalColor: {r: 1, g: 1, b: 1, a: 1}
    m_HighlightedColor: {r: 0.9607843, g: 0.9607843, b: 0.9607843, a: 1}
    m_PressedColor: {r: 0.78431374, g: 0.78431374, b: 0.78431374, a: 1}
    m_SelectedColor: {r: 0.9607843, g: 0.9607843, b: 0.9607843, a: 1}
    m_DisabledColor: {r: 0.78431374, g: 0.78431374, b: 0.78431374, a: 0.5019608}
    m_ColorMultiplier: 1
    m_FadeDuration: 0.1
  m_SpriteState:
    m_HighlightedSprite: {fileID: 0}
    m_PressedSprite: {fileID: 0}
    m_SelectedSprite: {fileID: 0}
    m_DisabledSprite: {fileID: 0}
  m_AnimationTriggers:
    m_NormalTrigger: Normal
    m_HighlightedTrigger: Highlighted
    m_PressedTrigger: Pressed
    m_SelectedTrigger: Selected
    m_DisabledTrigger: Disabled
  m_Interactable: 1
  m_TargetGraphic: {fileID: 3555158167590533175}
  m_TextComponent: {fileID: 3555158166965093420}
  m_Placeholder: {fileID: 3555158167175006008}
  m_ContentType: 3
  m_InputType: 0
  m_AsteriskChar: 42
  m_KeyboardType: 2
  m_LineType: 0
  m_HideMobileInput: 0
  m_CharacterValidation: 2
  m_CharacterLimit: 0
  m_OnEndEdit:
    m_PersistentCalls:
      m_Calls:
      - m_Target: {fileID: 8186942302079073603}
        m_MethodName: OnChangeInputField
        m_Mode: 1
        m_Arguments:
          m_ObjectArgument: {fileID: 0}
          m_ObjectArgumentAssemblyTypeName: UnityEngine.Object, UnityEngine
          m_IntArgument: 0
          m_FloatArgument: 0
          m_StringArgument: 
          m_BoolArgument: 0
        m_CallState: 2
    m_TypeName: UnityEngine.UI.InputField+SubmitEvent, UnityEngine.UI, Version=1.0.0.0,
      Culture=neutral, PublicKeyToken=null
  m_OnValueChanged:
    m_PersistentCalls:
      m_Calls: []
    m_TypeName: UnityEngine.UI.InputField+OnChangeEvent, UnityEngine.UI, Version=1.0.0.0,
      Culture=neutral, PublicKeyToken=null
  m_CaretColor: {r: 0.19607843, g: 0.19607843, b: 0.19607843, a: 1}
  m_CustomCaretColor: 0
  m_SelectionColor: {r: 0.65882355, g: 0.80784315, b: 1, a: 0.7529412}
  m_Text: 0
  m_CaretBlinkRate: 0.85
  m_CaretWidth: 1
  m_ReadOnly: 0
--- !u!1 &3555158167790522452
GameObject:
  m_ObjectHideFlags: 0
  m_CorrespondingSourceObject: {fileID: 0}
  m_PrefabInstance: {fileID: 0}
  m_PrefabAsset: {fileID: 0}
  serializedVersion: 6
  m_Component:
  - component: {fileID: 3555158167790522453}
  m_Layer: 5
  m_Name: Handle Slide Area
  m_TagString: Untagged
  m_Icon: {fileID: 0}
  m_NavMeshLayer: 0
  m_StaticEditorFlags: 0
  m_IsActive: 1
--- !u!224 &3555158167790522453
RectTransform:
  m_ObjectHideFlags: 0
  m_CorrespondingSourceObject: {fileID: 0}
  m_PrefabInstance: {fileID: 0}
  m_PrefabAsset: {fileID: 0}
  m_GameObject: {fileID: 3555158167790522452}
  m_LocalRotation: {x: -0, y: -0, z: -0, w: 1}
  m_LocalPosition: {x: 0, y: 0, z: 0}
  m_LocalScale: {x: 1, y: 1, z: 1}
  m_Children:
  - {fileID: 3555158167197476610}
  m_Father: {fileID: 3555158167224354806}
  m_RootOrder: 2
  m_LocalEulerAnglesHint: {x: 0, y: 0, z: 0}
  m_AnchorMin: {x: 0, y: 0}
  m_AnchorMax: {x: 1, y: 1}
  m_AnchoredPosition: {x: 0, y: 0}
  m_SizeDelta: {x: -20, y: 0}
  m_Pivot: {x: 0.5, y: 0.5}
