# Supplementary material for: Filopodia-based contact stimulation of cell migration drives tissue morphogenesis
Source: Nat Commun. 2021 Feb 4;12:791. doi: 10.1038/s41467-020-20362-2 (PMC7862658; doi:10.1038/s41467-020-20362-2)
Supplement: Supplementary file 25 — Supplementary Data 1 [file 41467_2020_20362_MOESM25_ESM.zip › computer simulation/CellMovement 1.3 Source/Assets/Scenes/MainScene.unity]

%YAML 1.1
%TAG !u! tag:unity3d.com,2011:
--- !u!29 &1
OcclusionCullingSettings:
  m_ObjectHideFlags: 0
  serializedVersion: 2
  m_OcclusionBakeSettings:
    smallestOccluder: 5
    smallestHole: 0.25
    backfaceThreshold: 100
  m_SceneGUID: 00000000000000000000000000000000
  m_OcclusionCullingData: {fileID: 0}
--- !u!104 &2
RenderSettings:
  m_ObjectHideFlags: 0
  serializedVersion: 9
  m_Fog: 0
  m_FogColor: {r: 0.5, g: 0.5, b: 0.5, a: 1}
  m_FogMode: 3
  m_FogDensity: 0.01
  m_LinearFogStart: 0
  m_LinearFogEnd: 300
  m_AmbientSkyColor: {r: 0.212, g: 0.227, b: 0.259, a: 1}
  m_AmbientEquatorColor: {r: 0.114, g: 0.125, b: 0.133, a: 1}
  m_AmbientGroundColor: {r: 0.047, g: 0.043, b: 0.035, a: 1}
  m_AmbientIntensity: 1
  m_AmbientMode: 0
  m_SubtractiveShadowColor: {r: 0.42, g: 0.478, b: 0.627, a: 1}
  m_SkyboxMaterial: {fileID: 10304, guid: 0000000000000000f000000000000000, type: 0}
  m_HaloStrength: 0.5
  m_FlareStrength: 1
  m_FlareFadeSpeed: 3
  m_HaloTexture: {fileID: 0}
  m_SpotCookie: {fileID: 10001, guid: 0000000000000000e000000000000000, type: 0}
  m_DefaultReflectionMode: 0
  m_DefaultReflectionResolution: 128
  m_ReflectionBounces: 1
  m_ReflectionIntensity: 1
  m_CustomReflection: {fileID: 0}
  m_Sun: {fileID: 0}
  m_IndirectSpecularColor: {r: 0.37311953, g: 0.38074014, b: 0.3587274, a: 1}
  m_UseRadianceAmbientProbe: 0
--- !u!157 &3
LightmapSettings:
  m_ObjectHideFlags: 0
  serializedVersion: 11
  m_GIWorkflowMode: 0
  m_GISettings:
    serializedVersion: 2
    m_BounceScale: 1
    m_IndirectOutputScale: 1
    m_AlbedoBoost: 1
    m_EnvironmentLightingMode: 0
    m_EnableBakedLightmaps: 1
    m_EnableRealtimeLightmaps: 0
  m_LightmapEditorSettings:
    serializedVersion: 12
    m_Resolution: 2
    m_BakeResolution: 10
    m_AtlasSize: 512
    m_AO: 0
    m_AOMaxDistance: 1
    m_CompAOExponent: 1
    m_CompAOExponentDirect: 0
    m_ExtractAmbientOcclusion: 0
    m_Padding: 2
    m_LightmapParameters: {fileID: 0}
    m_LightmapsBakeMode: 1
    m_TextureCompression: 1
    m_FinalGather: 0
    m_FinalGatherFiltering: 1
    m_FinalGatherRayCount: 256
    m_ReflectionCompression: 2
    m_MixedBakeMode: 2
    m_BakeBackend: 1
    m_PVRSampling: 1
    m_PVRDirectSampleCount: 32
    m_PVRSampleCount: 256
    m_PVRBounces: 2
    m_PVREnvironmentSampleCount: 256
    m_PVREnvironmentReferencePointCount: 2048
    m_PVRFilteringMode: 2
    m_PVRDenoiserTypeDirect: 0
    m_PVRDenoiserTypeIndirect: 0
    m_PVRDenoiserTypeAO: 0
    m_PVRFilterTypeDirect: 0
    m_PVRFilterTypeIndirect: 0
    m_PVRFilterTypeAO: 0
    m_PVREnvironmentMIS: 0
    m_PVRCulling: 1
    m_PVRFilteringGaussRadiusDirect: 1
    m_PVRFilteringGaussRadiusIndirect: 5
    m_PVRFilteringGaussRadiusAO: 2
    m_PVRFilteringAtrousPositionSigmaDirect: 0.5
    m_PVRFilteringAtrousPositionSigmaIndirect: 2
    m_PVRFilteringAtrousPositionSigmaAO: 1
    m_ExportTrainingData: 0
    m_TrainingDataDestination: TrainingData
  m_LightingDataAsset: {fileID: 0}
  m_UseShadowmask: 1
--- !u!196 &4
NavMeshSettings:
  serializedVersion: 2
  m_ObjectHideFlags: 0
  m_BuildSettings:
    serializedVersion: 2
    agentTypeID: 0
    agentRadius: 0.5
    agentHeight: 2
    agentSlope: 45
    agentClimb: 0.4
    ledgeDropHeight: 0
    maxJumpAcrossDistance: 0
    minRegionArea: 2
    manualCellSize: 0
    cellSize: 0.16666667
    manualTileSize: 0
    tileSize: 256
    accuratePlacement: 0
    debug:
      m_Flags: 0
  m_NavMeshData: {fileID: 0}
--- !u!1 &396611
GameObject:
  m_ObjectHideFlags: 0
  m_CorrespondingSourceObject: {fileID: 0}
  m_PrefabInstance: {fileID: 0}
  m_PrefabAsset: {fileID: 0}
  serializedVersion: 6
  m_Component:
  - component: {fileID: 396613}
  - component: {fileID: 396612}
  m_Layer: 0
  m_Name: Tracking
  m_TagString: Untagged
  m_Icon: {fileID: 0}
  m_NavMeshLayer: 0
  m_StaticEditorFlags: 0
  m_IsActive: 1
--- !u!114 &396612
MonoBehaviour:
  m_ObjectHideFlags: 0
  m_CorrespondingSourceObject: {fileID: 0}
  m_PrefabInstance: {fileID: 0}
  m_PrefabAsset: {fileID: 0}
  m_GameObject: {fileID: 396611}
  m_Enabled: 1
  m_EditorHideFlags: 0
  m_Script: {fileID: 11500000, guid: 156a6686cd0c6464baccdf4adaff294e, type: 3}
  m_Name: 
  m_EditorClassIdentifier: 
  trackingFile: []
  frameSkip: 2
--- !u!4 &396613
Transform:
  m_ObjectHideFlags: 0
  m_CorrespondingSourceObject: {fileID: 0}
  m_PrefabInstance: {fileID: 0}
  m_PrefabAsset: {fileID: 0}
  m_GameObject: {fileID: 396611}
  m_LocalRotation: {x: 0, y: 0, z: 0, w: 1}
  m_LocalPosition: {x: -8.719334, y: 42.029026, z: -21.546875}
  m_LocalScale: {x: 1, y: 1, z: 1}
  m_Children: []
  m_Father: {fileID: 0}
  m_RootOrder: 6
  m_LocalEulerAnglesHint: {x: 0, y: 0, z: 0}
--- !u!1001 &116072767
PrefabInstance:
  m_ObjectHideFlags: 0
  serializedVersion: 2
  m_Modification:
    m_TransformParent: {fileID: 1723095770}
    m_Modifications:
    - target: {fileID: 4669011401795360371, guid: 24729a09484fc804db563bdc54db4511,
        type: 3}
      propertyPath: m_Name
      value: SliderElementOriginPointLifeTime
      objectReference: {fileID: 0}
    - target: {fileID: 4669011401795360380, guid: 24729a09484fc804db563bdc54db4511,
        type: 3}
      propertyPath: m_LocalPosition.x
      value: 0
      objectReference: {fileID: 0}
    - target: {fileID: 4669011401795360380, guid: 24729a09484fc804db563bdc54db4511,
        type: 3}
      propertyPath: m_LocalPosition.y
      value: 0
      objectReference: {fileID: 0}
    - target: {fileID: 4669011401795360380, guid: 24729a09484fc804db563bdc54db4511,
        type: 3}
      propertyPath: m_LocalPosition.z
      value: 0
      objectReference: {fileID: 0}
    - target: {fileID: 4669011401795360380, guid: 24729a09484fc804db563bdc54db4511,
        type: 3}
      propertyPath: m_LocalRotation.x
      value: -0
      objectReference: {fileID: 0}
    - target: {fileID: 4669011401795360380, guid: 24729a09484fc804db563bdc54db4511,
        type: 3}
      propertyPath: m_LocalRotation.y
      value: -0
      objectReference: {fileID: 0}
    - target: {fileID: 4669011401795360380, guid: 24729a09484fc804db563bdc54db4511,
        type: 3}
      propertyPath: m_LocalRotation.z
      value: -0
      objectReference: {fileID: 0}
    - target: {fileID: 4669011401795360380, guid: 24729a09484fc804db563bdc54db4511,
        type: 3}
      propertyPath: m_LocalRotation.w
      value: 1
      objectReference: {fileID: 0}
    - target: {fileID: 4669011401795360380, guid: 24729a09484fc804db563bdc54db4511,
        type: 3}
      propertyPath: m_RootOrder
      value: 4
      objectReference: {fileID: 0}
    - target: {fileID: 4669011401795360380, guid: 24729a09484fc804db563bdc54db4511,
        type: 3}
      propertyPath: m_LocalEulerAnglesHint.x
      value: 0
      objectReference: {fileID: 0}
    - target: {fileID: 4669011401795360380, guid: 24729a09484fc804db563bdc54db4511,
        type: 3}
      propertyPath: m_LocalEulerAnglesHint.y
      value: 0
      objectReference: {fileID: 0}
    - target: {fileID: 4669011401795360380, guid: 24729a09484fc804db563bdc54db4511,
        type: 3}
      propertyPath: m_LocalEulerAnglesHint.z
      value: 0
      objectReference: {fileID: 0}
    - target: {fileID: 4669011401795360380, guid: 24729a09484fc804db563bdc54db4511,
        type: 3}
      propertyPath: m_AnchoredPosition.x
      value: 0
      objectReference: {fileID: 0}
    - target: {fileID: 4669011401795360380, guid: 24729a09484fc804db563bdc54db4511,
        type: 3}
      propertyPath: m_AnchoredPosition.y
      value: 0
      objectReference: {fileID: 0}
    - target: {fileID: 4669011401795360380, guid: 24729a09484fc804db563bdc54db4511,
        type: 3}
      propertyPath: m_SizeDelta.x
      value: 0
      objectReference: {fileID: 0}
    - target: {fileID: 4669011401795360380, guid: 24729a09484fc804db563bdc54db4511,
        type: 3}
      propertyPath: m_SizeDelta.y
      value: 48
      objectReference: {fileID: 0}
    - target: {fileID: 4669011401795360380, guid: 24729a09484fc804db563bdc54db4511,
        type: 3}
      propertyPath: m_AnchorMin.x
      value: 0
      objectReference: {fileID: 0}
    - target: {fileID: 4669011401795360380, guid: 24729a09484fc804db563bdc54db4511,
        type: 3}
      propertyPath: m_AnchorMin.y
      value: 0
      objectReference: {fileID: 0}
    - target: {fileID: 4669011401795360380, guid: 24729a09484fc804db563bdc54db4511,
        type: 3}
      propertyPath: m_AnchorMax.x
      value: 0
      objectReference: {fileID: 0}
    - target: {fileID: 4669011401795360380, guid: 24729a09484fc804db563bdc54db4511,
        type: 3}
      propertyPath: m_AnchorMax.y
      value: 0
      objectReference: {fileID: 0}
    - target: {fileID: 4669011401795360380, guid: 24729a09484fc804db563bdc54db4511,
        type: 3}
      propertyPath: m_Pivot.x
      value: 0.5
      objectReference: {fileID: 0}
    - target: {fileID: 4669011401795360380, guid: 24729a09484fc804db563bdc54db4511,
        type: 3}
      propertyPath: m_Pivot.y
      value: 0.5
      objectReference: {fileID: 0}
    - target: {fileID: 4669011401795360376, guid: 24729a09484fc804db563bdc54db4511,
        type: 3}
      propertyPath: modifyerType
      value: 2
      objectReference: {fileID: 0}
    - target: {fileID: 4669011401795360376, guid: 24729a09484fc804db563bdc54db4511,
        type: 3}
      propertyPath: fieldName
      value: initialLifeTime
      objectReference: {fileID: 0}
    - target: {fileID: 4669011401795360376, guid: 24729a09484fc804db563bdc54db4511,
        type: 3}
      propertyPath: componentName
      value: OriginPoint
      objectReference: {fileID: 0}
    - target: {fileID: 4669011401795360376, guid: 24729a09484fc804db563bdc54db4511,
        type: 3}
      propertyPath: simulation
      value: 
      objectReference: {fileID: 1310582353}
    - target: {fileID: 4669011401526489762, guid: 24729a09484fc804db563bdc54db4511,
        type: 3}
      propertyPath: m_AnchorMin.y
      value: 0
      objectReference: {fileID: 0}
    - target: {fileID: 4669011401526489762, guid: 24729a09484fc804db563bdc54db4511,
        type: 3}
      propertyPath: m_AnchorMax.y
      value: 0
      objectReference: {fileID: 0}
    - target: {fileID: 4669011401526489762, guid: 24729a09484fc804db563bdc54db4511,
        type: 3}
      propertyPath: m_AnchoredPosition.x
      value: 0
      objectReference: {fileID: 0}
    - target: {fileID: 4669011401526489762, guid: 24729a09484fc804db563bdc54db4511,
        type: 3}
      propertyPath: m_AnchoredPosition.y
      value: 0
      objectReference: {fileID: 0}
    - target: {fileID: 4669011401526489763, guid: 24729a09484fc804db563bdc54db4511,
        type: 3}
      propertyPath: m_Text
      value: 'Filopodia Lifetime

        (Not Connected)'
      objectReference: {fileID: 0}
    - target: {fileID: 4669011401526489763, guid: 24729a09484fc804db563bdc54db4511,
        type: 3}
      propertyPath: m_FontData.m_HorizontalOverflow
      value: 1
      objectReference: {fileID: 0}
    - target: {fileID: 4669011401526489763, guid: 24729a09484fc804db563bdc54db4511,
        type: 3}
      propertyPath: m_FontData.m_VerticalOverflow
      value: 1
      objectReference: {fileID: 0}
    - target: {fileID: 4669011400182766548, guid: 24729a09484fc804db563bdc54db4511,
        type: 3}
      propertyPath: m_AnchorMin.y
      value: 0
      objectReference: {fileID: 0}
    - target: {fileID: 4669011400182766548, guid: 24729a09484fc804db563bdc54db4511,
        type: 3}
      propertyPath: m_AnchorMax.y
      value: 0
      objectReference: {fileID: 0}
    - target: {fileID: 4669011400182766548, guid: 24729a09484fc804db563bdc54db4511,
        type: 3}
      propertyPath: m_AnchoredPosition.x
      value: 0
      objectReference: {fileID: 0}
    - target: {fileID: 4669011400182766548, guid: 24729a09484fc804db563bdc54db4511,
        type: 3}
      propertyPath: m_AnchoredPosition.y
      value: 0
      objectReference: {fileID: 0}
    - target: {fileID: 4669011400182766549, guid: 24729a09484fc804db563bdc54db4511,
        type: 3}
      propertyPath: m_MaxValue
      value: 20
      objectReference: {fileID: 0}
    - target: {fileID: 4669011400182766549, guid: 24729a09484fc804db563bdc54db4511,
        type: 3}
      propertyPath: m_MinValue
      value: 1
      objectReference: {fileID: 0}
    - target: {fileID: 4669011400182766549, guid: 24729a09484fc804db563bdc54db4511,
        type: 3}
      propertyPath: m_Value
      value: 2
      objectReference: {fileID: 0}
    - target: {fileID: 4669011401845869887, guid: 24729a09484fc804db563bdc54db4511,
        type: 3}
      propertyPath: m_AnchorMax.y
      value: 0
      objectReference: {fileID: 0}
    - target: {fileID: 4669011401845869887, guid: 24729a09484fc804db563bdc54db4511,
        type: 3}
      propertyPath: m_AnchorMax.x
      value: 0
      objectReference: {fileID: 0}
    - target: {fileID: 4669011400209365792, guid: 24729a09484fc804db563bdc54db4511,
        type: 3}
      propertyPath: m_AnchorMax.y
      value: 0
      objectReference: {fileID: 0}
    - target: {fileID: 4669011400209365792, guid: 24729a09484fc804db563bdc54db4511,
        type: 3}
      propertyPath: m_AnchorMin.x
      value: 0
      objectReference: {fileID: 0}
    - target: {fileID: 4669011400209365792, guid: 24729a09484fc804db563bdc54db4511,
        type: 3}
      propertyPath: m_AnchorMax.x
      value: 0
      objectReference: {fileID: 0}
    - target: {fileID: 4669011400685249547, guid: 24729a09484fc804db563bdc54db4511,
        type: 3}
      propertyPath: m_AnchorMin.y
      value: 0
      objectReference: {fileID: 0}
    - target: {fileID: 4669011400685249547, guid: 24729a09484fc804db563bdc54db4511,
        type: 3}
      propertyPath: m_AnchorMax.y
      value: 0
      objectReference: {fileID: 0}
    - target: {fileID: 4669011400685249547, guid: 24729a09484fc804db563bdc54db4511,
        type: 3}
      propertyPath: m_AnchoredPosition.x
      value: 0
      objectReference: {fileID: 0}
    - target: {fileID: 4669011400685249547, guid: 24729a09484fc804db563bdc54db4511,
        type: 3}
      propertyPath: m_AnchoredPosition.y
      value: 0
      objectReference: {fileID: 0}
    - target: {fileID: 4669011400512804878, guid: 24729a09484fc804db563bdc54db4511,
        type: 3}
      propertyPath: m_FontData.m_Alignment
      value: 2
      objectReference: {fileID: 0}
    m_RemovedComponents: []
  m_SourcePrefab: {fileID: 100100000, guid: 24729a09484fc804db563bdc54db4511, type: 3}
--- !u!1 &137400128
GameObject:
  m_ObjectHideFlags: 0
  m_CorrespondingSourceObject: {fileID: 0}
  m_PrefabInstance: {fileID: 0}
  m_PrefabAsset: {fileID: 0}
  serializedVersion: 6
  m_Component:
  - component: {fileID: 137400129}
  - component: {fileID: 137400131}
  - component: {fileID: 137400130}
  m_Layer: 5
  m_Name: Image
  m_TagString: Untagged
  m_Icon: {fileID: 0}
  m_NavMeshLayer: 0
  m_StaticEditorFlags: 0
  m_IsActive: 1
--- !u!224 &137400129
RectTransform:
  m_ObjectHideFlags: 0
  m_CorrespondingSourceObject: {fileID: 0}
  m_PrefabInstance: {fileID: 0}
  m_PrefabAsset: {fileID: 0}
  m_GameObject: {fileID: 137400128}
  m_LocalRotation: {x: 0, y: 0, z: 0, w: 1}
  m_LocalPosition: {x: 0, y: 0, z: 0}
  m_LocalScale: {x: 1, y: 1, z: 1}
  m_Children: []
  m_Father: {fileID: 1817802735}
  m_RootOrder: 0
  m_LocalEulerAnglesHint: {x: 0, y: 0, z: 0}
  m_AnchorMin: {x: 0.5, y: 0.5}
  m_AnchorMax: {x: 0.5, y: 0.5}
  m_AnchoredPosition: {x: 0, y: 0}
  m_SizeDelta: {x: 32, y: 32}
  m_Pivot: {x: 0.5, y: 0.5}
--- !u!114 &137400130
MonoBehaviour:
  m_ObjectHideFlags: 0
  m_CorrespondingSourceObject: {fileID: 0}
  m_PrefabInstance: {fileID: 0}
  m_PrefabAsset: {fileID: 0}
  m_GameObject: {fileID: 137400128}
  m_Enabled: 1
  m_EditorHideFlags: 0
  m_Script: {fileID: 11500000, guid: fe87c0e1cc204ed48ad3b37840f39efc, type: 3}
  m_Name: 
  m_EditorClassIdentifier: 
  m_Material: {fileID: 0}
  m_Color: {r: 1, g: 1, b: 1, a: 1}
  m_RaycastTarget: 1
  m_OnCullStateChanged:
    m_PersistentCalls:
      m_Calls: []
    m_TypeName: UnityEngine.UI.MaskableGraphic+CullStateChangedEvent, UnityEngine.UI,
      Version=1.0.0.0, Culture=neutral, PublicKeyToken=null
  m_Sprite: {fileID: 21300000, guid: f4b10cc1184d3864ea33eaa598f4e550, type: 3}
  m_Type: 0
  m_PreserveAspect: 0
  m_FillCenter: 1
  m_FillMethod: 4
  m_FillAmount: 1
  m_FillClockwise: 1
  m_FillOrigin: 0
  m_UseSpriteMesh: 0
  m_PixelsPerUnitMultiplier: 1
--- !u!222 &137400131
CanvasRenderer:
  m_ObjectHideFlags: 0
  m_CorrespondingSourceObject: {fileID: 0}
  m_PrefabInstance: {fileID: 0}
  m_PrefabAsset: {fileID: 0}
  m_GameObject: {fileID: 137400128}
  m_CullTransparentMesh: 0
--- !u!1 &162498665
GameObject:
  m_ObjectHideFlags: 0
  m_CorrespondingSourceObject: {fileID: 0}
  m_PrefabInstance: {fileID: 0}
  m_PrefabAsset: {fileID: 0}
  serializedVersion: 6
  m_Component:
  - component: {fileID: 162498667}
  - component: {fileID: 162498666}
  m_Layer: 0
  m_Name: Scenarios
  m_TagString: Untagged
  m_Icon: {fileID: 0}
  m_NavMeshLayer: 0
  m_StaticEditorFlags: 0
  m_IsActive: 1
--- !u!114 &162498666
MonoBehaviour:
  m_ObjectHideFlags: 0
  m_CorrespondingSourceObject: {fileID: 0}
  m_PrefabInstance: {fileID: 0}
  m_PrefabAsset: {fileID: 0}
  m_GameObject: {fileID: 162498665}
  m_Enabled: 1
  m_EditorHideFlags: 0
  m_Script: {fileID: 11500000, guid: 6252746716b697d4ba51b1957100d555, type: 3}
  m_Name: 
  m_EditorClassIdentifier: 
  sim: {fileID: 1310582353}
  scenario0:
  - {fileID: 9162023419794404004, guid: 24b7d128991465c4ab2ab49e092246a2, type: 3}
  - {fileID: 8754674133762957296, guid: 8c4979788fa6ea145ae60d2b6a8f377a, type: 3}
  scenario1:
  - {fileID: 7188604188579066125, guid: 6f2ae581f0f266d409f25d786136d333, type: 3}
  loadedObjects: []
--- !u!4 &162498667
Transform:
  m_ObjectHideFlags: 0
  m_CorrespondingSourceObject: {fileID: 0}
  m_PrefabInstance: {fileID: 0}
  m_PrefabAsset: {fileID: 0}
  m_GameObject: {fileID: 162498665}
  m_LocalRotation: {x: 0, y: 0, z: 0, w: 1}
  m_LocalPosition: {x: -6.1585903, y: 24.200764, z: 0}
  m_LocalScale: {x: 1, y: 1, z: 1}
  m_Children: []
  m_Father: {fileID: 0}
  m_RootOrder: 5
  m_LocalEulerAnglesHint: {x: 0, y: 0, z: 0}
--- !u!1 &193953875
GameObject:
  m_ObjectHideFlags: 0
  m_CorrespondingSourceObject: {fileID: 0}
  m_PrefabInstance: {fileID: 0}
  m_PrefabAsset: {fileID: 0}
  serializedVersion: 6
  m_Component:
  - component: {fileID: 193953878}
  - component: {fileID: 193953877}
  - component: {fileID: 193953876}
  m_Layer: 0
  m_Name: EventSystem
  m_TagString: Untagged
  m_Icon: {fileID: 0}
  m_NavMeshLayer: 0
  m_StaticEditorFlags: 0
  m_IsActive: 1
--- !u!114 &193953876
MonoBehaviour:
  m_ObjectHideFlags: 0
  m_CorrespondingSourceObject: {fileID: 0}
  m_PrefabInstance: {fileID: 0}
  m_PrefabAsset: {fileID: 0}
  m_GameObject: {fileID: 193953875}
  m_Enabled: 1
  m_EditorHideFlags: 0
  m_Script: {fileID: 11500000, guid: 4f231c4fb786f3946a6b90b886c48677, type: 3}
  m_Name: 
  m_EditorClassIdentifier: 
  m_HorizontalAxis: Horizontal
  m_VerticalAxis: Vertical
  m_SubmitButton: Submit
  m_CancelButton: Cancel
  m_InputActionsPerSecond: 10
  m_RepeatDelay: 0.5
  m_ForceModuleActive: 0
--- !u!114 &193953877
MonoBehaviour:
  m_ObjectHideFlags: 0
  m_CorrespondingSourceObject: {fileID: 0}
  m_PrefabInstance: {fileID: 0}
  m_PrefabAsset: {fileID: 0}
  m_GameObject: {fileID: 193953875}
  m_Enabled: 1
  m_EditorHideFlags: 0
  m_Script: {fileID: 11500000, guid: 76c392e42b5098c458856cdf6ecaaaa1, type: 3}
  m_Name: 
  m_EditorClassIdentifier: 
  m_FirstSelected: {fileID: 0}
  m_sendNavigationEvents: 1
  m_DragThreshold: 10
--- !u!4 &193953878
Transform:
  m_ObjectHideFlags: 0
  m_CorrespondingSourceObject: {fileID: 0}
  m_PrefabInstance: {fileID: 0}
  m_PrefabAsset: {fileID: 0}
  m_GameObject: {fileID: 193953875}
  m_LocalRotation: {x: 0, y: 0, z: 0, w: 1}
  m_LocalPosition: {x: 0, y: 0, z: 0}
  m_LocalScale: {x: 1, y: 1, z: 1}
  m_Children: []
  m_Father: {fileID: 0}
  m_RootOrder: 4
  m_LocalEulerAnglesHint: {x: 0, y: 0, z: 0}
--- !u!1 &200544227
GameObject:
  m_ObjectHideFlags: 0
  m_CorrespondingSourceObject: {fileID: 0}
  m_PrefabInstance: {fileID: 0}
  m_PrefabAsset: {fileID: 0}
  serializedVersion: 6
  m_Component:
  - component: {fileID: 200544228}
  m_Layer: 5
  m_Name: Seperator (3)
  m_TagString: Untagged
  m_Icon: {fileID: 0}
  m_NavMeshLayer: 0
  m_StaticEditorFlags: 0
  m_IsActive: 1
--- !u!224 &200544228
RectTransform:
  m_ObjectHideFlags: 0
  m_CorrespondingSourceObject: {fileID: 0}
  m_PrefabInstance: {fileID: 0}
  m_PrefabAsset: {fileID: 0}
  m_GameObject: {fileID: 200544227}
  m_LocalRotation: {x: -0, y: -0, z: -0, w: 1}
  m_LocalPosition: {x: 0, y: 0, z: 0}
  m_LocalScale: {x: 1, y: 1, z: 1}
  m_Children: []
  m_Father: {fileID: 1723095770}
  m_RootOrder: 9
  m_LocalEulerAnglesHint: {x: 0, y: 0, z: 0}
  m_AnchorMin: {x: 0, y: 0}
  m_AnchorMax: {x: 0, y: 0}
  m_AnchoredPosition: {x: 0, y: 0}
  m_SizeDelta: {x: 270.5, y: 32}
  m_Pivot: {x: 0.5, y: 0.5}
--- !u!114 &240423568 stripped
MonoBehaviour:
  m_CorrespondingSourceObject: {fileID: 4669011401795360376, guid: 24729a09484fc804db563bdc54db4511,
    type: 3}
  m_PrefabInstance: {fileID: 4669011401206579780}
  m_PrefabAsset: {fileID: 0}
  m_GameObject: {fileID: 0}
  m_Enabled: 1
  m_EditorHideFlags: 0
  m_Script: {fileID: 11500000, guid: 3418b62a2b249854db2d30fe4f7f8c35, type: 3}
  m_Name: 
  m_EditorClassIdentifier: 
--- !u!224 &241538962 stripped
RectTransform:
  m_CorrespondingSourceObject: {fileID: 4669011401795360380, guid: 24729a09484fc804db563bdc54db4511,
    type: 3}
  m_PrefabInstance: {fileID: 605587775}
  m_PrefabAsset: {fileID: 0}
--- !u!1 &253663595
GameObject:
  m_ObjectHideFlags: 0
  m_CorrespondingSourceObject: {fileID: 0}
  m_PrefabInstance: {fileID: 0}
  m_PrefabAsset: {fileID: 0}
  serializedVersion: 6
  m_Component:
  - component: {fileID: 253663598}
  - component: {fileID: 253663596}
  m_Layer: 0
  m_Name: CellSpawner
  m_TagString: Untagged
  m_Icon: {fileID: 0}
  m_NavMeshLayer: 0
  m_StaticEditorFlags: 0
  m_IsActive: 1
--- !u!114 &253663596
MonoBehaviour:
  m_ObjectHideFlags: 0
  m_CorrespondingSourceObject: {fileID: 0}
  m_PrefabInstance: {fileID: 0}
  m_PrefabAsset: {fileID: 0}
  m_GameObject: {fileID: 253663595}
  m_Enabled: 1
  m_EditorHideFlags: 0
  m_Script: {fileID: 11500000, guid: a196e7a7f2e74e04fb09b6955ee7701f, type: 3}
  m_Name: 
  m_EditorClassIdentifier: 
  uiEventSystem: {fileID: 193953877}
  cellSimulation: {fileID: 1310582353}
  camera: {fileID: 534669904}
--- !u!4 &253663598
Transform:
  m_ObjectHideFlags: 0
  m_CorrespondingSourceObject: {fileID: 0}
  m_PrefabInstance: {fileID: 0}
  m_PrefabAsset: {fileID: 0}
  m_GameObject: {fileID: 253663595}
  m_LocalRotation: {x: 0, y: 0, z: 0, w: 1}
  m_LocalPosition: {x: -12.9, y: -25.7, z: 0.20303345}
  m_LocalScale: {x: 1, y: 1, z: 1}
  m_Children: []
  m_Father: {fileID: 0}
  m_RootOrder: 2
  m_LocalEulerAnglesHint: {x: 0, y: 0, z: 0}
--- !u!224 &490110377 stripped
RectTransform:
  m_CorrespondingSourceObject: {fileID: 4669011401795360380, guid: 24729a09484fc804db563bdc54db4511,
    type: 3}
  m_PrefabInstance: {fileID: 1203217303}
  m_PrefabAsset: {fileID: 0}
--- !u!1 &528670143
GameObject:
  m_ObjectHideFlags: 0
  m_CorrespondingSourceObject: {fileID: 0}
  m_PrefabInstance: {fileID: 0}
  m_PrefabAsset: {fileID: 0}
  serializedVersion: 6
  m_Component:
  - component: {fileID: 528670144}
  - component: {fileID: 528670146}
  - component: {fileID: 528670145}
  m_Layer: 5
  m_Name: Text
  m_TagString: Untagged
  m_Icon: {fileID: 0}
  m_NavMeshLayer: 0
  m_StaticEditorFlags: 0
  m_IsActive: 1
--- !u!224 &528670144
RectTransform:
  m_ObjectHideFlags: 0
  m_CorrespondingSourceObject: {fileID: 0}
  m_PrefabInstance: {fileID: 0}
  m_PrefabAsset: {fileID: 0}
  m_GameObject: {fileID: 528670143}
  m_LocalRotation: {x: -0, y: -0, z: -0, w: 1}
  m_LocalPosition: {x: 0, y: 0, z: 0}
  m_LocalScale: {x: 1, y: 1, z: 1}
  m_Children: []
  m_Father: {fileID: 1799501941}
  m_RootOrder: 1
  m_LocalEulerAnglesHint: {x: 0, y: 0, z: 0}
  m_AnchorMin: {x: 0, y: 0}
  m_AnchorMax: {x: 1, y: 1}
  m_AnchoredPosition: {x: 0, y: -0.5}
  m_SizeDelta: {x: -20, y: -13}
  m_Pivot: {x: 0.5, y: 0.5}
--- !u!114 &528670145
MonoBehaviour:
  m_ObjectHideFlags: 0
  m_CorrespondingSourceObject: {fileID: 0}
  m_PrefabInstance: {fileID: 0}
  m_PrefabAsset: {fileID: 0}
  m_GameObject: {fileID: 528670143}
  m_Enabled: 1
  m_EditorHideFlags: 0
  m_Script: {fileID: 11500000, guid: 5f7201a12d95ffc409449d95f23cf332, type: 3}
  m_Name: 
  m_EditorClassIdentifier: 
  m_Material: {fileID: 0}
  m_Color: {r: 1, g: 1, b: 1, a: 1}
  m_RaycastTarget: 1
  m_OnCullStateChanged:
    m_PersistentCalls:
      m_Calls: []
    m_TypeName: UnityEngine.UI.MaskableGraphic+CullStateChangedEvent, UnityEngine.UI,
      Version=1.0.0.0, Culture=neutral, PublicKeyToken=null
  m_FontData:
    m_Font: {fileID: 12800000, guid: 91861bb8bca40584c9501ad12e8108a8, type: 3}
    m_FontSize: 14
    m_FontStyle: 0
    m_BestFit: 0
    m_MinSize: 10
    m_MaxSize: 40
    m_Alignment: 2
    m_AlignByGeometry: 0
    m_RichText: 0
    m_HorizontalOverflow: 1
    m_VerticalOverflow: 1
    m_LineSpacing: 1
  m_Text: 1
--- !u!222 &528670146
CanvasRenderer:
  m_ObjectHideFlags: 0
  m_CorrespondingSourceObject: {fileID: 0}
  m_PrefabInstance: {fileID: 0}
  m_PrefabAsset: {fileID: 0}
  m_GameObject: {fileID: 528670143}
  m_CullTransparentMesh: 0
--- !u!1 &534669902
GameObject:
  m_ObjectHideFlags: 0
  m_CorrespondingSourceObject: {fileID: 0}
  m_PrefabInstance: {fileID: 0}
  m_PrefabAsset: {fileID: 0}
  serializedVersion: 6
  m_Component:
  - component: {fileID: 534669905}
  - component: {fileID: 534669904}
  - component: {fileID: 534669903}
  - component: {fileID: 534669906}
  m_Layer: 0
  m_Name: Main Camera
  m_TagString: MainCamera
  m_Icon: {fileID: 0}
  m_NavMeshLayer: 0
  m_StaticEditorFlags: 0
  m_IsActive: 1
--- !u!81 &534669903
AudioListener:
  m_ObjectHideFlags: 0
  m_CorrespondingSourceObject: {fileID: 0}
  m_PrefabInstance: {fileID: 0}
  m_PrefabAsset: {fileID: 0}
  m_GameObject: {fileID: 534669902}
  m_Enabled: 1
--- !u!20 &534669904
Camera:
  m_ObjectHideFlags: 0
  m_CorrespondingSourceObject: {fileID: 0}
  m_PrefabInstance: {fileID: 0}
  m_PrefabAsset: {fileID: 0}
  m_GameObject: {fileID: 534669902}
  m_Enabled: 1
  serializedVersion: 2
  m_ClearFlags: 2
  m_BackGroundColor: {r: 1, g: 1, b: 1, a: 0}
  m_projectionMatrixMode: 1
  m_GateFitMode: 2
  m_FOVAxisMode: 0
  m_SensorSize: {x: 36, y: 24}
  m_LensShift: {x: 0, y: 0}
  m_FocalLength: 50
  m_NormalizedViewPortRect:
    serializedVersion: 2
    x: 0
    y: 0
    width: 1
    height: 1
  near clip plane: 0.3
  far clip plane: 1000
  field of view: 60
  orthographic: 1
  orthographic size: 70.02
  m_Depth: -1
  m_CullingMask:
    serializedVersion: 2
    m_Bits: 4294967295
  m_RenderingPath: -1
  m_TargetTexture: {fileID: 0}
  m_TargetDisplay: 0
  m_TargetEye: 3
  m_HDR: 1
  m_AllowMSAA: 1
  m_AllowDynamicResolution: 0
  m_ForceIntoRT: 0
  m_OcclusionCulling: 1
  m_StereoConvergence: 10
  m_StereoSeparation: 0.022
--- !u!4 &534669905
Transform:
  m_ObjectHideFlags: 0
  m_CorrespondingSourceObject: {fileID: 0}
  m_PrefabInstance: {fileID: 0}
  m_PrefabAsset: {fileID: 0}
  m_GameObject: {fileID: 534669902}
  m_LocalRotation: {x: 0, y: 0, z: 0, w: 1}
  m_LocalPosition: {x: 0, y: 36.9, z: -40}
  m_LocalScale: {x: 1, y: 1, z: 1}
  m_Children: []
  m_Father: {fileID: 0}
  m_RootOrder: 0
  m_LocalEulerAnglesHint: {x: 0, y: 0, z: 0}
--- !u!114 &534669906
MonoBehaviour:
  m_ObjectHideFlags: 0
  m_CorrespondingSourceObject: {fileID: 0}
  m_PrefabInstance: {fileID: 0}
  m_PrefabAsset: {fileID: 0}
  m_GameObject: {fileID: 534669902}
  m_Enabled: 1
  m_EditorHideFlags: 0
  m_Script: {fileID: 11500000, guid: e91832002328caf40aaa6fd2187222b9, type: 3}
  m_Name: 
  m_EditorClassIdentifier: 
  maxOrthographicSize: 100
  minOrthographicSize: 4
--- !u!1 &552377734
GameObject:
  m_ObjectHideFlags: 0
  m_CorrespondingSourceObject: {fileID: 0}
  m_PrefabInstance: {fileID: 0}
  m_PrefabAsset: {fileID: 0}
  serializedVersion: 6
  m_Component:
  - component: {fileID: 552377735}
  m_Layer: 5
  m_Name: Seperator (2)
  m_TagString: Untagged
  m_Icon: {fileID: 0}
  m_NavMeshLayer: 0
  m_StaticEditorFlags: 0
  m_IsActive: 1
--- !u!224 &552377735
RectTransform:
  m_ObjectHideFlags: 0
  m_CorrespondingSourceObject: {fileID: 0}
  m_PrefabInstance: {fileID: 0}
  m_PrefabAsset: {fileID: 0}
  m_GameObject: {fileID: 552377734}
  m_LocalRotation: {x: -0, y: -0, z: -0, w: 1}
  m_LocalPosition: {x: 0, y: 0, z: 0}
  m_LocalScale: {x: 1, y: 1, z: 1}
  m_Children: []
  m_Father: {fileID: 1723095770}
  m_RootOrder: 6
  m_LocalEulerAnglesHint: {x: 0, y: 0, z: 0}
  m_AnchorMin: {x: 0, y: 0}
  m_AnchorMax: {x: 0, y: 0}
  m_AnchoredPosition: {x: 0, y: 0}
  m_SizeDelta: {x: 270.5, y: 16}
  m_Pivot: {x: 0.5, y: 0.5}
--- !u!1 &578242220
GameObject:
  m_ObjectHideFlags: 0
  m_CorrespondingSourceObject: {fileID: 0}
  m_PrefabInstance: {fileID: 0}
  m_PrefabAsset: {fileID: 0}
  serializedVersion: 6
  m_Component:
  - component: {fileID: 578242221}
  - component: {fileID: 578242225}
  - component: {fileID: 578242224}
  - component: {fileID: 578242223}
  - component: {fileID: 578242222}
  m_Layer: 5
  m_Name: Button
  m_TagString: Untagged
  m_Icon: {fileID: 0}
  m_NavMeshLayer: 0
  m_StaticEditorFlags: 0
  m_IsActive: 1
--- !u!224 &578242221
RectTransform:
  m_ObjectHideFlags: 0
  m_CorrespondingSourceObject: {fileID: 0}
  m_PrefabInstance: {fileID: 0}
  m_PrefabAsset: {fileID: 0}
  m_GameObject: {fileID: 578242220}
  m_LocalRotation: {x: 0, y: 0, z: 0, w: 1}
  m_LocalPosition: {x: 0, y: 0, z: 0}
  m_LocalScale: {x: 1, y: 1, z: 1}
  m_Children:
  - {fileID: 2119028328}
  m_Father: {fileID: 1686019722}
  m_RootOrder: 1
  m_LocalEulerAnglesHint: {x: 0, y: 0, z: 0}
  m_AnchorMin: {x: 1, y: 1}
  m_AnchorMax: {x: 1, y: 1}
  m_AnchoredPosition: {x: -173.16998, y: -451.33002}
  m_SizeDelta: {x: 66.01, y: 30}
  m_Pivot: {x: 0.5, y: 1}
--- !u!114 &578242222
MonoBehaviour:
  m_ObjectHideFlags: 0
  m_CorrespondingSourceObject: {fileID: 0}
  m_PrefabInstance: {fileID: 0}
  m_PrefabAsset: {fileID: 0}
  m_GameObject: {fileID: 578242220}
  m_Enabled: 1
  m_EditorHideFlags: 0
  m_Script: {fileID: 11500000, guid: 8c6122ba55a474d49a0561b59bdce8ac, type: 3}
  m_Name: 
  m_EditorClassIdentifier: 
  panel: {fileID: 1723095769}
--- !u!114 &578242223
MonoBehaviour:
  m_ObjectHideFlags: 0
  m_CorrespondingSourceObject: {fileID: 0}
  m_PrefabInstance: {fileID: 0}
  m_PrefabAsset: {fileID: 0}
  m_GameObject: {fileID: 578242220}
  m_Enabled: 1
  m_EditorHideFlags: 0
  m_Script: {fileID: 11500000, guid: 4e29b1a8efbd4b44bb3f3716e73f07ff, type: 3}
  m_Name: 
  m_EditorClassIdentifier: 
  m_Navigation:
    m_Mode: 3
    m_SelectOnUp: {fileID: 0}
    m_SelectOnDown: {fileID: 0}
    m_SelectOnLeft: {fileID: 0}
    m_SelectOnRight: {fileID: 0}
  m_Transition: 1
  m_Colors:
    m_NormalColor: {r: 1, g: 1, b: 1, a: 1}
    m_HighlightedColor: {r: 0.9607843, g: 0.9607843, b: 0.9607843, a: 1}
    m_PressedColor: {r: 0.78431374, g: 0.78431374, b: 0.78431374, a: 1}
    m_SelectedColor: {r: 0.9607843, g: 0.9607843, b: 0.9607843, a: 1}
    m_DisabledColor: {r: 0.78431374, g: 0.78431374, b: 0.78431374, a: 0.5019608}
    m_ColorMultiplier: 1
    m_FadeDuration: 0.1
  m_SpriteState:
    m_HighlightedSprite: {fileID: 0}
    m_PressedSprite: {fileID: 0}
    m_SelectedSprite: {fileID: 0}
    m_DisabledSprite: {fileID: 0}
  m_AnimationTriggers:
    m_NormalTrigger: Normal
    m_HighlightedTrigger: Highlighted
    m_PressedTrigger: Pressed
    m_SelectedTrigger: Selected
    m_DisabledTrigger: Disabled
  m_Interactable: 1
  m_TargetGraphic: {fileID: 578242224}
  m_OnClick:
    m_PersistentCalls:
      m_Calls:
      - m_Target: {fileID: 578242222}
        m_MethodName: OnClick
        m_Mode: 1
        m_Arguments:
          m_ObjectArgument: {fileID: 0}
          m_ObjectArgumentAssemblyTypeName: UnityEngine.Object, UnityEngine
          m_IntArgument: 0
          m_FloatArgument: 0
          m_StringArgument: 
          m_BoolArgument: 0
        m_CallState: 2
    m_TypeName: UnityEngine.UI.Button+ButtonClickedEvent, UnityEngine.UI, Version=1.0.0.0,
      Culture=neutral, PublicKeyToken=null
--- !u!114 &578242224
MonoBehaviour:
  m_ObjectHideFlags: 0
  m_CorrespondingSourceObject: {fileID: 0}
  m_PrefabInstance: {fileID: 0}
  m_PrefabAsset: {fileID: 0}
  m_GameObject: {fileID: 578242220}
  m_Enabled: 1
  m_EditorHideFlags: 0
  m_Script: {fileID: 11500000, guid: fe87c0e1cc204ed48ad3b37840f39efc, type: 3}
  m_Name: 
  m_EditorClassIdentifier: 
  m_Material: {fileID: 0}
  m_Color: {r: 0, g: 0, b: 0, a: 0.392}
  m_RaycastTarget: 1
  m_OnCullStateChanged:
    m_PersistentCalls:
      m_Calls: []
    m_TypeName: UnityEngine.UI.MaskableGraphic+CullStateChangedEvent, UnityEngine.UI,
      Version=1.0.0.0, Culture=neutral, PublicKeyToken=null
  m_Sprite: {fileID: 0}
  m_Type: 1
  m_PreserveAspect: 0
  m_FillCenter: 1
  m_FillMethod: 4
  m_FillAmount: 1
  m_FillClockwise: 1
  m_FillOrigin: 0
  m_UseSpriteMesh: 0
  m_PixelsPerUnitMultiplier: 1
--- !u!222 &578242225
CanvasRenderer:
  m_ObjectHideFlags: 0
  m_CorrespondingSourceObject: {fileID: 0}
  m_PrefabInstance: {fileID: 0}
  m_PrefabAsset: {fileID: 0}
  m_GameObject: {fileID: 578242220}
  m_CullTransparentMesh: 0
--- !u!1001 &605587775
PrefabInstance:
  m_ObjectHideFlags: 0
  serializedVersion: 2
  m_Modification:
    m_TransformParent: {fileID: 1723095770}
    m_Modifications:
    - target: {fileID: 4669011401795360371, guid: 24729a09484fc804db563bdc54db4511,
        type: 3}
      propertyPath: m_Name
      value: SliderElementGripPointLifeTime
      objectReference: {fileID: 0}
    - target: {fileID: 4669011401795360380, guid: 24729a09484fc804db563bdc54db4511,
        type: 3}
      propertyPath: m_LocalPosition.x
      value: 0
      objectReference: {fileID: 0}
    - target: {fileID: 4669011401795360380, guid: 24729a09484fc804db563bdc54db4511,
        type: 3}
      propertyPath: m_LocalPosition.y
      value: 0
      objectReference: {fileID: 0}
    - target: {fileID: 4669011401795360380, guid: 24729a09484fc804db563bdc54db4511,
        type: 3}
      propertyPath: m_LocalPosition.z
      value: 0
      objectReference: {fileID: 0}
    - target: {fileID: 4669011401795360380, guid: 24729a09484fc804db563bdc54db4511,
        type: 3}
      propertyPath: m_LocalRotation.x
      value: -0
      objectReference: {fileID: 0}
    - target: {fileID: 4669011401795360380, guid: 24729a09484fc804db563bdc54db4511,
        type: 3}
      propertyPath: m_LocalRotation.y
      value: -0
      objectReference: {fileID: 0}
    - target: {fileID: 4669011401795360380, guid: 24729a09484fc804db563bdc54db4511,
        type: 3}
      propertyPath: m_LocalRotation.z
      value: -0
      objectReference: {fileID: 0}
    - target: {fileID: 4669011401795360380, guid: 24729a09484fc804db563bdc54db4511,
        type: 3}
      propertyPath: m_LocalRotation.w
      value: 1
      objectReference: {fileID: 0}
    - target: {fileID: 4669011401795360380, guid: 24729a09484fc804db563bdc54db4511,
        type: 3}
      propertyPath: m_RootOrder
      value: 7
      objectReference: {fileID: 0}
    - target: {fileID: 4669011401795360380, guid: 24729a09484fc804db563bdc54db4511,
        type: 3}
      propertyPath: m_LocalEulerAnglesHint.x
      value: 0
      objectReference: {fileID: 0}
    - target: {fileID: 4669011401795360380, guid: 24729a09484fc804db563bdc54db4511,
        type: 3}
      propertyPath: m_LocalEulerAnglesHint.y
      value: 0
      objectReference: {fileID: 0}
    - target: {fileID: 4669011401795360380, guid: 24729a09484fc804db563bdc54db4511,
        type: 3}
      propertyPath: m_LocalEulerAnglesHint.z
      value: 0
      objectReference: {fileID: 0}
    - target: {fileID: 4669011401795360380, guid: 24729a09484fc804db563bdc54db4511,
        type: 3}
      propertyPath: m_AnchoredPosition.x
      value: 0
      objectReference: {fileID: 0}
    - target: {fileID: 4669011401795360380, guid: 24729a09484fc804db563bdc54db4511,
        type: 3}
      propertyPath: m_AnchoredPosition.y
      value: 0
      objectReference: {fileID: 0}
    - target: {fileID: 4669011401795360380, guid: 24729a09484fc804db563bdc54db4511,
        type: 3}
      propertyPath: m_SizeDelta.x
      value: 0
      objectReference: {fileID: 0}
    - target: {fileID: 4669011401795360380, guid: 24729a09484fc804db563bdc54db4511,
        type: 3}
      propertyPath: m_SizeDelta.y
      value: 48
      objectReference: {fileID: 0}
    - target: {fileID: 4669011401795360380, guid: 24729a09484fc804db563bdc54db4511,
        type: 3}
      propertyPath: m_AnchorMin.x
      value: 0
      objectReference: {fileID: 0}
    - target: {fileID: 4669011401795360380, guid: 24729a09484fc804db563bdc54db4511,
        type: 3}
      propertyPath: m_AnchorMin.y
      value: 0
      objectReference: {fileID: 0}
    - target: {fileID: 4669011401795360380, guid: 24729a09484fc804db563bdc54db4511,
        type: 3}
      propertyPath: m_AnchorMax.x
      value: 0
      objectReference: {fileID: 0}
    - target: {fileID: 4669011401795360380, guid: 24729a09484fc804db563bdc54db4511,
        type: 3}
      propertyPath: m_AnchorMax.y
      value: 0
      objectReference: {fileID: 0}
    - target: {fileID: 4669011401795360380, guid: 24729a09484fc804db563bdc54db4511,
        type: 3}
      propertyPath: m_Pivot.x
      value: 0.5
      objectReference: {fileID: 0}
    - target: {fileID: 4669011401795360380, guid: 24729a09484fc804db563bdc54db4511,
        type: 3}
      propertyPath: m_Pivot.y
      value: 0.5
      objectReference: {fileID: 0}
    - target: {fileID: 4669011401795360376, guid: 24729a09484fc804db563bdc54db4511,
        type: 3}
      propertyPath: modifyerType
      value: 3
      objectReference: {fileID: 0}
    - target: {fileID: 4669011401795360376, guid: 24729a09484fc804db563bdc54db4511,
        type: 3}
      propertyPath: fieldName
      value: initialLifeTime
      objectReference: {fileID: 0}
    - target: {fileID: 4669011401795360376, guid: 24729a09484fc804db563bdc54db4511,
        type: 3}
      propertyPath: componentName
      value: GripPoint
      objectReference: {fileID: 0}
    - target: {fileID: 4669011401795360376, guid: 24729a09484fc804db563bdc54db4511,
        type: 3}
      propertyPath: simulation
      value: 
      objectReference: {fileID: 1310582353}
    - target: {fileID: 4669011401526489762, guid: 24729a09484fc804db563bdc54db4511,
        type: 3}
      propertyPath: m_AnchorMin.y
      value: 0
      objectReference: {fileID: 0}
    - target: {fileID: 4669011401526489762, guid: 24729a09484fc804db563bdc54db4511,
        type: 3}
      propertyPath: m_AnchorMax.y
      value: 0
      objectReference: {fileID: 0}
    - target: {fileID: 4669011401526489762, guid: 24729a09484fc804db563bdc54db4511,
        type: 3}
      propertyPath: m_AnchoredPosition.x
      value: 0
      objectReference: {fileID: 0}
    - target: {fileID: 4669011401526489762, guid: 24729a09484fc804db563bdc54db4511,
        type: 3}
      propertyPath: m_AnchoredPosition.y
      value: 0
      objectReference: {fileID: 0}
    - target: {fileID: 4669011401526489762, guid: 24729a09484fc804db563bdc54db4511,
        type: 3}
      propertyPath: m_SizeDelta.y
      value: 41.2
      objectReference: {fileID: 0}
    - target: {fileID: 4669011401526489763, guid: 24729a09484fc804db563bdc54db4511,
        type: 3}
      propertyPath: m_Text
      value: "Focal Adhesion \nLifetime"
      objectReference: {fileID: 0}
    - target: {fileID: 4669011400182766548, guid: 24729a09484fc804db563bdc54db4511,
        type: 3}
      propertyPath: m_AnchorMin.y
      value: 0
      objectReference: {fileID: 0}
    - target: {fileID: 4669011400182766548, guid: 24729a09484fc804db563bdc54db4511,
        type: 3}
      propertyPath: m_AnchorMax.y
      value: 0
      objectReference: {fileID: 0}
    - target: {fileID: 4669011400182766548, guid: 24729a09484fc804db563bdc54db4511,
        type: 3}
      propertyPath: m_AnchoredPosition.x
      value: 0
      objectReference: {fileID: 0}
    - target: {fileID: 4669011400182766548, guid: 24729a09484fc804db563bdc54db4511,
        type: 3}
      propertyPath: m_AnchoredPosition.y
      value: 0
      objectReference: {fileID: 0}
    - target: {fileID: 4669011400182766549, guid: 24729a09484fc804db563bdc54db4511,
        type: 3}
      propertyPath: m_MaxValue
      value: 2
      objectReference: {fileID: 0}
    - target: {fileID: 4669011400182766549, guid: 24729a09484fc804db563bdc54db4511,
        type: 3}
      propertyPath: m_MinValue
      value: 0
      objectReference: {fileID: 0}
    - target: {fileID: 4669011401845869887, guid: 24729a09484fc804db563bdc54db4511,
        type: 3}
      propertyPath: m_AnchorMax.y
      value: 0
      objectReference: {fileID: 0}
    - target: {fileID: 4669011401845869887, guid: 24729a09484fc804db563bdc54db4511,
        type: 3}
      propertyPath: m_AnchorMax.x
      value: 0
      objectReference: {fileID: 0}
    - target: {fileID: 4669011400209365792, guid: 24729a09484fc804db563bdc54db4511,
        type: 3}
      propertyPath: m_AnchorMax.y
      value: 0
      objectReference: {fileID: 0}
    - target: {fileID: 4669011400209365792, guid: 24729a09484fc804db563bdc54db4511,
        type: 3}
      propertyPath: m_AnchorMin.x
      value: 0
      objectReference: {fileID: 0}
    - target: {fileID: 4669011400209365792, guid: 24729a09484fc804db563bdc54db4511,
        type: 3}
      propertyPath: m_AnchorMax.x
      value: 0
      objectReference: {fileID: 0}
    - target: {fileID: 4669011400685249547, guid: 24729a09484fc804db563bdc54db4511,
        type: 3}
      propertyPath: m_AnchorMin.y
      value: 0
      objectReference: {fileID: 0}
    - target: {fileID: 4669011400685249547, guid: 24729a09484fc804db563bdc54db4511,
        type: 3}
      propertyPath: m_AnchorMax.y
      value: 0
      objectReference: {fileID: 0}
    - target: {fileID: 4669011400685249547, guid: 24729a09484fc804db563bdc54db4511,
        type: 3}
      propertyPath: m_AnchoredPosition.x
      value: 0
      objectReference: {fileID: 0}
    - target: {fileID: 4669011400685249547, guid: 24729a09484fc804db563bdc54db4511,
        type: 3}
      propertyPath: m_AnchoredPosition.y
      value: 0
      objectReference: {fileID: 0}
    - target: {fileID: 4669011400512804878, guid: 24729a09484fc804db563bdc54db4511,
        type: 3}
      propertyPath: m_FontData.m_Alignment
      value: 2
      objectReference: {fileID: 0}
    m_RemovedComponents: []
  m_SourcePrefab: {fileID: 100100000, guid: 24729a09484fc804db563bdc54db4511, type: 3}
--- !u!224 &761795640 stripped
RectTransform:
  m_CorrespondingSourceObject: {fileID: 4669011401795360380, guid: 24729a09484fc804db563bdc54db4511,
    type: 3}
  m_PrefabInstance: {fileID: 4669011401206579780}
  m_PrefabAsset: {fileID: 0}
--- !u!1 &790950826
GameObject:
  m_ObjectHideFlags: 0
  m_CorrespondingSourceObject: {fileID: 0}
  m_PrefabInstance: {fileID: 0}
  m_PrefabAsset: {fileID: 0}
  serializedVersion: 6
  m_Component:
  - component: {fileID: 790950827}
  - component: {fileID: 790950829}
  - component: {fileID: 790950828}
  m_Layer: 5
  m_Name: Image
  m_TagString: Untagged
  m_Icon: {fileID: 0}
  m_NavMeshLayer: 0
  m_StaticEditorFlags: 0
  m_IsActive: 1
--- !u!224 &790950827
RectTransform:
  m_ObjectHideFlags: 0
  m_CorrespondingSourceObject: {fileID: 0}
  m_PrefabInstance: {fileID: 0}
  m_PrefabAsset: {fileID: 0}
  m_GameObject: {fileID: 790950826}
  m_LocalRotation: {x: 0, y: 0, z: 0, w: 1}
  m_LocalPosition: {x: 0, y: 0, z: 0}
  m_LocalScale: {x: 1, y: 1, z: 1}
  m_Children: []
  m_Father: {fileID: 2061529810}
  m_RootOrder: 0
  m_LocalEulerAnglesHint: {x: 0, y: 0, z: 0}
  m_AnchorMin: {x: 0.5, y: 0.5}
  m_AnchorMax: {x: 0.5, y: 0.5}
  m_AnchoredPosition: {x: 0, y: 0}
  m_SizeDelta: {x: 32, y: 32}
  m_Pivot: {x: 0.5, y: 0.5}
--- !u!114 &790950828
MonoBehaviour:
  m_ObjectHideFlags: 0
  m_CorrespondingSourceObject: {fileID: 0}
  m_PrefabInstance: {fileID: 0}
  m_PrefabAsset: {fileID: 0}
  m_GameObject: {fileID: 790950826}
  m_Enabled: 1
  m_EditorHideFlags: 0
  m_Script: {fileID: 11500000, guid: fe87c0e1cc204ed48ad3b37840f39efc, type: 3}
  m_Name: 
  m_EditorClassIdentifier: 
  m_Material: {fileID: 0}
  m_Color: {r: 1, g: 1, b: 1, a: 1}
  m_RaycastTarget: 1
  m_OnCullStateChanged:
    m_PersistentCalls:
      m_Calls: []
    m_TypeName: UnityEngine.UI.MaskableGraphic+CullStateChangedEvent, UnityEngine.UI,
      Version=1.0.0.0, Culture=neutral, PublicKeyToken=null
  m_Sprite: {fileID: 21300000, guid: 0316ed0ee4873674f8bd6067f21631d3, type: 3}
  m_Type: 0
  m_PreserveAspect: 0
  m_FillCenter: 1
  m_FillMethod: 4
  m_FillAmount: 1
  m_FillClockwise: 1
  m_FillOrigin: 0
  m_UseSpriteMesh: 0
  m_PixelsPerUnitMultiplier: 1
--- !u!222 &790950829
CanvasRenderer:
  m_ObjectHideFlags: 0
  m_CorrespondingSourceObject: {fileID: 0}
  m_PrefabInstance: {fileID: 0}
  m_PrefabAsset: {fileID: 0}
  m_GameObject: {fileID: 790950826}
  m_CullTransparentMesh: 0
--- !u!1 &824945627
GameObject:
  m_ObjectHideFlags: 0
  m_CorrespondingSourceObject: {fileID: 0}
  m_PrefabInstance: {fileID: 0}
  m_PrefabAsset: {fileID: 0}
  serializedVersion: 6
  m_Component:
  - component: {fileID: 824945628}
  m_Layer: 5
  m_Name: Seperator
  m_TagString: Untagged
  m_Icon: {fileID: 0}
  m_NavMeshLayer: 0
  m_StaticEditorFlags: 0
  m_IsActive: 0
--- !u!224 &824945628
RectTransform:
  m_ObjectHideFlags: 0
  m_CorrespondingSourceObject: {fileID: 0}
  m_PrefabInstance: {fileID: 0}
  m_PrefabAsset: {fileID: 0}
  m_GameObject: {fileID: 824945627}
  m_LocalRotation: {x: -0, y: -0, z: -0, w: 1}
  m_LocalPosition: {x: 0, y: 0, z: 0}
  m_LocalScale: {x: 1, y: 1, z: 1}
  m_Children: []
  m_Father: {fileID: 1723095770}
  m_RootOrder: 1
  m_LocalEulerAnglesHint: {x: 0, y: 0, z: 0}
  m_AnchorMin: {x: 0, y: 1}
  m_AnchorMax: {x: 0, y: 1}
  m_AnchoredPosition: {x: 135.25, y: -99.33}
  m_SizeDelta: {x: 270.5, y: 16}
  m_Pivot: {x: 0.5, y: 0.5}
--- !u!1 &898932227
GameObject:
  m_ObjectHideFlags: 0
  m_CorrespondingSourceObject: {fileID: 0}
  m_PrefabInstance: {fileID: 0}
  m_PrefabAsset: {fileID: 0}
  serializedVersion: 6
  m_Component:
  - component: {fileID: 898932229}
  - component: {fileID: 898932228}
  m_Layer: 0
  m_Name: LocalizationOptions
  m_TagString: Untagged
  m_Icon: {fileID: 0}
  m_NavMeshLayer: 0
  m_StaticEditorFlags: 0
  m_IsActive: 1
--- !u!114 &898932228
MonoBehaviour:
  m_ObjectHideFlags: 0
  m_CorrespondingSourceObject: {fileID: 0}
  m_PrefabInstance: {fileID: 0}
  m_PrefabAsset: {fileID: 0}
  m_GameObject: {fileID: 898932227}
  m_Enabled: 1
  m_EditorHideFlags: 0
  m_Script: {fileID: 11500000, guid: 3d485276360c7324db49668fcb180fbd, type: 3}
  m_Name: 
  m_EditorClassIdentifier: 
--- !u!4 &898932229
Transform:
  m_ObjectHideFlags: 0
  m_CorrespondingSourceObject: {fileID: 0}
  m_PrefabInstance: {fileID: 0}
  m_PrefabAsset: {fileID: 0}
  m_GameObject: {fileID: 898932227}
  m_LocalRotation: {x: 0, y: 0, z: 0, w: 1}
  m_LocalPosition: {x: 757.8302, y: 353.1496, z: -496.5431}
  m_LocalScale: {x: 1, y: 1, z: 1}
  m_Children: []
  m_Father: {fileID: 0}
  m_RootOrder: 7
  m_LocalEulerAnglesHint: {x: 0, y: 0, z: 0}
--- !u!1 &950775122
GameObject:
  m_ObjectHideFlags: 0
  m_CorrespondingSourceObject: {fileID: 0}
  m_PrefabInstance: {fileID: 0}
  m_PrefabAsset: {fileID: 0}
  serializedVersion: 6
  m_Component:
  - component: {fileID: 950775123}
  m_Layer: 5
  m_Name: ControlPanel
  m_TagString: Untagged
  m_Icon: {fileID: 0}
  m_NavMeshLayer: 0
  m_StaticEditorFlags: 0
  m_IsActive: 1
--- !u!224 &950775123
RectTransform:
  m_ObjectHideFlags: 0
  m_CorrespondingSourceObject: {fileID: 0}
  m_PrefabInstance: {fileID: 0}
  m_PrefabAsset: {fileID: 0}
  m_GameObject: {fileID: 950775122}
  m_LocalRotation: {x: 0, y: 0, z: 0, w: 1}
  m_LocalPosition: {x: 0, y: 0, z: 0}
  m_LocalScale: {x: 1, y: 1, z: 1}
  m_Children:
  - {fileID: 1869171765}
  - {fileID: 1932999278}
  - {fileID: 2061529810}
  - {fileID: 1817802735}
  - {fileID: 1799501941}
  - {fileID: 1841304801}
  m_Father: {fileID: 1723095770}
  m_RootOrder: 0
  m_LocalEulerAnglesHint: {x: 0, y: 0, z: 0}
  m_AnchorMin: {x: 0, y: 0}
  m_AnchorMax: {x: 0, y: 0}
  m_AnchoredPosition: {x: 0, y: 0}
  m_SizeDelta: {x: 270.5, y: 91.33}
  m_Pivot: {x: 0.5, y: 0.5}
--- !u!224 &1151095459 stripped
RectTransform:
  m_CorrespondingSourceObject: {fileID: 4669011401795360380, guid: 24729a09484fc804db563bdc54db4511,
    type: 3}
  m_PrefabInstance: {fileID: 1451646116}
  m_PrefabAsset: {fileID: 0}
--- !u!1001 &1203217303
PrefabInstance:
  m_ObjectHideFlags: 0
  serializedVersion: 2
  m_Modification:
    m_TransformParent: {fileID: 1723095770}
    m_Modifications:
    - target: {fileID: 4669011401795360371, guid: 24729a09484fc804db563bdc54db4511,
        type: 3}
      propertyPath: m_Name
      value: SliderElementGripPointLifeTimeCon
      objectReference: {fileID: 0}
    - target: {fileID: 4669011401795360371, guid: 24729a09484fc804db563bdc54db4511,
        type: 3}
      propertyPath: m_IsActive
      value: 0
      objectReference: {fileID: 0}
    - target: {fileID: 4669011401795360380, guid: 24729a09484fc804db563bdc54db4511,
        type: 3}
      propertyPath: m_LocalPosition.x
      value: 0
      objectReference: {fileID: 0}
    - target: {fileID: 4669011401795360380, guid: 24729a09484fc804db563bdc54db4511,
        type: 3}
      propertyPath: m_LocalPosition.y
      value: 0
      objectReference: {fileID: 0}
    - target: {fileID: 4669011401795360380, guid: 24729a09484fc804db563bdc54db4511,
        type: 3}
      propertyPath: m_LocalPosition.z
      value: 0
      objectReference: {fileID: 0}
    - target: {fileID: 4669011401795360380, guid: 24729a09484fc804db563bdc54db4511,
        type: 3}
      propertyPath: m_LocalRotation.x
      value: -0
      objectReference: {fileID: 0}
    - target: {fileID: 4669011401795360380, guid: 24729a09484fc804db563bdc54db4511,
        type: 3}
      propertyPath: m_LocalRotation.y
      value: -0
      objectReference: {fileID: 0}
    - target: {fileID: 4669011401795360380, guid: 24729a09484fc804db563bdc54db4511,
        type: 3}
      propertyPath: m_LocalRotation.z
      value: -0
      objectReference: {fileID: 0}
    - target: {fileID: 4669011401795360380, guid: 24729a09484fc804db563bdc54db4511,
        type: 3}
      propertyPath: m_LocalRotation.w
      value: 1
      objectReference: {fileID: 0}
    - target: {fileID: 4669011401795360380, guid: 24729a09484fc804db563bdc54db4511,
        type: 3}
      propertyPath: m_RootOrder
      value: 8
      objectReference: {fileID: 0}
    - target: {fileID: 4669011401795360380, guid: 24729a09484fc804db563bdc54db4511,
        type: 3}
      propertyPath: m_LocalEulerAnglesHint.x
      value: 0
      objectReference: {fileID: 0}
    - target: {fileID: 4669011401795360380, guid: 24729a09484fc804db563bdc54db4511,
        type: 3}
      propertyPath: m_LocalEulerAnglesHint.y
      value: 0
      objectReference: {fileID: 0}
    - target: {fileID: 4669011401795360380, guid: 24729a09484fc804db563bdc54db4511,
        type: 3}
      propertyPath: m_LocalEulerAnglesHint.z
      value: 0
      objectReference: {fileID: 0}
    - target: {fileID: 4669011401795360380, guid: 24729a09484fc804db563bdc54db4511,
        type: 3}
      propertyPath: m_AnchoredPosition.x
      value: 4
      objectReference: {fileID: 0}
    - target: {fileID: 4669011401795360380, guid: 24729a09484fc804db563bdc54db4511,
        type: 3}
      propertyPath: m_AnchoredPosition.y
      value: -343.33002
      objectReference: {fileID: 0}
    - target: {fileID: 4669011401795360380, guid: 24729a09484fc804db563bdc54db4511,
        type: 3}
      propertyPath: m_SizeDelta.x
      value: 0
      objectReference: {fileID: 0}
    - target: {fileID: 4669011401795360380, guid: 24729a09484fc804db563bdc54db4511,
        type: 3}
      propertyPath: m_SizeDelta.y
      value: 48
      objectReference: {fileID: 0}
    - target: {fileID: 4669011401795360380, guid: 24729a09484fc804db563bdc54db4511,
        type: 3}
      propertyPath: m_AnchorMin.x
      value: 0
      objectReference: {fileID: 0}
    - target: {fileID: 4669011401795360380, guid: 24729a09484fc804db563bdc54db4511,
        type: 3}
      propertyPath: m_AnchorMin.y
      value: 1
      objectReference: {fileID: 0}
    - target: {fileID: 4669011401795360380, guid: 24729a09484fc804db563bdc54db4511,
        type: 3}
      propertyPath: m_AnchorMax.x
      value: 0
      objectReference: {fileID: 0}
    - target: {fileID: 4669011401795360380, guid: 24729a09484fc804db563bdc54db4511,
        type: 3}
      propertyPath: m_AnchorMax.y
      value: 1
      objectReference: {fileID: 0}
    - target: {fileID: 4669011401795360380, guid: 24729a09484fc804db563bdc54db4511,
        type: 3}
      propertyPath: m_Pivot.x
      value: 0.5
      objectReference: {fileID: 0}
    - target: {fileID: 4669011401795360380, guid: 24729a09484fc804db563bdc54db4511,
        type: 3}
      propertyPath: m_Pivot.y
      value: 0.5
      objectReference: {fileID: 0}
    - target: {fileID: 4669011401795360376, guid: 24729a09484fc804db563bdc54db4511,
        type: 3}
      propertyPath: modifyerType
      value: 3
      objectReference: {fileID: 0}
    - target: {fileID: 4669011401795360376, guid: 24729a09484fc804db563bdc54db4511,
        type: 3}
      propertyPath: fieldName
      value: lifeTimeConnected
      objectReference: {fileID: 0}
    - target: {fileID: 4669011401795360376, guid: 24729a09484fc804db563bdc54db4511,
        type: 3}
      propertyPath: componentName
      value: GripPoint
      objectReference: {fileID: 0}
    - target: {fileID: 4669011401795360376, guid: 24729a09484fc804db563bdc54db4511,
        type: 3}
      propertyPath: simulation
      value: 
      objectReference: {fileID: 1310582353}
    - target: {fileID: 4669011401526489762, guid: 24729a09484fc804db563bdc54db4511,
        type: 3}
      propertyPath: m_AnchorMin.y
      value: 1
      objectReference: {fileID: 0}
    - target: {fileID: 4669011401526489762, guid: 24729a09484fc804db563bdc54db4511,
        type: 3}
      propertyPath: m_AnchorMax.y
      value: 1
      objectReference: {fileID: 0}
    - target: {fileID: 4669011401526489762, guid: 24729a09484fc804db563bdc54db4511,
        type: 3}
      propertyPath: m_AnchoredPosition.x
      value: 68.28
      objectReference: {fileID: 0}
    - target: {fileID: 4669011401526489762, guid: 24729a09484fc804db563bdc54db4511,
        type: 3}
      propertyPath: m_AnchoredPosition.y
      value: -24
      objectReference: {fileID: 0}
    - target: {fileID: 4669011401526489762, guid: 24729a09484fc804db563bdc54db4511,
        type: 3}
      propertyPath: m_SizeDelta.y
      value: 41.2
      objectReference: {fileID: 0}
    - target: {fileID: 4669011401526489763, guid: 24729a09484fc804db563bdc54db4511,
        type: 3}
      propertyPath: m_Text
      value: 'Grip Point Life-Time

        (Connected)'
      objectReference: {fileID: 0}
    - target: {fileID: 4669011400182766548, guid: 24729a09484fc804db563bdc54db4511,
        type: 3}
      propertyPath: m_AnchorMin.y
      value: 1
      objectReference: {fileID: 0}
    - target: {fileID: 4669011400182766548, guid: 24729a09484fc804db563bdc54db4511,
        type: 3}
      propertyPath: m_AnchorMax.y
      value: 1
      objectReference: {fileID: 0}
    - target: {fileID: 4669011400182766548, guid: 24729a09484fc804db563bdc54db4511,
        type: 3}
      propertyPath: m_AnchoredPosition.x
      value: 198.56
      objectReference: {fileID: 0}
    - target: {fileID: 4669011400182766548, guid: 24729a09484fc804db563bdc54db4511,
        type: 3}
      propertyPath: m_AnchoredPosition.y
      value: -24
      objectReference: {fileID: 0}
    - target: {fileID: 4669011400182766549, guid: 24729a09484fc804db563bdc54db4511,
        type: 3}
      propertyPath: m_MaxValue
      value: 2
      objectReference: {fileID: 0}
    - target: {fileID: 4669011400182766549, guid: 24729a09484fc804db563bdc54db4511,
        type: 3}
      propertyPath: m_MinValue
      value: 0
      objectReference: {fileID: 0}
    - target: {fileID: 4669011401845869887, guid: 24729a09484fc804db563bdc54db4511,
        type: 3}
      propertyPath: m_AnchorMax.y
      value: 1
      objectReference: {fileID: 0}
    - target: {fileID: 4669011401845869887, guid: 24729a09484fc804db563bdc54db4511,
        type: 3}
      propertyPath: m_AnchorMax.x
      value: 0.05
      objectReference: {fileID: 0}
    - target: {fileID: 4669011400209365792, guid: 24729a09484fc804db563bdc54db4511,
        type: 3}
      propertyPath: m_AnchorMax.y
      value: 1
      objectReference: {fileID: 0}
    - target: {fileID: 4669011400209365792, guid: 24729a09484fc804db563bdc54db4511,
        type: 3}
      propertyPath: m_AnchorMin.x
      value: 0.05
      objectReference: {fileID: 0}
    - target: {fileID: 4669011400209365792, guid: 24729a09484fc804db563bdc54db4511,
        type: 3}
      propertyPath: m_AnchorMax.x
      value: 0.05
      objectReference: {fileID: 0}
    - target: {fileID: 4669011400685249547, guid: 24729a09484fc804db563bdc54db4511,
        type: 3}
      propertyPath: m_AnchorMin.y
      value: 1
      objectReference: {fileID: 0}
    - target: {fileID: 4669011400685249547, guid: 24729a09484fc804db563bdc54db4511,
        type: 3}
      propertyPath: m_AnchorMax.y
      value: 1
      objectReference: {fileID: 0}
    - target: {fileID: 4669011400685249547, guid: 24729a09484fc804db563bdc54db4511,
        type: 3}
      propertyPath: m_AnchoredPosition.x
      value: 292.56
      objectReference: {fileID: 0}
    - target: {fileID: 4669011400685249547, guid: 24729a09484fc804db563bdc54db4511,
        type: 3}
      propertyPath: m_AnchoredPosition.y
      value: -24
      objectReference: {fileID: 0}
    - target: {fileID: 4669011400512804878, guid: 24729a09484fc804db563bdc54db4511,
        type: 3}
      propertyPath: m_FontData.m_Alignment
      value: 2
      objectReference: {fileID: 0}
    m_RemovedComponents: []
  m_SourcePrefab: {fileID: 100100000, guid: 24729a09484fc804db563bdc54db4511, type: 3}
--- !u!1 &1310582351 stripped
GameObject:
  m_CorrespondingSourceObject: {fileID: 1475602084431684870, guid: 69b9a008da06c184689ea7382f6ac192,
    type: 3}
  m_PrefabInstance: {fileID: 1475602085268584234}
  m_PrefabAsset: {fileID: 0}
--- !u!114 &1310582353 stripped
MonoBehaviour:
  m_CorrespondingSourceObject: {fileID: 1475602084431684871, guid: 69b9a008da06c184689ea7382f6ac192,
    type: 3}
  m_PrefabInstance: {fileID: 1475602085268584234}
  m_PrefabAsset: {fileID: 0}
  m_GameObject: {fileID: 1310582351}
  m_Enabled: 1
  m_EditorHideFlags: 0
  m_Script: {fileID: 11500000, guid: 315c7ba0b57ecda4dac45836600776ba, type: 3}
  m_Name: 
  m_EditorClassIdentifier: 
--- !u!120 &1310582355
LineRenderer:
  m_ObjectHideFlags: 0
  m_CorrespondingSourceObject: {fileID: 0}
  m_PrefabInstance: {fileID: 0}
  m_PrefabAsset: {fileID: 0}
  m_GameObject: {fileID: 1310582351}
  m_Enabled: 1
  m_CastShadows: 1
  m_ReceiveShadows: 1
  m_DynamicOccludee: 1
  m_MotionVectors: 0
  m_LightProbeUsage: 0
  m_ReflectionProbeUsage: 0
  m_RenderingLayerMask: 1
  m_RendererPriority: 0
  m_Materials:
  - {fileID: 10754, guid: 0000000000000000f000000000000000, type: 0}
  m_StaticBatchInfo:
    firstSubMesh: 0
    subMeshCount: 0
  m_StaticBatchRoot: {fileID: 0}
  m_ProbeAnchor: {fileID: 0}
  m_LightProbeVolumeOverride: {fileID: 0}
  m_ScaleInLightmap: 1
  m_ReceiveGI: 1
  m_PreserveUVs: 0
  m_IgnoreNormalsForChartDetection: 0
  m_ImportantGI: 0
  m_StitchLightmapSeams: 1
  m_SelectedEditorRenderState: 3
  m_MinimumChartSize: 4
  m_AutoUVMaxDistance: 0.5
  m_AutoUVMaxAngle: 89
  m_LightmapParameters: {fileID: 0}
  m_SortingLayerID: 0
  m_SortingLayer: 0
  m_SortingOrder: 0
  m_Positions:
  - {x: 0, y: 0, z: 0}
  - {x: 0, y: 0, z: 1}
  m_Parameters:
    serializedVersion: 3
    widthMultiplier: 0.2
    widthCurve:
      serializedVersion: 2
      m_Curve:
      - serializedVersion: 3
        time: 0
        value: 1
        inSlope: 0
        outSlope: 0
        tangentMode: 0
        weightedMode: 0
        inWeight: 0.33333334
        outWeight: 0.33333334
      m_PreInfinity: 2
      m_PostInfinity: 2
      m_RotationOrder: 4
    colorGradient:
      serializedVersion: 2
      key0: {r: 0, g: 0, b: 0, a: 1}
      key1: {r: 0, g: 0, b: 0, a: 1}
      key2: {r: 0, g: 0, b: 0, a: 0}
      key3: {r: 0, g: 0, b: 0, a: 0}
      key4: {r: 0, g: 0, b: 0, a: 0}
      key5: {r: 0, g: 0, b: 0, a: 0}
      key6: {r: 0, g: 0, b: 0, a: 0}
      key7: {r: 0, g: 0, b: 0, a: 0}
      ctime0: 0
      ctime1: 65535
      ctime2: 0
      ctime3: 0
      ctime4: 0
      ctime5: 0
      ctime6: 0
      ctime7: 0
      atime0: 0
      atime1: 65535
      atime2: 0
      atime3: 0
      atime4: 0
      atime5: 0
      atime6: 0
      atime7: 0
      m_Mode: 0
      m_NumColorKeys: 2
      m_NumAlphaKeys: 2
    numCornerVertices: 0
    numCapVertices: 0
    alignment: 0
    textureMode: 0
    shadowBias: 0.5
    generateLightingData: 0
  m_UseWorldSpace: 1
  m_Loop: 1
--- !u!1 &1353797609
GameObject:
  m_ObjectHideFlags: 0
  m_CorrespondingSourceObject: {fileID: 0}
  m_PrefabInstance: {fileID: 0}
  m_PrefabAsset: {fileID: 0}
  serializedVersion: 6
  m_Component:
  - component: {fileID: 1353797610}
  - component: {fileID: 1353797612}
  - component: {fileID: 1353797611}
  m_Layer: 5
  m_Name: Text
  m_TagString: Untagged
  m_Icon: {fileID: 0}
  m_NavMeshLayer: 0
  m_StaticEditorFlags: 0
  m_IsActive: 1
--- !u!224 &1353797610
RectTransform:
  m_ObjectHideFlags: 0
  m_CorrespondingSourceObject: {fileID: 0}
  m_PrefabInstance: {fileID: 0}
  m_PrefabAsset: {fileID: 0}
  m_GameObject: {fileID: 1353797609}
  m_LocalRotation: {x: -0, y: -0, z: -0, w: 1}
  m_LocalPosition: {x: 0, y: 0, z: 0}
  m_LocalScale: {x: 1, y: 1, z: 1}
  m_Children: []
  m_Father: {fileID: 1869171765}
  m_RootOrder: 0
  m_LocalEulerAnglesHint: {x: 0, y: 0, z: 0}
  m_AnchorMin: {x: 0, y: 0}
  m_AnchorMax: {x: 1, y: 1}
  m_AnchoredPosition: {x: 0, y: 0}
  m_SizeDelta: {x: 0, y: 0}
  m_Pivot: {x: 0.5, y: 0.5}
--- !u!114 &1353797611
MonoBehaviour:
  m_ObjectHideFlags: 0
  m_CorrespondingSourceObject: {fileID: 0}
  m_PrefabInstance: {fileID: 0}
  m_PrefabAsset: {fileID: 0}
  m_GameObject: {fileID: 1353797609}
  m_Enabled: 1
  m_EditorHideFlags: 0
  m_Script: {fileID: 11500000, guid: 5f7201a12d95ffc409449d95f23cf332, type: 3}
  m_Name: 
  m_EditorClassIdentifier: 
  m_Material: {fileID: 0}
  m_Color: {r: 1, g: 1, b: 1, a: 1}
  m_RaycastTarget: 1
  m_OnCullStateChanged:
    m_PersistentCalls:
      m_Calls: []
    m_TypeName: UnityEngine.UI.MaskableGraphic+CullStateChangedEvent, UnityEngine.UI,
      Version=1.0.0.0, Culture=neutral, PublicKeyToken=null
  m_FontData:
    m_Font: {fileID: 12800000, guid: 91861bb8bca40584c9501ad12e8108a8, type: 3}
    m_FontSize: 14
    m_FontStyle: 0
    m_BestFit: 0
    m_MinSize: 10
    m_MaxSize: 40
    m_Alignment: 4
    m_AlignByGeometry: 0
    m_RichText: 1
    m_HorizontalOverflow: 0
    m_VerticalOverflow: 0
    m_LineSpacing: 1
  m_Text: Scenario 1
--- !u!222 &1353797612
CanvasRenderer:
  m_ObjectHideFlags: 0
  m_CorrespondingSourceObject: {fileID: 0}
  m_PrefabInstance: {fileID: 0}
  m_PrefabAsset: {fileID: 0}
  m_GameObject: {fileID: 1353797609}
  m_CullTransparentMesh: 0
--- !u!1 &1429552517
GameObject:
  m_ObjectHideFlags: 0
  m_CorrespondingSourceObject: {fileID: 0}
  m_PrefabInstance: {fileID: 0}
  m_PrefabAsset: {fileID: 0}
  serializedVersion: 6
  m_Component:
  - component: {fileID: 1429552518}
  - component: {fileID: 1429552520}
  - component: {fileID: 1429552519}
  m_Layer: 5
  m_Name: Placeholder
  m_TagString: Untagged
  m_Icon: {fileID: 0}
  m_NavMeshLayer: 0
  m_StaticEditorFlags: 0
  m_IsActive: 1
--- !u!224 &1429552518
RectTransform:
  m_ObjectHideFlags: 0
  m_CorrespondingSourceObject: {fileID: 0}
  m_PrefabInstance: {fileID: 0}
  m_PrefabAsset: {fileID: 0}
  m_GameObject: {fileID: 1429552517}
  m_LocalRotation: {x: -0, y: -0, z: -0, w: 1}
  m_LocalPosition: {x: 0, y: 0, z: 0}
  m_LocalScale: {x: 1, y: 1, z: 1}
  m_Children: []
  m_Father: {fileID: 1799501941}
  m_RootOrder: 0
  m_LocalEulerAnglesHint: {x: 0, y: 0, z: 0}
  m_AnchorMin: {x: 0, y: 0}
  m_AnchorMax: {x: 1, y: 1}
  m_AnchoredPosition: {x: 0, y: -0.5}
  m_SizeDelta: {x: -20, y: -13}
  m_Pivot: {x: 0.5, y: 0.5}
--- !u!114 &1429552519
MonoBehaviour:
  m_ObjectHideFlags: 0
  m_CorrespondingSourceObject: {fileID: 0}
  m_PrefabInstance: {fileID: 0}
  m_PrefabAsset: {fileID: 0}
  m_GameObject: {fileID: 1429552517}
  m_Enabled: 0
  m_EditorHideFlags: 0
  m_Script: {fileID: 11500000, guid: 5f7201a12d95ffc409449d95f23cf332, type: 3}
  m_Name: 
  m_EditorClassIdentifier: 
  m_Material: {fileID: 0}
  m_Color: {r: 1, g: 1, b: 1, a: 0.5}
  m_RaycastTarget: 1
  m_OnCullStateChanged:
    m_PersistentCalls:
      m_Calls: []
    m_TypeName: UnityEngine.UI.MaskableGraphic+CullStateChangedEvent, UnityEngine.UI,
      Version=1.0.0.0, Culture=neutral, PublicKeyToken=null
  m_FontData:
    m_Font: {fileID: 12800000, guid: 91861bb8bca40584c9501ad12e8108a8, type: 3}
    m_FontSize: 14
    m_FontStyle: 2
    m_BestFit: 0
    m_MinSize: 10
    m_MaxSize: 40
    m_Alignment: 0
    m_AlignByGeometry: 0
    m_RichText: 1
    m_HorizontalOverflow: 1
    m_VerticalOverflow: 1
    m_LineSpacing: 1
  m_Text: '...'
--- !u!222 &1429552520
CanvasRenderer:
  m_ObjectHideFlags: 0
  m_CorrespondingSourceObject: {fileID: 0}
  m_PrefabInstance: {fileID: 0}
  m_PrefabAsset: {fileID: 0}
  m_GameObject: {fileID: 1429552517}
  m_CullTransparentMesh: 0
--- !u!1001 &1451646116
PrefabInstance:
  m_ObjectHideFlags: 0
  serializedVersion: 2
  m_Modification:
    m_TransformParent: {fileID: 1723095770}
    m_Modifications:
    - target: {fileID: 4669011401795360371, guid: 24729a09484fc804db563bdc54db4511,
        type: 3}
      propertyPath: m_Name
      value: SliderElementOriginPointLifeTime (1)
      objectReference: {fileID: 0}
    - target: {fileID: 4669011401795360380, guid: 24729a09484fc804db563bdc54db4511,
        type: 3}
      propertyPath: m_LocalPosition.x
      value: 0
      objectReference: {fileID: 0}
    - target: {fileID: 4669011401795360380, guid: 24729a09484fc804db563bdc54db4511,
        type: 3}
      propertyPath: m_LocalPosition.y
      value: 0
      objectReference: {fileID: 0}
    - target: {fileID: 4669011401795360380, guid: 24729a09484fc804db563bdc54db4511,
        type: 3}
      propertyPath: m_LocalPosition.z
      value: 0
      objectReference: {fileID: 0}
    - target: {fileID: 4669011401795360380, guid: 24729a09484fc804db563bdc54db4511,
        type: 3}
      propertyPath: m_LocalRotation.x
      value: -0
      objectReference: {fileID: 0}
    - target: {fileID: 4669011401795360380, guid: 24729a09484fc804db563bdc54db4511,
        type: 3}
      propertyPath: m_LocalRotation.y
      value: -0
      objectReference: {fileID: 0}
    - target: {fileID: 4669011401795360380, guid: 24729a09484fc804db563bdc54db4511,
        type: 3}
      propertyPath: m_LocalRotation.z
      value: -0
      objectReference: {fileID: 0}
    - target: {fileID: 4669011401795360380, guid: 24729a09484fc804db563bdc54db4511,
        type: 3}
      propertyPath: m_LocalRotation.w
      value: 1
      objectReference: {fileID: 0}
    - target: {fileID: 4669011401795360380, guid: 24729a09484fc804db563bdc54db4511,
        type: 3}
      propertyPath: m_RootOrder
      value: 5
      objectReference: {fileID: 0}
    - target: {fileID: 4669011401795360380, guid: 24729a09484fc804db563bdc54db4511,
        type: 3}
      propertyPath: m_LocalEulerAnglesHint.x
      value: 0
      objectReference: {fileID: 0}
    - target: {fileID: 4669011401795360380, guid: 24729a09484fc804db563bdc54db4511,
        type: 3}
      propertyPath: m_LocalEulerAnglesHint.y
      value: 0
      objectReference: {fileID: 0}
    - target: {fileID: 4669011401795360380, guid: 24729a09484fc804db563bdc54db4511,
        type: 3}
      propertyPath: m_LocalEulerAnglesHint.z
      value: 0
      objectReference: {fileID: 0}
    - target: {fileID: 4669011401795360380, guid: 24729a09484fc804db563bdc54db4511,
        type: 3}
      propertyPath: m_AnchoredPosition.x
      value: 0
      objectReference: {fileID: 0}
    - target: {fileID: 4669011401795360380, guid: 24729a09484fc804db563bdc54db4511,
        type: 3}
      propertyPath: m_AnchoredPosition.y
      value: 0
      objectReference: {fileID: 0}
    - target: {fileID: 4669011401795360380, guid: 24729a09484fc804db563bdc54db4511,
        type: 3}
      propertyPath: m_SizeDelta.x
      value: 0
      objectReference: {fileID: 0}
    - target: {fileID: 4669011401795360380, guid: 24729a09484fc804db563bdc54db4511,
        type: 3}
      propertyPath: m_SizeDelta.y
      value: 48
      objectReference: {fileID: 0}
    - target: {fileID: 4669011401795360380, guid: 24729a09484fc804db563bdc54db4511,
        type: 3}
      propertyPath: m_AnchorMin.x
      value: 0
      objectReference: {fileID: 0}
    - target: {fileID: 4669011401795360380, guid: 24729a09484fc804db563bdc54db4511,
        type: 3}
      propertyPath: m_AnchorMin.y
      value: 0
      objectReference: {fileID: 0}
    - target: {fileID: 4669011401795360380, guid: 24729a09484fc804db563bdc54db4511,
        type: 3}
      propertyPath: m_AnchorMax.x
      value: 0
      objectReference: {fileID: 0}
    - target: {fileID: 4669011401795360380, guid: 24729a09484fc804db563bdc54db4511,
        type: 3}
      propertyPath: m_AnchorMax.y
      value: 0
      objectReference: {fileID: 0}
    - target: {fileID: 4669011401795360380, guid: 24729a09484fc804db563bdc54db4511,
        type: 3}
      propertyPath: m_Pivot.x
      value: 0.5
      objectReference: {fileID: 0}
    - target: {fileID: 4669011401795360380, guid: 24729a09484fc804db563bdc54db4511,
        type: 3}
      propertyPath: m_Pivot.y
      value: 0.5
      objectReference: {fileID: 0}
    - target: {fileID: 4669011401795360376, guid: 24729a09484fc804db563bdc54db4511,
        type: 3}
      propertyPath: modifyerType
      value: 2
      objectReference: {fileID: 0}
    - target: {fileID: 4669011401795360376, guid: 24729a09484fc804db563bdc54db4511,
        type: 3}
      propertyPath: fieldName
      value: lifeTimeConnected
      objectReference: {fileID: 0}
    - target: {fileID: 4669011401795360376, guid: 24729a09484fc804db563bdc54db4511,
        type: 3}
      propertyPath: componentName
      value: OriginPoint
      objectReference: {fileID: 0}
    - target: {fileID: 4669011401795360376, guid: 24729a09484fc804db563bdc54db4511,
        type: 3}
      propertyPath: simulation
      value: 
      objectReference: {fileID: 1310582353}
    - target: {fileID: 4669011401526489762, guid: 24729a09484fc804db563bdc54db4511,
        type: 3}
      propertyPath: m_AnchorMin.y
      value: 0
      objectReference: {fileID: 0}
    - target: {fileID: 4669011401526489762, guid: 24729a09484fc804db563bdc54db4511,
        type: 3}
      propertyPath: m_AnchorMax.y
      value: 0
      objectReference: {fileID: 0}
    - target: {fileID: 4669011401526489762, guid: 24729a09484fc804db563bdc54db4511,
        type: 3}
      propertyPath: m_AnchoredPosition.x
      value: 0
      objectReference: {fileID: 0}
    - target: {fileID: 4669011401526489762, guid: 24729a09484fc804db563bdc54db4511,
        type: 3}
      propertyPath: m_AnchoredPosition.y
      value: 0
      objectReference: {fileID: 0}
    - target: {fileID: 4669011401526489763, guid: 24729a09484fc804db563bdc54db4511,
        type: 3}
      propertyPath: m_Text
      value: 'Filopodia Lifetime

        (Connected)'
      objectReference: {fileID: 0}
    - target: {fileID: 4669011401526489763, guid: 24729a09484fc804db563bdc54db4511,
        type: 3}
      propertyPath: m_FontData.m_HorizontalOverflow
      value: 1
      objectReference: {fileID: 0}
    - target: {fileID: 4669011401526489763, guid: 24729a09484fc804db563bdc54db4511,
        type: 3}
      propertyPath: m_FontData.m_VerticalOverflow
      value: 1
      objectReference: {fileID: 0}
    - target: {fileID: 4669011400182766548, guid: 24729a09484fc804db563bdc54db4511,
        type: 3}
      propertyPath: m_AnchorMin.y
      value: 0
      objectReference: {fileID: 0}
    - target: {fileID: 4669011400182766548, guid: 24729a09484fc804db563bdc54db4511,
        type: 3}
      propertyPath: m_AnchorMax.y
      value: 0
      objectReference: {fileID: 0}
    - target: {fileID: 4669011400182766548, guid: 24729a09484fc804db563bdc54db4511,
        type: 3}
      propertyPath: m_AnchoredPosition.x
      value: 0
      objectReference: {fileID: 0}
    - target: {fileID: 4669011400182766548, guid: 24729a09484fc804db563bdc54db4511,
        type: 3}
      propertyPath: m_AnchoredPosition.y
      value: 0
      objectReference: {fileID: 0}
    - target: {fileID: 4669011400182766549, guid: 24729a09484fc804db563bdc54db4511,
        type: 3}
      propertyPath: m_MaxValue
      value: 20
      objectReference: {fileID: 0}
    - target: {fileID: 4669011400182766549, guid: 24729a09484fc804db563bdc54db4511,
        type: 3}
      propertyPath: m_MinValue
      value: 1
      objectReference: {fileID: 0}
    - target: {fileID: 4669011400182766549, guid: 24729a09484fc804db563bdc54db4511,
        type: 3}
      propertyPath: m_Value
      value: 2
      objectReference: {fileID: 0}
    - target: {fileID: 4669011401845869887, guid: 24729a09484fc804db563bdc54db4511,
        type: 3}
      propertyPath: m_AnchorMax.y
      value: 0
      objectReference: {fileID: 0}
    - target: {fileID: 4669011401845869887, guid: 24729a09484fc804db563bdc54db4511,
        type: 3}
      propertyPath: m_AnchorMax.x
      value: 0
      objectReference: {fileID: 0}
    - target: {fileID: 4669011400209365792, guid: 24729a09484fc804db563bdc54db4511,
        type: 3}
      propertyPath: m_AnchorMax.y
      value: 0
      objectReference: {fileID: 0}
    - target: {fileID: 4669011400209365792, guid: 24729a09484fc804db563bdc54db4511,
        type: 3}
      propertyPath: m_AnchorMin.x
      value: 0
      objectReference: {fileID: 0}
    - target: {fileID: 4669011400209365792, guid: 24729a09484fc804db563bdc54db4511,
        type: 3}
      propertyPath: m_AnchorMax.x
      value: 0
      objectReference: {fileID: 0}
    - target: {fileID: 4669011400685249547, guid: 24729a09484fc804db563bdc54db4511,
        type: 3}
      propertyPath: m_AnchorMin.y
      value: 0
      objectReference: {fileID: 0}
    - target: {fileID: 4669011400685249547, guid: 24729a09484fc804db563bdc54db4511,
        type: 3}
      propertyPath: m_AnchorMax.y
      value: 0
      objectReference: {fileID: 0}
    - target: {fileID: 4669011400685249547, guid: 24729a09484fc804db563bdc54db4511,
        type: 3}
      propertyPath: m_AnchoredPosition.x
      value: 0
      objectReference: {fileID: 0}
    - target: {fileID: 4669011400685249547, guid: 24729a09484fc804db563bdc54db4511,
        type: 3}
      propertyPath: m_AnchoredPosition.y
      value: 0
      objectReference: {fileID: 0}
    - target: {fileID: 4669011400512804878, guid: 24729a09484fc804db563bdc54db4511,
        type: 3}
      propertyPath: m_FontData.m_Alignment
      value: 2
      objectReference: {fileID: 0}
    m_RemovedComponents: []
  m_SourcePrefab: {fileID: 100100000, guid: 24729a09484fc804db563bdc54db4511, type: 3}
--- !u!1001 &1469123799
PrefabInstance:
  m_ObjectHideFlags: 0
  serializedVersion: 2
  m_Modification:
    m_TransformParent: {fileID: 1723095770}
    m_Modifications:
    - target: {fileID: 3555158166689466961, guid: 6a80176e70818244593dac4347435ee2,
        type: 3}
      propertyPath: m_Name
      value: SliderElemenMaxOriginPoints (1)
      objectReference: {fileID: 0}
    - target: {fileID: 3555158166689466974, guid: 6a80176e70818244593dac4347435ee2,
        type: 3}
      propertyPath: m_LocalPosition.x
      value: 0
      objectReference: {fileID: 0}
    - target: {fileID: 3555158166689466974, guid: 6a80176e70818244593dac4347435ee2,
        type: 3}
      propertyPath: m_LocalPosition.y
      value: 0
      objectReference: {fileID: 0}
    - target: {fileID: 3555158166689466974, guid: 6a80176e70818244593dac4347435ee2,
        type: 3}
      propertyPath: m_LocalPosition.z
      value: 0
      objectReference: {fileID: 0}
    - target: {fileID: 3555158166689466974, guid: 6a80176e70818244593dac4347435ee2,
        type: 3}
      propertyPath: m_LocalRotation.x
      value: -0
      objectReference: {fileID: 0}
    - target: {fileID: 3555158166689466974, guid: 6a80176e70818244593dac4347435ee2,
        type: 3}
      propertyPath: m_LocalRotation.y
      value: -0
      objectReference: {fileID: 0}
    - target: {fileID: 3555158166689466974, guid: 6a80176e70818244593dac4347435ee2,
        type: 3}
      propertyPath: m_LocalRotation.z
      value: -0
      objectReference: {fileID: 0}
    - target: {fileID: 3555158166689466974, guid: 6a80176e70818244593dac4347435ee2,
        type: 3}
      propertyPath: m_LocalRotation.w
      value: 1
      objectReference: {fileID: 0}
    - target: {fileID: 3555158166689466974, guid: 6a80176e70818244593dac4347435ee2,
        type: 3}
      propertyPath: m_RootOrder
      value: 11
      objectReference: {fileID: 0}
    - target: {fileID: 3555158166689466974, guid: 6a80176e70818244593dac4347435ee2,
        type: 3}
      propertyPath: m_LocalEulerAnglesHint.x
      value: 0
      objectReference: {fileID: 0}
    - target: {fileID: 3555158166689466974, guid: 6a80176e70818244593dac4347435ee2,
        type: 3}
      propertyPath: m_LocalEulerAnglesHint.y
      value: 0
      objectReference: {fileID: 0}
    - target: {fileID: 3555158166689466974, guid: 6a80176e70818244593dac4347435ee2,
        type: 3}
      propertyPath: m_LocalEulerAnglesHint.z
      value: 0
      objectReference: {fileID: 0}
    - target: {fileID: 3555158166689466974, guid: 6a80176e70818244593dac4347435ee2,
        type: 3}
      propertyPath: m_AnchoredPosition.x
      value: 0
      objectReference: {fileID: 0}
    - target: {fileID: 3555158166689466974, guid: 6a80176e70818244593dac4347435ee2,
        type: 3}
      propertyPath: m_AnchoredPosition.y
      value: 0
      objectReference: {fileID: 0}
    - target: {fileID: 3555158166689466974, guid: 6a80176e70818244593dac4347435ee2,
        type: 3}
      propertyPath: m_SizeDelta.x
      value: 0
      objectReference: {fileID: 0}
    - target: {fileID: 3555158166689466974, guid: 6a80176e70818244593dac4347435ee2,
        type: 3}
      propertyPath: m_SizeDelta.y
      value: 48
      objectReference: {fileID: 0}
    - target: {fileID: 3555158166689466974, guid: 6a80176e70818244593dac4347435ee2,
        type: 3}
      propertyPath: m_AnchorMin.x
      value: 0
      objectReference: {fileID: 0}
    - target: {fileID: 3555158166689466974, guid: 6a80176e70818244593dac4347435ee2,
        type: 3}
      propertyPath: m_AnchorMin.y
      value: 0
      objectReference: {fileID: 0}
    - target: {fileID: 3555158166689466974, guid: 6a80176e70818244593dac4347435ee2,
        type: 3}
      propertyPath: m_AnchorMax.x
      value: 0
      objectReference: {fileID: 0}
    - target: {fileID: 3555158166689466974, guid: 6a80176e70818244593dac4347435ee2,
        type: 3}
      propertyPath: m_AnchorMax.y
      value: 0
      objectReference: {fileID: 0}
    - target: {fileID: 3555158166689466974, guid: 6a80176e70818244593dac4347435ee2,
        type: 3}
      propertyPath: m_Pivot.x
      value: 0.5
      objectReference: {fileID: 0}
    - target: {fileID: 3555158166689466974, guid: 6a80176e70818244593dac4347435ee2,
        type: 3}
      propertyPath: m_Pivot.y
      value: 0.5
      objectReference: {fileID: 0}
    - target: {fileID: 8186942302079073603, guid: 6a80176e70818244593dac4347435ee2,
        type: 3}
      propertyPath: simulation
      value: 
      objectReference: {fileID: 1310582353}
    - target: {fileID: 8186942302079073603, guid: 6a80176e70818244593dac4347435ee2,
        type: 3}
      propertyPath: fieldName
      value: maxNumberOfConnections
      objectReference: {fileID: 0}
    - target: {fileID: 3555158165880581760, guid: 6a80176e70818244593dac4347435ee2,
        type: 3}
      propertyPath: m_AnchorMin.y
      value: 0
      objectReference: {fileID: 0}
    - target: {fileID: 3555158165880581760, guid: 6a80176e70818244593dac4347435ee2,
        type: 3}
      propertyPath: m_AnchorMax.y
      value: 0
      objectReference: {fileID: 0}
    - target: {fileID: 3555158165880581760, guid: 6a80176e70818244593dac4347435ee2,
        type: 3}
      propertyPath: m_AnchoredPosition.x
      value: 0
      objectReference: {fileID: 0}
    - target: {fileID: 3555158165880581760, guid: 6a80176e70818244593dac4347435ee2,
        type: 3}
      propertyPath: m_AnchoredPosition.y
      value: 0
      objectReference: {fileID: 0}
    - target: {fileID: 3555158165880581761, guid: 6a80176e70818244593dac4347435ee2,
        type: 3}
      propertyPath: m_Text
      value: "Max Cell-Cell \nAdhesions"
      objectReference: {fileID: 0}
    - target: {fileID: 3555158167224354806, guid: 6a80176e70818244593dac4347435ee2,
        type: 3}
      propertyPath: m_AnchorMin.y
      value: 0
      objectReference: {fileID: 0}
    - target: {fileID: 3555158167224354806, guid: 6a80176e70818244593dac4347435ee2,
        type: 3}
      propertyPath: m_AnchorMax.y
      value: 0
      objectReference: {fileID: 0}
    - target: {fileID: 3555158167224354806, guid: 6a80176e70818244593dac4347435ee2,
        type: 3}
      propertyPath: m_AnchoredPosition.x
      value: 0
      objectReference: {fileID: 0}
    - target: {fileID: 3555158167224354806, guid: 6a80176e70818244593dac4347435ee2,
        type: 3}
      propertyPath: m_AnchoredPosition.y
      value: 0
      objectReference: {fileID: 0}
    - target: {fileID: 3555158167224354807, guid: 6a80176e70818244593dac4347435ee2,
        type: 3}
      propertyPath: m_Value
      value: 20
      objectReference: {fileID: 0}
    - target: {fileID: 3555158166706426141, guid: 6a80176e70818244593dac4347435ee2,
        type: 3}
      propertyPath: m_AnchorMax.y
      value: 0
      objectReference: {fileID: 0}
    - target: {fileID: 3555158166706426141, guid: 6a80176e70818244593dac4347435ee2,
        type: 3}
      propertyPath: m_AnchorMax.x
      value: 0
      objectReference: {fileID: 0}
    - target: {fileID: 3555158167197476610, guid: 6a80176e70818244593dac4347435ee2,
        type: 3}
      propertyPath: m_AnchorMax.y
      value: 0
      objectReference: {fileID: 0}
    - target: {fileID: 3555158167197476610, guid: 6a80176e70818244593dac4347435ee2,
        type: 3}
      propertyPath: m_AnchorMin.x
      value: 0
      objectReference: {fileID: 0}
    - target: {fileID: 3555158167197476610, guid: 6a80176e70818244593dac4347435ee2,
        type: 3}
      propertyPath: m_AnchorMax.x
      value: 0
      objectReference: {fileID: 0}
    - target: {fileID: 3555158167590533161, guid: 6a80176e70818244593dac4347435ee2,
        type: 3}
      propertyPath: m_AnchorMin.y
      value: 0
      objectReference: {fileID: 0}
    - target: {fileID: 3555158167590533161, guid: 6a80176e70818244593dac4347435ee2,
        type: 3}
      propertyPath: m_AnchorMax.y
      value: 0
      objectReference: {fileID: 0}
    - target: {fileID: 3555158167590533161, guid: 6a80176e70818244593dac4347435ee2,
        type: 3}
      propertyPath: m_AnchoredPosition.x
      value: 0
      objectReference: {fileID: 0}
    - target: {fileID: 3555158167590533161, guid: 6a80176e70818244593dac4347435ee2,
        type: 3}
      propertyPath: m_AnchoredPosition.y
      value: 0
      objectReference: {fileID: 0}
    - target: {fileID: 3555158167590533174, guid: 6a80176e70818244593dac4347435ee2,
        type: 3}
      propertyPath: m_Text
      value: 0
      objectReference: {fileID: 0}
    - target: {fileID: 3555158166965093420, guid: 6a80176e70818244593dac4347435ee2,
        type: 3}
      propertyPath: m_Text
      value: 0
      objectReference: {fileID: 0}
    m_RemovedComponents: []
  m_SourcePrefab: {fileID: 100100000, guid: 6a80176e70818244593dac4347435ee2, type: 3}
--- !u!224 &1469123800 stripped
RectTransform:
  m_CorrespondingSourceObject: {fileID: 3555158166689466974, guid: 6a80176e70818244593dac4347435ee2,
    type: 3}
  m_PrefabInstance: {fileID: 1469123799}
  m_PrefabAsset: {fileID: 0}
--- !u!224 &1610795562 stripped
RectTransform:
  m_CorrespondingSourceObject: {fileID: 4669011401795360380, guid: 24729a09484fc804db563bdc54db4511,
    type: 3}
  m_PrefabInstance: {fileID: 116072767}
  m_PrefabAsset: {fileID: 0}
--- !u!1 &1686019718
GameObject:
  m_ObjectHideFlags: 0
  m_CorrespondingSourceObject: {fileID: 0}
  m_PrefabInstance: {fileID: 0}
  m_PrefabAsset: {fileID: 0}
  serializedVersion: 6
  m_Component:
  - component: {fileID: 1686019722}
  - component: {fileID: 1686019721}
  - component: {fileID: 1686019720}
  - component: {fileID: 1686019719}
  m_Layer: 5
  m_Name: Canvas
  m_TagString: Untagged
  m_Icon: {fileID: 0}
  m_NavMeshLayer: 0
  m_StaticEditorFlags: 0
  m_IsActive: 1
--- !u!114 &1686019719
MonoBehaviour:
  m_ObjectHideFlags: 0
  m_CorrespondingSourceObject: {fileID: 0}
  m_PrefabInstance: {fileID: 0}
  m_PrefabAsset: {fileID: 0}
  m_GameObject: {fileID: 1686019718}
  m_Enabled: 1
  m_EditorHideFlags: 0
  m_Script: {fileID: 11500000, guid: dc42784cf147c0c48a680349fa168899, type: 3}
  m_Name: 
  m_EditorClassIdentifier: 
  m_IgnoreReversedGraphics: 1
  m_BlockingObjects: 0
  m_BlockingMask:
    serializedVersion: 2
    m_Bits: 4294967295
--- !u!114 &1686019720
MonoBehaviour:
  m_ObjectHideFlags: 0
  m_CorrespondingSourceObject: {fileID: 0}
  m_PrefabInstance: {fileID: 0}
  m_PrefabAsset: {fileID: 0}
  m_GameObject: {fileID: 1686019718}
  m_Enabled: 1
  m_EditorHideFlags: 0
  m_Script: {fileID: 11500000, guid: 0cd44c1031e13a943bb63640046fad76, type: 3}
  m_Name: 
  m_EditorClassIdentifier: 
  m_UiScaleMode: 0
  m_ReferencePixelsPerUnit: 100
  m_ScaleFactor: 1
  m_ReferenceResolution: {x: 800, y: 600}
  m_ScreenMatchMode: 0
  m_MatchWidthOrHeight: 0
  m_PhysicalUnit: 3
  m_FallbackScreenDPI: 96
  m_DefaultSpriteDPI: 96
  m_DynamicPixelsPerUnit: 1
--- !u!223 &1686019721
Canvas:
  m_ObjectHideFlags: 0
  m_CorrespondingSourceObject: {fileID: 0}
  m_PrefabInstance: {fileID: 0}
  m_PrefabAsset: {fileID: 0}
  m_GameObject: {fileID: 1686019718}
  m_Enabled: 1
  serializedVersion: 3
  m_RenderMode: 0
  m_Camera: {fileID: 0}
  m_PlaneDistance: 100
  m_PixelPerfect: 0
  m_ReceivesEvents: 1
  m_OverrideSorting: 0
  m_OverridePixelPerfect: 0
  m_SortingBucketNormalizedSize: 0
  m_AdditionalShaderChannelsFlag: 0
  m_SortingLayerID: 0
  m_SortingOrder: 0
  m_TargetDisplay: 0
--- !u!224 &1686019722
RectTransform:
  m_ObjectHideFlags: 0
  m_CorrespondingSourceObject: {fileID: 0}
  m_PrefabInstance: {fileID: 0}
  m_PrefabAsset: {fileID: 0}
  m_GameObject: {fileID: 1686019718}
  m_LocalRotation: {x: 0, y: 0, z: 0, w: 1}
  m_LocalPosition: {x: 0, y: 0, z: 0}
  m_LocalScale: {x: 0, y: 0, z: 0}
  m_Children:
  - {fileID: 1723095770}
  - {fileID: 578242221}
  m_Father: {fileID: 0}
  m_RootOrder: 3
  m_LocalEulerAnglesHint: {x: 0, y: 0, z: 0}
  m_AnchorMin: {x: 0, y: 0}
  m_AnchorMax: {x: 0, y: 0}
  m_AnchoredPosition: {x: 0, y: 0}
  m_SizeDelta: {x: 0, y: 0}
  m_Pivot: {x: 0, y: 0}
--- !u!1 &1723095769
GameObject:
  m_ObjectHideFlags: 0
  m_CorrespondingSourceObject: {fileID: 0}
  m_PrefabInstance: {fileID: 0}
  m_PrefabAsset: {fileID: 0}
  serializedVersion: 6
  m_Component:
  - component: {fileID: 1723095770}
  - component: {fileID: 1723095772}
  - component: {fileID: 1723095771}
  - component: {fileID: 1723095774}
  - component: {fileID: 1723095773}
  m_Layer: 5
  m_Name: Panel
  m_TagString: Untagged
  m_Icon: {fileID: 0}
  m_NavMeshLayer: 0
  m_StaticEditorFlags: 0
  m_IsActive: 1
--- !u!224 &1723095770
RectTransform:
  m_ObjectHideFlags: 0
  m_CorrespondingSourceObject: {fileID: 0}
  m_PrefabInstance: {fileID: 0}
  m_PrefabAsset: {fileID: 0}
  m_GameObject: {fileID: 1723095769}
  m_LocalRotation: {x: 0, y: 0, z: 0, w: 1}
  m_LocalPosition: {x: 0, y: 0, z: 0}
  m_LocalScale: {x: 1, y: 1, z: 1}
  m_Children:
  - {fileID: 950775123}
  - {fileID: 824945628}
  - {fileID: 761795640}
  - {fileID: 1888642745}
  - {fileID: 1610795562}
  - {fileID: 1151095459}
  - {fileID: 552377735}
  - {fileID: 241538962}
  - {fileID: 490110377}
  - {fileID: 200544228}
  - {fileID: 4669011401015542337}
  - {fileID: 1469123800}
  m_Father: {fileID: 1686019722}
  m_RootOrder: 0
  m_LocalEulerAnglesHint: {x: 0, y: 0, z: 0}
  m_AnchorMin: {x: 1, y: 1}
  m_AnchorMax: {x: 1, y: 1}
  m_AnchoredPosition: {x: 0, y: 0}
  m_SizeDelta: {x: 346.34, y: 0}
  m_Pivot: {x: 1, y: 1}
--- !u!114 &1723095771
MonoBehaviour:
  m_ObjectHideFlags: 0
  m_CorrespondingSourceObject: {fileID: 0}
  m_PrefabInstance: {fileID: 0}
  m_PrefabAsset: {fileID: 0}
  m_GameObject: {fileID: 1723095769}
  m_Enabled: 1
  m_EditorHideFlags: 0
  m_Script: {fileID: 11500000, guid: fe87c0e1cc204ed48ad3b37840f39efc, type: 3}
  m_Name: 
  m_EditorClassIdentifier: 
  m_Material: {fileID: 0}
  m_Color: {r: 0, g: 0, b: 0, a: 0.392}
  m_RaycastTarget: 1
  m_OnCullStateChanged:
    m_PersistentCalls:
      m_Calls: []
    m_TypeName: UnityEngine.UI.MaskableGraphic+CullStateChangedEvent, UnityEngine.UI,
      Version=1.0.0.0, Culture=neutral, PublicKeyToken=null
  m_Sprite: {fileID: 0}
  m_Type: 1
  m_PreserveAspect: 0
  m_FillCenter: 1
  m_FillMethod: 4
  m_FillAmount: 1
  m_FillClockwise: 1
  m_FillOrigin: 0
  m_UseSpriteMesh: 0
  m_PixelsPerUnitMultiplier: 1
--- !u!222 &1723095772
CanvasRenderer:
  m_ObjectHideFlags: 0
  m_CorrespondingSourceObject: {fileID: 0}
  m_PrefabInstance: {fileID: 0}
  m_PrefabAsset: {fileID: 0}
  m_GameObject: {fileID: 1723095769}
  m_CullTransparentMesh: 0
--- !u!114 &1723095773
MonoBehaviour:
  m_ObjectHideFlags: 0
  m_CorrespondingSourceObject: {fileID: 0}
  m_PrefabInstance: {fileID: 0}
  m_PrefabAsset: {fileID: 0}
  m_GameObject: {fileID: 1723095769}
  m_Enabled: 1
  m_EditorHideFlags: 0
  m_Script: {fileID: 11500000, guid: 3245ec927659c4140ac4f8d17403cc18, type: 3}
  m_Name: 
  m_EditorClassIdentifier: 
  m_HorizontalFit: 0
  m_VerticalFit: 2
--- !u!114 &1723095774
MonoBehaviour:
  m_ObjectHideFlags: 0
  m_CorrespondingSourceObject: {fileID: 0}
  m_PrefabInstance: {fileID: 0}
  m_PrefabAsset: {fileID: 0}
  m_GameObject: {fileID: 1723095769}
  m_Enabled: 1
  m_EditorHideFlags: 0
  m_Script: {fileID: 11500000, guid: 59f8146938fff824cb5fd77236b75775, type: 3}
  m_Name: 
  m_EditorClassIdentifier: 
  m_Padding:
    m_Left: 4
    m_Right: 4
    m_Top: 4
    m_Bottom: 4
  m_ChildAlignment: 0
  m_Spacing: 0
  m_ChildForceExpandWidth: 1
  m_ChildForceExpandHeight: 1
  m_ChildControlWidth: 0
  m_ChildControlHeight: 0
  m_ChildScaleWidth: 0
  m_ChildScaleHeight: 0
--- !u!1 &1799501940
GameObject:
  m_ObjectHideFlags: 0
  m_CorrespondingSourceObject: {fileID: 0}
  m_PrefabInstance: {fileID: 0}
  m_PrefabAsset: {fileID: 0}
  serializedVersion: 6
  m_Component:
  - component: {fileID: 1799501941}
  - component: {fileID: 1799501944}
  - component: {fileID: 1799501943}
  - component: {fileID: 1799501942}
  m_Layer: 5
  m_Name: InputField
  m_TagString: Untagged
  m_Icon: {fileID: 0}
  m_NavMeshLayer: 0
  m_StaticEditorFlags: 0
  m_IsActive: 1
--- !u!224 &1799501941
RectTransform:
  m_ObjectHideFlags: 0
  m_CorrespondingSourceObject: {fileID: 0}
  m_PrefabInstance: {fileID: 0}
  m_PrefabAsset: {fileID: 0}
  m_GameObject: {fileID: 1799501940}
  m_LocalRotation: {x: -0, y: -0, z: -0, w: 1}
  m_LocalPosition: {x: 0, y: 0, z: 0}
  m_LocalScale: {x: 1, y: 1, z: 1}
  m_Children:
  - {fileID: 1429552518}
  - {fileID: 528670144}
  m_Father: {fileID: 950775123}
  m_RootOrder: 4
  m_LocalEulerAnglesHint: {x: 0, y: 0, z: 0}
  m_AnchorMin: {x: 0, y: 1}
  m_AnchorMax: {x: 0, y: 1}
  m_AnchoredPosition: {x: 274.4, y: -38.9}
  m_SizeDelta: {x: 48.005, y: 30}
  m_Pivot: {x: 0.5, y: 0.5}
--- !u!114 &1799501942
MonoBehaviour:
  m_ObjectHideFlags: 0
  m_CorrespondingSourceObject: {fileID: 0}
  m_PrefabInstance: {fileID: 0}
  m_PrefabAsset: {fileID: 0}
  m_GameObject: {fileID: 1799501940}
  m_Enabled: 1
  m_EditorHideFlags: 0
  m_Script: {fileID: 11500000, guid: d199490a83bb2b844b9695cbf13b01ef, type: 3}
  m_Name: 
  m_EditorClassIdentifier: 
  m_Navigation:
    m_Mode: 3
    m_SelectOnUp: {fileID: 0}
    m_SelectOnDown: {fileID: 0}
    m_SelectOnLeft: {fileID: 0}
    m_SelectOnRight: {fileID: 0}
  m_Transition: 1
  m_Colors:
    m_NormalColor: {r: 1, g: 1, b: 1, a: 1}
    m_HighlightedColor: {r: 0.9607843, g: 0.9607843, b: 0.9607843, a: 1}
    m_PressedColor: {r: 0.78431374, g: 0.78431374, b: 0.78431374, a: 1}
    m_SelectedColor: {r: 0.9607843, g: 0.9607843, b: 0.9607843, a: 1}
    m_DisabledColor: {r: 0.78431374, g: 0.78431374, b: 0.78431374, a: 0.5019608}
    m_ColorMultiplier: 1
    m_FadeDuration: 0.1
  m_SpriteState:
    m_HighlightedSprite: {fileID: 0}
    m_PressedSprite: {fileID: 0}
    m_SelectedSprite: {fileID: 0}
    m_DisabledSprite: {fileID: 0}
  m_AnimationTriggers:
    m_NormalTrigger: Normal
    m_HighlightedTrigger: Highlighted
    m_PressedTrigger: Pressed
    m_SelectedTrigger: Selected
    m_DisabledTrigger: Disabled
  m_Interactable: 1
  m_TargetGraphic: {fileID: 1799501943}
  m_TextComponent: {fileID: 528670145}
  m_Placeholder: {fileID: 1429552519}
  m_ContentType: 2
  m_InputType: 0
  m_AsteriskChar: 42
  m_KeyboardType: 4
  m_LineType: 0
  m_HideMobileInput: 0
  m_CharacterValidation: 1
  m_CharacterLimit: 0
  m_OnEndEdit:
    m_PersistentCalls:
      m_Calls:
      - m_Target: {fileID: 240423568}
        m_MethodName: OnChangeInputField
        m_Mode: 1
        m_Arguments:
          m_ObjectArgument: {fileID: 0}
          m_ObjectArgumentAssemblyTypeName: UnityEngine.Object, UnityEngine
          m_IntArgument: 0
          m_FloatArgument: 0
          m_StringArgument: 
          m_BoolArgument: 0
        m_CallState: 2
    m_TypeName: UnityEngine.UI.InputField+SubmitEvent, UnityEngine.UI, Version=1.0.0.0,
      Culture=neutral, PublicKeyToken=null
  m_OnValueChanged:
    m_PersistentCalls:
      m_Calls: []
    m_TypeName: UnityEngine.UI.InputField+OnChangeEvent, UnityEngine.UI, Version=1.0.0.0,
      Culture=neutral, PublicKeyToken=null
  m_CaretColor: {r: 0.19607843, g: 0.19607843, b: 0.19607843, a: 1}
  m_CustomCaretColor: 0
  m_SelectionColor: {r: 0.65882355, g: 0.80784315, b: 1, a: 0.7529412}
  m_Text: 1
  m_CaretBlinkRate: 0.85
  m_CaretWidth: 1
  m_ReadOnly: 0
--- !u!114 &1799501943
MonoBehaviour:
  m_ObjectHideFlags: 0
  m_CorrespondingSourceObject: {fileID: 0}
  m_PrefabInstance: {fileID: 0}
  m_PrefabAsset: {fileID: 0}
  m_GameObject: {fileID: 1799501940}
  m_Enabled: 1
  m_EditorHideFlags: 0
  m_Script: {fileID: 11500000, guid: fe87c0e1cc204ed48ad3b37840f39efc, type: 3}
  m_Name: 
  m_EditorClassIdentifier: 
  m_Material: {fileID: 0}
  m_Color: {r: 0, g: 0, b: 0, a: 0.1764706}
  m_RaycastTarget: 1
  m_OnCullStateChanged:
    m_PersistentCalls:
      m_Calls: []
    m_TypeName: UnityEngine.UI.MaskableGraphic+CullStateChangedEvent, UnityEngine.UI,
      Version=1.0.0.0, Culture=neutral, PublicKeyToken=null
  m_Sprite: {fileID: 10911, guid: 0000000000000000f000000000000000, type: 0}
  m_Type: 1
  m_PreserveAspect: 0
  m_FillCenter: 1
  m_FillMethod: 4
  m_FillAmount: 1
  m_FillClockwise: 1
  m_FillOrigin: 0
  m_UseSpriteMesh: 0
  m_PixelsPerUnitMultiplier: 1
--- !u!222 &1799501944
CanvasRenderer:
  m_ObjectHideFlags: 0
  m_CorrespondingSourceObject: {fileID: 0}
  m_PrefabInstance: {fileID: 0}
  m_PrefabAsset: {fileID: 0}
  m_GameObject: {fileID: 1799501940}
  m_CullTransparentMesh: 0
--- !u!1 &1817802734
GameObject:
  m_ObjectHideFlags: 0
  m_CorrespondingSourceObject: {fileID: 0}
  m_PrefabInstance: {fileID: 0}
  m_PrefabAsset: {fileID: 0}
  serializedVersion: 6
  m_Component:
  - component: {fileID: 1817802735}
  - component: {fileID: 1817802739}
  - component: {fileID: 1817802738}
  - component: {fileID: 1817802737}
  - component: {fileID: 1817802736}
  m_Layer: 5
  m_Name: RecordButton
  m_TagString: Untagged
  m_Icon: {fileID: 0}
  m_NavMeshLayer: 0
  m_StaticEditorFlags: 0
  m_IsActive: 1
--- !u!224 &1817802735
RectTransform:
  m_ObjectHideFlags: 0
  m_CorrespondingSourceObject: {fileID: 0}
  m_PrefabInstance: {fileID: 0}
  m_PrefabAsset: {fileID: 0}
  m_GameObject: {fileID: 1817802734}
  m_LocalRotation: {x: -0, y: -0, z: -0, w: 1}
  m_LocalPosition: {x: 0, y: 0, z: 0}
  m_LocalScale: {x: 1, y: 1, z: 1}
  m_Children:
  - {fileID: 137400129}
  m_Father: {fileID: 950775123}
  m_RootOrder: 3
  m_LocalEulerAnglesHint: {x: 0, y: 0, z: 0}
  m_AnchorMin: {x: 0.5, y: 0.5}
  m_AnchorMax: {x: 0.5, y: 0.5}
  m_AnchoredPosition: {x: 88, y: -1.9}
  m_SizeDelta: {x: 48, y: 48}
  m_Pivot: {x: 0.5, y: 0.5}
--- !u!114 &1817802736
MonoBehaviour:
  m_ObjectHideFlags: 0
  m_CorrespondingSourceObject: {fileID: 0}
  m_PrefabInstance: {fileID: 0}
  m_PrefabAsset: {fileID: 0}
  m_GameObject: {fileID: 1817802734}
  m_Enabled: 1
  m_EditorHideFlags: 0
  m_Script: {fileID: 11500000, guid: 60fd530647a436b4f89b9f778a346104, type: 3}
  m_Name: 
  m_EditorClassIdentifier: 
  simulation: {fileID: 1310582353}
  recordIcon: {fileID: 137400130}
  frameSkipInputField: {fileID: 1799501942}
--- !u!114 &1817802737
MonoBehaviour:
  m_ObjectHideFlags: 0
  m_CorrespondingSourceObject: {fileID: 0}
  m_PrefabInstance: {fileID: 0}
  m_PrefabAsset: {fileID: 0}
  m_GameObject: {fileID: 1817802734}
  m_Enabled: 1
  m_EditorHideFlags: 0
  m_Script: {fileID: 11500000, guid: 4e29b1a8efbd4b44bb3f3716e73f07ff, type: 3}
  m_Name: 
  m_EditorClassIdentifier: 
  m_Navigation:
    m_Mode: 3
    m_SelectOnUp: {fileID: 0}
    m_SelectOnDown: {fileID: 0}
    m_SelectOnLeft: {fileID: 0}
    m_SelectOnRight: {fileID: 0}
  m_Transition: 1
  m_Colors:
    m_NormalColor: {r: 1, g: 1, b: 1, a: 1}
    m_HighlightedColor: {r: 0.9607843, g: 0.9607843, b: 0.9607843, a: 1}
    m_PressedColor: {r: 0.78431374, g: 0.78431374, b: 0.78431374, a: 0.76862746}
    m_SelectedColor: {r: 0.9607843, g: 0.9607843, b: 0.9607843, a: 1}
    m_DisabledColor: {r: 0.78431374, g: 0.78431374, b: 0.78431374, a: 0.5019608}
    m_ColorMultiplier: 1
    m_FadeDuration: 0.1
  m_SpriteState:
    m_HighlightedSprite: {fileID: 0}
    m_PressedSprite: {fileID: 0}
    m_SelectedSprite: {fileID: 0}
    m_DisabledSprite: {fileID: 0}
  m_AnimationTriggers:
    m_NormalTrigger: Normal
    m_HighlightedTrigger: Highlighted
    m_PressedTrigger: Pressed
    m_SelectedTrigger: Selected
    m_DisabledTrigger: Disabled
  m_Interactable: 1
  m_TargetGraphic: {fileID: 1817802738}
  m_OnClick:
    m_PersistentCalls:
      m_Calls:
      - m_Target: {fileID: 1817802736}
        m_MethodName: OnPress
        m_Mode: 1
        m_Arguments:
          m_ObjectArgument: {fileID: 0}
          m_ObjectArgumentAssemblyTypeName: UnityEngine.Object, UnityEngine
          m_IntArgument: 0
          m_FloatArgument: 0
          m_StringArgument: 
          m_BoolArgument: 0
        m_CallState: 2
    m_TypeName: UnityEngine.UI.Button+ButtonClickedEvent, UnityEngine.UI, Version=1.0.0.0,
      Culture=neutral, PublicKeyToken=null
--- !u!114 &1817802738
MonoBehaviour:
  m_ObjectHideFlags: 0
  m_CorrespondingSourceObject: {fileID: 0}
  m_PrefabInstance: {fileID: 0}
  m_PrefabAsset: {fileID: 0}
  m_GameObject: {fileID: 1817802734}
  m_Enabled: 1
  m_EditorHideFlags: 0
  m_Script: {fileID: 11500000, guid: fe87c0e1cc204ed48ad3b37840f39efc, type: 3}
  m_Name: 
  m_EditorClassIdentifier: 
  m_Material: {fileID: 0}
  m_Color: {r: 0, g: 0, b: 0, a: 0.24313726}
  m_RaycastTarget: 1
  m_OnCullStateChanged:
    m_PersistentCalls:
      m_Calls: []
    m_TypeName: UnityEngine.UI.MaskableGraphic+CullStateChangedEvent, UnityEngine.UI,
      Version=1.0.0.0, Culture=neutral, PublicKeyToken=null
  m_Sprite: {fileID: 10907, guid: 0000000000000000f000000000000000, type: 0}
  m_Type: 1
  m_PreserveAspect: 0
  m_FillCenter: 1
  m_FillMethod: 4
  m_FillAmount: 1
  m_FillClockwise: 1
  m_FillOrigin: 0
  m_UseSpriteMesh: 0
  m_PixelsPerUnitMultiplier: 1
--- !u!222 &1817802739
CanvasRenderer:
  m_ObjectHideFlags: 0
  m_CorrespondingSourceObject: {fileID: 0}
  m_PrefabInstance: {fileID: 0}
  m_PrefabAsset: {fileID: 0}
  m_GameObject: {fileID: 1817802734}
  m_CullTransparentMesh: 0
--- !u!1 &1841304800
GameObject:
  m_ObjectHideFlags: 0
  m_CorrespondingSourceObject: {fileID: 0}
  m_PrefabInstance: {fileID: 0}
  m_PrefabAsset: {fileID: 0}
  serializedVersion: 6
  m_Component:
  - component: {fileID: 1841304801}
  - component: {fileID: 1841304803}
  - component: {fileID: 1841304802}
  m_Layer: 5
  m_Name: Text
  m_TagString: Untagged
  m_Icon: {fileID: 0}
  m_NavMeshLayer: 0
  m_StaticEditorFlags: 0
  m_IsActive: 1
--- !u!224 &1841304801
RectTransform:
  m_ObjectHideFlags: 0
  m_CorrespondingSourceObject: {fileID: 0}
  m_PrefabInstance: {fileID: 0}
  m_PrefabAsset: {fileID: 0}
  m_GameObject: {fileID: 1841304800}
  m_LocalRotation: {x: -0, y: -0, z: -0, w: 1}
  m_LocalPosition: {x: 0, y: 0, z: 0}
  m_LocalScale: {x: 1, y: 1, z: 1}
  m_Children: []
  m_Father: {fileID: 950775123}
  m_RootOrder: 5
  m_LocalEulerAnglesHint: {x: 0, y: 0, z: 0}
  m_AnchorMin: {x: 0, y: 1}
  m_AnchorMax: {x: 0, y: 1}
  m_AnchoredPosition: {x: 289.90002, y: -61.7}
  m_SizeDelta: {x: 83.19, y: 22.94}
  m_Pivot: {x: 0.5, y: 0.5}
--- !u!114 &1841304802
MonoBehaviour:
  m_ObjectHideFlags: 0
  m_CorrespondingSourceObject: {fileID: 0}
  m_PrefabInstance: {fileID: 0}
  m_PrefabAsset: {fileID: 0}
  m_GameObject: {fileID: 1841304800}
  m_Enabled: 1
  m_EditorHideFlags: 0
  m_Script: {fileID: 11500000, guid: 5f7201a12d95ffc409449d95f23cf332, type: 3}
  m_Name: 
  m_EditorClassIdentifier: 
  m_Material: {fileID: 0}
  m_Color: {r: 1, g: 1, b: 1, a: 1}
  m_RaycastTarget: 1
  m_OnCullStateChanged:
    m_PersistentCalls:
      m_Calls: []
    m_TypeName: UnityEngine.UI.MaskableGraphic+CullStateChangedEvent, UnityEngine.UI,
      Version=1.0.0.0, Culture=neutral, PublicKeyToken=null
  m_FontData:
    m_Font: {fileID: 12800000, guid: 91861bb8bca40584c9501ad12e8108a8, type: 3}
    m_FontSize: 14
    m_FontStyle: 0
    m_BestFit: 0
    m_MinSize: 10
    m_MaxSize: 40
    m_Alignment: 4
    m_AlignByGeometry: 0
    m_RichText: 1
    m_HorizontalOverflow: 1
    m_VerticalOverflow: 1
    m_LineSpacing: 1
  m_Text: Frame Skip
--- !u!222 &1841304803
CanvasRenderer:
  m_ObjectHideFlags: 0
  m_CorrespondingSourceObject: {fileID: 0}
  m_PrefabInstance: {fileID: 0}
  m_PrefabAsset: {fileID: 0}
  m_GameObject: {fileID: 1841304800}
  m_CullTransparentMesh: 0
--- !u!1 &1869171764
GameObject:
  m_ObjectHideFlags: 0
  m_CorrespondingSourceObject: {fileID: 0}
  m_PrefabInstance: {fileID: 0}
  m_PrefabAsset: {fileID: 0}
  serializedVersion: 6
  m_Component:
  - component: {fileID: 1869171765}
  - component: {fileID: 1869171768}
  - component: {fileID: 1869171767}
  - component: {fileID: 1869171766}
  m_Layer: 5
  m_Name: Scenario 1
  m_TagString: Untagged
  m_Icon: {fileID: 0}
  m_NavMeshLayer: 0
  m_StaticEditorFlags: 0
  m_IsActive: 1
--- !u!224 &1869171765
RectTransform:
  m_ObjectHideFlags: 0
  m_CorrespondingSourceObject: {fileID: 0}
  m_PrefabInstance: {fileID: 0}
  m_PrefabAsset: {fileID: 0}
  m_GameObject: {fileID: 1869171764}
  m_LocalRotation: {x: 0, y: 0, z: 0, w: 1}
  m_LocalPosition: {x: 0, y: 0, z: 0}
  m_LocalScale: {x: 1, y: 1, z: 1}
  m_Children:
  - {fileID: 1353797610}
  m_Father: {fileID: 950775123}
  m_RootOrder: 0
  m_LocalEulerAnglesHint: {x: 0, y: 0, z: 0}
  m_AnchorMin: {x: 0.5, y: 0.5}
  m_AnchorMax: {x: 0.5, y: 0.5}
  m_AnchoredPosition: {x: -76, y: 15.400024}
  m_SizeDelta: {x: 76.27, y: 30}
  m_Pivot: {x: 0.5, y: 0.5}
--- !u!114 &1869171766
MonoBehaviour:
  m_ObjectHideFlags: 0
  m_CorrespondingSourceObject: {fileID: 0}
  m_PrefabInstance: {fileID: 0}
  m_PrefabAsset: {fileID: 0}
  m_GameObject: {fileID: 1869171764}
  m_Enabled: 1
  m_EditorHideFlags: 0
  m_Script: {fileID: 11500000, guid: 4e29b1a8efbd4b44bb3f3716e73f07ff, type: 3}
  m_Name: 
  m_EditorClassIdentifier: 
  m_Navigation:
    m_Mode: 3
    m_SelectOnUp: {fileID: 0}
    m_SelectOnDown: {fileID: 0}
    m_SelectOnLeft: {fileID: 0}
    m_SelectOnRight: {fileID: 0}
  m_Transition: 1
  m_Colors:
    m_NormalColor: {r: 1, g: 1, b: 1, a: 1}
    m_HighlightedColor: {r: 0.9607843, g: 0.9607843, b: 0.9607843, a: 1}
    m_PressedColor: {r: 0.78431374, g: 0.78431374, b: 0.78431374, a: 0.76862746}
    m_SelectedColor: {r: 0.9607843, g: 0.9607843, b: 0.9607843, a: 1}
    m_DisabledColor: {r: 0.78431374, g: 0.78431374, b: 0.78431374, a: 0.5019608}
    m_ColorMultiplier: 1
    m_FadeDuration: 0.1
  m_SpriteState:
    m_HighlightedSprite: {fileID: 0}
    m_PressedSprite: {fileID: 0}
    m_SelectedSprite: {fileID: 0}
    m_DisabledSprite: {fileID: 0}
  m_AnimationTriggers:
    m_NormalTrigger: Normal
    m_HighlightedTrigger: Highlighted
    m_PressedTrigger: Pressed
    m_SelectedTrigger: Selected
    m_DisabledTrigger: Disabled
  m_Interactable: 1
  m_TargetGraphic: {fileID: 1869171767}
  m_OnClick:
    m_PersistentCalls:
      m_Calls:
      - m_Target: {fileID: 162498666}
        m_MethodName: LoadScenario0
        m_Mode: 1
        m_Arguments:
          m_ObjectArgument: {fileID: 0}
          m_ObjectArgumentAssemblyTypeName: UnityEngine.Object, UnityEngine
          m_IntArgument: 0
          m_FloatArgument: 0
          m_StringArgument: 
          m_BoolArgument: 0
        m_CallState: 2
    m_TypeName: UnityEngine.UI.Button+ButtonClickedEvent, UnityEngine.UI, Version=1.0.0.0,
      Culture=neutral, PublicKeyToken=null
--- !u!114 &1869171767
MonoBehaviour:
  m_ObjectHideFlags: 0
  m_CorrespondingSourceObject: {fileID: 0}
  m_PrefabInstance: {fileID: 0}
  m_PrefabAsset: {fileID: 0}
  m_GameObject: {fileID: 1869171764}
  m_Enabled: 1
  m_EditorHideFlags: 0
  m_Script: {fileID: 11500000, guid: fe87c0e1cc204ed48ad3b37840f39efc, type: 3}
  m_Name: 
  m_EditorClassIdentifier: 
  m_Material: {fileID: 0}
  m_Color: {r: 0, g: 0, b: 0, a: 0.24313726}
  m_RaycastTarget: 1
  m_OnCullStateChanged:
    m_PersistentCalls:
      m_Calls: []
    m_TypeName: UnityEngine.UI.MaskableGraphic+CullStateChangedEvent, UnityEngine.UI,
      Version=1.0.0.0, Culture=neutral, PublicKeyToken=null
  m_Sprite: {fileID: 10907, guid: 0000000000000000f000000000000000, type: 0}
  m_Type: 1
  m_PreserveAspect: 0
  m_FillCenter: 1
  m_FillMethod: 4
  m_FillAmount: 1
  m_FillClockwise: 1
  m_FillOrigin: 0
  m_UseSpriteMesh: 0
  m_PixelsPerUnitMultiplier: 1
--- !u!222 &1869171768
CanvasRenderer:
  m_ObjectHideFlags: 0
  m_CorrespondingSourceObject: {fileID: 0}
  m_PrefabInstance: {fileID: 0}
  m_PrefabAsset: {fileID: 0}
  m_GameObject: {fileID: 1869171764}
  m_CullTransparentMesh: 0
--- !u!1 &1888642744
GameObject:
  m_ObjectHideFlags: 0
  m_CorrespondingSourceObject: {fileID: 0}
  m_PrefabInstance: {fileID: 0}
  m_PrefabAsset: {fileID: 0}
  serializedVersion: 6
  m_Component:
  - component: {fileID: 1888642745}
  m_Layer: 5
  m_Name: Seperator (1)
  m_TagString: Untagged
  m_Icon: {fileID: 0}
  m_NavMeshLayer: 0
  m_StaticEditorFlags: 0
  m_IsActive: 1
--- !u!224 &1888642745
RectTransform:
  m_ObjectHideFlags: 0
  m_CorrespondingSourceObject: {fileID: 0}
  m_PrefabInstance: {fileID: 0}
  m_PrefabAsset: {fileID: 0}
  m_GameObject: {fileID: 1888642744}
  m_LocalRotation: {x: -0, y: -0, z: -0, w: 1}
  m_LocalPosition: {x: 0, y: 0, z: 0}
  m_LocalScale: {x: 1, y: 1, z: 1}
  m_Children: []
  m_Father: {fileID: 1723095770}
  m_RootOrder: 3
  m_LocalEulerAnglesHint: {x: 0, y: 0, z: 0}
  m_AnchorMin: {x: 0, y: 0}
  m_AnchorMax: {x: 0, y: 0}
  m_AnchoredPosition: {x: 0, y: 0}
  m_SizeDelta: {x: 270.5, y: 16}
  m_Pivot: {x: 0.5, y: 0.5}
--- !u!1 &1932999277
GameObject:
  m_ObjectHideFlags: 0
  m_CorrespondingSourceObject: {fileID: 0}
  m_PrefabInstance: {fileID: 0}
  m_PrefabAsset: {fileID: 0}
  serializedVersion: 6
  m_Component:
  - component: {fileID: 1932999278}
  - component: {fileID: 1932999281}
  - component: {fileID: 1932999280}
  - component: {fileID: 1932999279}
  m_Layer: 5
  m_Name: Scenario 2
  m_TagString: Untagged
  m_Icon: {fileID: 0}
  m_NavMeshLayer: 0
  m_StaticEditorFlags: 0
  m_IsActive: 1
--- !u!224 &1932999278
RectTransform:
  m_ObjectHideFlags: 0
  m_CorrespondingSourceObject: {fileID: 0}
  m_PrefabInstance: {fileID: 0}
  m_PrefabAsset: {fileID: 0}
  m_GameObject: {fileID: 1932999277}
  m_LocalRotation: {x: -0, y: -0, z: -0, w: 1}
  m_LocalPosition: {x: 0, y: 0, z: 0}
  m_LocalScale: {x: 1, y: 1, z: 1}
  m_Children:
  - {fileID: 1948452231}
  m_Father: {fileID: 950775123}
  m_RootOrder: 1
  m_LocalEulerAnglesHint: {x: 0, y: 0, z: 0}
  m_AnchorMin: {x: 0.5, y: 0.5}
  m_AnchorMax: {x: 0.5, y: 0.5}
  m_AnchoredPosition: {x: -76.2, y: -19.2}
  m_SizeDelta: {x: 76.27, y: 30}
  m_Pivot: {x: 0.5, y: 0.5}
--- !u!114 &1932999279
MonoBehaviour:
  m_ObjectHideFlags: 0
  m_CorrespondingSourceObject: {fileID: 0}
  m_PrefabInstance: {fileID: 0}
  m_PrefabAsset: {fileID: 0}
  m_GameObject: {fileID: 1932999277}
  m_Enabled: 1
  m_EditorHideFlags: 0
  m_Script: {fileID: 11500000, guid: 4e29b1a8efbd4b44bb3f3716e73f07ff, type: 3}
  m_Name: 
  m_EditorClassIdentifier: 
  m_Navigation:
    m_Mode: 3
    m_SelectOnUp: {fileID: 0}
    m_SelectOnDown: {fileID: 0}
    m_SelectOnLeft: {fileID: 0}
    m_SelectOnRight: {fileID: 0}
  m_Transition: 1
  m_Colors:
    m_NormalColor: {r: 1, g: 1, b: 1, a: 1}
    m_HighlightedColor: {r: 0.9607843, g: 0.9607843, b: 0.9607843, a: 1}
    m_PressedColor: {r: 0.78431374, g: 0.78431374, b: 0.78431374, a: 0.76862746}
    m_SelectedColor: {r: 0.9607843, g: 0.9607843, b: 0.9607843, a: 1}
    m_DisabledColor: {r: 0.78431374, g: 0.78431374, b: 0.78431374, a: 0.5019608}
    m_ColorMultiplier: 1
    m_FadeDuration: 0.1
  m_SpriteState:
    m_HighlightedSprite: {fileID: 0}
    m_PressedSprite: {fileID: 0}
    m_SelectedSprite: {fileID: 0}
    m_DisabledSprite: {fileID: 0}
  m_AnimationTriggers:
    m_NormalTrigger: Normal
    m_HighlightedTrigger: Highlighted
    m_PressedTrigger: Pressed
    m_SelectedTrigger: Selected
    m_DisabledTrigger: Disabled
  m_Interactable: 1
  m_TargetGraphic: {fileID: 1932999280}
  m_OnClick:
    m_PersistentCalls:
      m_Calls:
      - m_Target: {fileID: 162498666}
        m_MethodName: LoadScenario1
        m_Mode: 1
        m_Arguments:
          m_ObjectArgument: {fileID: 0}
          m_ObjectArgumentAssemblyTypeName: UnityEngine.Object, UnityEngine
          m_IntArgument: 0
          m_FloatArgument: 0
          m_StringArgument: 
          m_BoolArgument: 0
        m_CallState: 2
    m_TypeName: UnityEngine.UI.Button+ButtonClickedEvent, UnityEngine.UI, Version=1.0.0.0,
      Culture=neutral, PublicKeyToken=null
--- !u!114 &1932999280
MonoBehaviour:
  m_ObjectHideFlags: 0
  m_CorrespondingSourceObject: {fileID: 0}
  m_PrefabInstance: {fileID: 0}
  m_PrefabAsset: {fileID: 0}
  m_GameObject: {fileID: 1932999277}
  m_Enabled: 1
  m_EditorHideFlags: 0
  m_Script: {fileID: 11500000, guid: fe87c0e1cc204ed48ad3b37840f39efc, type: 3}
  m_Name: 
  m_EditorClassIdentifier: 
  m_Material: {fileID: 0}
  m_Color: {r: 0, g: 0, b: 0, a: 0.24313726}
  m_RaycastTarget: 1
  m_OnCullStateChanged:
    m_PersistentCalls:
      m_Calls: []
    m_TypeName: UnityEngine.UI.MaskableGraphic+CullStateChangedEvent, UnityEngine.UI,
      Version=1.0.0.0, Culture=neutral, PublicKeyToken=null
  m_Sprite: {fileID: 10907, guid: 0000000000000000f000000000000000, type: 0}
  m_Type: 1
  m_PreserveAspect: 0
  m_FillCenter: 1
  m_FillMethod: 4
  m_FillAmount: 1
  m_FillClockwise: 1
  m_FillOrigin: 0
  m_UseSpriteMesh: 0
  m_PixelsPerUnitMultiplier: 1
--- !u!222 &1932999281
CanvasRenderer:
  m_ObjectHideFlags: 0
  m_CorrespondingSourceObject: {fileID: 0}
  m_PrefabInstance: {fileID: 0}
  m_PrefabAsset: {fileID: 0}
  m_GameObject: {fileID: 1932999277}
  m_CullTransparentMesh: 0
--- !u!1 &1948452230
GameObject:
  m_ObjectHideFlags: 0
  m_CorrespondingSourceObject: {fileID: 0}
  m_PrefabInstance: {fileID: 0}
  m_PrefabAsset: {fileID: 0}
  serializedVersion: 6
  m_Component:
  - component: {fileID: 1948452231}
  - component: {fileID: 1948452233}
  - component: {fileID: 1948452232}
  m_Layer: 5
  m_Name: Text
  m_TagString: Untagged
  m_Icon: {fileID: 0}
  m_NavMeshLayer: 0
  m_StaticEditorFlags: 0
  m_IsActive: 1
--- !u!224 &1948452231
RectTransform:
  m_ObjectHideFlags: 0
  m_CorrespondingSourceObject: {fileID: 0}
  m_PrefabInstance: {fileID: 0}
  m_PrefabAsset: {fileID: 0}
  m_GameObject: {fileID: 1948452230}
  m_LocalRotation: {x: -0, y: -0, z: -0, w: 1}
  m_LocalPosition: {x: 0, y: 0, z: 0}
  m_LocalScale: {x: 1, y: 1, z: 1}
  m_Children: []
  m_Father: {fileID: 1932999278}
  m_RootOrder: 0
  m_LocalEulerAnglesHint: {x: 0, y: 0, z: 0}
  m_AnchorMin: {x: 0, y: 0}
  m_AnchorMax: {x: 1, y: 1}
  m_AnchoredPosition: {x: 0, y: 0}
  m_SizeDelta: {x: 0, y: 0}
  m_Pivot: {x: 0.5, y: 0.5}
--- !u!114 &1948452232
MonoBehaviour:
  m_ObjectHideFlags: 0
  m_CorrespondingSourceObject: {fileID: 0}
  m_PrefabInstance: {fileID: 0}
  m_PrefabAsset: {fileID: 0}
  m_GameObject: {fileID: 1948452230}
  m_Enabled: 1
  m_EditorHideFlags: 0
  m_Script: {fileID: 11500000, guid: 5f7201a12d95ffc409449d95f23cf332, type: 3}
  m_Name: 
  m_EditorClassIdentifier: 
  m_Material: {fileID: 0}
  m_Color: {r: 1, g: 1, b: 1, a: 1}
  m_RaycastTarget: 1
  m_OnCullStateChanged:
    m_PersistentCalls:
      m_Calls: []
    m_TypeName: UnityEngine.UI.MaskableGraphic+CullStateChangedEvent, UnityEngine.UI,
      Version=1.0.0.0, Culture=neutral, PublicKeyToken=null
  m_FontData:
    m_Font: {fileID: 12800000, guid: 91861bb8bca40584c9501ad12e8108a8, type: 3}
    m_FontSize: 14
    m_FontStyle: 0
    m_BestFit: 0
    m_MinSize: 10
    m_MaxSize: 40
    m_Alignment: 4
    m_AlignByGeometry: 0
    m_RichText: 1
    m_HorizontalOverflow: 0
    m_VerticalOverflow: 0
    m_LineSpacing: 1
  m_Text: Scenario 2
--- !u!222 &1948452233
CanvasRenderer:
  m_ObjectHideFlags: 0
  m_CorrespondingSourceObject: {fileID: 0}
  m_PrefabInstance: {fileID: 0}
  m_PrefabAsset: {fileID: 0}
  m_GameObject: {fileID: 1948452230}
  m_CullTransparentMesh: 0
--- !u!1 &2061529809
GameObject:
  m_ObjectHideFlags: 0
  m_CorrespondingSourceObject: {fileID: 0}
  m_PrefabInstance: {fileID: 0}
  m_PrefabAsset: {fileID: 0}
  serializedVersion: 6
  m_Component:
  - component: {fileID: 2061529810}
  - component: {fileID: 2061529813}
  - component: {fileID: 2061529812}
  - component: {fileID: 2061529811}
  - component: {fileID: 2061529814}
  m_Layer: 5
  m_Name: StopPlayButton
  m_TagString: Untagged
  m_Icon: {fileID: 0}
  m_NavMeshLayer: 0
  m_StaticEditorFlags: 0
  m_IsActive: 1
--- !u!224 &2061529810
RectTransform:
  m_ObjectHideFlags: 0
  m_CorrespondingSourceObject: {fileID: 0}
  m_PrefabInstance: {fileID: 0}
  m_PrefabAsset: {fileID: 0}
  m_GameObject: {fileID: 2061529809}
  m_LocalRotation: {x: -0, y: -0, z: -0, w: 1}
  m_LocalPosition: {x: 0, y: 0, z: 0}
  m_LocalScale: {x: 1, y: 1, z: 1}
  m_Children:
  - {fileID: 790950827}
  m_Father: {fileID: 950775123}
  m_RootOrder: 2
  m_LocalEulerAnglesHint: {x: 0, y: 0, z: 0}
  m_AnchorMin: {x: 0.5, y: 0.5}
  m_AnchorMax: {x: 0.5, y: 0.5}
  m_AnchoredPosition: {x: 36.500023, y: -1.9}
  m_SizeDelta: {x: 48, y: 48}
  m_Pivot: {x: 0.5, y: 0.5}
--- !u!114 &2061529811
MonoBehaviour:
  m_ObjectHideFlags: 0
  m_CorrespondingSourceObject: {fileID: 0}
  m_PrefabInstance: {fileID: 0}
  m_PrefabAsset: {fileID: 0}
  m_GameObject: {fileID: 2061529809}
  m_Enabled: 1
  m_EditorHideFlags: 0
  m_Script: {fileID: 11500000, guid: 4e29b1a8efbd4b44bb3f3716e73f07ff, type: 3}
  m_Name: 
  m_EditorClassIdentifier: 
  m_Navigation:
    m_Mode: 3
    m_SelectOnUp: {fileID: 0}
    m_SelectOnDown: {fileID: 0}
    m_SelectOnLeft: {fileID: 0}
    m_SelectOnRight: {fileID: 0}
  m_Transition: 1
  m_Colors:
    m_NormalColor: {r: 1, g: 1, b: 1, a: 1}
    m_HighlightedColor: {r: 0.9607843, g: 0.9607843, b: 0.9607843, a: 1}
    m_PressedColor: {r: 0.78431374, g: 0.78431374, b: 0.78431374, a: 0.76862746}
    m_SelectedColor: {r: 0.9607843, g: 0.9607843, b: 0.9607843, a: 1}
    m_DisabledColor: {r: 0.78431374, g: 0.78431374, b: 0.78431374, a: 0.5019608}
    m_ColorMultiplier: 1
    m_FadeDuration: 0.1
  m_SpriteState:
    m_HighlightedSprite: {fileID: 0}
    m_PressedSprite: {fileID: 0}
    m_SelectedSprite: {fileID: 0}
    m_DisabledSprite: {fileID: 0}
  m_AnimationTriggers:
    m_NormalTrigger: Normal
    m_HighlightedTrigger: Highlighted
    m_PressedTrigger: Pressed
    m_SelectedTrigger: Selected
    m_DisabledTrigger: Disabled
  m_Interactable: 1
  m_TargetGraphic: {fileID: 2061529812}
  m_OnClick:
    m_PersistentCalls:
      m_Calls:
      - m_Target: {fileID: 2061529814}
        m_MethodName: OnClick
        m_Mode: 1
        m_Arguments:
          m_ObjectArgument: {fileID: 0}
          m_ObjectArgumentAssemblyTypeName: UnityEngine.Object, UnityEngine
          m_IntArgument: 0
          m_FloatArgument: 0
          m_StringArgument: 
          m_BoolArgument: 0
        m_CallState: 2
    m_TypeName: UnityEngine.UI.Button+ButtonClickedEvent, UnityEngine.UI, Version=1.0.0.0,
      Culture=neutral, PublicKeyToken=null
--- !u!114 &2061529812
MonoBehaviour:
  m_ObjectHideFlags: 0
  m_CorrespondingSourceObject: {fileID: 0}
  m_PrefabInstance: {fileID: 0}
  m_PrefabAsset: {fileID: 0}
  m_GameObject: {fileID: 2061529809}
  m_Enabled: 1
  m_EditorHideFlags: 0
  m_Script: {fileID: 11500000, guid: fe87c0e1cc204ed48ad3b37840f39efc, type: 3}
  m_Name: 
  m_EditorClassIdentifier: 
  m_Material: {fileID: 0}
  m_Color: {r: 0, g: 0, b: 0, a: 0.24313726}
  m_RaycastTarget: 1
  m_OnCullStateChanged:
    m_PersistentCalls:
      m_Calls: []
    m_TypeName: UnityEngine.UI.MaskableGraphic+CullStateChangedEvent, UnityEngine.UI,
      Version=1.0.0.0, Culture=neutral, PublicKeyToken=null
  m_Sprite: {fileID: 10907, guid: 0000000000000000f000000000000000, type: 0}
  m_Type: 1
  m_PreserveAspect: 0
  m_FillCenter: 1
  m_FillMethod: 4
  m_FillAmount: 1
  m_FillClockwise: 1
  m_FillOrigin: 0
  m_UseSpriteMesh: 0
  m_PixelsPerUnitMultiplier: 1
--- !u!222 &2061529813
CanvasRenderer:
  m_ObjectHideFlags: 0
  m_CorrespondingSourceObject: {fileID: 0}
  m_PrefabInstance: {fileID: 0}
  m_PrefabAsset: {fileID: 0}
  m_GameObject: {fileID: 2061529809}
  m_CullTransparentMesh: 0
--- !u!114 &2061529814
MonoBehaviour:
  m_ObjectHideFlags: 0
  m_CorrespondingSourceObject: {fileID: 0}
  m_PrefabInstance: {fileID: 0}
  m_PrefabAsset: {fileID: 0}
  m_GameObject: {fileID: 2061529809}
  m_Enabled: 1
  m_EditorHideFlags: 0
  m_Script: {fileID: 11500000, guid: f516118c9c79c6040a77c4e6392d162d, type: 3}
  m_Name: 
  m_EditorClassIdentifier: 
  sim: {fileID: 1310582353}
  image: {fileID: 790950828}
  play: {fileID: 21300000, guid: 13b34a9ca55869843a7f349a564ec82f, type: 3}
  pause: {fileID: 21300000, guid: 0316ed0ee4873674f8bd6067f21631d3, type: 3}
--- !u!1 &2119028327
GameObject:
  m_ObjectHideFlags: 0
  m_CorrespondingSourceObject: {fileID: 0}
  m_PrefabInstance: {fileID: 0}
  m_PrefabAsset: {fileID: 0}
  serializedVersion: 6
  m_Component:
  - component: {fileID: 2119028328}
  - component: {fileID: 2119028330}
  - component: {fileID: 2119028329}
  m_Layer: 5
  m_Name: Text
  m_TagString: Untagged
  m_Icon: {fileID: 0}
  m_NavMeshLayer: 0
  m_StaticEditorFlags: 0
  m_IsActive: 1
--- !u!224 &2119028328
RectTransform:
  m_ObjectHideFlags: 0
  m_CorrespondingSourceObject: {fileID: 0}
  m_PrefabInstance: {fileID: 0}
  m_PrefabAsset: {fileID: 0}
  m_GameObject: {fileID: 2119028327}
  m_LocalRotation: {x: -0, y: -0, z: -0, w: 1}
  m_LocalPosition: {x: 0, y: 0, z: 0}
  m_LocalScale: {x: 1, y: 1, z: 1}
  m_Children: []
  m_Father: {fileID: 578242221}
  m_RootOrder: 0
  m_LocalEulerAnglesHint: {x: 0, y: 0, z: 0}
  m_AnchorMin: {x: 0, y: 0}
  m_AnchorMax: {x: 1, y: 1}
  m_AnchoredPosition: {x: 0, y: 0}
  m_SizeDelta: {x: 0, y: 0}
  m_Pivot: {x: 0.5, y: 0.5}
--- !u!114 &2119028329
MonoBehaviour:
  m_ObjectHideFlags: 0
  m_CorrespondingSourceObject: {fileID: 0}
  m_PrefabInstance: {fileID: 0}
  m_PrefabAsset: {fileID: 0}
  m_GameObject: {fileID: 2119028327}
  m_Enabled: 1
  m_EditorHideFlags: 0
  m_Script: {fileID: 11500000, guid: 5f7201a12d95ffc409449d95f23cf332, type: 3}
  m_Name: 
  m_EditorClassIdentifier: 
  m_Material: {fileID: 0}
  m_Color: {r: 1, g: 1, b: 1, a: 1}
  m_RaycastTarget: 1
  m_OnCullStateChanged:
    m_PersistentCalls:
      m_Calls: []
    m_TypeName: UnityEngine.UI.MaskableGraphic+CullStateChangedEvent, UnityEngine.UI,
      Version=1.0.0.0, Culture=neutral, PublicKeyToken=null
  m_FontData:
    m_Font: {fileID: 12800000, guid: 91861bb8bca40584c9501ad12e8108a8, type: 3}
    m_FontSize: 14
    m_FontStyle: 0
    m_BestFit: 0
    m_MinSize: 10
    m_MaxSize: 40
    m_Alignment: 4
    m_AlignByGeometry: 0
    m_RichText: 1
    m_HorizontalOverflow: 0
    m_VerticalOverflow: 0
    m_LineSpacing: 1
  m_Text: ^
--- !u!222 &2119028330
CanvasRenderer:
  m_ObjectHideFlags: 0
  m_CorrespondingSourceObject: {fileID: 0}
  m_PrefabInstance: {fileID: 0}
  m_PrefabAsset: {fileID: 0}
  m_GameObject: {fileID: 2119028327}
  m_CullTransparentMesh: 0
--- !u!1001 &1475602085268584234
PrefabInstance:
  m_ObjectHideFlags: 0
  serializedVersion: 2
  m_Modification:
    m_TransformParent: {fileID: 0}
    m_Modifications:
    - target: {fileID: 1475602084431684870, guid: 69b9a008da06c184689ea7382f6ac192,
        type: 3}
      propertyPath: m_Name
      value: CellSimulation
      objectReference: {fileID: 0}
    - target: {fileID: 1475602084431684871, guid: 69b9a008da06c184689ea7382f6ac192,
        type: 3}
      propertyPath: boundaries.Array.size
      value: 0
      objectReference: {fileID: 0}
    - target: {fileID: 1475602084431684871, guid: 69b9a008da06c184689ea7382f6ac192,
        type: 3}
      propertyPath: boundaryMin.x
      value: -40
      objectReference: {fileID: 0}
    - target: {fileID: 1475602084431684871, guid: 69b9a008da06c184689ea7382f6ac192,
        type: 3}
      propertyPath: boundaryMin.y
      value: -40
      objectReference: {fileID: 0}
    - target: {fileID: 1475602084431684871, guid: 69b9a008da06c184689ea7382f6ac192,
        type: 3}
      propertyPath: boundaryMax.x
      value: 40
      objectReference: {fileID: 0}
    - target: {fileID: 1475602084431684871, guid: 69b9a008da06c184689ea7382f6ac192,
        type: 3}
      propertyPath: boundaryMax.y
      value: 40
      objectReference: {fileID: 0}
    - target: {fileID: 1475602084431684871, guid: 69b9a008da06c184689ea7382f6ac192,
        type: 3}
      propertyPath: originPointPrefab
      value: 
      objectReference: {fileID: 7481746288745111486, guid: dd4a7775fc0cc054eb2ff1a62bc66ab5,
        type: 3}
    - target: {fileID: 1475602084431684871, guid: 69b9a008da06c184689ea7382f6ac192,
        type: 3}
      propertyPath: boundaries.Array.data[0]
      value: 
      objectReference: {fileID: 0}
    - target: {fileID: 1475602084431684871, guid: 69b9a008da06c184689ea7382f6ac192,
        type: 3}
      propertyPath: tracking
      value: 
      objectReference: {fileID: 396612}
    - target: {fileID: 1475602084431684868, guid: 69b9a008da06c184689ea7382f6ac192,
        type: 3}
      propertyPath: m_LocalPosition.x
      value: 0
      objectReference: {fileID: 0}
    - target: {fileID: 1475602084431684868, guid: 69b9a008da06c184689ea7382f6ac192,
        type: 3}
      propertyPath: m_LocalPosition.y
      value: 0
      objectReference: {fileID: 0}
    - target: {fileID: 1475602084431684868, guid: 69b9a008da06c184689ea7382f6ac192,
        type: 3}
      propertyPath: m_LocalPosition.z
      value: 0
      objectReference: {fileID: 0}
    - target: {fileID: 1475602084431684868, guid: 69b9a008da06c184689ea7382f6ac192,
        type: 3}
      propertyPath: m_LocalRotation.x
      value: 0
      objectReference: {fileID: 0}
    - target: {fileID: 1475602084431684868, guid: 69b9a008da06c184689ea7382f6ac192,
        type: 3}
      propertyPath: m_LocalRotation.y
      value: 0
      objectReference: {fileID: 0}
    - target: {fileID: 1475602084431684868, guid: 69b9a008da06c184689ea7382f6ac192,
        type: 3}
      propertyPath: m_LocalRotation.z
      value: 0
      objectReference: {fileID: 0}
    - target: {fileID: 1475602084431684868, guid: 69b9a008da06c184689ea7382f6ac192,
        type: 3}
      propertyPath: m_LocalRotation.w
      value: 1
      objectReference: {fileID: 0}
    - target: {fileID: 1475602084431684868, guid: 69b9a008da06c184689ea7382f6ac192,
        type: 3}
      propertyPath: m_RootOrder
      value: 1
      objectReference: {fileID: 0}
    - target: {fileID: 1475602084431684868, guid: 69b9a008da06c184689ea7382f6ac192,
        type: 3}
      propertyPath: m_LocalEulerAnglesHint.x
      value: 0
      objectReference: {fileID: 0}
    - target: {fileID: 1475602084431684868, guid: 69b9a008da06c184689ea7382f6ac192,
        type: 3}
      propertyPath: m_LocalEulerAnglesHint.y
      value: 0
      objectReference: {fileID: 0}
    - target: {fileID: 1475602084431684868, guid: 69b9a008da06c184689ea7382f6ac192,
        type: 3}
      propertyPath: m_LocalEulerAnglesHint.z
      value: 0
      objectReference: {fileID: 0}
    m_RemovedComponents: []
  m_SourcePrefab: {fileID: 100100000, guid: 69b9a008da06c184689ea7382f6ac192, type: 3}
--- !u!224 &4669011401015542337 stripped
RectTransform:
  m_CorrespondingSourceObject: {fileID: 3555158166689466974, guid: 6a80176e70818244593dac4347435ee2,
    type: 3}
  m_PrefabInstance: {fileID: 8186942301073639455}
  m_PrefabAsset: {fileID: 0}
--- !u!1001 &4669011401206579780
PrefabInstance:
  m_ObjectHideFlags: 0
  serializedVersion: 2
  m_Modification:
    m_TransformParent: {fileID: 1723095770}
    m_Modifications:
    - target: {fileID: 4669011401795360371, guid: 24729a09484fc804db563bdc54db4511,
        type: 3}
      propertyPath: m_Name
      value: SliderElement
      objectReference: {fileID: 0}
    - target: {fileID: 4669011401795360380, guid: 24729a09484fc804db563bdc54db4511,
        type: 3}
      propertyPath: m_LocalPosition.x
      value: 0
      objectReference: {fileID: 0}
    - target: {fileID: 4669011401795360380, guid: 24729a09484fc804db563bdc54db4511,
        type: 3}
      propertyPath: m_LocalPosition.y
      value: 0
      objectReference: {fileID: 0}
    - target: {fileID: 4669011401795360380, guid: 24729a09484fc804db563bdc54db4511,
        type: 3}
      propertyPath: m_LocalPosition.z
      value: 0
      objectReference: {fileID: 0}
    - target: {fileID: 4669011401795360380, guid: 24729a09484fc804db563bdc54db4511,
        type: 3}
      propertyPath: m_LocalRotation.x
      value: 0
      objectReference: {fileID: 0}
    - target: {fileID: 4669011401795360380, guid: 24729a09484fc804db563bdc54db4511,
        type: 3}
      propertyPath: m_LocalRotation.y
      value: 0
      objectReference: {fileID: 0}
    - target: {fileID: 4669011401795360380, guid: 24729a09484fc804db563bdc54db4511,
        type: 3}
      propertyPath: m_LocalRotation.z
      value: 0
      objectReference: {fileID: 0}
    - target: {fileID: 4669011401795360380, guid: 24729a09484fc804db563bdc54db4511,
        type: 3}
      propertyPath: m_LocalRotation.w
      value: 1
      objectReference: {fileID: 0}
    - target: {fileID: 4669011401795360380, guid: 24729a09484fc804db563bdc54db4511,
        type: 3}
      propertyPath: m_RootOrder
      value: 2
      objectReference: {fileID: 0}
    - target: {fileID: 4669011401795360380, guid: 24729a09484fc804db563bdc54db4511,
        type: 3}
      propertyPath: m_LocalEulerAnglesHint.x
      value: 0
      objectReference: {fileID: 0}
    - target: {fileID: 4669011401795360380, guid: 24729a09484fc804db563bdc54db4511,
        type: 3}
      propertyPath: m_LocalEulerAnglesHint.y
      value: 0
      objectReference: {fileID: 0}
    - target: {fileID: 4669011401795360380, guid: 24729a09484fc804db563bdc54db4511,
        type: 3}
      propertyPath: m_LocalEulerAnglesHint.z
      value: 0
      objectReference: {fileID: 0}
    - target: {fileID: 4669011401795360380, guid: 24729a09484fc804db563bdc54db4511,
        type: 3}
      propertyPath: m_AnchoredPosition.x
      value: 0
      objectReference: {fileID: 0}
    - target: {fileID: 4669011401795360380, guid: 24729a09484fc804db563bdc54db4511,
        type: 3}
      propertyPath: m_AnchoredPosition.y
      value: 0
      objectReference: {fileID: 0}
    - target: {fileID: 4669011401795360380, guid: 24729a09484fc804db563bdc54db4511,
        type: 3}
      propertyPath: m_SizeDelta.x
      value: 0
      objectReference: {fileID: 0}
    - target: {fileID: 4669011401795360380, guid: 24729a09484fc804db563bdc54db4511,
        type: 3}
      propertyPath: m_SizeDelta.y
      value: 48
      objectReference: {fileID: 0}
    - target: {fileID: 4669011401795360380, guid: 24729a09484fc804db563bdc54db4511,
        type: 3}
      propertyPath: m_AnchorMin.x
      value: 0
      objectReference: {fileID: 0}
    - target: {fileID: 4669011401795360380, guid: 24729a09484fc804db563bdc54db4511,
        type: 3}
      propertyPath: m_AnchorMin.y
      value: 0
      objectReference: {fileID: 0}
    - target: {fileID: 4669011401795360380, guid: 24729a09484fc804db563bdc54db4511,
        type: 3}
      propertyPath: m_AnchorMax.x
      value: 0
      objectReference: {fileID: 0}
    - target: {fileID: 4669011401795360380, guid: 24729a09484fc804db563bdc54db4511,
        type: 3}
      propertyPath: m_AnchorMax.y
      value: 0
      objectReference: {fileID: 0}
    - target: {fileID: 4669011401795360380, guid: 24729a09484fc804db563bdc54db4511,
        type: 3}
      propertyPath: m_Pivot.x
      value: 0.5
      objectReference: {fileID: 0}
    - target: {fileID: 4669011401795360380, guid: 24729a09484fc804db563bdc54db4511,
        type: 3}
      propertyPath: m_Pivot.y
      value: 0.5
      objectReference: {fileID: 0}
    - target: {fileID: 4669011401795360376, guid: 24729a09484fc804db563bdc54db4511,
        type: 3}
      propertyPath: simulation
      value: 
      objectReference: {fileID: 1310582353}
    - target: {fileID: 4669011401526489762, guid: 24729a09484fc804db563bdc54db4511,
        type: 3}
      propertyPath: m_AnchorMin.y
      value: 0
      objectReference: {fileID: 0}
    - target: {fileID: 4669011401526489762, guid: 24729a09484fc804db563bdc54db4511,
        type: 3}
      propertyPath: m_AnchorMax.y
      value: 0
      objectReference: {fileID: 0}
    - target: {fileID: 4669011401526489762, guid: 24729a09484fc804db563bdc54db4511,
        type: 3}
      propertyPath: m_AnchoredPosition.x
      value: 0
      objectReference: {fileID: 0}
    - target: {fileID: 4669011401526489762, guid: 24729a09484fc804db563bdc54db4511,
        type: 3}
      propertyPath: m_AnchoredPosition.y
      value: 0
      objectReference: {fileID: 0}
    - target: {fileID: 4669011401526489763, guid: 24729a09484fc804db563bdc54db4511,
        type: 3}
      propertyPath: m_Text
      value: Membrane Force
      objectReference: {fileID: 0}
    - target: {fileID: 4669011400182766548, guid: 24729a09484fc804db563bdc54db4511,
        type: 3}
      propertyPath: m_AnchorMin.y
      value: 0
      objectReference: {fileID: 0}
    - target: {fileID: 4669011400182766548, guid: 24729a09484fc804db563bdc54db4511,
        type: 3}
      propertyPath: m_AnchorMax.y
      value: 0
      objectReference: {fileID: 0}
    - target: {fileID: 4669011400182766548, guid: 24729a09484fc804db563bdc54db4511,
        type: 3}
      propertyPath: m_AnchoredPosition.x
      value: 0
      objectReference: {fileID: 0}
    - target: {fileID: 4669011400182766548, guid: 24729a09484fc804db563bdc54db4511,
        type: 3}
      propertyPath: m_AnchoredPosition.y
      value: 0
      objectReference: {fileID: 0}
    - target: {fileID: 4669011400182766549, guid: 24729a09484fc804db563bdc54db4511,
        type: 3}
      propertyPath: m_MinValue
      value: 0.02
      objectReference: {fileID: 0}
    - target: {fileID: 4669011401845869887, guid: 24729a09484fc804db563bdc54db4511,
        type: 3}
      propertyPath: m_AnchorMax.y
      value: 0
      objectReference: {fileID: 0}
    - target: {fileID: 4669011401845869887, guid: 24729a09484fc804db563bdc54db4511,
        type: 3}
      propertyPath: m_AnchorMax.x
      value: 0
      objectReference: {fileID: 0}
    - target: {fileID: 4669011400209365792, guid: 24729a09484fc804db563bdc54db4511,
        type: 3}
      propertyPath: m_AnchorMax.y
      value: 0
      objectReference: {fileID: 0}
    - target: {fileID: 4669011400209365792, guid: 24729a09484fc804db563bdc54db4511,
        type: 3}
      propertyPath: m_AnchorMin.x
      value: 0
      objectReference: {fileID: 0}
    - target: {fileID: 4669011400209365792, guid: 24729a09484fc804db563bdc54db4511,
        type: 3}
      propertyPath: m_AnchorMax.x
      value: 0
      objectReference: {fileID: 0}
    - target: {fileID: 4669011400685249547, guid: 24729a09484fc804db563bdc54db4511,
        type: 3}
      propertyPath: m_AnchorMin.y
      value: 0
      objectReference: {fileID: 0}
    - target: {fileID: 4669011400685249547, guid: 24729a09484fc804db563bdc54db4511,
        type: 3}
      propertyPath: m_AnchorMax.y
      value: 0
      objectReference: {fileID: 0}
    - target: {fileID: 4669011400685249547, guid: 24729a09484fc804db563bdc54db4511,
        type: 3}
      propertyPath: m_AnchoredPosition.x
      value: 0
      objectReference: {fileID: 0}
    - target: {fileID: 4669011400685249547, guid: 24729a09484fc804db563bdc54db4511,
        type: 3}
      propertyPath: m_AnchoredPosition.y
      value: 0
      objectReference: {fileID: 0}
    - target: {fileID: 4669011400512804878, guid: 24729a09484fc804db563bdc54db4511,
        type: 3}
      propertyPath: m_FontData.m_Alignment
      value: 2
      objectReference: {fileID: 0}
    m_RemovedComponents: []
  m_SourcePrefab: {fileID: 100100000, guid: 24729a09484fc804db563bdc54db4511, type: 3}
--- !u!1001 &8186942301073639455
PrefabInstance:
  m_ObjectHideFlags: 0
  serializedVersion: 2
  m_Modification:
    m_TransformParent: {fileID: 1723095770}
    m_Modifications:
    - target: {fileID: 3555158166689466961, guid: 6a80176e70818244593dac4347435ee2,
        type: 3}
      propertyPath: m_Name
      value: SliderElemenMaxOriginPoints
      objectReference: {fileID: 0}
    - target: {fileID: 3555158166689466974, guid: 6a80176e70818244593dac4347435ee2,
        type: 3}
      propertyPath: m_LocalPosition.x
      value: 0
      objectReference: {fileID: 0}
    - target: {fileID: 3555158166689466974, guid: 6a80176e70818244593dac4347435ee2,
        type: 3}
      propertyPath: m_LocalPosition.y
      value: 0
      objectReference: {fileID: 0}
    - target: {fileID: 3555158166689466974, guid: 6a80176e70818244593dac4347435ee2,
        type: 3}
      propertyPath: m_LocalPosition.z
      value: 0
      objectReference: {fileID: 0}
    - target: {fileID: 3555158166689466974, guid: 6a80176e70818244593dac4347435ee2,
        type: 3}
      propertyPath: m_LocalRotation.x
      value: -0
      objectReference: {fileID: 0}
    - target: {fileID: 3555158166689466974, guid: 6a80176e70818244593dac4347435ee2,
        type: 3}
      propertyPath: m_LocalRotation.y
      value: -0
      objectReference: {fileID: 0}
    - target: {fileID: 3555158166689466974, guid: 6a80176e70818244593dac4347435ee2,
        type: 3}
      propertyPath: m_LocalRotation.z
      value: -0
      objectReference: {fileID: 0}
    - target: {fileID: 3555158166689466974, guid: 6a80176e70818244593dac4347435ee2,
        type: 3}
      propertyPath: m_LocalRotation.w
      value: 1
      objectReference: {fileID: 0}
    - target: {fileID: 3555158166689466974, guid: 6a80176e70818244593dac4347435ee2,
        type: 3}
      propertyPath: m_RootOrder
      value: 10
      objectReference: {fileID: 0}
    - target: {fileID: 3555158166689466974, guid: 6a80176e70818244593dac4347435ee2,
        type: 3}
      propertyPath: m_LocalEulerAnglesHint.x
      value: 0
      objectReference: {fileID: 0}
    - target: {fileID: 3555158166689466974, guid: 6a80176e70818244593dac4347435ee2,
        type: 3}
      propertyPath: m_LocalEulerAnglesHint.y
      value: 0
      objectReference: {fileID: 0}
    - target: {fileID: 3555158166689466974, guid: 6a80176e70818244593dac4347435ee2,
        type: 3}
      propertyPath: m_LocalEulerAnglesHint.z
      value: 0
      objectReference: {fileID: 0}
    - target: {fileID: 3555158166689466974, guid: 6a80176e70818244593dac4347435ee2,
        type: 3}
      propertyPath: m_AnchoredPosition.x
      value: 0
      objectReference: {fileID: 0}
    - target: {fileID: 3555158166689466974, guid: 6a80176e70818244593dac4347435ee2,
        type: 3}
      propertyPath: m_AnchoredPosition.y
      value: 0
      objectReference: {fileID: 0}
    - target: {fileID: 3555158166689466974, guid: 6a80176e70818244593dac4347435ee2,
        type: 3}
      propertyPath: m_SizeDelta.x
      value: 0
      objectReference: {fileID: 0}
    - target: {fileID: 3555158166689466974, guid: 6a80176e70818244593dac4347435ee2,
        type: 3}
      propertyPath: m_SizeDelta.y
      value: 48
      objectReference: {fileID: 0}
    - target: {fileID: 3555158166689466974, guid: 6a80176e70818244593dac4347435ee2,
        type: 3}
      propertyPath: m_AnchorMin.x
      value: 0
      objectReference: {fileID: 0}
    - target: {fileID: 3555158166689466974, guid: 6a80176e70818244593dac4347435ee2,
        type: 3}
      propertyPath: m_AnchorMin.y
      value: 0
      objectReference: {fileID: 0}
    - target: {fileID: 3555158166689466974, guid: 6a80176e70818244593dac4347435ee2,
        type: 3}
      propertyPath: m_AnchorMax.x
      value: 0
      objectReference: {fileID: 0}
    - target: {fileID: 3555158166689466974, guid: 6a80176e70818244593dac4347435ee2,
        type: 3}
      propertyPath: m_AnchorMax.y
      value: 0
      objectReference: {fileID: 0}
    - target: {fileID: 3555158166689466974, guid: 6a80176e70818244593dac4347435ee2,
        type: 3}
      propertyPath: m_Pivot.x
      value: 0.5
      objectReference: {fileID: 0}
    - target: {fileID: 3555158166689466974, guid: 6a80176e70818244593dac4347435ee2,
        type: 3}
      propertyPath: m_Pivot.y
      value: 0.5
      objectReference: {fileID: 0}
    - target: {fileID: 8186942302079073603, guid: 6a80176e70818244593dac4347435ee2,
        type: 3}
      propertyPath: simulation
      value: 
      objectReference: {fileID: 1310582353}
    - target: {fileID: 3555158165880581760, guid: 6a80176e70818244593dac4347435ee2,
        type: 3}
      propertyPath: m_AnchorMin.y
      value: 0
      objectReference: {fileID: 0}
    - target: {fileID: 3555158165880581760, guid: 6a80176e70818244593dac4347435ee2,
        type: 3}
      propertyPath: m_AnchorMax.y
      value: 0
      objectReference: {fileID: 0}
    - target: {fileID: 3555158165880581760, guid: 6a80176e70818244593dac4347435ee2,
        type: 3}
      propertyPath: m_AnchoredPosition.x
      value: 0
      objectReference: {fileID: 0}
    - target: {fileID: 3555158165880581760, guid: 6a80176e70818244593dac4347435ee2,
        type: 3}
      propertyPath: m_AnchoredPosition.y
      value: 0
      objectReference: {fileID: 0}
    - target: {fileID: 3555158165880581761, guid: 6a80176e70818244593dac4347435ee2,
        type: 3}
      propertyPath: m_Text
      value: "Max Filopodia \nPer Cell"
      objectReference: {fileID: 0}
    - target: {fileID: 3555158167224354806, guid: 6a80176e70818244593dac4347435ee2,
        type: 3}
      propertyPath: m_AnchorMin.y
      value: 0
      objectReference: {fileID: 0}
    - target: {fileID: 3555158167224354806, guid: 6a80176e70818244593dac4347435ee2,
        type: 3}
      propertyPath: m_AnchorMax.y
      value: 0
      objectReference: {fileID: 0}
    - target: {fileID: 3555158167224354806, guid: 6a80176e70818244593dac4347435ee2,
        type: 3}
      propertyPath: m_AnchoredPosition.x
      value: 0
      objectReference: {fileID: 0}
    - target: {fileID: 3555158167224354806, guid: 6a80176e70818244593dac4347435ee2,
        type: 3}
      propertyPath: m_AnchoredPosition.y
      value: 0
      objectReference: {fileID: 0}
    - target: {fileID: 3555158166706426141, guid: 6a80176e70818244593dac4347435ee2,
        type: 3}
      propertyPath: m_AnchorMax.x
      value: 0
      objectReference: {fileID: 0}
    - target: {fileID: 3555158166706426141, guid: 6a80176e70818244593dac4347435ee2,
        type: 3}
      propertyPath: m_AnchorMax.y
      value: 0
      objectReference: {fileID: 0}
    - target: {fileID: 3555158167197476610, guid: 6a80176e70818244593dac4347435ee2,
        type: 3}
      propertyPath: m_AnchorMin.x
      value: 0
      objectReference: {fileID: 0}
    - target: {fileID: 3555158167197476610, guid: 6a80176e70818244593dac4347435ee2,
        type: 3}
      propertyPath: m_AnchorMax.x
      value: 0
      objectReference: {fileID: 0}
    - target: {fileID: 3555158167197476610, guid: 6a80176e70818244593dac4347435ee2,
        type: 3}
      propertyPath: m_AnchorMax.y
      value: 0
      objectReference: {fileID: 0}
    - target: {fileID: 3555158167590533161, guid: 6a80176e70818244593dac4347435ee2,
        type: 3}
      propertyPath: m_AnchorMin.y
      value: 0
      objectReference: {fileID: 0}
    - target: {fileID: 3555158167590533161, guid: 6a80176e70818244593dac4347435ee2,
        type: 3}
      propertyPath: m_AnchorMax.y
      value: 0
      objectReference: {fileID: 0}
    - target: {fileID: 3555158167590533161, guid: 6a80176e70818244593dac4347435ee2,
        type: 3}
      propertyPath: m_AnchoredPosition.x
      value: 0
      objectReference: {fileID: 0}
    - target: {fileID: 3555158167590533161, guid: 6a80176e70818244593dac4347435ee2,
        type: 3}
      propertyPath: m_AnchoredPosition.y
      value: 0
      objectReference: {fileID: 0}
    m_RemovedComponents: []
  m_SourcePrefab: {fileID: 100100000, guid: 6a80176e70818244593dac4347435ee2, type: 3}
