# Supplementary material for: Filopodia-based contact stimulation of cell migration drives tissue morphogenesis
Source: Nat Commun. 2021 Feb 4;12:791. doi: 10.1038/s41467-020-20362-2 (PMC7862658; doi:10.1038/s41467-020-20362-2)
Supplement: Supplementary file 25 — Supplementary Data 1 [file 41467_2020_20362_MOESM25_ESM.zip › computer simulation/CellMovement 1.3 Source/Assets/Scripts/LocalizationOptions.cs]

using System.Collections;
using System.Collections.Generic;
using System.Globalization;
using System.Threading;
using UnityEngine;

public class LocalizationOptions : MonoBehaviour
{
    // Start is called before the first frame update
    void Awake()
    {
        Thread.CurrentThread.CurrentCulture = CultureInfo.CreateSpecificCulture("en-GB");
    }

    // Update is called once per frame
    void Update()
    {
        
    }
}
