# Supplementary material for: Filopodia-based contact stimulation of cell migration drives tissue morphogenesis
Source: Nat Commun. 2021 Feb 4;12:791. doi: 10.1038/s41467-020-20362-2 (PMC7862658; doi:10.1038/s41467-020-20362-2)
Supplement: Supplementary file 25 — Supplementary Data 1 [file 41467_2020_20362_MOESM25_ESM.zip › computer simulation/CellMovement 1.3 Source/Assets/Scripts/Rendering/CellRenderer.cs]

using System.Collections;
using System.Collections.Generic;
using UnityEngine;

[RequireComponent(typeof(Cell))]
public class CellRenderer : MonoBehaviour
{
    Cell cell;
    SpriteRenderer spriteRenderer;

    private void Start()
    {
        cell = GetComponent<Cell>();
    }

    // Update is called once per frame
    void Update()
    {
        if (cell.originPoints.Count < 2)
            return;

        transform.position = Vector3.Lerp(transform.position,cell.center,Mathf.Min(1.0f,Time.deltaTime*10));
    }
}
