# Supplementary material for: Filopodia-based contact stimulation of cell migration drives tissue morphogenesis
Source: Nat Commun. 2021 Feb 4;12:791. doi: 10.1038/s41467-020-20362-2 (PMC7862658; doi:10.1038/s41467-020-20362-2)
Supplement: Supplementary file 25 — Supplementary Data 1 [file 41467_2020_20362_MOESM25_ESM.zip › computer simulation/CellMovement 1.3 Source/Assets/Scripts/Scenarios.cs]

using System.Collections;
using System.Collections.Generic;
using UnityEngine;

public class Scenarios : MonoBehaviour
{
    public CellSimulation sim;

    public List<GameObject> scenario0 = new List<GameObject>();
    public List<GameObject> scenario1 = new List<GameObject>();

    public List<GameObject> loadedObjects = new List<GameObject>();


    public void LoadScenario0()
    {
        LoadScenario(scenario0);
    }

    public void LoadScenario1()
    {
        LoadScenario(scenario1);
    }

    public void LoadScenario(List<GameObject> objects)
    {
        sim.ResetSimulation();
        sim.boundaries.Clear();
        foreach (GameObject obj in loadedObjects)
        {
            Destroy(obj);
        }
        foreach (GameObject obj in objects)
        {
            GameObject instance = Instantiate(obj);
            loadedObjects.Add(instance);
            if (instance.GetComponent<Boundary>())
            {
                sim.boundaries.Add(instance.GetComponent<Boundary>());
            }
            if (instance.GetComponent<SpawnInGrid>())
            {
                instance.GetComponent<SpawnInGrid>().cellSimulation = sim;
            }
        }
    }
}
