# Supplementary material for: Filopodia-based contact stimulation of cell migration drives tissue morphogenesis
Source: Nat Commun. 2021 Feb 4;12:791. doi: 10.1038/s41467-020-20362-2 (PMC7862658; doi:10.1038/s41467-020-20362-2)
Supplement: Supplementary file 25 — Supplementary Data 1 [file 41467_2020_20362_MOESM25_ESM.zip › computer simulation/CellMovement 1.3 Source/Assets/Scripts/Simulation/Boundary.cs]

using System.Collections;
using System.Collections.Generic;
using UnityEngine;

public abstract class Boundary : MonoBehaviour
{
    public abstract bool IsInside(Vector3 p);
    public abstract Vector3 SolveBoundary(Vector3 p);
}
