# Supplementary material for: Filopodia-based contact stimulation of cell migration drives tissue morphogenesis
Source: Nat Commun. 2021 Feb 4;12:791. doi: 10.1038/s41467-020-20362-2 (PMC7862658; doi:10.1038/s41467-020-20362-2)
Supplement: Supplementary file 25 — Supplementary Data 1 [file 41467_2020_20362_MOESM25_ESM.zip › computer simulation/CellMovement 1.3 Source/Assets/Scripts/Simulation/BoxBoundary2D.cs]

using System.Collections;
using System.Collections.Generic;
using UnityEngine;

public class BoxBoundary2D : Boundary
{
    public Vector2 min;
    public Vector2 max;

    public override bool IsInside(Vector3 p)
    {
        return p.x > min.x && p.x < max.x && p.y > min.y && p.y < max.y;
    }

    public override Vector3 SolveBoundary(Vector3 p)
    {
        Vector2 correctedP = p;
        if (correctedP.x < min.x)
            correctedP.x = min.x;
        if (correctedP.x > max.x)
            correctedP.x = max.x;
        if (correctedP.y < min.y)
            correctedP.y = min.y;
        if (correctedP.y > max.y)
            correctedP.y = max.y;
        return correctedP;
    }
}
