# Supplementary material for: Filopodia-based contact stimulation of cell migration drives tissue morphogenesis
Source: Nat Commun. 2021 Feb 4;12:791. doi: 10.1038/s41467-020-20362-2 (PMC7862658; doi:10.1038/s41467-020-20362-2)
Supplement: Supplementary file 25 — Supplementary Data 1 [file 41467_2020_20362_MOESM25_ESM.zip › computer simulation/CellMovement 1.3 Source/Assets/Scripts/Simulation/Cell.cs.meta]

fileFormatVersion: 2
guid: 2a505c7ea1260c84cbb21507f9f24212
MonoImporter:
  externalObjects: {}
  serializedVersion: 2
  defaultReferences:
  - originPointRenderer: {fileID: 2327245701234677788, guid: 6bcb3b20750dd524a81393efcb3d03f9,
      type: 3}
  executionOrder: 0
  icon: {instanceID: 0}
  userData: 
  assetBundleName: 
  assetBundleVariant: 
