# Supplementary material for: Filopodia-based contact stimulation of cell migration drives tissue morphogenesis
Source: Nat Commun. 2021 Feb 4;12:791. doi: 10.1038/s41467-020-20362-2 (PMC7862658; doi:10.1038/s41467-020-20362-2)
Supplement: Supplementary file 25 — Supplementary Data 1 [file 41467_2020_20362_MOESM25_ESM.zip › computer simulation/CellMovement 1.3 Source/Assets/Scripts/Simulation/GripPoint.cs]

using System.Collections;
using System.Collections.Generic;
using UnityEngine;

public class GripPoint : MonoBehaviour //Focal adhesions
{
    public static float initialLifeTime = 1.0f;
    public static float lifeTimeConnected = 0.0f;

    public Vector3 p;
    public float focalAdhesion = 1f;
    public float lifeTime = initialLifeTime;

    public void SimulationUpdate(float dt)
    {
        lifeTime -= dt;
        transform.position = p;
    }

    public void InitLifeTime()
    {
        lifeTime = initialLifeTime;
    }
}
