# Supplementary material for: Filopodia-based contact stimulation of cell migration drives tissue morphogenesis
Source: Nat Commun. 2021 Feb 4;12:791. doi: 10.1038/s41467-020-20362-2 (PMC7862658; doi:10.1038/s41467-020-20362-2)
Supplement: Supplementary file 25 — Supplementary Data 1 [file 41467_2020_20362_MOESM25_ESM.zip › computer simulation/CellMovement 1.3 Source/Assets/Scripts/UI/HideUIButton.cs]

using System.Collections;
using System.Collections.Generic;
using UnityEngine;
using UnityEngine.UI;

public class HideUIButton : MonoBehaviour
{
    public GameObject panel;
    Vector2 pos;
    bool hidden = false;
    RectTransform rect;
    Text text;

    private void Start()
    {
        rect = transform.GetComponent<RectTransform>();
        text = GetComponentInChildren<Text>();
        pos = rect.anchoredPosition;    
    }

    public void OnClick()
    {
        if (hidden)
        {
            rect.anchoredPosition = pos;
            panel.SetActive(true);
            text.text = "^";
            hidden = false;
        }
        else
        {
            rect.anchoredPosition = new Vector3(rect.anchoredPosition.x,0);
            panel.SetActive(false);
            text.text = "˅";
            hidden = true;
        }
    }
}
