# Supplementary material for: Filopodia-based contact stimulation of cell migration drives tissue morphogenesis
Source: Nat Commun. 2021 Feb 4;12:791. doi: 10.1038/s41467-020-20362-2 (PMC7862658; doi:10.1038/s41467-020-20362-2)
Supplement: Supplementary file 25 — Supplementary Data 1 [file 41467_2020_20362_MOESM25_ESM.zip › computer simulation/CellMovement 1.3 Source/CellMovement.sln]

Microsoft Visual Studio Solution File, Format Version 12.00
# Visual Studio 15
Project("{FAE04EC0-301F-11D3-BF4B-00C04F79EFBC}") = "Assembly-CSharp", "Assembly-CSharp.csproj", "{8FC7AE73-0D58-F95A-9F31-42155CF5055C}"
EndProject
Global
	GlobalSection(SolutionConfigurationPlatforms) = preSolution
		Debug|Any CPU = Debug|Any CPU
		Release|Any CPU = Release|Any CPU
	EndGlobalSection
	GlobalSection(ProjectConfigurationPlatforms) = postSolution
		{8FC7AE73-0D58-F95A-9F31-42155CF5055C}.Debug|Any CPU.ActiveCfg = Debug|Any CPU
		{8FC7AE73-0D58-F95A-9F31-42155CF5055C}.Debug|Any CPU.Build.0 = Debug|Any CPU
		{8FC7AE73-0D58-F95A-9F31-42155CF5055C}.Release|Any CPU.ActiveCfg = Release|Any CPU
		{8FC7AE73-0D58-F95A-9F31-42155CF5055C}.Release|Any CPU.Build.0 = Release|Any CPU
	EndGlobalSection
	GlobalSection(SolutionProperties) = preSolution
		HideSolutionNode = FALSE
	EndGlobalSection
EndGlobal
