# Supplementary material for: Filopodia-based contact stimulation of cell migration drives tissue morphogenesis
Source: Nat Commun. 2021 Feb 4;12:791. doi: 10.1038/s41467-020-20362-2 (PMC7862658; doi:10.1038/s41467-020-20362-2)
Supplement: Supplementary file 25 — Supplementary Data 1 [file 41467_2020_20362_MOESM25_ESM.zip › computer simulation/CellMovement 1.3 Source/Logs/Packages-Update.log]

=== Tue Jun 25 11:50:55 2019

Packages were changed.
Update Mode: mergeDefaultDependencies

The following packages were added:
  com.unity.analytics@3.2.2
  com.unity.purchasing@2.0.3
  com.unity.ads@2.3.1
  com.unity.textmeshpro@1.3.0
  com.unity.package-manager-ui@2.0.3
  com.unity.collab-proxy@1.2.15
  com.unity.modules.ai@1.0.0
  com.unity.modules.animation@1.0.0
  com.unity.modules.assetbundle@1.0.0
  com.unity.modules.audio@1.0.0
  com.unity.modules.cloth@1.0.0
  com.unity.modules.director@1.0.0
  com.unity.modules.imageconversion@1.0.0
  com.unity.modules.imgui@1.0.0
  com.unity.modules.jsonserialize@1.0.0
  com.unity.modules.particlesystem@1.0.0
  com.unity.modules.physics@1.0.0
  com.unity.modules.physics2d@1.0.0
  com.unity.modules.screencapture@1.0.0
  com.unity.modules.terrain@1.0.0
  com.unity.modules.terrainphysics@1.0.0
  com.unity.modules.tilemap@1.0.0
  com.unity.modules.ui@1.0.0
  com.unity.modules.uielements@1.0.0
  com.unity.modules.umbra@1.0.0
  com.unity.modules.unityanalytics@1.0.0
  com.unity.modules.unitywebrequest@1.0.0
  com.unity.modules.unitywebrequestassetbundle@1.0.0
  com.unity.modules.unitywebrequestaudio@1.0.0
  com.unity.modules.unitywebrequesttexture@1.0.0
  com.unity.modules.unitywebrequestwww@1.0.0
  com.unity.modules.vehicles@1.0.0
  com.unity.modules.video@1.0.0
  com.unity.modules.vr@1.0.0
  com.unity.modules.wind@1.0.0
  com.unity.modules.xr@1.0.0

=== Tue Sep  3 07:25:13 2019

Packages were changed.
Update Mode: updateDependencies

The following packages were added:
  com.unity.2d.tilemap@1.0.0
  com.unity.ext.nunit@1.0.0
  com.unity.test-framework@1.0.13
  com.unity.timeline@1.1.0
  com.unity.2d.sprite@1.0.0
  com.unity.ide.vscode@1.0.7
  com.unity.ide.rider@1.1.0
  com.unity.ugui@1.0.0
  com.unity.modules.androidjni@1.0.0
  com.unity.multiplayer-hlapi@1.0.2
  com.unity.xr.legacyinputhelpers@2.0.2
The following packages were updated:
  com.unity.analytics from version 3.2.2 to 3.3.2
  com.unity.collab-proxy from version 1.2.15 to 1.2.16
  com.unity.package-manager-ui from version 2.0.3 to 2.2.0
  com.unity.purchasing from version 2.0.3 to 2.0.6
  com.unity.textmeshpro from version 1.3.0 to 2.0.1
