# Supplementary material for: Filopodia-based contact stimulation of cell migration drives tissue morphogenesis
Source: Nat Commun. 2021 Feb 4;12:791. doi: 10.1038/s41467-020-20362-2 (PMC7862658; doi:10.1038/s41467-020-20362-2)
Supplement: Supplementary file 25 — Supplementary Data 1 [file 41467_2020_20362_MOESM25_ESM.zip › computer simulation/CellMovement 1.3 Source/ProjectSettings/DynamicsManager.asset]

%YAML 1.1
%TAG !u! tag:unity3d.com,2011:
--- !u!55 &1
PhysicsManager:
  m_ObjectHideFlags: 0
  serializedVersion: 8
  m_Gravity: {x: 0, y: -9.81, z: 0}
  m_DefaultMaterial: {fileID: 0}
  m_BounceThreshold: 2
  m_SleepThreshold: 0.005
  m_DefaultContactOffset: 0.01
  m_DefaultSolverIterations: 6
  m_DefaultSolverVelocityIterations: 1
  m_QueriesHitBackfaces: 0
  m_QueriesHitTriggers: 1
  m_EnableAdaptiveForce: 0
  m_ClothInterCollisionDistance: 0
  m_ClothInterCollisionStiffness: 0
  m_ContactsGeneration: 1
  m_LayerCollisionMatrix: ffffffffffffffffffffffffffffffffffffffffffffffffffffffffffffffffffffffffffffffffffffffffffffffffffffffffffffffffffffffffffffffffffffffffffffffffffffffffffffffffffffffffffffffffffffffffffffffffffffffffffffffffffffffffffffffffffffffffffffffffffffffffffffffff
  m_AutoSimulation: 1
  m_AutoSyncTransforms: 0
  m_ReuseCollisionCallbacks: 1
  m_ClothInterCollisionSettingsToggle: 0
  m_ContactPairsMode: 0
  m_BroadphaseType: 0
  m_WorldBounds:
    m_Center: {x: 0, y: 0, z: 0}
    m_Extent: {x: 250, y: 250, z: 250}
  m_WorldSubdivisions: 8
