# Supplementary material for: Filopodia-based contact stimulation of cell migration drives tissue morphogenesis
Source: Nat Commun. 2021 Feb 4;12:791. doi: 10.1038/s41467-020-20362-2 (PMC7862658; doi:10.1038/s41467-020-20362-2)
Supplement: Supplementary file 25 — Supplementary Data 1 [file 41467_2020_20362_MOESM25_ESM.zip › computer simulation/CellMovement 1.3 Source/ProjectSettings/EditorSettings.asset]

%YAML 1.1
%TAG !u! tag:unity3d.com,2011:
--- !u!159 &1
EditorSettings:
  m_ObjectHideFlags: 0
  serializedVersion: 7
  m_ExternalVersionControlSupport: Visible Meta Files
  m_SerializationMode: 2
  m_LineEndingsForNewScripts: 2
  m_DefaultBehaviorMode: 0
  m_SpritePackerMode: 0
  m_SpritePackerPaddingPower: 1
  m_EtcTextureCompressorBehavior: 1
  m_EtcTextureFastCompressor: 1
  m_EtcTextureNormalCompressor: 2
  m_EtcTextureBestCompressor: 4
  m_ProjectGenerationIncludedExtensions: txt;xml;fnt;cd
  m_ProjectGenerationRootNamespace: 
  m_UserGeneratedProjectSuffix: 
  m_CollabEditorSettings:
    inProgressEnabled: 1
