# Supplementary material for: Filopodia-based contact stimulation of cell migration drives tissue morphogenesis
Source: Nat Commun. 2021 Feb 4;12:791. doi: 10.1038/s41467-020-20362-2 (PMC7862658; doi:10.1038/s41467-020-20362-2)
Supplement: Supplementary file 25 — Supplementary Data 1 [file 41467_2020_20362_MOESM25_ESM.zip › computer simulation/CellMovement 1.3 Source/ProjectSettings/GraphicsSettings.asset]

%YAML 1.1
%TAG !u! tag:unity3d.com,2011:
--- !u!30 &1
GraphicsSettings:
  m_ObjectHideFlags: 0
  serializedVersion: 12
  m_Deferred:
    m_Mode: 1
    m_Shader: {fileID: 69, guid: 0000000000000000f000000000000000, type: 0}
  m_DeferredReflections:
    m_Mode: 1
    m_Shader: {fileID: 74, guid: 0000000000000000f000000000000000, type: 0}
  m_ScreenSpaceShadows:
    m_Mode: 1
    m_Shader: {fileID: 64, guid: 0000000000000000f000000000000000, type: 0}
  m_LegacyDeferred:
    m_Mode: 1
    m_Shader: {fileID: 63, guid: 0000000000000000f000000000000000, type: 0}
  m_DepthNormals:
    m_Mode: 1
    m_Shader: {fileID: 62, guid: 0000000000000000f000000000000000, type: 0}
  m_MotionVectors:
    m_Mode: 1
    m_Shader: {fileID: 75, guid: 0000000000000000f000000000000000, type: 0}
  m_LightHalo:
    m_Mode: 1
    m_Shader: {fileID: 105, guid: 0000000000000000f000000000000000, type: 0}
  m_LensFlare:
    m_Mode: 1
    m_Shader: {fileID: 102, guid: 0000000000000000f000000000000000, type: 0}
  m_AlwaysIncludedShaders:
  - {fileID: 7, guid: 0000000000000000f000000000000000, type: 0}
  - {fileID: 15104, guid: 0000000000000000f000000000000000, type: 0}
  - {fileID: 15105, guid: 0000000000000000f000000000000000, type: 0}
  - {fileID: 15106, guid: 0000000000000000f000000000000000, type: 0}
  - {fileID: 10753, guid: 0000000000000000f000000000000000, type: 0}
  - {fileID: 10770, guid: 0000000000000000f000000000000000, type: 0}
  - {fileID: 10783, guid: 0000000000000000f000000000000000, type: 0}
  - {fileID: 16000, guid: 0000000000000000f000000000000000, type: 0}
  - {fileID: 16001, guid: 0000000000000000f000000000000000, type: 0}
  - {fileID: 17000, guid: 0000000000000000f000000000000000, type: 0}
  m_PreloadedShaders: []
  m_SpritesDefaultMaterial: {fileID: 10754, guid: 0000000000000000f000000000000000,
    type: 0}
  m_CustomRenderPipeline: {fileID: 0}
  m_TransparencySortMode: 0
  m_TransparencySortAxis: {x: 0, y: 0, z: 1}
  m_DefaultRenderingPath: 1
  m_DefaultMobileRenderingPath: 1
  m_TierSettings: []
  m_LightmapStripping: 0
  m_FogStripping: 0
  m_InstancingStripping: 0
  m_LightmapKeepPlain: 1
  m_LightmapKeepDirCombined: 1
  m_LightmapKeepDynamicPlain: 1
  m_LightmapKeepDynamicDirCombined: 1
  m_LightmapKeepShadowMask: 1
  m_LightmapKeepSubtractive: 1
  m_FogKeepLinear: 1
  m_FogKeepExp: 1
  m_FogKeepExp2: 1
  m_AlbedoSwatchInfos: []
  m_LightsUseLinearIntensity: 0
  m_LightsUseColorTemperature: 0
