# Supplementary material for: Filopodia-based contact stimulation of cell migration drives tissue morphogenesis
Source: Nat Commun. 2021 Feb 4;12:791. doi: 10.1038/s41467-020-20362-2 (PMC7862658; doi:10.1038/s41467-020-20362-2)
Supplement: Supplementary file 25 — Supplementary Data 1 [file 41467_2020_20362_MOESM25_ESM.zip › computer simulation/CellMovement 1.3 Source/ProjectSettings/InputManager.asset]

%YAML 1.1
%TAG !u! tag:unity3d.com,2011:
--- !u!13 &1
InputManager:
  m_ObjectHideFlags: 0
  serializedVersion: 2
  m_Axes:
  - serializedVersion: 3
    m_Name: Horizontal
    descriptiveName: 
    descriptiveNegativeName: 
    negativeButton: left
    positiveButton: right
    altNegativeButton: a
    altPositiveButton: d
    gravity: 3
    dead: 0.001
    sensitivity: 3
    snap: 1
    invert: 0
    type: 0
    axis: 0
    joyNum: 0
  - serializedVersion: 3
    m_Name: Vertical
    descriptiveName: 
    descriptiveNegativeName: 
    negativeButton: down
    positiveButton: up
    altNegativeButton: s
    altPositiveButton: w
    gravity: 3
    dead: 0.001
    sensitivity: 3
    snap: 1
    invert: 0
    type: 0
    axis: 0
    joyNum: 0
  - serializedVersion: 3
    m_Name: Fire1
    descriptiveName: 
    descriptiveNegativeName: 
    negativeButton: 
    positiveButton: left ctrl
    altNegativeButton: 
    altPositiveButton: mouse 0
    gravity: 1000
    dead: 0.001
    sensitivity: 1000
    snap: 0
    invert: 0
    type: 0
    axis: 0
    joyNum: 0
  - serializedVersion: 3
    m_Name: Fire2
    descriptiveName: 
    descriptiveNegativeName: 
    negativeButton: 
    positiveButton: left alt
    altNegativeButton: 
    altPositiveButton: mouse 1
    gravity: 1000
    dead: 0.001
    sensitivity: 1000
    snap: 0
    invert: 0
    type: 0
    axis: 0
    joyNum: 0
  - serializedVersion: 3
    m_Name: Fire3
    descriptiveName: 
    descriptiveNegativeName: 
    negativeButton: 
    positiveButton: left shift
    altNegativeButton: 
    altPositiveButton: mouse 2
    gravity: 1000
    dead: 0.001
    sensitivity: 1000
    snap: 0
    invert: 0
    type: 0
    axis: 0
    joyNum: 0
  - serializedVersion: 3
    m_Name: Jump
    descriptiveName: 
    descriptiveNegativeName: 
    negativeButton: 
    positiveButton: space
    altNegativeButton: 
    altPositiveButton: 
    gravity: 1000
    dead: 0.001
    sensitivity: 1000
    snap: 0
    invert: 0
    type: 0
    axis: 0
    joyNum: 0
  - serializedVersion: 3
    m_Name: Mouse X
    descriptiveName: 
    descriptiveNegativeName: 
    negativeButton: 
    positiveButton: 
    altNegativeButton: 
    altPositiveButton: 
    gravity: 0
    dead: 0
    sensitivity: 0.1
    snap: 0
    invert: 0
    type: 1
    axis: 0
    joyNum: 0
  - serializedVersion: 3
    m_Name: Mouse Y
    descriptiveName: 
    descriptiveNegativeName: 
    negativeButton: 
    positiveButton: 
    altNegativeButton: 
    altPositiveButton: 
    gravity: 0
    dead: 0
    sensitivity: 0.1
    snap: 0
    invert: 0
    type: 1
    axis: 1
    joyNum: 0
  - serializedVersion: 3
    m_Name: Mouse ScrollWheel
    descriptiveName: 
    descriptiveNegativeName: 
    negativeButton: 
    positiveButton: 
    altNegativeButton: 
    altPositiveButton: 
    gravity: 0
    dead: 0
    sensitivity: 0.1
    snap: 0
    invert: 0
    type: 1
    axis: 2
    joyNum: 0
  - serializedVersion: 3
    m_Name: Horizontal
    descriptiveName: 
    descriptiveNegativeName: 
    negativeButton: 
    positiveButton: 
    altNegativeButton: 
    altPositiveButton: 
    gravity: 0
    dead: 0.19
    sensitivity: 1
    snap: 0
    invert: 0
    type: 2
    axis: 0
    joyNum: 0
  - serializedVersion: 3
    m_Name: Vertical
    descriptiveName: 
    descriptiveNegativeName: 
    negativeButton: 
    positiveButton: 
    altNegativeButton: 
    altPositiveButton: 
    gravity: 0
    dead: 0.19
    sensitivity: 1
    snap: 0
    invert: 1
    type: 2
    axis: 1
    joyNum: 0
  - serializedVersion: 3
    m_Name: Fire1
    descriptiveName: 
    descriptiveNegativeName: 
    negativeButton: 
    positiveButton: joystick button 0
    altNegativeButton: 
    altPositiveButton: 
    gravity: 1000
    dead: 0.001
    sensitivity: 1000
    snap: 0
    invert: 0
    type: 0
    axis: 0
    joyNum: 0
  - serializedVersion: 3
    m_Name: Fire2
    descriptiveName: 
    descriptiveNegativeName: 
    negativeButton: 
    positiveButton: joystick button 1
    altNegativeButton: 
    altPositiveButton: 
    gravity: 1000
    dead: 0.001
    sensitivity: 1000
    snap: 0
    invert: 0
    type: 0
    axis: 0
    joyNum: 0
  - serializedVersion: 3
    m_Name: Fire3
    descriptiveName: 
    descriptiveNegativeName: 
    negativeButton: 
    positiveButton: joystick button 2
    altNegativeButton: 
    altPositiveButton: 
    gravity: 1000
    dead: 0.001
    sensitivity: 1000
    snap: 0
    invert: 0
    type: 0
    axis: 0
    joyNum: 0
  - serializedVersion: 3
    m_Name: Jump
    descriptiveName: 
    descriptiveNegativeName: 
    negativeButton: 
    positiveButton: joystick button 3
    altNegativeButton: 
    altPositiveButton: 
    gravity: 1000
    dead: 0.001
    sensitivity: 1000
    snap: 0
    invert: 0
    type: 0
    axis: 0
    joyNum: 0
  - serializedVersion: 3
    m_Name: Submit
    descriptiveName: 
    descriptiveNegativeName: 
    negativeButton: 
    positiveButton: return
    altNegativeButton: 
    altPositiveButton: joystick button 0
    gravity: 1000
    dead: 0.001
    sensitivity: 1000
    snap: 0
    invert: 0
    type: 0
    axis: 0
    joyNum: 0
  - serializedVersion: 3
    m_Name: Submit
    descriptiveName: 
    descriptiveNegativeName: 
    negativeButton: 
    positiveButton: enter
    altNegativeButton: 
    altPositiveButton: space
    gravity: 1000
    dead: 0.001
    sensitivity: 1000
    snap: 0
    invert: 0
    type: 0
    axis: 0
    joyNum: 0
  - serializedVersion: 3
    m_Name: Cancel
    descriptiveName: 
    descriptiveNegativeName: 
    negativeButton: 
    positiveButton: escape
    altNegativeButton: 
    altPositiveButton: joystick button 1
    gravity: 1000
    dead: 0.001
    sensitivity: 1000
    snap: 0
    invert: 0
    type: 0
    axis: 0
    joyNum: 0
