# Supplementary material for: Filopodia-based contact stimulation of cell migration drives tissue morphogenesis
Source: Nat Commun. 2021 Feb 4;12:791. doi: 10.1038/s41467-020-20362-2 (PMC7862658; doi:10.1038/s41467-020-20362-2)
Supplement: Supplementary file 25 — Supplementary Data 1 [file 41467_2020_20362_MOESM25_ESM.zip › computer simulation/CellMovement 1.3 Source/ProjectSettings/NavMeshAreas.asset]

%YAML 1.1
%TAG !u! tag:unity3d.com,2011:
--- !u!126 &1
NavMeshProjectSettings:
  m_ObjectHideFlags: 0
  serializedVersion: 2
  areas:
  - name: Walkable
    cost: 1
  - name: Not Walkable
    cost: 1
  - name: Jump
    cost: 2
  - name: 
    cost: 1
  - name: 
    cost: 1
  - name: 
    cost: 1
  - name: 
    cost: 1
  - name: 
    cost: 1
  - name: 
    cost: 1
  - name: 
    cost: 1
  - name: 
    cost: 1
  - name: 
    cost: 1
  - name: 
    cost: 1
  - name: 
    cost: 1
  - name: 
    cost: 1
  - name: 
    cost: 1
  - name: 
    cost: 1
  - name: 
    cost: 1
  - name: 
    cost: 1
  - name: 
    cost: 1
  - name: 
    cost: 1
  - name: 
    cost: 1
  - name: 
    cost: 1
  - name: 
    cost: 1
  - name: 
    cost: 1
  - name: 
    cost: 1
  - name: 
    cost: 1
  - name: 
    cost: 1
  - name: 
    cost: 1
  - name: 
    cost: 1
  - name: 
    cost: 1
  - name: 
    cost: 1
  m_LastAgentTypeID: -887442657
  m_Settings:
  - serializedVersion: 2
    agentTypeID: 0
    agentRadius: 0.5
    agentHeight: 2
    agentSlope: 45
    agentClimb: 0.75
    ledgeDropHeight: 0
    maxJumpAcrossDistance: 0
    minRegionArea: 2
    manualCellSize: 0
    cellSize: 0.16666667
    manualTileSize: 0
    tileSize: 256
    accuratePlacement: 0
    debug:
      m_Flags: 0
  m_SettingNames:
  - Humanoid
