# Supplementary material for: Filopodia-based contact stimulation of cell migration drives tissue morphogenesis
Source: Nat Commun. 2021 Feb 4;12:791. doi: 10.1038/s41467-020-20362-2 (PMC7862658; doi:10.1038/s41467-020-20362-2)
Supplement: Supplementary file 25 — Supplementary Data 1 [file 41467_2020_20362_MOESM25_ESM.zip › computer simulation/CellMovement 1.3 Source/ProjectSettings/Physics2DSettings.asset]

%YAML 1.1
%TAG !u! tag:unity3d.com,2011:
--- !u!19 &1
Physics2DSettings:
  m_ObjectHideFlags: 0
  serializedVersion: 4
  m_Gravity: {x: 0, y: -9.81}
  m_DefaultMaterial: {fileID: 0}
  m_VelocityIterations: 8
  m_PositionIterations: 3
  m_VelocityThreshold: 1
  m_MaxLinearCorrection: 0.2
  m_MaxAngularCorrection: 8
  m_MaxTranslationSpeed: 100
  m_MaxRotationSpeed: 360
  m_BaumgarteScale: 0.2
  m_BaumgarteTimeOfImpactScale: 0.75
  m_TimeToSleep: 0.5
  m_LinearSleepTolerance: 0.01
  m_AngularSleepTolerance: 2
  m_DefaultContactOffset: 0.01
  m_AutoSimulation: 1
  m_QueriesHitTriggers: 1
  m_QueriesStartInColliders: 1
  m_ChangeStopsCallbacks: 0
  m_CallbacksOnDisable: 1
  m_ReuseCollisionCallbacks: 1
  m_AutoSyncTransforms: 0
  m_AlwaysShowColliders: 0
  m_ShowColliderSleep: 1
  m_ShowColliderContacts: 0
  m_ShowColliderAABB: 0
  m_ContactArrowScale: 0.2
  m_ColliderAwakeColor: {r: 0.5686275, g: 0.95686275, b: 0.54509807, a: 0.7529412}
  m_ColliderAsleepColor: {r: 0.5686275, g: 0.95686275, b: 0.54509807, a: 0.36078432}
  m_ColliderContactColor: {r: 1, g: 0, b: 1, a: 0.6862745}
  m_ColliderAABBColor: {r: 1, g: 1, b: 0, a: 0.2509804}
  m_LayerCollisionMatrix: ffffffffffffffffffffffffffffffffffffffffffffffffffffffffffffffffffffffffffffffffffffffffffffffffffffffffffffffffffffffffffffffffffffffffffffffffffffffffffffffffffffffffffffffffffffffffffffffffffffffffffffffffffffffffffffffffffffffffffffffffffffffffffffffff
