# Supplementary material for: Filopodia-based contact stimulation of cell migration drives tissue morphogenesis
Source: Nat Commun. 2021 Feb 4;12:791. doi: 10.1038/s41467-020-20362-2 (PMC7862658; doi:10.1038/s41467-020-20362-2)
Supplement: Supplementary file 25 — Supplementary Data 1 [file 41467_2020_20362_MOESM25_ESM.zip › computer simulation/CellMovement 1.3 Source/ProjectSettings/PresetManager.asset]

%YAML 1.1
%TAG !u! tag:unity3d.com,2011:
--- !u!1386491679 &1
PresetManager:
  m_ObjectHideFlags: 0
  m_DefaultList:
  - type:
      m_NativeTypeID: 108
      m_ManagedTypePPtr: {fileID: 0}
      m_ManagedTypeFallback: 
    defaultPresets:
    - m_Preset: {fileID: 2655988077585873504, guid: c1cf8506f04ef2c4a88b64b6c4202eea,
        type: 2}
  - type:
      m_NativeTypeID: 1020
      m_ManagedTypePPtr: {fileID: 0}
      m_ManagedTypeFallback: 
    defaultPresets:
    - m_Preset: {fileID: 2655988077585873504, guid: 0cd792cc87e492d43b4e95b205fc5cc6,
        type: 2}
  - type:
      m_NativeTypeID: 1006
      m_ManagedTypePPtr: {fileID: 0}
      m_ManagedTypeFallback: 
    defaultPresets:
    - m_Preset: {fileID: 2655988077585873504, guid: 7a99f8aa944efe94cb9bd74562b7d5f9,
        type: 2}
