# Supplementary material for: Filopodia-based contact stimulation of cell migration drives tissue morphogenesis
Source: Nat Commun. 2021 Feb 4;12:791. doi: 10.1038/s41467-020-20362-2 (PMC7862658; doi:10.1038/s41467-020-20362-2)
Supplement: Supplementary file 25 — Supplementary Data 1 [file 41467_2020_20362_MOESM25_ESM.zip › computer simulation/CellMovement 1.3 Source/ProjectSettings/QualitySettings.asset]

%YAML 1.1
%TAG !u! tag:unity3d.com,2011:
--- !u!47 &1
QualitySettings:
  m_ObjectHideFlags: 0
  serializedVersion: 5
  m_CurrentQuality: 4
  m_QualitySettings:
  - serializedVersion: 2
    name: Very Low
    pixelLightCount: 0
    shadows: 0
    shadowResolution: 0
    shadowProjection: 1
    shadowCascades: 1
    shadowDistance: 15
    shadowNearPlaneOffset: 3
    shadowCascade2Split: 0.33333334
    shadowCascade4Split: {x: 0.06666667, y: 0.2, z: 0.46666667}
    shadowmaskMode: 0
    blendWeights: 1
    textureQuality: 1
    anisotropicTextures: 0
    antiAliasing: 0
    softParticles: 0
    softVegetation: 0
    realtimeReflectionProbes: 0
    billboardsFaceCameraPosition: 0
    vSyncCount: 0
    lodBias: 0.3
    maximumLODLevel: 0
    particleRaycastBudget: 4
    asyncUploadTimeSlice: 2
    asyncUploadBufferSize: 16
    resolutionScalingFixedDPIFactor: 1
    excludedTargetPlatforms: []
  - serializedVersion: 2
    name: Low
    pixelLightCount: 0
    shadows: 0
    shadowResolution: 0
    shadowProjection: 1
    shadowCascades: 1
    shadowDistance: 20
    shadowNearPlaneOffset: 3
    shadowCascade2Split: 0.33333334
    shadowCascade4Split: {x: 0.06666667, y: 0.2, z: 0.46666667}
    shadowmaskMode: 0
    blendWeights: 2
    textureQuality: 0
    anisotropicTextures: 0
    antiAliasing: 0
    softParticles: 0
    softVegetation: 0
    realtimeReflectionProbes: 0
    billboardsFaceCameraPosition: 0
    vSyncCount: 0
    lodBias: 0.4
    maximumLODLevel: 0
    particleRaycastBudget: 16
    asyncUploadTimeSlice: 2
    asyncUploadBufferSize: 16
    resolutionScalingFixedDPIFactor: 1
    excludedTargetPlatforms: []
  - serializedVersion: 2
    name: Medium
    pixelLightCount: 1
    shadows: 1
    shadowResolution: 0
    shadowProjection: 1
    shadowCascades: 1
    shadowDistance: 20
    shadowNearPlaneOffset: 3
    shadowCascade2Split: 0.33333334
    shadowCascade4Split: {x: 0.06666667, y: 0.2, z: 0.46666667}
    shadowmaskMode: 0
    blendWeights: 2
    textureQuality: 0
    anisotropicTextures: 1
    antiAliasing: 0
    softParticles: 0
    softVegetation: 0
    realtimeReflectionProbes: 0
    billboardsFaceCameraPosition: 0
    vSyncCount: 1
    lodBias: 0.7
    maximumLODLevel: 0
    particleRaycastBudget: 64
    asyncUploadTimeSlice: 2
    asyncUploadBufferSize: 16
    resolutionScalingFixedDPIFactor: 1
    excludedTargetPlatforms: []
  - serializedVersion: 2
    name: High
    pixelLightCount: 2
    shadows: 2
    shadowResolution: 1
    shadowProjection: 1
    shadowCascades: 2
    shadowDistance: 40
    shadowNearPlaneOffset: 3
    shadowCascade2Split: 0.33333334
    shadowCascade4Split: {x: 0.06666667, y: 0.2, z: 0.46666667}
    shadowmaskMode: 1
    blendWeights: 2
    textureQuality: 0
    anisotropicTextures: 1
    antiAliasing: 2
    softParticles: 0
    softVegetation: 1
    realtimeReflectionProbes: 1
    billboardsFaceCameraPosition: 1
    vSyncCount: 1
    lodBias: 1
    maximumLODLevel: 0
    particleRaycastBudget: 256
    asyncUploadTimeSlice: 2
    asyncUploadBufferSize: 16
    resolutionScalingFixedDPIFactor: 1
    excludedTargetPlatforms: []
  - serializedVersion: 2
    name: Very High
    pixelLightCount: 3
    shadows: 2
    shadowResolution: 2
    shadowProjection: 1
    shadowCascades: 2
    shadowDistance: 40
    shadowNearPlaneOffset: 3
    shadowCascade2Split: 0.33333334
    shadowCascade4Split: {x: 0.06666667, y: 0.2, z: 0.46666667}
    shadowmaskMode: 1
    blendWeights: 4
    textureQuality: 0
    anisotropicTextures: 1
    antiAliasing: 4
    softParticles: 1
    softVegetation: 1
    realtimeReflectionProbes: 1
    billboardsFaceCameraPosition: 1
    vSyncCount: 1
    lodBias: 1.5
    maximumLODLevel: 0
    particleRaycastBudget: 1024
    asyncUploadTimeSlice: 2
    asyncUploadBufferSize: 16
    resolutionScalingFixedDPIFactor: 1
    excludedTargetPlatforms: []
  - serializedVersion: 2
    name: Ultra
    pixelLightCount: 4
    shadows: 2
    shadowResolution: 2
    shadowProjection: 1
    shadowCascades: 4
    shadowDistance: 150
    shadowNearPlaneOffset: 3
    shadowCascade2Split: 0.33333334
    shadowCascade4Split: {x: 0.06666667, y: 0.2, z: 0.46666667}
    shadowmaskMode: 1
    blendWeights: 4
    textureQuality: 0
    anisotropicTextures: 1
    antiAliasing: 4
    softParticles: 1
    softVegetation: 1
    realtimeReflectionProbes: 1
    billboardsFaceCameraPosition: 1
    vSyncCount: 1
    lodBias: 2
    maximumLODLevel: 0
    particleRaycastBudget: 4096
    asyncUploadTimeSlice: 2
    asyncUploadBufferSize: 16
    resolutionScalingFixedDPIFactor: 1
    excludedTargetPlatforms: []
  m_PerPlatformDefaultQuality:
    Android: 2
    Nintendo 3DS: 5
    Nintendo Switch: 5
    PS4: 5
    PSP2: 2
    Standalone: 5
    Tizen: 2
    WebGL: 3
    WiiU: 5
    Windows Store Apps: 5
    XboxOne: 5
    iPhone: 2
    tvOS: 2
