# Supplementary material for: Filopodia-based contact stimulation of cell migration drives tissue morphogenesis
Source: Nat Commun. 2021 Feb 4;12:791. doi: 10.1038/s41467-020-20362-2 (PMC7862658; doi:10.1038/s41467-020-20362-2)
Supplement: Supplementary file 25 — Supplementary Data 1 [file 41467_2020_20362_MOESM25_ESM.zip › computer simulation/CellMovement 1.3 Source/ProjectSettings/TagManager.asset]

%YAML 1.1
%TAG !u! tag:unity3d.com,2011:
--- !u!78 &1
TagManager:
  serializedVersion: 2
  tags: []
  layers:
  - Default
  - TransparentFX
  - Ignore Raycast
  - 
  - Water
  - UI
  - 
  - 
  - PostProcessing
  - 
  - 
  - 
  - 
  - 
  - 
  - 
  - 
  - 
  - 
  - 
  - 
  - 
  - 
  - 
  - 
  - 
  - 
  - 
  - 
  - 
  - 
  - 
  m_SortingLayers:
  - name: Default
    uniqueID: 0
    locked: 0
