# Supplementary material for: Filopodia-based contact stimulation of cell migration drives tissue morphogenesis
Source: Nat Commun. 2021 Feb 4;12:791. doi: 10.1038/s41467-020-20362-2 (PMC7862658; doi:10.1038/s41467-020-20362-2)
Supplement: Supplementary file 25 — Supplementary Data 1 [file 41467_2020_20362_MOESM25_ESM.zip › computer simulation/CellMovement 1.3 Source/ProjectSettings/TimeManager.asset]

%YAML 1.1
%TAG !u! tag:unity3d.com,2011:
--- !u!5 &1
TimeManager:
  m_ObjectHideFlags: 0
  Fixed Timestep: 0.02
  Maximum Allowed Timestep: 0.1
  m_TimeScale: 1
  Maximum Particle Timestep: 0.03
