# Supplementary material for: Filopodia-based contact stimulation of cell migration drives tissue morphogenesis
Source: Nat Commun. 2021 Feb 4;12:791. doi: 10.1038/s41467-020-20362-2 (PMC7862658; doi:10.1038/s41467-020-20362-2)
Supplement: Supplementary file 25 — Supplementary Data 1 [file 41467_2020_20362_MOESM25_ESM.zip › computer simulation/CellMovement 1.3 Source/ProjectSettings/UnityConnectSettings.asset]

%YAML 1.1
%TAG !u! tag:unity3d.com,2011:
--- !u!310 &1
UnityConnectSettings:
  m_ObjectHideFlags: 0
  serializedVersion: 1
  m_Enabled: 1
  m_TestMode: 0
  m_EventOldUrl: https://api.uca.cloud.unity3d.com/v1/events
  m_EventUrl: https://cdp.cloud.unity3d.com/v1/events
  m_ConfigUrl: https://config.uca.cloud.unity3d.com
  m_TestInitMode: 0
  CrashReportingSettings:
    m_EventUrl: https://perf-events.cloud.unity3d.com
    m_Enabled: 0
    m_LogBufferSize: 10
    m_CaptureEditorExceptions: 1
  UnityPurchasingSettings:
    m_Enabled: 0
    m_TestMode: 0
  UnityAnalyticsSettings:
    m_Enabled: 0
    m_TestMode: 0
    m_InitializeOnStartup: 1
  UnityAdsSettings:
    m_Enabled: 0
    m_InitializeOnStartup: 1
    m_TestMode: 0
    m_IosGameId: 
    m_AndroidGameId: 
    m_GameIds: {}
    m_GameId: 
  PerformanceReportingSettings:
    m_Enabled: 0
