# Supplementary material for: Filopodia-based contact stimulation of cell migration drives tissue morphogenesis
Source: Nat Commun. 2021 Feb 4;12:791. doi: 10.1038/s41467-020-20362-2 (PMC7862658; doi:10.1038/s41467-020-20362-2)
Supplement: Supplementary file 25 — Supplementary Data 1 [file 41467_2020_20362_MOESM25_ESM.zip › computer simulation/CellMovement 1.3 Source/ProjectSettings/XRSettings.asset]

{
    "m_SettingKeys": [
        "VR Device Disabled",
        "VR Device User Alert"
    ],
    "m_SettingValues": [
        "False",
        "False"
    ]
}
