# Supplementary material for: Filopodia-based contact stimulation of cell migration drives tissue morphogenesis
Source: Nat Commun. 2021 Feb 4;12:791. doi: 10.1038/s41467-020-20362-2 (PMC7862658; doi:10.1038/s41467-020-20362-2)
Supplement: Supplementary file 25 — Supplementary Data 1 [file 41467_2020_20362_MOESM25_ESM.zip › computer simulation/README.txt]

1. System requirements:
-Operating system: Windows 10
-Dependencies: This sofware is stand-alone and has no dependencies

2. Installation guide:
-Unzip folder
-This should take around 1 minute on a "normal" desktop computer.

3. Demo
-Start the software (CellMovement 1.2/CellMovement.exe) and press the "Scenario 1" button to start simulating
-The simulation should show 84 cells at the bottom of a lightbulb shaped boundary. 
The cells should start migrating to fill the rest of the boundary. 
It should take around 8 minutes for the cells to fill the given boundary.
-The simulation should run with ~15-60 frames per second on a "normal" desktop computer
-The video "ExpectedOutputTimelapse.mp4" shows the expected simulation behaviour sped up ~30 times. 
