# Supplementary material for: Filopodia-based contact stimulation of cell migration drives tissue morphogenesis
Source: Nat Commun. 2021 Feb 4;12:791. doi: 10.1038/s41467-020-20362-2 (PMC7862658; doi:10.1038/s41467-020-20362-2)
Supplement: Supplementary file 26 — Supplementary Data 2 [file 41467_2020_20362_MOESM26_ESM.zip]

Archive with 14 entries (12 files):
- Excel sheets for track quantification/
- Excel sheets for track quantification/1_Smooth.xlsx
- Excel sheets for track quantification/2_Projektor 1 new Y.xlsx
- Excel sheets for track quantification/3_Projektor 2 new X.xlsx
- Excel sheets for track quantification/4_Angle to x-axis.xlsx
- Excel sheets for track quantification/5_Meandering value.xlsx
- Excel sheets for track quantification/6_Neighbour Permanency.xlsx
- Excel sheets for track quantification/7_Distance on x-axis.xlsx
- Excel sheets for track quantification/Example Data/
- Excel sheets for track quantification/Example Data/RAW.xls
- Excel sheets for track quantification/Example Data/SMOOTH PrePROJECTED.xlsx
- Excel sheets for track quantification/Example Data/SMOOTH PROJECTED.xlsx
- Excel sheets for track quantification/Example Data/SMOOTH.xlsx
- Excel sheets for track quantification/readme.txt
