# Supplementary material for: Filopodia-based contact stimulation of cell migration drives tissue morphogenesis
Source: Nat Commun. 2021 Feb 4;12:791. doi: 10.1038/s41467-020-20362-2 (PMC7862658; doi:10.1038/s41467-020-20362-2)
Supplement: Supplementary file 26 — Supplementary Data 2 [file 41467_2020_20362_MOESM26_ESM.zip › Excel sheets for track quantification/2_Projektor 1 new Y.xlsx]

## Sheet: InPut
1000000072	1	0	237.376	-76.5373	-42.833						1/10 lenght	Position 1-10							center rod: 1-10			center rod average			x	y	z	x	y	z				1/10 lenght	Position 1-10							center rod: 1-10			center rod average				x
1000000072	2	0	239.783	-79.2968	-42.4349						31.8441	7	1	y	z							y	z		235.791	-90.4789	-42.4349	238.57	-90.4789	-21.9695	238.57	-90.4789	-21.9695	31.6489	7	1	y	z							y	z			226.001
1000000072	3	0	240.944	-80.5433	-42.2533							7	Max left	-58.5988	-33.5519	4559.55	-58.5988	-33.5519	-28.1123	12.3816		-37.8788	35.0959		236.892	-91.7785	-42.2533	239.651	-91.7785	-21.6938	239.651	-91.7785	-21.6938		7	Max left	-64.9122	-27.6675	4979.08	-64.9122	-27.6675	-32.2944	25.2676		-47.2098	53.9645			226.918
1000000072	4	0	242.234	-81.7875	-42.0714						38.1671	7	Max right	16.1829	-20.4399	679.676	16.1829	-20.4399							238.123	-93.082	-42.0714	240.861	-93.082	-21.4066	240.861	-93.082	-21.4066		7	Max right	13.9676	-16.2761	460.003	13.9676	-16.2761								227.964
1000000072	5	0	243.479	-82.8759	-41.9167							7	Max height	-25.2432	-42.6737	2458.26	-25.2432	-42.6737			x				239.315	-94.2278	-41.9167	242.036	-94.2278	-21.1497	242.036	-94.2278	-21.1497		7	Max height	-28.4	-36.7878	2159.9	-28.4	-36.7878			x					228.993
1000000072	6	0	243.526	-82.886	-41.92							7										-34.1711	44.2216		239.362	-94.2401	-41.92	242.083	-94.2401	-21.149	242.083	-94.2401	-21.149		7										-38.0428	54.7611			229.038
1000000072	7	0	244.662	-82.5252	-42.1851							7	2	y	z							-41.6627	30.4574		240.513	-93.9331	-42.1851	243.253	-93.9331	-21.314	243.253	-93.9331	-21.314		7	2	y	z							-57.1532	55.6575			230.236
1000000072	8	0	247.105	-81.6564	-42.7854							7	Max left	-118.597	22.3891	14566.6	-118.597	22.3891	-35.6241	34.2655	159.22	-7.49158	-13.7641		242.994	-93.18	-42.7854	245.776	-93.18	-21.6984	245.776	-93.18	-21.6984		7	Max left	-131.72	37.9419	18789.9	-131.72	37.9419	-38.0428	54.7611	158.245	-19.1104	0.896416			232.831
1000000072	9	0	250.186	-80.5141	-43.5573							7	Max right	9.09958	-36.6244	1424.15	9.09958	-36.6244			1	-0.0470517	-0.0864471		246.125	-92.1838	-43.5573	248.962	-92.1838	-22.1977	248.962	-92.1838	-22.1977		7	Max right	6.76679	-29.2061	898.783	6.76679	-29.2061			0.993873	-0.120025	0.00563004			236.114
1000000072	10	0	253.905	-79.1405	-44.482							7	Max height	-23.3116	-48.644	2909.67	-23.3116	-48.644					cos	sin	249.905	-90.9865	-44.482	252.808	-90.9865	-22.7934	252.808	-90.9865	-22.7934		7	Max height	-27.8746	-39.8697	2366.59	-27.8746	-39.8697					cos	sin		240.076
1000000072	11	0	255.927	-78.4443	-44.9576							7									Drehung um Z	0.047017	0.998895	0.0469997	251.957	-90.3861	-44.9576	254.893	-90.3861	-23.0905	254.893	-90.3861	-23.0905		7									Drehung um Z	0.120183	0.992787	0.119894		242.218
1000000072	12	0	259.314	-77.3946	-45.691							7	3	y	z						Drehung um Y	0.0862328	0.996284	0.0861259	255.39	-89.4967	-45.691	258.376	-89.4967	-23.5255	258.376	-89.4967	-23.5255		7	3	y	z						Drehung um Y	-0.00566468	0.999984	-0.00566465		245.783
1000000072	13	0	262.208	-76.5915	-46.261							8	Max left	-126.921	29.5234	16980.6	-126.921	29.5234	-34.1711	44.2216					258.318	-88.8306	-46.261	261.343	-88.8306	-23.8412	261.343	-88.8306	-23.8412		8	Max left	-130.806	40.9455	18786.8	-130.806	40.9455	-38.6174	52.3463						248.808
1000000072	14	0	266.099	-75.6205	-46.9529							8	Max right	31.0347	-23.3563	1508.67	31.0347	-23.3563							262.251	-88.0435	-46.9529	265.32	-88.0435	-24.1918	265.32	-88.0435	-24.1918		8	Max right	26.1415	-14.2499	886.436	26.1415	-14.2499								252.851
1000000072	15	0	269.42	-74.8474	-47.4902							8	Max height	-23.5341	-49.0813	2962.83	-23.5341	-49.0813							265.605	-87.4274	-47.4902	268.708	-87.4274	-24.4383	268.708	-87.4274	-24.4383		8	Max height	-27.9962	-39.9356	2378.64	-27.9962	-39.9356								256.288
1000000072	16	0	273.84	-73.843	-48.1514		Yellow=	Input				8													270.067	-86.6318	-48.1514	273.21	-86.6318	-24.7128	273.21	-86.6318	-24.7128		8														260.853
1000000072	17	0	277.438	-72.9916	-48.6645		Paste data from Excel Sheet 1_Smooth.xls					8	4	y	z										273.701	-85.9504	-48.6645	276.875	-85.9504	-24.9109	276.875	-85.9504	-24.9109		8	4	y	z											264.573
1000000072	18	0	279.416	-72.4623	-48.935							8	Max left	-127.911	43.4277	18247.2	-127.911	43.4277	-28.6188	55.3945					275.702	-85.5147	-48.935	278.892	-85.5147	-25.0081	278.892	-85.5147	-25.0081		8	Max left	-134.864	55.7353	21294.9	-134.864	55.7353	-36.469	65.6625						266.628
1000000072	19	0	282.53	-71.5093	-49.346							8	Max right	36.7249	-20.3177	1761.53	36.7249	-20.3177							278.857	-84.7091	-49.346	282.071	-84.7091	-25.1458	282.071	-84.7091	-25.1458		8	Max right	29.8924	-7.66124	952.25	29.8924	-7.66124								269.88
1000000072	20	0	286.048	-70.3322	-49.7956							8	Max height	-17.7561	-44.0245	2253.43	-17.7561	-44.0245							282.426	-83.6987	-49.7956	285.665	-83.6987	-25.2863	285.665	-83.6987	-25.2863		8	Max height	-29.7674	-33.0051	1975.44	-29.7674	-33.0051								273.57
1000000072	21	0	289.502	-69.095	-50.217							8													285.935	-82.6251	-50.217	289.198	-82.6251	-25.404	289.198	-82.6251	-25.404		8														277.205
1000000072	22	0	289.806	-68.9534	-50.2387							8	5	y	z										286.244	-82.498	-50.2387	289.508	-82.498	-25.399	289.508	-82.498	-25.399		8	5	y	z											277.528
1000000072	23	0	291.709	-67.8369	-50.2656		For output: See tab below					8	Max left	-124.582	49.8047	18001.2	-124.582	49.8047	-34.697	47.5988					288.198	-81.4722	-50.2656	291.457	-81.4722	-25.2575	291.457	-81.4722	-25.2575		8	Max left	-131.984	43.8387	19341.5	-131.984	43.8387	-42.8094	66.8878						279.586
1000000072	24	0	294.151	-66.3547	-50.2733							9	Max right	44.1849	4.45004	1972.11	44.1849	4.45004							290.707	-80.1064	-50.2733	293.957	-80.1064	-25.0491	293.957	-80.1064	-25.0491		9	Max right	36.0823	19.3545	1676.53	36.0823	19.3545								282.232
1000000072	25	0	294.621	-66.0602	-50.2657							9	Max height	-23.8663	-41.6585	2305.04	-23.8663	-41.6585							291.19	-79.8343	-50.2657	294.438	-79.8343	-24.9999	294.438	-79.8343	-24.9999		9	Max height	-51.4655	-24.8095	3264.21	-51.4655	-24.8095								282.742
1000000072	26	0	295.756	-65.3348	-50.2203							9													292.358	-79.163	-50.2203	295.597	-79.163	-24.8541	295.597	-79.163	-24.8541		9														283.974
1000000072	27	0	296.707	-64.7401	-50.1623							9	6	y	z										293.337	-78.6137	-50.1623	296.567	-78.6137	-24.712	296.567	-78.6137	-24.712		9	6	y	z											285.002
1000000072	28	0	297.067	-64.5385	-50.1225							9	Max left	-126.914	20.0809	16510.4	-126.914	20.0809	-41.4454	36.196					293.705	-78.4293	-50.1225	296.931	-78.4293	-24.6406	296.931	-78.4293	-24.6406		9	Max left	-136.787	37.822	20141.3	-136.787	37.822	-51.742	55.7083						285.386
1000000072	29	0	298.592	-63.7813	-49.8885							9	Max right	36.1699	-3.05267	1317.58	36.1699	-3.05267							295.264	-77.7446	-49.8885	298.464	-77.7446	-24.2733	298.464	-77.7446	-24.2733		9	Max right	25.6806	16.232	922.972	25.6806	16.232								286.99
1000000072	30	0	301.043	-62.625	-49.4901							9	Max height	-43.9618	-50.7422	4507.41	-43.9618	-50.7422							297.767	-76.7047	-49.4901	300.923	-76.7047	-23.6607	300.923	-76.7047	-23.6607		9	Max height	-54.6108	-31.1502	3952.67	-54.6108	-31.1502								289.556
1000000072	31	0	301.662	-62.3692	-49.387							9													298.397	-76.4783	-49.387	301.542	-76.4783	-23.5038	301.542	-76.4783	-23.5038		9														290.198
1000000072	32	0	302.035	-62.262	-49.3233							9	7	y	z										298.775	-76.3888	-49.3233	301.912	-76.3888	-23.4078	301.912	-76.3888	-23.4078		9	7	y	z											290.576
1000000072	33	0	302.867	-62.1149	-49.1758							9	Max left	-135.441	24.8778	18963.2	-135.441	24.8778	-50.8843	28.9404					299.613	-76.2809	-49.1758	302.735	-76.2809	-23.1886	302.735	-76.2809	-23.1886		9	Max left	-146.643	45.0153	23530.5	-146.643	45.0153	-62.2309	51.2573						291.406
1000000072	34	0	303.157	-62.1031	-49.119							9	Max right	32.4644	14.1301	1253.6	32.4644	14.1301							299.903	-76.2827	-49.119	303.019	-76.2827	-23.1071	303.019	-76.2827	-23.1071		9	Max right	20.8969	35.3172	1683.98	20.8969	35.3172								291.687
1000000072	35	0	304.827	-62.2327	-48.761							9	Max height	-42.5131	-55.299	4865.34	-42.5131	-55.299							301.565	-76.4907	-48.761	304.644	-76.4907	-22.6073	304.644	-76.4907	-22.6073		9	Max height	-56.1304	-33.1649	4250.54	-56.1304	-33.1649								293.276
1000000072	36	0	305.447	-62.3205	-48.6224							9													302.18	-76.6075	-48.6224	305.245	-76.6075	-22.4162	305.245	-76.6075	-22.4162		9														293.859
1000000072	37	0	306.336	-62.5151	-48.4143							9	8	y	z										303.059	-76.8436	-48.4143	306.103	-76.8436	-22.1332	306.103	-76.8436	-22.1332		9	8	y	z											294.681
1000000072	38	0	309.046	-63.2115	-47.7642							9	Max left	-126.232	16.9928	16223.3	-126.232	16.9928	-42.241	29.0706					305.734	-77.6667	-47.7642	308.711	-77.6667	-21.2551	308.711	-77.6667	-21.2551		9	Max left	-138.033	39.2828	20596.3	-138.033	39.2828	-55.4089	50.4896						297.173
1000000072	39	0	311.596	-63.8919	-47.144							9	Max right	32.819	-10.5071	1187.48	32.819	-10.5071							308.249	-78.4662	-47.144	311.164	-78.4662	-20.4207	311.164	-78.4662	-20.4207		9	Max right	19.5326	13.9365	575.748	19.5326	13.9365								299.512
1000000072	40	0	312.463	-64.1241	-46.9247							9	Max height	-39.8286	-55.7502	4694.4	-39.8286	-55.7502							309.104	-78.7389	-46.9247	311.997	-78.7389	-20.1285	311.997	-78.7389	-20.1285		9	Max height	-54.6912	-32.8881	4072.75	-54.6912	-32.8881								300.306
1000000072	41	0	313.379	-64.3615	-46.6775							9													310.008	-79.0191	-46.6775	312.876	-79.0191	-19.8043	312.876	-79.0191	-19.8043		9														301.146
1000000072	42	0	313.697	-64.432	-46.5788							9	9	y	z										310.322	-79.1045	-46.5788	313.181	-79.1045	-19.6789	313.181	-79.1045	-19.6789		9	9	y	z											301.438
1000000072	43	0	316.055	-64.8646	-45.7599							9	Max left	-124.006	10.5759	15489.3	-124.006	10.5759	-41.6627	30.4574					312.657	-79.6474	-45.7599	315.437	-79.6474	-18.662	315.437	-79.6474	-18.662		9	Max left	-135.049	20.1559	18644.6	-135.049	20.1559	-57.3301	55.6575						303.612
1000000072	44	0	317.686	-65.1197	-45.1734							9	Max right	38.1128	1.97032	1456.47	38.1128	1.97032							314.274	-79.9789	-45.1734	316.997	-79.9789	-17.9384	316.997	-79.9789	-17.9384		9	Max right	23.6733	28.4711	1371.03	23.6733	28.4711								305.121
1000000072	45	0	320.966	-65.5296	-43.9571							9	Max height	-55.6573	-53.0878	5916.05	-55.6573	-53.0878							317.531	-80.5425	-43.9571	320.137	-80.5425	-16.4461	320.137	-80.5425	-16.4461		9	Max height	-39.8114	-27.9711	2367.33	-39.8114	-27.9711								308.172
1000000072	46	0	322.449	-65.6489	-43.3935							9													319.008	-80.7314	-43.3935	321.56	-80.7314	-15.7574	321.56	-80.7314	-15.7574		9														309.561
1000000072	47	0	324.26	-65.6907	-42.6889							9	10	y	z										320.814	-80.8582	-42.6889	323.299	-80.8582	-14.8998	323.299	-80.8582	-14.8998		9	10	y	z											311.272
1000000072	48	0	326.087	-65.6457	-41.9685							10	Max left	-113.787	-1.82118	12950.8	-113.787	-1.82118	-41.331	32.4327					322.641	-80.8991	-41.9685	325.057	-80.8991	-14.0248	325.057	-80.8991	-14.0248		10	Max left	-128.827	23.6454	17155.4	-128.827	23.6454	-57.1532	61.6068						313.013
1000000072	49	0	327.024	-65.5662	-41.5955							10	Max right	28.2872	-7.27204	853.051	28.2872	-7.27204							323.581	-80.8638	-41.5955	325.961	-80.8638	-13.5722	325.961	-80.8638	-13.5722		10	Max right	12.9692	20.8513	602.976	12.9692	20.8513								313.915
1000000072	50	0	328.57	-65.3446	-40.9779							10	Max height	-56.6707	-46.2303	5348.81	-56.6707	-46.2303							325.135	-80.715	-40.9779	327.456	-80.715	-12.823	327.456	-80.715	-12.823		10	Max height	-71.991	-18.1302	5511.4	-71.991	-18.1302								315.417
1000000072	51	0	330.124	-65.0597	-40.3556							10													326.701	-80.5035	-40.3556	328.963	-80.5035	-12.0682	328.963	-80.5035	-12.0682		10														316.938
1000000072	52	0	332.341	-64.5809	-39.4664							10													328.938	-80.1294	-39.4664	331.115	-80.1294	-10.9896	331.115	-80.1294	-10.9896		10														319.12
1000000072	53	0	336.035	-63.6984	-37.9819							10													332.67	-79.4216	-37.9819	334.705	-79.4216	-9.18928	334.705	-79.4216	-9.18928		10														322.769
1000000072	54	0	337.589	-63.2748	-37.3544							10													334.242	-79.0714	-37.3544	336.217	-79.0714	-8.42872	336.217	-79.0714	-8.42872		10														324.312
1000000072	55	0	338.404	-62.9924	-37.0202							10													335.069	-78.8277	-37.0202	337.012	-78.8277	-8.02449	337.012	-78.8277	-8.02449		10														325.131
1000000072	56	0	339.414	-62.5516	-36.5964							10													336.099	-78.4348	-36.5964	338.002	-78.4348	-7.51362	338.002	-78.4348	-7.51362		10														326.16
1000000072	57	0	341.084	-61.7177	-35.8815							10													337.807	-77.6803	-35.8815	339.642	-77.6803	-6.65424	339.642	-77.6803	-6.65424		10														327.879
1000000072	58	0	342.564	-60.9154	-35.2365							10													339.322	-76.9485	-35.2365	341.096	-76.9485	-5.88112	341.096	-76.9485	-5.88112		10														329.41
1000000072	59	0	343.212	-60.5246	-34.9451							10													339.989	-76.5886	-34.9451	341.735	-76.5886	-5.53346	341.735	-76.5886	-5.53346		10														330.087
1000000072	60	0	344.494	-59.683	-34.3578							10													341.308	-75.8082	-34.3578	342.999	-75.8082	-4.83459	342.999	-75.8082	-4.83459		10														331.436
1000000072	61	0	345.363	-59.0917	-33.9648							10													342.204	-75.2584	-33.9648	343.858	-75.2584	-4.36594	343.858	-75.2584	-4.36594		10														332.355
1000000072	62	0	345.885	-58.7301	-33.7426							10													342.743	-74.9216	-33.7426	344.375	-74.9216	-4.0982	344.375	-74.9216	-4.0982		10														332.909
1000000072	63	0	346.677	-58.184	-33.4346							10													343.559	-74.4134	-33.4346	345.162	-74.4134	-3.72104	345.162	-74.4134	-3.72104		10														333.751
1000000072	64	0	347.037	-57.9464	-33.3152							10													343.93	-74.193	-33.3152	345.521	-74.193	-3.57018	345.521	-74.193	-3.57018		10														334.134
1000000072	65	0	347.748	-57.5032	-33.1203							10													344.661	-73.7836	-33.1203	346.233	-73.7836	-3.31301	346.233	-73.7836	-3.31301		10														334.889
1000000072	66	0	348.335	-57.1521	-32.9787							10													345.264	-73.4606	-32.9787	346.821	-73.4606	-3.11998	346.821	-73.4606	-3.11998		10														335.512
1000000072	67	0	348.747	-56.9156	-32.8906							10													345.687	-73.2437	-32.8906	347.235	-73.2437	-2.99585	347.235	-73.2437	-2.99585		10														335.949
1000000072	68	0	349.067	-56.7376	-32.828							10													346.014	-73.0809	-32.828	347.556	-73.0809	-2.90522	347.556	-73.0809	-2.90522		10														336.287
1000000072	69	0	349.067	-56.7376	-32.828							10													346.014	-73.0809	-32.828	347.556	-73.0809	-2.90522	347.556	-73.0809	-2.90522		10														336.287
1000000072	70	0	348.275	-58.6663	-32.5284							10													345.133	-74.9703	-32.5284	346.652	-74.9703	-2.68271	346.652	-74.9703	-2.68271		10														335.163
1000000072	71	0	347.851	-59.6991	-32.3685							10													344.66	-75.982	-32.3685	346.168	-75.982	-2.56407	346.168	-75.982	-2.56407		10														334.561
1000000072	72	0	347.851	-59.6996	-32.3688							10													344.66	-75.9824	-32.3688	346.167	-75.9824	-2.56433	346.167	-75.9824	-2.56433		10														334.561
1000000072	73	0	347.843	-60.0642	-33.0528							10													344.636	-76.3463	-33.0528	346.202	-76.3463	-3.24787	346.202	-76.3463	-3.24787		10														334.551
1000000072	74	0	347.832	-60.2221	-33.3641							10													344.617	-76.5036	-33.3641	346.21	-76.5036	-3.55959	346.21	-76.5036	-3.55959		10														334.541
1000000072	75	0	347.811	-60.3246	-33.5896							10													344.591	-76.6049	-33.5896	346.204	-76.6049	-3.78653	346.204	-76.6049	-3.78653		10														334.522
1000000072	76	0	347.777	-60.3949	-33.7722							10													344.554	-76.6735	-33.7722	346.182	-76.6735	-3.97171	346.182	-76.6735	-3.97171		10														334.492
1000000072	77	0	347.652	-60.5544	-34.2472							10													344.421	-76.827	-34.2472	346.091	-76.827	-4.45629	346.091	-76.827	-4.45629		10														334.384
1000000072	78	0	347.595	-60.6	-34.4016							10													344.363	-76.8699	-34.4016	346.046	-76.8699	-4.61518	346.046	-76.8699	-4.61518		10														334.334
1000000072	79	0	347.498	-60.6461	-34.5966							10													344.264	-76.9114	-34.5966	345.964	-76.9114	-4.81798	345.964	-76.9114	-4.81798		10														334.247
1000000072	80	0	347.119	-60.7761	-35.2667							10													343.879	-77.0234	-35.2667	345.638	-77.0234	-5.51877	345.638	-77.0234	-5.51877		10														333.911
1000000072	81	0	347.086	-60.7741	-35.3246							10													343.846	-77.0199	-35.3246	345.611	-77.0199	-5.57925	345.611	-77.0199	-5.57925		10														333.883
1000000072	82	0	346.537	-60.5201	-36.2965							10													343.309	-76.7403	-36.2965	345.16	-76.7403	-6.59382	345.16	-76.7403	-6.59382		10														333.469
1000000072	83	0	346.286	-60.3884	-36.745							10													343.065	-76.597	-36.745	344.955	-76.597	-7.06167	344.955	-76.597	-7.06167		10														333.283
1000000072	84	0	346.275	-60.3742	-36.7664							10													343.055	-76.5823	-36.7664	344.947	-76.5823	-7.08384	344.947	-76.5823	-7.08384		10														333.277
1000000072	85	0	346.178	-60.0824	-37.0225							10													342.972	-76.2863	-37.0225	344.886	-76.2863	-7.34619	344.886	-76.2863	-7.34619		10														333.252
1000000158	1	0	222.658	-80.7364	-37.3298							6													218.617	-91.112	-37.3298	221.02	-91.112	-18.3625	221.02	-91.112	-18.3625		6														208.502
1000000158	2	0	222.4	-79.9754	-37.9535							6													218.396	-90.3398	-37.9535	220.853	-90.3398	-19.0029	220.853	-90.3398	-19.0029		6														208.429
1000000158	3	0	222.4	-79.9754	-37.9535							6													218.396	-90.3398	-37.9535	220.853	-90.3398	-19.0029	220.853	-90.3398	-19.0029		6														208.429
1000000158	4	0	221.895	-80.7165	-37.4386							6													217.857	-91.0563	-37.4386	220.271	-91.0563	-18.5364	220.271	-91.0563	-18.5364		6														207.766
1000000158	5	0	220.915	-82.1545	-36.4393							6													216.81	-92.4467	-36.4393	219.143	-92.4467	-17.631	219.143	-92.4467	-17.631		6														206.478
1000000158	6	0	219.575	-84.122	-35.0721							6													215.378	-94.3489	-35.0721	217.599	-94.3489	-16.3921	217.599	-94.3489	-16.3921		6														204.717
1000000158	7	0	219.575	-84.122	-35.0721							6													215.378	-94.3489	-35.0721	217.599	-94.3489	-16.3921	217.599	-94.3489	-16.3921		6														204.717
1000000158	8	0	220.354	-84.042	-35.2473							6													216.16	-94.3057	-35.2473	218.393	-94.3057	-16.4993	218.393	-94.3057	-16.4993		6														205.511
1000000158	9	0	227.333	-83.2804	-36.86							6													223.168	-93.873	-36.86	225.513	-93.873	-17.5025	225.513	-93.873	-17.5025		6														212.632
1000000158	10	0	232.746	-82.612	-38.1825							7													228.606	-93.4596	-38.1825	231.045	-93.4596	-18.3517	231.045	-93.4596	-18.3517		7														218.173
1000000158	11	0	236.388	-82.0417	-39.1792							7													232.271	-93.0612	-39.1792	234.782	-93.0612	-19.0291	234.782	-93.0612	-19.0291		7														221.931
1000000158	12	0	241.429	-81.0431	-40.7335							7													237.353	-92.3006	-40.7335	239.979	-92.3006	-20.1399	239.979	-92.3006	-20.1399		7														227.182
1000000158	13	0	247.337	-79.651	-42.7185							7													243.321	-91.1878	-42.7185	246.096	-91.1878	-21.6036	246.096	-91.1878	-21.6036		7														233.388
1000000158	14	0	252.585	-78.2054	-44.6085							7													248.63	-89.9903	-44.6085	251.548	-89.9903	-23.0292	251.548	-89.9903	-23.0292		7														238.945
1000000158	15	0	254.329	-77.5753	-45.309							7													250.402	-89.4429	-45.309	253.373	-89.4429	-23.5745	253.373	-89.4429	-23.5745		7														240.822
1000000158	16	0	256.629	-76.4785	-46.3501							7													252.751	-88.4554	-46.3501	255.803	-88.4554	-24.4095	255.803	-88.4554	-24.4095		7														243.353
1000000158	17	0	259.628	-74.8027	-47.8006							7													255.825	-86.9224	-47.8006	258.991	-86.9224	-25.5898	258.991	-86.9224	-25.5898		7														246.702
1000000158	18	0	260.719	-74.0751	-48.3603							7													256.95	-86.247	-48.3603	260.16	-86.247	-26.0506	260.16	-86.247	-26.0506		7														247.943
1000000158	19	0	262.936	-72.3509	-49.5516							8													259.245	-84.6288	-49.5516	262.55	-84.6288	-27.0398	262.55	-84.6288	-27.0398		8														250.509
1000000158	20	0	264.533	-71.0106	-50.4174							8													260.903	-83.3651	-50.4174	264.276	-83.3651	-27.7596	264.276	-83.3651	-27.7596		8														252.375
1000000158	21	0	267.855	-68.1018	-52.2043							8													264.358	-80.6156	-52.2043	267.872	-80.6156	-29.2422	267.872	-80.6156	-29.2422		8														256.275
1000000158	22	0	268.953	-67.1418	-52.7641							8													265.501	-79.7084	-52.7641	269.058	-79.7084	-29.7016	269.058	-79.7084	-29.7016		8														257.561
1000000158	23	0	269.265	-66.8867	-52.8865							8													265.823	-79.4682	-52.8865	269.391	-79.4682	-29.7957	269.391	-79.4682	-29.7957		8														257.92
1000000158	24	0	271.019	-65.5401	-53.3967							8													267.64	-78.2055	-53.3967	271.244	-78.2055	-30.1476	271.244	-78.2055	-30.1476		8														259.911
1000000158	25	0	271.761	-64.995	-53.5698							8													268.406	-77.6959	-53.5698	272.023	-77.6959	-30.254	272.023	-77.6959	-30.254		8														260.745
1000000158	26	0	273.333	-63.894	-53.8462							8													270.028	-76.67	-53.8462	273.662	-76.67	-30.3897	273.662	-76.67	-30.3897		8														262.496
1000000158	27	0	273.981	-63.4624	-53.9242							8													270.696	-76.2693	-53.9242	274.334	-76.2693	-30.4099	274.334	-76.2693	-30.4099		8														263.211
1000000158	28	0	274.797	-62.953	-53.9713							8													271.535	-75.7988	-53.9713	275.174	-75.7988	-30.3846	275.174	-75.7988	-30.3846		8														264.101
1000000158	29	0	275.781	-62.3678	-53.9863							8													272.545	-75.2604	-53.9863	276.182	-75.2604	-30.3125	276.182	-75.2604	-30.3125		8														265.166
1000000158	30	0	276.562	-61.9237	-53.9712							8													273.346	-74.8536	-53.9712	276.979	-74.8536	-30.2285	276.979	-74.8536	-30.2285		8														266.007
1000000158	31	0	280.793	-59.5865	-53.8062							8													277.682	-72.7178	-53.8062	281.284	-72.7178	-29.6907	281.284	-72.7178	-29.6907		8														270.537
1000000158	32	0	282.071	-58.89	-53.7484							8													278.992	-72.0822	-53.7484	282.584	-72.0822	-29.5203	282.584	-72.0822	-29.5203		8														271.904
1000000158	33	0	283.214	-58.2797	-53.689							8													280.162	-71.5262	-53.689	283.745	-71.5262	-29.3602	283.745	-71.5262	-29.3602		8														273.123
1000000158	34	0	283.987	-57.8767	-53.6452							8													280.953	-71.1601	-53.6452	284.529	-71.1601	-29.2486	284.529	-71.1601	-29.2486		8														273.945
1000000158	35	0	283.998	-57.8754	-53.644							8													280.964	-71.1593	-53.644	284.54	-71.1593	-29.2464	284.54	-71.1593	-29.2464		8														273.956
1000000158	36	0	285.438	-58.2347	-53.4178							8													282.386	-71.5859	-53.4178	285.937	-71.5859	-28.8985	285.937	-71.5859	-28.8985		8														275.292
1000000158	37	0	291.015	-59.5967	-52.5526							8													287.892	-73.2084	-52.5526	291.349	-73.2084	-27.5623	291.349	-73.2084	-27.5623		8														280.47
1000000158	38	0	291.813	-59.742	-52.4413							8													288.683	-73.3911	-52.4413	292.126	-73.3911	-27.3834	292.126	-73.3911	-27.3834		8														281.22
1000000158	39	0	294.253	-60.0087	-52.1409							9													291.108	-73.7722	-52.1409	294.517	-73.7722	-26.8753	294.517	-73.7722	-26.8753		9														283.547
1000000158	40	0	297.216	-60.2561	-51.7751							9													294.056	-74.1586	-51.7751	297.422	-74.1586	-26.2569	297.422	-74.1586	-26.2569		9														286.386
1000000158	41	0	298.333	-60.3234	-51.6167							9													295.168	-74.2783	-51.6167	298.517	-74.2783	-26.0033	298.517	-74.2783	-26.0033		9														287.458
1000000158	42	0	300.23	-60.4034	-51.2948							9													297.059	-74.4474	-51.2948	300.373	-74.4474	-25.5196	300.373	-74.4474	-25.5196		9														289.281
1000000158	43	0	301.295	-60.4427	-51.0741							9													298.121	-74.5366	-51.0741	301.412	-74.5366	-25.2084	301.412	-74.5366	-25.2084		9														290.302
1000000158	44	0	302.347	-60.481	-50.8017							9													299.17	-74.6243	-50.8017	302.434	-74.6243	-24.8466	302.434	-74.6243	-24.8466		9														291.306
1000000158	45	0	304.145	-60.5481	-50.2628							9													300.964	-74.776	-50.2628	304.174	-74.776	-24.1553	304.174	-74.776	-24.1553		9														293.015
1000000158	46	0	305.763	-60.6076	-49.7347							9													302.576	-74.9114	-49.7347	305.735	-74.9114	-23.4903	305.735	-74.9114	-23.4903		9														294.549
1000000158	47	0	308.22	-60.6931	-48.8895							9													305.026	-75.1122	-48.8895	308.104	-75.1122	-22.4371	308.104	-75.1122	-22.4371		9														296.876
1000000158	48	0	309.534	-60.7336	-48.4288							9													306.338	-75.2145	-48.4288	309.37	-75.2145	-21.8652	309.37	-75.2145	-21.8652		9														298.121
1000000158	49	0	312.487	-60.8157	-47.3976							9													309.283	-75.4352	-47.3976	312.216	-75.4352	-20.5841	312.216	-75.4352	-20.5841		9														300.92
1000000158	50	0	312.668	-60.8218	-47.3506							9													309.464	-75.4499	-47.3506	312.393	-75.4499	-20.5218	312.393	-75.4499	-20.5218		9														301.093
1000000158	51	0	313.737	-60.8671	-47.1726							9													310.53	-75.5453	-47.1726	313.439	-75.5453	-20.2526	313.439	-75.5453	-20.2526		9														302.12
1000000158	52	0	314.392	-60.8983	-47.0674							9													311.182	-75.6073	-47.0674	314.079	-75.6073	-20.0916	314.079	-75.6073	-20.0916		9														302.749
1000000158	53	0	315.088	-60.9345	-46.946							9													311.876	-75.6762	-46.946	314.76	-75.6762	-19.9109	314.76	-75.6762	-19.9109		9														303.417
1000000158	54	0	316.358	-60.9967	-46.6961							9													313.142	-75.798	-46.6961	316	-75.798	-19.5529	316	-75.798	-19.5529		9														304.633
1000000158	55	0	317.384	-61.0296	-46.4663							9													314.164	-75.8791	-46.4663	316.999	-75.8791	-19.2359	316.999	-75.8791	-19.2359		9														305.615
1000000158	56	0	319.523	-61.0453	-45.9361							9													316.301	-75.9953	-45.9361	319.082	-75.9953	-18.5237	319.082	-75.9953	-18.5237		9														307.669
1000000158	57	0	320.506	-61.0047	-45.6739							9													317.285	-76.001	-45.6739	320.04	-76.001	-18.1778	320.04	-76.001	-18.1778		9														308.619
1000000158	58	0	321.511	-60.8855	-45.3848							9													318.294	-75.9291	-45.3848	321.02	-75.9291	-17.8028	321.02	-75.9291	-17.8028		9														309.601
1000000158	59	0	322.405	-60.7013	-45.1118							9													319.196	-75.7872	-45.1118	321.895	-75.7872	-17.4531	321.895	-75.7872	-17.4531		9														310.487
1000000158	60	0	323.096	-60.4862	-44.8879							9													319.897	-75.6048	-44.8879	322.574	-75.6048	-17.1698	322.574	-75.6048	-17.1698		9														311.183
1000000158	61	0	323.579	-60.2702	-44.7196							9													320.389	-75.4117	-44.7196	323.05	-75.4117	-16.9596	323.05	-75.4117	-16.9596		9														311.678
1000000158	62	0	324.095	-59.9632	-44.5223							9													320.919	-75.1293	-44.5223	323.561	-75.1293	-16.7174	323.561	-75.1293	-16.7174		9														312.22
1000000158	63	0	324.836	-59.4485	-44.2172							10													321.683	-74.65	-44.2172	324.296	-74.65	-16.3477	324.296	-74.65	-16.3477		10														313.006
1000000158	64	0	325.523	-58.9363	-43.9147							10													322.393	-74.1706	-43.9147	324.978	-74.1706	-15.9851	324.978	-74.1706	-15.9851		10														313.741
1000000158	65	0	325.853	-58.6846	-43.7549							10													322.735	-73.9347	-43.7549	325.304	-73.9347	-15.7965	325.304	-73.9347	-15.7965		10														314.093
1000000158	66	0	325.897	-58.654	-43.7231							10													322.78	-73.9062	-43.7231	325.346	-73.9062	-15.7609	325.346	-73.9062	-15.7609		10														314.139
1000000158	67	0	327.325	-57.782	-42.3564							10													324.247	-73.1023	-42.3564	326.69	-73.1023	-14.2729	326.69	-73.1023	-14.2729		10														315.569
1000000158	68	0	327.932	-57.4189	-41.7681							10													324.871	-72.7681	-41.7681	327.261	-72.7681	-13.6331	327.261	-72.7681	-13.6331		10														316.176
1000000158	69	0	328.674	-56.9871	-41.0448							10													325.632	-72.3717	-41.0448	327.958	-72.3717	-12.8468	327.958	-72.3717	-12.8468		10														316.915
1000000158	70	0	328.879	-56.8709	-40.8447							10													325.842	-72.2652	-40.8447	328.149	-72.2652	-12.6294	328.149	-72.2652	-12.6294		10														317.118
1000000158	71	0	328.965	-56.8232	-40.7606							10													325.93	-72.2217	-40.7606	328.23	-72.2217	-12.5381	328.23	-72.2217	-12.5381		10														317.203
1000000158	72	0	328.965	-56.8232	-40.7606							10													325.93	-72.2217	-40.7606	328.23	-72.2217	-12.5381	328.23	-72.2217	-12.5381		10														317.203
1000000158	73	0	328.94	-56.812	-40.9153							10													325.906	-72.2092	-40.9153	328.219	-72.2092	-12.6943	328.219	-72.2092	-12.6943		10														317.194
1000000158	74	0	328.91	-56.8004	-41.0939							10													325.877	-72.1963	-41.0939	328.205	-72.1963	-12.8748	328.205	-72.1963	-12.8748		10														317.182
1000000158	75	0	328.696	-56.7334	-42.2862							10													325.666	-72.1193	-42.2862	328.098	-72.1193	-14.0808	328.098	-72.1193	-14.0808		10														317.085
1000000158	76	0	328.652	-56.7273	-42.4907							10													325.623	-72.1112	-42.4907	328.073	-72.1112	-14.2883	328.073	-72.1112	-14.2883		10														317.061
1000000158	77	0	328.478	-56.7267	-43.1881							10													325.449	-72.1023	-43.1881	327.959	-72.1023	-14.9981	327.959	-72.1023	-14.9981		10														316.949
1000000158	78	0	328.42	-56.7295	-43.3877							10													325.391	-72.1024	-43.3877	327.918	-72.1024	-15.2019	327.918	-72.1024	-15.2019		10														316.908
1000000158	79	0	328.188	-56.7459	-44.0797							10													325.159	-72.108	-44.0797	327.747	-72.108	-15.9113	327.747	-72.108	-15.9113		10														316.737
1000000158	80	0	327.952	-56.758	-44.7476							10													324.922	-72.1089	-44.7476	327.569	-72.1089	-16.597	327.569	-72.1089	-16.597		10														316.561
1000000158	81	0	327.89	-56.755	-44.9054							10													324.86	-72.103	-44.9054	327.52	-72.103	-16.7597	327.52	-72.103	-16.7597		10														316.513
1000000158	82	0	327.58	-56.7143	-45.6081							10													324.552	-72.0478	-45.6081	327.274	-72.0478	-17.4863	327.274	-72.0478	-17.4863		10														316.276
1000000158	83	0	327.36	-56.6814	-46.0969							10													324.334	-72.0045	-46.0969	327.099	-72.0045	-17.9921	327.099	-72.0045	-17.9921		10														316.107
1000000158	84	0	327.317	-56.6743	-46.1888							10													324.292	-71.9955	-46.1888	327.065	-71.9955	-18.0872	327.065	-71.9955	-18.0872		10														316.074
1000000158	85	0	327.298	-56.6707	-46.2303							10													324.273	-71.991	-46.2303	327.05	-71.991	-18.1302	327.05	-71.991	-18.1302		10														316.059
1000000243	1	0	207.088	-77.8539	-32.8529							6													203.2	-87.5009	-32.8529	205.274	-87.5009	-15.23	205.274	-87.5009	-15.23		6														193.303
1000000243	2	0	209.396	-76.6123	-34.8485							6													205.564	-86.3692	-34.8485	207.802	-86.3692	-17.0146	207.802	-86.3692	-17.0146		6														195.948
1000000243	3	0	212.381	-75.0214	-37.4128							6													208.62	-84.9203	-37.4128	211.067	-84.9203	-19.3062	211.067	-84.9203	-19.3062		6														199.363
1000000243	4	0	213.581	-74.3996	-38.4245							6													209.849	-84.3556	-38.4245	212.378	-84.3556	-20.2084	212.378	-84.3556	-20.2084		6														200.733
1000000243	5	0	214.156	-74.1223	-38.8863							6													210.436	-84.1056	-38.8863	213.003	-84.1056	-20.6179	213.003	-84.1056	-20.6179		6														201.383
1000000243	6	0	214.193	-74.1169	-38.9023							6													210.473	-84.102	-38.9023	213.041	-84.102	-20.6306	213.041	-84.102	-20.6306		6														201.421
1000000243	7	0	214.876	-74.19	-39.0091							6													211.152	-84.2071	-39.0091	213.727	-84.2071	-20.6785	213.727	-84.2071	-20.6785		6														202.089
1000000243	8	0	216.091	-74.3459	-39.1745							6													212.358	-84.42	-39.1745	214.943	-84.42	-20.7394	214.943	-84.42	-20.7394		6														203.271
1000000243	9	0	218.3	-74.6516	-39.4624							6													214.55	-84.8292	-39.4624	217.151	-84.8292	-20.8375	217.151	-84.8292	-20.8375		6														205.415
1000000243	10	0	221.386	-75.0848	-39.8774							6													217.612	-85.4069	-39.8774	220.238	-85.4069	-20.9872	220.238	-85.4069	-20.9872		6														208.41
1000000243	11	0	223.705	-75.3968	-40.2233							6													219.914	-85.8275	-40.2233	222.561	-85.8275	-21.1335	222.561	-85.8275	-21.1335		6														210.666
1000000243	12	0	226.414	-75.7226	-40.6901							6													222.605	-86.2803	-40.6901	225.282	-86.2803	-21.3668	225.282	-86.2803	-21.3668		6														213.313
1000000243	13	0	231.334	-76.2213	-41.6428							7													227.496	-87.0097	-41.6428	230.238	-87.0097	-21.8948	230.238	-87.0097	-21.8948		7														218.145
1000000243	14	0	236.033	-76.5719	-42.6462							7													232.174	-87.5808	-42.6462	234.984	-87.5808	-22.4916	234.984	-87.5808	-22.4916		7														222.788
1000000243	15	0	237.102	-76.5348	-42.9408							7													233.243	-87.5939	-42.9408	236.074	-87.5939	-22.693	236.074	-87.5939	-22.693		7														223.869
1000000243	16	0	239.909	-76.0529	-43.9161							7													236.069	-87.2445	-43.9161	238.975	-87.2445	-23.4212	238.975	-87.2445	-23.4212		7														226.791
1000000243	17	0	241.847	-75.5041	-44.6747							7													238.031	-86.7874	-44.6747	240.994	-86.7874	-24.0081	240.994	-86.7874	-24.0081		7														228.851
1000000243	18	0	244.411	-74.4421	-45.7867							7													240.642	-85.8471	-45.7867	243.691	-85.8471	-24.891	243.691	-85.8471	-24.891		7														231.641
1000000243	19	0	247.013	-73.0442	-46.9934							7													243.307	-84.573	-46.9934	246.45	-84.573	-25.8637	246.45	-84.573	-25.8637		7														234.533
1000000243	20	0	249.857	-71.1658	-48.3752							7													246.236	-82.8303	-48.3752	249.488	-82.8303	-26.9881	249.488	-82.8303	-26.9881		7														237.757
1000000243	21	0	252.059	-69.4172	-49.4785							7													248.518	-81.1872	-49.4785	251.856	-81.1872	-27.8908	251.856	-81.1872	-27.8908		7														240.306
1000000243	22	0	254.695	-66.973	-50.8202							7													251.265	-78.8696	-50.8202	254.709	-78.8696	-28.9909	254.709	-78.8696	-28.9909		7														243.415
1000000243	23	0	256.619	-64.9506	-51.7956							7													253.283	-76.9399	-51.7956	256.803	-76.9399	-29.789	256.803	-76.9399	-29.789		7														245.726
1000000243	24	0	260.195	-60.8602	-53.5748							7													257.047	-73.022	-53.5748	260.706	-73.022	-31.2374	260.706	-73.022	-31.2374		7														250.07
1000000243	25	0	260.862	-60.0253	-53.8758							7													257.753	-72.2194	-53.8758	261.435	-72.2194	-31.4764	261.435	-72.2194	-31.4764		8														250.891
1000000243	26	0	261.465	-59.1661	-54.0928							8													258.395	-71.3895	-54.0928	262.094	-71.3895	-31.6373	262.094	-71.3895	-31.6373		8														251.644
1000000243	27	0	263.156	-56.5358	-54.5941							8													260.208	-68.8416	-54.5941	263.943	-68.8416	-31.9806	263.943	-68.8416	-31.9806		8														253.786
1000000243	28	0	263.608	-55.7543	-54.7054							8													260.696	-68.0822	-54.7054	264.439	-68.0822	-32.0495	264.439	-68.0822	-32.0495		8														254.369
1000000243	29	0	264.534	-53.9412	-54.8821							8													261.707	-66.3146	-54.8821	265.461	-66.3146	-32.1384	265.461	-66.3146	-32.1384		8														255.595
1000000243	30	0	265.773	-51.3703	-55.0896							8													263.065	-63.8048	-55.0896	266.832	-63.8048	-32.2282	266.832	-63.8048	-32.2282		8														257.258
1000000243	31	0	266.441	-49.9241	-55.1913							8													263.8	-62.3916	-55.1913	267.573	-62.3916	-32.2662	267.573	-62.3916	-32.2662		8														258.162
1000000243	32	0	267.463	-47.6519	-55.3348							8													264.928	-60.1699	-55.3348	268.71	-60.1699	-32.312	268.71	-60.1699	-32.312		8														259.557
1000000243	33	0	268.287	-45.8437	-55.4433							8													265.836	-58.4025	-55.4433	269.623	-58.4025	-32.3419	269.623	-58.4025	-32.3419		8														260.676
1000000243	34	0	268.927	-44.5043	-55.5204							8													266.538	-57.0946	-55.5204	270.329	-57.0946	-32.3583	270.329	-57.0946	-32.3583		8														261.534
1000000243	35	0	269.468	-43.4632	-55.5775							8													267.127	-56.0801	-55.5775	270.921	-56.0801	-32.3644	270.921	-56.0801	-32.3644		8														262.243
1000000243	36	0	270.499	-41.6239	-55.6728							8													268.244	-54.2913	-55.6728	272.042	-54.2913	-32.3632	272.042	-54.2913	-32.3632		8														263.571
1000000243	37	0	271.069	-40.6831	-55.717							8													268.857	-53.3783	-55.717	272.657	-53.3783	-32.3544	272.657	-53.3783	-32.3544		8														264.291
1000000243	38	0	271.636	-39.8286	-55.7502							8													269.464	-52.5514	-55.7502	273.264	-52.5514	-32.3353	273.264	-52.5514	-32.3353		8														264.992
1000000243	39	0	271.697	-39.771	-55.7482							8													269.528	-52.4968	-55.7482	273.327	-52.4968	-32.3277	273.327	-52.4968	-32.3277		8														265.062
1000000243	40	0	272.695	-39.1822	-55.6559							8													270.552	-51.9555	-55.6559	274.34	-51.9555	-32.1476	274.34	-51.9555	-32.1476		8														266.132
1000000243	41	0	274.379	-38.2241	-55.4896							8													272.279	-51.0776	-55.4896	276.047	-51.0776	-31.8331	276.047	-51.0776	-31.8331		8														267.932
1000000243	42	0	276.45	-37.0449	-55.2749							8													274.404	-49.997	-55.2749	278.145	-49.997	-31.4362	278.145	-49.997	-31.4362		8														270.144
1000000243	43	0	277.249	-36.5669	-55.1858							8													275.224	-49.557	-55.1858	278.954	-49.557	-31.2769	278.954	-49.557	-31.2769		8														271
1000000243	44	0	278.571	-35.7137	-55.027							8													276.584	-48.767	-55.027	280.296	-48.767	-31.0015	280.296	-48.767	-31.0015		8														272.427
1000000243	45	0	279.345	-35.1639	-54.9292							8													277.384	-48.2542	-54.9292	281.084	-48.2542	-30.8352	281.084	-48.2542	-30.8352		8														273.271
1000000243	46	0	280.635	-34.1543	-54.7613							8													278.72	-47.3063	-54.7613	282.401	-47.3063	-30.5528	282.401	-47.3063	-30.5528		8														274.692
1000000243	47	0	281.71	-33.2454	-54.6221							8													279.837	-46.449	-54.6221	283.501	-46.449	-30.318	283.501	-46.449	-30.318		8														275.887
1000000243	48	0	282.339	-32.6597	-54.5456							8													280.492	-45.8935	-54.5456	284.148	-45.8935	-30.1852	284.148	-45.8935	-30.1852		8														276.596
1000000243	49	0	282.841	-32.1368	-54.493							8													281.018	-45.3947	-54.493	284.667	-45.3947	-30.0876	284.667	-45.3947	-30.0876		8														277.171
1000000243	50	0	283.652	-31.2317	-54.4249							8													281.87	-44.5287	-54.4249	285.51	-44.5287	-29.9463	285.51	-44.5287	-29.9463		8														278.112
1000000243	51	0	283.989	-30.8481	-54.4072							8													282.225	-44.1614	-54.4072	285.862	-44.1614	-29.8982	285.862	-44.1614	-29.8982		8														278.505
1000000243	52	0	284.494	-30.2813	-54.3976							8													282.756	-43.619	-54.3976	286.391	-43.619	-29.8429	286.391	-43.619	-29.8429		8														279.095
1000000243	53	0	284.817	-29.9437	-54.3965							8													283.095	-43.2969	-54.3965	286.728	-43.2969	-29.8126	286.728	-43.2969	-29.8126		8														279.468
1000000243	54	0	285.141	-29.6448	-54.394							8													283.432	-43.0135	-54.394	287.064	-43.0135	-29.781	287.064	-43.0135	-29.781		8														279.836
1000000243	55	0	285.506	-29.3538	-54.38							8													283.811	-42.7401	-54.38	287.44	-42.7401	-29.7345	287.44	-42.7401	-29.7345		8														280.242
1000000243	56	0	286.084	-28.9477	-54.3313							8													284.407	-42.3615	-54.3313	288.029	-42.3615	-29.6346	288.029	-42.3615	-29.6346		8														280.873
1000000243	57	0	286.665	-28.5765	-54.2467							8													285.006	-42.0181	-54.2467	288.619	-42.0181	-29.4987	288.619	-42.0181	-29.4987		8														281.499
1000000243	58	0	287.963	-27.7998	-53.983							8													286.339	-41.3032	-53.983	289.924	-41.3032	-29.1213	289.924	-41.3032	-29.1213		8														282.881
1000000243	59	0	289.318	-27.0068	-53.6438							8													287.729	-40.5748	-53.6438	291.28	-40.5748	-28.6635	291.28	-40.5748	-28.6635		8														284.314
1000000243	60	0	289.919	-26.6579	-53.4413							8													288.346	-40.2545	-53.4413	291.877	-40.2545	-28.4087	291.877	-40.2545	-28.4087		8														284.945
1000000243	61	0	290.75	-26.1752	-53.0758							8													289.199	-39.8114	-53.0758	292.695	-39.8114	-27.9711	292.695	-39.8114	-27.9711		9														285.811
1000000243	62	0	291.739	-25.6014	-52.5774							8													290.213	-39.2848	-52.5774	293.663	-39.2848	-27.3871	293.663	-39.2848	-27.3871		9														286.835
1000000243	63	0	291.902	-25.5097	-52.4754							8													290.38	-39.2008	-52.4754	293.821	-39.2008	-27.2711	293.821	-39.2008	-27.2711		9														287.001
1000000243	64	0	293.19	-24.8187	-51.5299							9													291.7	-38.5711	-51.5299	295.054	-38.5711	-26.2155	295.054	-38.5711	-26.2155		9														288.301
1000000243	65	0	293.551	-24.6541	-51.2787							9													292.068	-38.4236	-51.2787	295.399	-38.4236	-25.9336	295.399	-38.4236	-25.9336		9														288.661
1000000243	66	0	293.971	-24.5169	-51.0176							9													292.494	-38.3064	-51.0176	295.801	-38.3064	-25.6368	295.801	-38.3064	-25.6368		9														289.075
1000000243	67	0	294.628	-24.3735	-50.6523							9													293.157	-38.194	-50.6523	296.431	-38.194	-25.2157	296.431	-38.194	-25.2157		9														289.713
1000000243	68	0	295.392	-24.274	-50.2664							9													293.925	-38.1305	-50.2664	297.162	-38.1305	-24.7651	297.162	-38.1305	-24.7651		9														290.447
1000000243	69	0	295.849	-24.2667	-50.0629							9													294.382	-38.1447	-50.0629	297.6	-38.1447	-24.523	297.6	-38.1447	-24.523		9														290.88
1000000243	70	0	296.383	-24.325	-49.8607							9													294.912	-38.228	-49.8607	298.111	-38.228	-24.2759	298.111	-38.228	-24.2759		9														291.377
1000000243	71	0	296.479	-24.3662	-49.8419							9													295.006	-38.2737	-49.8419	298.202	-38.2737	-24.2491	298.202	-38.2737	-24.2491		9														291.463
1000000243	72	0	297.064	-24.8252	-49.8501							9													295.569	-38.7597	-49.8501	298.764	-38.7597	-24.2088	298.764	-38.7597	-24.2088		9														291.962
1000000243	73	0	297.167	-24.9358	-49.8763							9													295.666	-38.875	-49.8763	298.863	-38.875	-24.2264	298.863	-38.875	-24.2264		9														292.047
1000000243	74	0	297.516	-25.4539	-50.0884							9													295.991	-39.4089	-50.0884	299.205	-39.4089	-24.4097	299.205	-39.4089	-24.4097		9														292.322
1000000243	75	0	297.711	-25.7742	-50.2364							9													296.17	-39.738	-50.2364	299.397	-39.738	-24.5418	299.397	-39.738	-24.5418		9														292.473
1000000243	76	0	297.858	-26.0356	-50.367							9													296.305	-40.006	-50.367	299.542	-40.006	-24.6603	299.542	-40.006	-24.6603		9														292.585
1000000243	77	0	297.858	-26.0356	-50.3672							9													296.305	-40.0061	-50.3672	299.542	-40.0061	-24.6605	299.542	-40.0061	-24.6605		9														292.585
1000000243	78	0	297.658	-25.8546	-50.9111							9													296.114	-39.8159	-50.9111	299.398	-39.8159	-25.2189	299.398	-39.8159	-25.2189		9														292.465
1000000243	79	0	297.608	-25.8043	-51.0412							9													296.066	-39.7632	-51.0412	299.362	-39.7632	-25.3526	299.362	-39.7632	-25.3526		9														292.435
1000000243	80	0	297.55	-25.7359	-51.1812							9													296.011	-39.6922	-51.1812	299.319	-39.6922	-25.4968	299.319	-39.6922	-25.4968		9														292.401
1000000243	81	0	297.469	-25.6312	-51.3623							9													295.936	-39.5839	-51.3623	299.26	-39.5839	-25.6837	299.26	-39.5839	-25.6837		9														292.355
1000000243	82	0	297.287	-25.3827	-51.7578							9													295.766	-39.327	-51.7578	299.125	-39.327	-26.0924	299.125	-39.327	-26.0924		9														292.252
1000000243	83	0	297.178	-25.2315	-51.9922							9													295.664	-39.1709	-51.9922	299.043	-39.1709	-26.3347	299.043	-39.1709	-26.3347		9														292.19
1000000243	84	0	297.178	-25.2315	-51.9922							9													295.664	-39.1709	-51.9922	299.043	-39.1709	-26.3347	299.043	-39.1709	-26.3347		9														292.19
1000000243	85	0	296.954	-24.783	-51.3339							9													295.461	-38.7124	-51.3339	298.784	-38.7124	-25.6963	298.784	-38.7124	-25.6963		9														291.988
1000000497	1	0	47.3692	-53.9489	-26.9398							1													44.7813	-56.1156	-26.9398	46.9351	-56.1156	-22.9829	46.9351	-56.1156	-22.9829		1														39.8686
1000000497	2	0	52.4415	-54.6291	-29.5004							1													49.816	-57.0335	-29.5004	52.1717	-57.0335	-25.1003	52.1717	-57.0335	-25.1003		1														44.9574
1000000497	3	0	54.9694	-54.9909	-30.7569							1													52.3241	-57.5136	-30.7569	54.7787	-57.5136	-26.1362	54.7787	-57.5136	-26.1362		1														47.488
1000000497	4	0	58.0409	-55.4754	-32.2433							1													55.3694	-58.142	-32.2433	57.9406	-58.142	-27.3547	57.9406	-58.142	-27.3547		1														50.5518
1000000497	5	0	61.8124	-56.12	-34.0198							1													59.1064	-58.9632	-34.0198	61.8168	-58.9632	-28.8028	61.8168	-58.9632	-28.8028		1														54.3016
1000000497	6	0	61.9607	-56.1668	-34.0659							1													59.2524	-59.0168	-34.0659	61.9662	-59.0168	-28.8361	61.9662	-59.0168	-28.8361		1														54.4435
1000000497	7	0	63.1414	-56.7185	-34.2345							1													60.4058	-59.6235	-34.2345	63.1298	-59.6235	-28.9048	63.1298	-59.6235	-28.9048		1														55.526
1000000497	8	0	65.1777	-57.7072	-34.4965							1													62.3934	-60.7068	-34.4965	65.1326	-60.7068	-28.9946	65.1326	-60.7068	-28.9946		1														57.3844
1000000497	9	0	66.4567	-58.3276	-34.6764							1													63.6419	-61.3866	-34.6764	66.3919	-61.3866	-29.0663	66.3919	-61.3866	-29.0663		1														58.5532
1000000497	10	0	70.2323	-60.1182	-35.2808							2													67.3292	-63.3527	-35.2808	70.1176	-63.3527	-29.351	70.1176	-63.3527	-29.351		1														62.0162
1000000497	11	0	72.7286	-61.2341	-35.7362							2													69.7702	-64.5846	-35.7362	72.5888	-64.5846	-29.5944	72.5888	-64.5846	-29.5944		2														64.3219
1000000497	12	0	76.6452	-62.8319	-36.5463							2													73.6074	-66.3648	-36.5463	76.4815	-66.3648	-30.071	76.4815	-66.3648	-30.071		2														67.9731
1000000497	13	0	81.2952	-64.5441	-37.5847							2													78.1718	-68.2937	-37.5847	81.1184	-68.2937	-30.7124	81.1184	-68.2937	-30.7124		2														72.3453
1000000497	14	0	84.9956	-65.7128	-38.4602							2													81.8132	-69.635	-38.4602	84.8216	-69.635	-31.2711	84.8216	-69.635	-31.2711		2														75.861
1000000497	15	0	88.5953	-66.6149	-39.3503							2													85.3666	-70.7053	-39.3503	88.4384	-70.7053	-31.8518	88.4384	-70.7053	-31.8518		2														79.3234
1000000497	16	0	91.3711	-67.0944	-40.0565							2													88.1167	-71.3147	-40.0565	91.2392	-71.3147	-32.3185	91.2392	-71.3147	-32.3185		2														82.0308
1000000497	17	0	93.8993	-67.3058	-40.7089							2													90.6322	-71.6447	-40.7089	93.8015	-71.6447	-32.7519	93.8015	-71.6447	-32.7519		2														84.5352
1000000497	18	0	95.0235	-67.2413	-40.9979							2													91.7581	-71.6331	-40.9979	94.9482	-71.6331	-32.9428	94.9482	-71.6331	-32.9428		2														85.675
1000000497	19	0	98.0117	-66.6841	-41.7544							2													94.7692	-71.2169	-41.7544	98.0132	-71.2169	-33.4371	98.0132	-71.2169	-33.4371		2														88.7678
1000000497	20	0	99.8767	-66.1921	-42.2113							2													96.6553	-70.8131	-42.2113	99.9316	-70.8131	-33.73	99.9316	-70.8131	-33.73		2														90.7208
1000000497	21	0	102.345	-65.3588	-42.7867							3													99.1605	-70.0968	-42.7867	102.477	-70.0968	-34.0874	102.477	-70.0968	-34.0874		2														93.3338
1000000497	22	0	105.175	-64.2675	-43.4117							3													102.038	-69.1397	-43.4117	105.398	-69.1397	-34.4623	105.398	-69.1397	-34.4623		3														96.3485
1000000497	23	0	107.939	-63.1088	-43.9853							3													104.854	-68.1122	-43.9853	108.252	-68.1122	-34.7913	108.252	-68.1122	-34.7913		3														99.3053
1000000497	24	0	109.982	-62.1957	-44.3737							3													106.937	-67.2961	-44.3737	110.362	-67.2961	-34.9988	110.362	-67.2961	-34.9988		3														101.497
1000000497	25	0	110.943	-61.7311	-44.525							3													107.919	-66.8772	-44.525	111.353	-66.8772	-35.0649	111.353	-66.8772	-35.0649		3														102.532
1000000497	26	0	112.218	-61.0657	-44.6752							3													109.224	-66.2724	-44.6752	112.666	-66.2724	-35.1022	112.666	-66.2724	-35.1022		3														103.907
1000000497	27	0	113.089	-60.5787	-44.7418							3													110.117	-65.8269	-44.7418	113.561	-65.8269	-35.0916	113.561	-65.8269	-35.0916		3														104.85
1000000497	28	0	114.536	-59.7206	-44.7973							3													111.602	-65.0377	-44.7973	115.046	-65.0377	-35.019	115.046	-65.0377	-35.019		3														106.418
1000000497	29	0	114.786	-59.5521	-44.7862							3													111.86	-64.8812	-44.7862	115.302	-64.8812	-34.9857	115.302	-64.8812	-34.9857		3														106.691
1000000497	30	0	116.862	-57.992	-44.5289							3													114.007	-63.4204	-44.5289	117.419	-63.4204	-34.5445	117.419	-63.4204	-34.5445		3														108.968
1000000497	31	0	118.52	-56.7283	-44.3159							3													115.723	-62.236	-44.3159	119.109	-62.236	-34.1846	119.109	-62.236	-34.1846		3														110.789
1000000497	32	0	120.163	-55.4676	-44.1141							3													117.423	-61.0539	-44.1141	120.786	-61.0539	-33.8371	120.786	-61.0539	-33.8371		3														112.595
1000000497	33	0	121.448	-54.4827	-43.9722							3													118.753	-60.1305	-43.9722	122.099	-60.1305	-33.581	122.099	-60.1305	-33.581		3														114.009
1000000497	34	0	122.965	-53.3276	-43.8215							3													120.322	-59.048	-43.8215	123.649	-59.048	-33.2958	123.649	-59.048	-33.2958		3														115.678
1000000497	35	0	124.82	-51.9256	-43.6414							3													122.241	-57.7347	-43.6414	125.546	-57.7347	-32.9511	125.546	-57.7347	-32.9511		3														117.718
1000000497	36	0	126.052	-51.0035	-43.5106							3													123.515	-56.8715	-43.5106	126.804	-56.8715	-32.711	126.804	-56.8715	-32.711		3														119.07
1000000497	37	0	126.562	-50.6294	-43.4415							3													124.043	-56.5219	-43.4415	127.323	-56.5219	-32.5968	127.323	-56.5219	-32.5968		3														119.628
1000000497	38	0	128.468	-49.2591	-43.1402							3													126.011	-55.2426	-43.1402	129.258	-55.2426	-32.1271	129.258	-55.2426	-32.1271		3														121.703
1000000497	39	0	128.506	-49.2371	-43.139							3													126.05	-55.2225	-43.139	129.297	-55.2225	-32.1225	129.297	-55.2225	-32.1225		3														121.744
1000000497	40	0	129.515	-48.7893	-43.2256							3													127.079	-54.8226	-43.2256	130.329	-54.8226	-32.1202	130.329	-54.8226	-32.1202		3														122.816
1000000497	41	0	132.22	-47.6083	-43.4645							3													129.836	-53.77	-43.4645	133.097	-53.77	-32.1207	133.097	-53.77	-32.1207		3														125.691
1000000497	42	0	133.514	-47.0527	-43.5692							3													131.155	-53.2758	-43.5692	134.42	-53.2758	-32.1115	134.42	-53.2758	-32.1115		4														127.063
1000000497	43	0	134.185	-46.7736	-43.6066							4													131.838	-53.0286	-43.6066	135.104	-53.0286	-32.0899	135.104	-53.0286	-32.0899		4														127.772
1000000497	44	0	134.916	-46.4808	-43.6178							4													132.582	-52.7704	-43.6178	135.846	-52.7704	-32.037	135.846	-52.7704	-32.037		4														128.54
1000000497	45	0	136.05	-46.0375	-43.5896							4													133.736	-52.3809	-43.5896	136.993	-52.3809	-31.9095	136.993	-52.3809	-31.9095		4														129.725
1000000497	46	0	137.045	-45.6532	-43.521							4													134.748	-52.0438	-43.521	137.996	-52.0438	-31.754	137.996	-52.0438	-31.754		4														130.761
1000000497	47	0	138.633	-45.045	-43.3423							4													136.362	-51.511	-43.3423	139.589	-51.511	-31.4369	139.589	-51.511	-31.4369		4														132.406
1000000497	48	0	139.828	-44.59	-43.1566							4													137.578	-51.1126	-43.1566	140.784	-51.1126	-31.1472	140.784	-51.1126	-31.1472		4														133.64
1000000497	49	0	140.432	-44.3633	-43.0197							4													138.192	-50.9145	-43.0197	141.383	-50.9145	-30.9579	141.383	-50.9145	-30.9579		4														134.259
1000000497	50	0	141.532	-43.9555	-42.6947							4													139.309	-50.5589	-42.6947	142.469	-50.5589	-30.5379	142.469	-50.5589	-30.5379		4														135.379
1000000497	51	0	142.128	-43.7355	-42.4882							4													139.915	-50.3672	-42.4882	143.055	-50.3672	-30.28	143.055	-50.3672	-30.28		4														135.984
1000000497	52	0	142.634	-43.547	-42.2848							4													140.43	-50.2026	-42.2848	143.55	-50.2026	-30.0331	143.55	-50.2026	-30.0331		4														136.496
1000000497	53	0	143.049	-43.3859	-42.098							4													140.852	-50.0613	-42.098	143.955	-50.0613	-29.8105	143.955	-50.0613	-29.8105		4														136.914
1000000497	54	0	144.924	-42.6233	-41.2096							4													142.76	-49.3876	-41.2096	145.779	-49.3876	-28.7611	145.779	-49.3876	-28.7611		4														138.806
1000000497	55	0	145.363	-42.4204	-41.0063							4													143.209	-49.2056	-41.0063	146.209	-49.2056	-28.5199	146.209	-49.2056	-28.5199		4														139.254
1000000497	56	0	145.411	-42.3752	-40.9908							4													143.259	-49.1627	-40.9908	146.257	-49.1627	-28.5002	146.257	-49.1627	-28.5002		4														139.308
1000000497	57	0	147.131	-39.577	-40.7811							4													145.108	-46.4483	-40.7811	148.081	-46.4483	-28.132	148.081	-46.4483	-28.132		4														141.444
1000000497	58	0	147.649	-38.7313	-40.706							4													145.665	-45.628	-40.706	148.63	-45.628	-28.0092	148.63	-45.628	-28.0092		4														142.087
1000000497	59	0	147.848	-38.4182	-40.6582							4													145.879	-45.3246	-40.6582	148.839	-45.3246	-27.9432	148.839	-45.3246	-27.9432		4														142.331
1000000497	60	0	148.747	-37.0669	-40.3676							4													146.84	-44.017	-40.3676	149.771	-44.017	-27.5708	149.771	-44.017	-27.5708		4														143.414
1000000497	61	0	148.99	-36.7299	-40.2779							4													147.1	-43.6918	-40.2779	150.022	-43.6918	-27.4592	150.022	-43.6918	-27.4592		4														143.701
1000000497	62	0	149.104	-36.6068	-40.227							4													147.219	-43.5742	-40.227	150.136	-43.5742	-27.3982	150.136	-43.5742	-27.3982		4														143.829
1000000497	63	0	149.37	-36.3838	-40.0931							4													147.494	-43.3639	-40.0931	150.399	-43.3639	-27.241	150.399	-43.3639	-27.241		4														144.116
1000000497	64	0	149.848	-36.0269	-39.8459							4													147.989	-43.0299	-39.8459	150.871	-43.0299	-26.9521	150.871	-43.0299	-26.9521		4														144.624
1000000497	65	0	150.6	-35.4925	-39.4615							4													148.765	-42.5314	-39.4615	151.611	-42.5314	-26.5023	151.611	-42.5314	-26.5023		4														145.418
1000000497	66	0	150.861	-35.3088	-39.3369							4													149.035	-42.3602	-39.3369	151.869	-42.3602	-26.355	151.869	-42.3602	-26.355		4														145.695
1000000497	67	0	151.139	-35.1119	-39.221							4													149.322	-42.1766	-39.221	152.145	-42.1766	-26.2148	152.145	-42.1766	-26.2148		4														145.991
1000000497	68	0	151.526	-34.835	-39.0811							4													149.721	-41.9182	-39.0811	152.531	-41.9182	-26.041	152.531	-41.9182	-26.041		4														146.405
1000000497	69	0	152.105	-34.4212	-38.8954							4													150.319	-41.532	-38.8954	153.111	-41.532	-25.8045	153.111	-41.532	-25.8045		4														147.027
1000000497	70	0	152.551	-34.1094	-38.7693							4													150.78	-41.2416	-38.7693	153.559	-41.2416	-25.6392	153.559	-41.2416	-25.6392		4														147.506
1000000497	71	0	152.696	-34.0193	-38.7409							4													150.928	-41.1583	-38.7409	153.704	-41.1583	-25.5982	153.704	-41.1583	-25.5982		4														147.661
1000000497	72	0	153.709	-33.4585	-38.6104							4													151.967	-40.6458	-38.6104	154.728	-40.6458	-25.3786	154.728	-40.6458	-25.3786		4														148.738
1000000497	73	0	154.134	-33.2526	-38.5643							4													152.401	-40.4601	-38.5643	155.156	-40.4601	-25.2954	155.156	-40.4601	-25.2954		4														149.186
1000000497	74	0	154.431	-33.1475	-38.5396							4													152.703	-40.3691	-38.5396	155.455	-40.3691	-25.2447	155.455	-40.3691	-25.2447		4														149.493
1000000497	75	0	154.862	-33.0502	-38.5111							4													153.138	-40.2921	-38.5111	155.885	-40.2921	-25.1788	155.885	-40.2921	-25.1788		4														149.93
1000000497	76	0	155.073	-33.0324	-38.4982							4													153.349	-40.2843	-38.4982	156.095	-40.2843	-25.1478	156.095	-40.2843	-25.1478		4														150.14
1000000497	77	0	155.135	-33.05	-38.4943							4													153.41	-40.3047	-38.4943	156.155	-40.3047	-25.1386	156.155	-40.3047	-25.1386		4														150.197
1000000497	78	0	155.458	-33.2657	-38.4718							4													153.722	-40.5354	-38.4718	156.465	-40.5354	-25.0893	156.465	-40.5354	-25.0893		4														150.476
1000000497	79	0	155.496	-33.3113	-38.4692							4													153.758	-40.5827	-38.4692	156.5	-40.5827	-25.0837	156.5	-40.5827	-25.0837		4														150.506
1000000497	80	0	156.014	-34.379	-38.4339							4													154.226	-41.6736	-38.4339	156.963	-41.6736	-25.0083	156.963	-41.6736	-25.0083		4														150.834
1000000497	81	0	156.11	-34.5907	-38.421							4													154.312	-41.8896	-38.421	157.047	-41.8896	-24.988	157.047	-41.8896	-24.988		4														150.892
1000000497	82	0	156.13	-34.6456	-38.4102							4													154.329	-41.9454	-38.4102	157.064	-41.9454	-24.9757	157.064	-41.9454	-24.9757		4														150.902
1000000497	83	0	156.189	-34.841	-38.344							4													154.379	-42.1433	-38.344	157.108	-42.1433	-24.9055	157.108	-42.1433	-24.9055		4														150.922
1000000497	84	0	156.229	-34.9887	-38.2832							4													154.412	-42.2928	-38.2832	157.135	-42.2928	-24.8421	157.135	-42.2928	-24.8421		4														150.931
1000000497	85	0	156.489	-36.0266	-37.8106							4													154.623	-43.3417	-37.8106	157.305	-43.3417	-24.3531	157.305	-43.3417	-24.3531		4														150.974
1000000582	1	0	63.228	-55.0577	-33.4402							1													60.5704	-57.9686	-33.4402	63.2254	-57.9686	-28.0993	63.2254	-57.9686	-28.0993		1														55.8193
1000000582	2	0	65.8343	-57.4511	-33.5247							1													63.0613	-60.4818	-33.5247	65.7144	-60.4818	-27.9689	65.7144	-60.4818	-27.9689		1														57.989
1000000582	3	0	67.0563	-58.5988	-33.5519							1													64.2281	-61.6857	-33.5519	66.8791	-61.6857	-27.8955	66.8791	-61.6857	-27.8955		1														59.001
1000000582	4	0	70.2629	-61.678	-33.5874							2													67.2864	-64.9122	-33.5874	69.9292	-64.9122	-27.6675	69.9292	-64.9122	-27.6675		1														61.6422
1000000582	5	0	74.1209	-65.3849	-33.6192							2													70.9659	-68.7963	-33.6192	73.5977	-68.7963	-27.3823	73.5977	-68.7963	-27.3823		2														64.8186
1000000582	6	0	74.1725	-65.4084	-33.6238							2													71.0163	-68.8222	-33.6238	73.6483	-68.8222	-27.3825	73.6483	-68.8222	-27.3825		2														64.8658
1000000582	7	0	75.2276	-65.4766	-33.7865							2													72.0671	-68.9399	-33.7865	74.7092	-68.9399	-27.4541	74.7092	-68.9399	-27.4541		2														65.9048
1000000582	8	0	76.4388	-65.5014	-33.9911							2													73.2758	-69.0216	-33.9911	75.931	-69.0216	-27.5538	75.931	-69.0216	-27.5538		2														67.108
1000000582	9	0	80.6864	-65.4689	-34.7622							2													77.5202	-69.1887	-34.7622	80.2261	-69.1887	-27.9565	80.2261	-69.1887	-27.9565		2														71.3521
1000000582	10	0	85.2517	-65.3898	-35.6288							2													82.0842	-69.3244	-35.6288	84.8478	-69.3244	-28.4268	84.8478	-69.3244	-28.4268		2														75.9242
1000000582	11	0	87.6579	-65.3275	-36.1175							2													84.4906	-69.3752	-36.1175	87.2873	-69.3752	-28.7065	87.2873	-69.3752	-28.7065		2														78.3401
1000000582	12	0	91.4574	-65.204	-36.9398							2													88.2917	-69.4305	-36.9398	91.1452	-69.4305	-29.1983	91.1452	-69.4305	-29.1983		2														82.1634
1000000582	13	0	96.7594	-65.0203	-38.119							2													93.5965	-69.4961	-38.119	96.5318	-69.4961	-29.9162	96.5318	-69.4961	-29.9162		2														87.5033
1000000582	14	0	101.303	-64.8661	-39.1323							2													98.1419	-69.5556	-39.1323	101.148	-69.5556	-30.5344	101.148	-69.5556	-30.5344		2														92.0787
1000000582	15	0	107.602	-64.6721	-40.5153							3													104.443	-69.6578	-40.5153	107.545	-69.6578	-31.3695	107.545	-69.6578	-31.3695		3														98.4175
1000000582	16	0	109.931	-64.6258	-40.9929							3													106.772	-69.7211	-40.9929	109.906	-69.7211	-31.6447	109.906	-69.7211	-31.6447		3														100.754
1000000582	17	0	110.749	-64.6401	-41.12							3													107.589	-69.7739	-41.12	110.73	-69.7739	-31.701	110.73	-69.7739	-31.701		3														101.566
1000000582	18	0	111.883	-64.7157	-41.2207							3													108.717	-69.9026	-41.2207	111.863	-69.9026	-31.7042	111.863	-69.9026	-31.7042		3														102.676
1000000582	19	0	114.637	-64.9785	-41.3523							3													111.456	-70.2946	-41.3523	114.603	-70.2946	-31.5994	114.603	-70.2946	-31.5994		3														105.349
1000000582	20	0	116.35	-65.1711	-41.3789							3													113.158	-70.5675	-41.3789	116.302	-70.5675	-31.4793	116.302	-70.5675	-31.4793		3														107.002
1000000582	21	0	118.88	-65.4821	-41.3395							3													115.671	-70.9971	-41.3395	118.802	-70.9971	-31.2236	118.802	-70.9971	-31.2236		3														109.433
1000000582	22	0	121.176	-65.7525	-41.2598							3													117.952	-71.3751	-41.2598	121.067	-71.3751	-30.9478	121.067	-71.3751	-30.9478		3														111.636
1000000582	23	0	123.273	-65.9548	-41.164							3													120.037	-71.6757	-41.164	123.137	-71.6757	-30.6728	123.137	-71.6757	-30.6728		3														113.655
1000000582	24	0	125.562	-66.0972	-41.0591							3													122.317	-71.9255	-41.0591	125.398	-71.9255	-30.3719	125.398	-71.9255	-30.3719		3														115.87
1000000582	25	0	125.748	-66.0576	-41.0636							3													122.504	-71.8947	-41.0636	125.586	-71.8947	-30.3602	125.586	-71.8947	-30.3602		3														116.06
1000000582	26	0	127.061	-65.3496	-41.2081							3													123.849	-71.2492	-41.2081	126.938	-71.2492	-30.3883	126.938	-71.2492	-30.3883		3														117.48
1000000582	27	0	130.951	-63.0753	-41.6833							3													127.842	-69.1603	-41.6833	130.957	-69.1603	-30.5179	130.957	-69.1603	-30.5179		3														121.721
1000000582	28	0	130.953	-63.075	-41.6828							3													127.844	-69.16	-41.6828	130.959	-69.16	-30.5172	130.959	-69.16	-30.5172		3														121.722
1000000582	29	0	133.478	-63.6285	-39.2532							3													130.34	-69.8316	-39.2532	133.236	-69.8316	-27.8818	133.236	-69.8316	-27.8818		3														123.903
1000000582	30	0	134.84	-63.9271	-37.9422							4													131.686	-70.1939	-37.9422	134.465	-70.1939	-26.4596	134.465	-70.1939	-26.4596		4														125.079
1000000582	31	0	134.84	-63.9269	-37.942							4													131.687	-70.1937	-37.942	134.465	-70.1937	-26.4594	134.465	-70.1937	-26.4594		4														125.079
1000000582	32	0	135.661	-62.6546	-38.0638							4													132.566	-68.9614	-38.0638	135.352	-68.9614	-26.505	135.352	-68.9614	-26.505		4														126.108
1000000582	33	0	137.481	-59.8567	-38.3265							4													134.516	-66.2522	-38.3265	137.317	-66.2522	-26.5987	137.317	-66.2522	-26.5987		4														128.384
1000000582	34	0	139.727	-56.4604	-38.6305							4													136.919	-62.9651	-38.6305	139.737	-62.9651	-26.6947	139.737	-62.9651	-26.6947		4														131.18
1000000582	35	0	140.595	-55.2114	-38.7241							4													137.845	-61.7583	-38.7241	140.668	-61.7583	-26.7081	140.668	-61.7583	-26.7081		4														132.249
1000000582	36	0	141.073	-54.6029	-38.7463							4													138.351	-61.1729	-38.7463	141.174	-61.1729	-26.6867	141.174	-61.1729	-26.6867		4														132.822
1000000582	37	0	141.307	-54.3773	-38.7316							4													138.595	-60.9586	-38.7316	141.416	-60.9586	-26.6511	141.416	-60.9586	-26.6511		4														133.087
1000000582	38	0	142.979	-53.0904	-38.5178							4													140.326	-59.7517	-38.5178	143.122	-59.7517	-26.289	143.122	-59.7517	-26.289		4														134.926
1000000582	39	0	144.107	-52.2839	-38.3699							4													141.49	-58.9991	-38.3699	144.269	-58.9991	-26.0413	144.269	-58.9991	-26.0413		4														136.155
1000000582	40	0	145.133	-51.6085	-38.2433							4													142.547	-58.3727	-38.2433	145.311	-58.3727	-25.8242	145.311	-58.3727	-25.8242		4														137.265
1000000582	41	0	146.255	-50.9188	-38.1223							4													143.701	-57.7365	-38.1223	146.45	-57.7365	-25.6043	146.45	-57.7365	-25.6043		4														138.471
1000000582	42	0	147.27	-50.3199	-38.0316							4													144.743	-57.186	-38.0316	147.48	-57.186	-25.4242	147.48	-57.186	-25.4242		4														139.56
1000000582	43	0	148.265	-49.7396	-37.9592							4													145.763	-56.653	-37.9592	148.491	-56.653	-25.2642	148.491	-56.653	-25.2642		4														140.627
1000000582	44	0	149.385	-49.0724	-37.8874							4													146.913	-56.0392	-37.8874	149.63	-56.0392	-25.0935	149.63	-56.0392	-25.0935		4														141.832
1000000582	45	0	151.113	-48.0025	-37.7732							4													148.69	-55.0518	-37.7732	151.391	-55.0518	-24.8267	151.391	-55.0518	-24.8267		4														143.699
1000000582	46	0	151.642	-47.6378	-37.7249							4													149.236	-54.7123	-37.7249	151.93	-54.7123	-24.7317	151.93	-54.7123	-24.7317		4														144.275
1000000582	47	0	153.253	-46.3955	-37.5292							4													150.903	-53.5471	-37.5292	153.575	-53.5471	-24.393	153.575	-53.5471	-24.393		4														146.047
1000000582	48	0	153.953	-45.8062	-37.4283							4													151.63	-52.9913	-37.4283	154.29	-52.9913	-24.23	154.29	-52.9913	-24.23		4														146.824
1000000582	49	0	154.615	-45.1826	-37.3122							4													152.32	-52.3995	-37.3122	154.968	-52.3995	-24.0549	154.968	-52.3995	-24.0549		4														147.568
1000000582	50	0	155.501	-44.2828	-37.1327							4													153.248	-51.5424	-37.1327	155.877	-51.5424	-23.7961	155.877	-51.5424	-23.7961		4														148.573
1000000582	51	0	158.985	-40.6838	-36.3759							4													156.897	-48.1111	-36.3759	159.447	-48.1111	-22.7278	159.447	-48.1111	-22.7278		4														152.529
1000000582	52	0	159.686	-40.0282	-36.2101							4													157.628	-47.4892	-36.2101	160.161	-47.4892	-22.4997	160.161	-47.4892	-22.4997		4														153.312
1000000582	53	0	160.071	-39.7643	-36.103							4													158.025	-47.2437	-36.103	160.547	-47.2437	-22.3588	160.547	-47.2437	-22.3588		4														153.725
1000000582	54	0	161.066	-39.2769	-35.793							4													159.042	-46.8035	-35.793	161.533	-46.8035	-21.9624	161.533	-46.8035	-21.9624		4														154.757
1000000582	55	0	162.832	-38.5326	-35.2186							4													160.841	-46.1431	-35.2186	163.277	-46.1431	-21.2351	163.277	-46.1431	-21.2351		4														156.567
1000000582	56	0	164.357	-37.9299	-34.7083							4													162.393	-45.6127	-34.7083	164.779	-45.6127	-20.5932	164.779	-45.6127	-20.5932		4														158.121
1000000582	57	0	164.806	-37.7528	-34.5496							4													162.85	-45.4569	-34.5496	165.22	-45.4569	-20.3956	165.22	-45.4569	-20.3956		4														158.578
1000000582	58	0	165.025	-37.6586	-34.4638							4													163.072	-45.3731	-34.4638	165.435	-45.3731	-20.291	165.435	-45.3731	-20.291		4														158.801
1000000582	59	0	165.346	-37.5014	-34.3249							4													163.401	-45.2312	-34.3249	165.75	-45.2312	-20.1243	165.75	-45.2312	-20.1243		4														159.132
1000000582	60	0	165.654	-37.3345	-34.1856							5													163.717	-45.0789	-34.1856	166.053	-45.0789	-19.9583	166.053	-45.0789	-19.9583		5														159.45
1000000582	61	0	165.724	-37.2868	-34.1526							5													163.789	-45.0346	-34.1526	166.122	-45.0346	-19.9193	166.122	-45.0346	-19.9193		5														159.524
1000000582	62	0	165.914	-37.1288	-34.0617							5													163.985	-44.8857	-34.0617	166.31	-44.8857	-19.8117	166.31	-44.8857	-19.8117		5														159.728
1000000582	63	0	166.086	-36.9768	-33.9801							5													164.165	-44.742	-33.9801	166.481	-44.742	-19.715	166.481	-44.742	-19.715		5														159.916
1000000582	64	0	166.377	-36.7187	-33.8468							5													164.467	-44.4978	-33.8468	166.771	-44.4978	-19.5562	166.771	-44.4978	-19.5562		5														160.233
1000000582	65	0	166.87	-36.293	-33.6285							5													164.98	-44.0957	-33.6285	167.263	-44.0957	-19.2945	167.263	-44.0957	-19.2945		5														160.77
1000000582	66	0	167.498	-35.7742	-33.3604							5													165.632	-43.6071	-33.3604	167.889	-43.6071	-18.9712	167.889	-43.6071	-18.9712		5														161.45
1000000582	67	0	167.831	-35.5206	-33.226							5													165.976	-43.3693	-33.226	168.221	-43.3693	-18.8077	168.221	-43.3693	-18.8077		5														161.808
1000000582	68	0	168.963	-34.7108	-32.7877							5													167.145	-42.6137	-32.7877	169.348	-42.6137	-18.2703	169.348	-42.6137	-18.2703		5														163.017
1000000582	69	0	169.109	-34.6083	-32.7318							5													167.295	-42.5181	-32.7318	169.493	-42.5181	-18.2017	169.493	-42.5181	-18.2017		5														163.173
1000000582	70	0	169.109	-34.6083	-32.7318							5													167.295	-42.5181	-32.7318	169.493	-42.5181	-18.2017	169.493	-42.5181	-18.2017		5														163.173
1000000582	71	0	169.056	-35.0369	-32.9512							5													167.222	-42.9437	-32.9512	169.439	-42.9437	-18.4266	169.439	-42.9437	-18.4266		5														163.068
1000000582	72	0	169.016	-35.3316	-33.0981							5													167.169	-43.2363	-33.0981	169.398	-43.2363	-18.5775	169.398	-43.2363	-18.5775		5														162.993
1000000582	73	0	168.883	-36.2514	-33.5441							5													166.993	-44.1488	-33.5441	169.261	-44.1488	-19.0371	169.261	-44.1488	-19.0371		5														162.747
1000000582	74	0	168.756	-37.1005	-33.9509							5													166.826	-44.9909	-33.9509	169.13	-44.9909	-19.4567	169.13	-44.9909	-19.4567		5														162.516
1000000582	75	0	168.716	-37.3677	-34.0777							5													166.773	-45.256	-34.0777	169.089	-45.256	-19.5876	169.089	-45.256	-19.5876		5														162.443
1000000582	76	0	168.716	-37.3679	-34.0777							5													166.773	-45.2562	-34.0777	169.089	-45.2562	-19.5876	169.089	-45.2562	-19.5876		5														162.443
1000000582	77	0	169	-37.8359	-33.4148							5													167.035	-45.737	-33.4148	169.292	-45.737	-18.9046	169.292	-45.737	-18.9046		5														162.588
1000000582	78	0	169.198	-38.1607	-32.9545							5													167.217	-46.0708	-32.9545	169.434	-46.0708	-18.4303	169.434	-46.0708	-18.4303		5														162.688
1000000582	79	0	169.198	-38.1607	-32.9545							5													167.217	-46.0708	-32.9545	169.434	-46.0708	-18.4303	169.434	-46.0708	-18.4303		5														162.688
1000000582	80	0	169.178	-39.083	-33.7274							5													167.155	-46.9911	-33.7274	169.438	-46.9911	-19.2058	169.438	-46.9911	-19.2058		5														162.582
1000000582	81	0	169.159	-39.9864	-34.4845							5													167.093	-47.8926	-34.4845	169.442	-47.8926	-19.9653	169.442	-47.8926	-19.9653		5														162.478
1000000582	82	0	169.159	-39.9864	-34.4845							5													167.093	-47.8926	-34.4845	169.442	-47.8926	-19.9653	169.442	-47.8926	-19.9653		5														162.478
1000000582	83	0	169.181	-40.0136	-34.4157							5													167.114	-47.9208	-34.4157	169.457	-47.9208	-19.895	169.457	-47.9208	-19.895		5														162.489
1000000582	84	0	169.198	-40.0316	-34.3621							5													167.129	-47.9395	-34.3621	169.468	-47.9395	-19.8402	169.468	-47.9395	-19.8402		5														162.498
1000000582	85	0	169.507	-40.3317	-33.3302							5													167.424	-48.2539	-33.3302	169.673	-48.2539	-18.7868	169.673	-48.2539	-18.7868		5														162.663
1000000667	1	0	109.377	-84.5282	-27.6875							3													105.283	-89.5755	-27.6875	107.277	-89.5755	-18.517	107.277	-89.5755	-18.517		3														95.7634
1000000667	2	0	111.275	-85.4746	-25.9996							3													107.135	-90.61	-25.9996	108.976	-90.61	-16.6759	108.976	-90.61	-16.6759		3														97.3266
1000000667	3	0	112.463	-86.0688	-24.9361							3													108.293	-91.2594	-24.9361	110.038	-91.2594	-15.5166	110.038	-91.2594	-15.5166		3														98.3033
1000000667	4	0	114.528	-87.0967	-23.084							3													110.308	-92.3832	-23.084	111.887	-92.3832	-13.4978	111.887	-92.3832	-13.4978		3														100.003
1000000667	5	0	117.586	-88.5719	-20.3991							3													113.293	-94.0005	-20.3991	114.629	-94.0005	-10.5659	114.629	-94.0005	-10.5659		3														102.532
1000000667	6	0	119.02	-89.1932	-19.24							3													114.696	-94.6885	-19.24	115.927	-94.6885	-9.29024	115.927	-94.6885	-9.29024		3														103.738
1000000667	7	0	121.728	-90.1995	-17.3003							3													117.354	-95.821	-17.3003	118.408	-95.821	-7.12886	118.408	-95.821	-7.12886		3														106.065
1000000667	8	0	123.582	-90.7642	-16.1748							3													119.179	-96.4722	-16.1748	120.129	-96.4722	-5.85033	120.129	-96.4722	-5.85033		3														107.696
1000000667	9	0	125.601	-91.2207	-15.2191							3													121.175	-97.0231	-15.2191	122.035	-97.0231	-4.72625	122.035	-97.0231	-4.72625		3														109.522
1000000667	10	0	130.539	-92.084	-13.3277							3													126.067	-98.1175	-13.3277	126.747	-98.1175	-2.42053	126.747	-98.1175	-2.42053		3														114.069
1000000667	11	0	132.526	-92.3327	-12.7499							3													128.04	-98.4594	-12.7499	128.662	-98.4594	-1.67498	128.662	-98.4594	-1.67498		3														115.929
1000000667	12	0	136.382	-92.621	-11.9895							4													131.878	-98.9285	-11.9895	132.421	-98.9285	-0.586781	132.421	-98.9285	-0.586781		3														119.605
1000000667	13	0	139.607	-92.7462	-11.5586							4													135.094	-99.2052	-11.5586	135.588	-99.2052	0.119489	135.588	-99.2052	0.119489		4														122.715
1000000667	14	0	144.51	-92.7835	-11.1612							4													139.989	-99.4728	-11.1612	140.43	-99.4728	0.936915	140.43	-99.4728	0.936915		4														127.491
1000000667	15	0	149.943	-92.703	-10.912							4													145.42	-99.6479	-10.912	145.82	-99.6479	1.65299	145.82	-99.6479	1.65299		4														132.821
1000000667	16	0	152.797	-92.5784	-10.9023							4													148.277	-99.6575	-10.9023	148.665	-99.6575	1.90874	148.665	-99.6575	1.90874		4														135.644
1000000667	17	0	155.258	-92.3747	-11.0312							4													150.745	-99.5697	-11.0312	151.135	-99.5697	1.99289	151.135	-99.5697	1.99289		4														138.107
1000000667	18	0	157.302	-92.1157	-11.2629							4													152.799	-99.407	-11.2629	153.201	-99.407	1.93891	153.201	-99.407	1.93891		4														140.178
1000000667	19	0	161.813	-91.395	-11.9721							4													157.339	-98.8991	-11.9721	157.785	-98.8991	1.6233	157.785	-98.8991	1.6233		4														144.79
1000000667	20	0	162.014	-91.3241	-12.0462							4													157.543	-98.8378	-12.0462	157.995	-98.8378	1.56707	157.995	-98.8378	1.56707		4														145.005
1000000667	21	0	164.936	-89.5477	-13.9209							4													160.545	-97.2007	-13.9209	161.148	-97.2007	-0.0420906	161.148	-97.2007	-0.0420906		4														148.331
1000000667	22	0	166.527	-88.4829	-15.0019							5													162.184	-96.2118	-15.0019	162.874	-96.2118	-0.977878	162.874	-96.2118	-0.977878		4														150.163
1000000667	23	0	168.958	-86.6749	-16.7314							5													164.698	-94.5201	-16.7314	165.527	-94.5201	-2.48449	165.527	-94.5201	-2.48449		4														153.001
1000000667	24	0	169.421	-86.2409	-17.074							5													165.181	-94.1083	-17.074	166.038	-94.1083	-2.78425	166.038	-94.1083	-2.78425		5														153.557
1000000667	25	0	170.574	-84.8615	-17.9546							5													166.397	-92.7847	-17.9546	167.325	-92.7847	-3.55683	167.325	-92.7847	-3.55683		5														154.994
1000000667	26	0	171.442	-83.6865	-18.6075							5													167.32	-91.6517	-18.6075	168.301	-91.6517	-4.12779	168.301	-91.6517	-4.12779		5														156.098
1000000667	27	0	173.883	-80.1353	-20.3755							5													169.924	-88.2192	-20.3755	171.048	-88.2192	-5.66496	171.048	-88.2192	-5.66496		5														159.237
1000000667	28	0	175.341	-77.9964	-21.3649							5													171.482	-86.1512	-21.3649	172.684	-86.1512	-6.51646	172.684	-86.1512	-6.51646		5														161.11
1000000667	29	0	175.496	-77.7953	-21.4137							5													171.646	-85.9576	-21.4137	172.852	-85.9576	-6.55094	172.852	-85.9576	-6.55094		5														161.3
1000000667	30	0	176.451	-76.7079	-21.4285							5													172.651	-84.9163	-21.4285	173.855	-84.9163	-6.47917	173.855	-84.9163	-6.47917		5														162.42
1000000667	31	0	177.229	-75.8759	-21.4135							5													173.467	-84.1218	-21.4135	174.667	-84.1218	-6.39394	174.667	-84.1218	-6.39394		5														163.321
1000000667	32	0	177.43	-75.7013	-21.4175							5													173.676	-83.9568	-21.4175	174.875	-83.9568	-6.37991	174.875	-83.9568	-6.37991		5														163.548
1000000667	33	0	177.691	-75.5346	-21.4444							5													173.945	-83.8026	-21.4444	175.145	-83.8026	-6.38356	175.145	-83.8026	-6.38356		5														163.835
1000000667	34	0	177.881	-75.4498	-21.4849							5													174.139	-83.7268	-21.4849	175.342	-83.7268	-6.40718	175.342	-83.7268	-6.40718		5														164.039
1000000667	35	0	178.446	-75.2661	-21.6533							5													174.712	-83.5698	-21.6533	175.927	-83.5698	-6.52564	175.927	-83.5698	-6.52564		5														164.639
1000000667	36	0	180.446	-74.651	-22.2953							5													176.738	-83.0494	-22.2953	178.002	-83.0494	-6.99073	178.002	-83.0494	-6.99073		5														166.761
1000000667	37	0	181.108	-74.418	-22.5061							5													177.41	-82.8478	-22.5061	178.689	-82.8478	-7.14289	178.689	-82.8478	-7.14289		5														167.467
1000000667	38	0	182.176	-73.9667	-22.8372							5													178.499	-82.4472	-22.8372	179.802	-82.4472	-7.37897	179.802	-82.4472	-7.37897		5														168.621
1000000667	39	0	184.046	-73.0983	-23.4049							5													180.407	-81.6676	-23.4049	181.753	-81.6676	-7.78018	181.753	-81.6676	-7.78018		5														170.65
1000000667	40	0	185.738	-72.2786	-23.916							5													182.135	-80.9283	-23.916	183.518	-80.9283	-8.1406	183.518	-80.9283	-8.1406		5														172.492
1000000667	41	0	186.893	-71.7132	-24.27							5													183.316	-80.4178	-24.27	184.725	-80.4178	-8.39154	184.725	-80.4178	-8.39154		5														173.751
1000000667	42	0	187.27	-71.5395	-24.3927							5													183.701	-80.262	-24.3927	185.119	-80.262	-8.48072	185.119	-80.262	-8.48072		5														174.161
1000000667	43	0	187.519	-71.4431	-24.4828							5													183.954	-80.1774	-24.4828	185.379	-80.1774	-8.54858	185.379	-80.1774	-8.54858		5														174.429
1000000667	44	0	188.943	-70.969	-25.0236							5													185.399	-79.7709	-25.0236	186.865	-79.7709	-8.96298	186.865	-79.7709	-8.96298		5														175.953
1000000667	45	0	190.796	-70.3698	-25.7103							5													187.278	-79.2594	-25.7103	188.796	-79.2594	-9.48524	188.796	-79.2594	-9.48524		5														177.932
1000000667	46	0	191.489	-70.1458	-25.9394							5													187.981	-79.0682	-25.9394	189.516	-79.0682	-9.65305	189.516	-79.0682	-9.65305		5														178.669
1000000667	47	0	193.142	-69.5986	-26.4141							5													189.657	-78.5993	-26.4141	191.228	-78.5993	-9.9815	191.228	-78.5993	-9.9815		5														180.425
1000000667	48	0	193.741	-69.3805	-26.5636							5													190.266	-78.4095	-26.5636	191.847	-78.4095	-10.0781	191.847	-78.4095	-10.0781		5														181.062
1000000667	49	0	194.429	-69.0913	-26.709							5													190.967	-78.153	-26.709	192.557	-78.153	-10.1626	192.557	-78.153	-10.1626		5														181.798
1000000667	50	0	195.047	-68.7942	-26.8307							5													191.598	-77.8853	-26.8307	193.197	-77.8853	-10.2294	193.197	-77.8853	-10.2294		5														182.466
1000000667	51	0	195.506	-68.5405	-26.9259							5													192.068	-77.6535	-26.9259	193.674	-77.6535	-10.2838	193.674	-77.6535	-10.2838		5														182.966
1000000667	52	0	195.728	-68.3917	-26.9837							5													192.297	-77.5153	-26.9837	193.907	-77.5153	-10.3217	193.907	-77.5153	-10.3217		5														183.215
1000000667	53	0	196.5	-67.8038	-27.225							5													193.096	-76.9644	-27.225	194.724	-76.9644	-10.4932	194.724	-76.9644	-10.4932		5														184.091
1000000667	54	0	197.005	-67.4142	-27.3916							5													193.619	-76.5989	-27.3916	195.258	-76.5989	-10.6143	195.258	-76.5989	-10.6143		5														184.666
1000000667	55	0	197.146	-67.3116	-27.4408							5													193.765	-76.503	-27.4408	195.408	-76.503	-10.6506	195.408	-76.503	-10.6506		5														184.826
1000000667	56	0	198.013	-66.7275	-27.748							6													194.658	-75.9603	-27.748	196.324	-75.9603	-10.8798	196.324	-75.9603	-10.8798		5														185.801
1000000667	57	0	199.283	-65.8941	-28.1878							6													195.966	-75.1875	-28.1878	197.665	-75.1875	-11.2054	197.665	-75.1875	-11.2054		5														187.225
1000000667	58	0	200.269	-65.2678	-28.5101							6													196.98	-74.6083	-28.5101	198.704	-74.6083	-11.439	198.704	-74.6083	-11.439		6														188.326
1000000667	59	0	201.069	-64.7826	-28.7441							6													197.802	-74.1612	-28.7441	199.542	-74.1612	-11.6014	199.542	-74.1612	-11.6014		6														189.211
1000000667	60	0	201.938	-64.2788	-28.9627							6													198.693	-73.6988	-28.9627	200.45	-73.6988	-11.7425	200.45	-73.6988	-11.7425		6														190.168
1000000667	61	0	202.455	-63.9942	-29.0635							6													199.224	-73.4388	-29.0635	200.987	-73.4388	-11.7972	200.987	-73.4388	-11.7972		6														190.732
1000000667	62	0	202.874	-63.778	-29.1121							6													199.652	-73.2425	-29.1121	201.417	-73.2425	-11.8087	201.417	-73.2425	-11.8087		6														191.183
1000000667	63	0	203.569	-63.4333	-29.1476							6													200.363	-72.9309	-29.1476	202.129	-72.9309	-11.7828	202.129	-72.9309	-11.7828		6														191.927
1000000667	64	0	204.216	-63.1165	-29.1528							6													201.024	-72.6448	-29.1528	202.788	-72.6448	-11.731	202.788	-72.6448	-11.731		6														192.616
1000000667	65	0	204.455	-62.9981	-29.1392							6													201.268	-72.5378	-29.1392	203.03	-72.5378	-11.6965	203.03	-72.5378	-11.6965		6														192.869
1000000667	66	0	205.277	-62.582	-29.0479							6													202.109	-72.1608	-29.0479	203.86	-72.1608	-11.5331	203.86	-72.1608	-11.5331		6														193.738
1000000667	67	0	205.923	-62.2523	-28.9684							6													202.77	-71.8618	-28.9684	204.511	-71.8618	-11.397	204.511	-71.8618	-11.397		6														194.42
1000000667	68	0	206.349	-62.033	-28.9149							6													203.205	-71.6628	-28.9149	204.941	-71.6628	-11.3062	204.941	-71.6628	-11.3062		6														194.871
1000000667	69	0	206.35	-62.0322	-28.9157							6													203.207	-71.662	-28.9157	204.942	-71.662	-11.3069	204.942	-71.662	-11.3069		6														194.872
1000000667	70	0	206.591	-61.6982	-29.692							6													203.463	-71.3397	-29.692	205.264	-71.3397	-12.0582	205.264	-71.3397	-12.0582		6														195.23
1000000667	71	0	206.603	-61.6598	-29.773							6													203.477	-71.3019	-29.773	205.285	-71.3019	-12.1378	205.285	-71.3019	-12.1378		6														195.256
1000000667	72	0	206.597	-61.2334	-30.5971							6													203.491	-70.8757	-30.5971	205.37	-70.8757	-12.9576	205.37	-70.8757	-12.9576		6														195.391
1000000667	73	0	206.594	-61.1728	-30.7131							6													203.491	-70.815	-30.7131	205.38	-70.815	-13.0732	205.38	-70.815	-13.0732		6														195.408
1000000667	74	0	206.594	-61.1728	-30.7131							6													203.491	-70.815	-30.7131	205.38	-70.815	-13.0732	205.38	-70.815	-13.0732		6														195.408
1000000667	75	0	207.186	-61.5042	-30.4581							6													204.066	-71.1739	-30.4581	205.931	-71.1739	-12.7696	205.931	-71.1739	-12.7696		6														195.912
1000000667	76	0	207.578	-61.7217	-30.2846							6													204.448	-71.4096	-30.2846	206.296	-71.4096	-12.5638	206.296	-71.4096	-12.5638		6														196.247
1000000667	77	0	207.778	-61.8296	-30.1895							6													204.643	-71.5268	-30.1895	206.482	-71.5268	-12.4523	206.482	-71.5268	-12.4523		6														196.417
1000000667	78	0	208.233	-62.067	-29.9569							6													205.086	-71.7853	-29.9569	206.904	-71.7853	-12.1824	206.904	-71.7853	-12.1824		6														196.805
1000000667	79	0	208.572	-62.2391	-29.7734							6													205.417	-71.9732	-29.7734	207.218	-71.9732	-11.9711	207.218	-71.9732	-11.9711		6														197.094
1000000667	80	0	208.595	-62.2479	-29.7546							6													205.439	-71.983	-29.7546	207.238	-71.983	-11.9505	207.238	-71.983	-11.9505		6														197.113
1000000667	81	0	208.985	-62.3398	-29.3031							6													205.824	-72.0931	-29.3031	207.583	-72.0931	-11.4675	207.583	-72.0931	-11.4675		6														197.442
1000000667	82	0	208.985	-62.3398	-29.3031							6													205.824	-72.0931	-29.3031	207.583	-72.0931	-11.4675	207.583	-72.0931	-11.4675		6														197.442
1000000667	83	0	209.71	-62.2363	-31.4358							6													206.553	-72.0239	-31.4358	208.493	-72.0239	-13.5294	208.493	-72.0239	-13.5294		6														198.354
1000000667	84	0	209.818	-62.2189	-31.756							6													206.662	-72.0116	-31.756	208.629	-72.0116	-13.839	208.629	-72.0116	-13.839		6														198.491
1000000667	85	0	210.186	-62.1528	-32.8464							6													207.033	-71.9628	-32.8464	209.092	-71.9628	-14.8935	209.092	-71.9628	-14.8935		6														198.956
1000000753	1	0	80.1534	-50.7283	-39.0147							2													77.6806	-54.4394	-39.0147	80.7521	-54.4394	-32.1794	80.7521	-54.4394	-32.1794		2														73.6427
1000000753	2	0	81.6761	-51.6523	-39.0892							2													79.1582	-55.434	-39.0892	82.2307	-55.434	-32.1264	82.2307	-55.434	-32.1264		2														74.9913
1000000753	3	0	84.4254	-53.3	-39.2116							2													81.8271	-57.209	-39.2116	84.9002	-57.209	-32.0185	84.9002	-57.209	-32.0185		2														77.4288
1000000753	4	0	88.0818	-55.4498	-39.3502							2													85.3783	-59.5284	-39.3502	88.4502	-59.5284	-31.8507	88.4502	-59.5284	-31.8507		2														80.6751
1000000753	5	0	90.478	-56.8149	-39.4162							2													87.7077	-61.0046	-39.4162	90.7766	-61.0046	-31.7159	90.7766	-61.0046	-31.7159		2														82.8077
1000000753	6	0	91.732	-57.4874	-39.4281							2													88.9288	-61.7353	-39.4281	91.9941	-61.7353	-31.6226	91.9941	-61.7353	-31.6226		2														83.9289
1000000753	7	0	93.0169	-58.1264	-39.4155							2													90.1821	-62.4339	-39.4155	93.2417	-62.4339	-31.502	93.2417	-62.4339	-31.502		2														85.0838
1000000753	8	0	93.4329	-58.3064	-39.4013							2													90.5893	-62.6333	-39.4013	93.6462	-62.6333	-31.4528	93.6462	-62.6333	-31.4528		2														85.4613
1000000753	9	0	94.079	-58.5373	-39.3646							2													91.2238	-62.8942	-39.3646	94.2751	-62.8942	-31.3616	94.2751	-62.8942	-31.3616		2														86.0545
1000000753	10	0	102.687	-61.3236	-38.8294							3													99.6913	-66.0821	-38.8294	102.665	-66.0821	-30.0991	102.665	-66.0821	-30.0991		2														94.0017
1000000753	11	0	105.214	-62.0723	-38.7048							3													102.18	-66.9488	-38.7048	105.134	-66.9488	-29.7606	105.134	-66.9488	-29.7606		3														96.3492
1000000753	12	0	110.415	-63.4244	-38.5401							3													107.312	-68.5437	-38.5401	110.232	-68.5437	-29.1546	110.232	-68.5437	-29.1546		3														101.219
1000000753	13	0	112.44	-63.8459	-38.5211							3													109.315	-69.06	-38.5211	112.227	-69.06	-28.9631	112.227	-69.06	-28.9631		3														103.137
1000000753	14	0	114.828	-64.1774	-38.5649							3													111.684	-69.5033	-38.5649	114.591	-69.5033	-28.8026	114.591	-69.5033	-28.8026		3														105.431
1000000753	15	0	117.359	-64.3843	-38.6626							3													114.204	-69.829	-38.6626	117.109	-69.829	-28.683	117.109	-69.829	-28.683		3														107.892
1000000753	16	0	122.535	-64.6265	-38.9146							3													119.362	-70.3142	-38.9146	122.27	-70.3142	-28.4898	122.27	-70.3142	-28.4898		3														112.958
1000000753	17	0	123.68	-64.639	-38.9701							3													120.505	-70.3805	-38.9701	123.413	-70.3805	-28.4467	123.413	-70.3805	-28.4467		3														114.085
1000000753	18	0	125.342	-64.5827	-39.0414							3													122.168	-70.4023	-39.0414	125.076	-70.4023	-28.3745	125.076	-70.4023	-28.3745		3														115.733
1000000753	19	0	126.547	-64.4874	-39.0785							3													123.376	-70.3638	-39.0785	126.283	-70.3638	-28.3074	126.283	-70.3638	-28.3074		3														116.936
1000000753	20	0	128.936	-64.1896	-39.1196							3													125.777	-70.1786	-39.1196	128.679	-70.1786	-28.1416	128.679	-70.1786	-28.1416		3														119.336
1000000753	21	0	132.068	-63.6788	-39.1406							3													128.929	-69.8156	-39.1406	131.821	-69.8156	-27.891	131.821	-69.8156	-27.891		3														122.499
1000000753	22	0	134.957	-63.065	-39.1272							4													131.843	-69.3382	-39.1272	134.723	-69.3382	-27.6267	134.723	-69.3382	-27.6267		4														125.438
1000000753	23	0	137.556	-62.3356	-39.0806							4													134.474	-68.7318	-39.0806	137.34	-68.7318	-27.3537	137.34	-68.7318	-27.3537		4														128.109
1000000753	24	0	139.073	-61.7391	-39.0244							4													136.018	-68.2073	-39.0244	138.873	-68.2073	-27.1647	138.873	-68.2073	-27.1647		4														129.694
1000000753	25	0	141.077	-60.6811	-38.9082							4													138.069	-67.2446	-38.9082	140.907	-67.2446	-26.8723	140.907	-67.2446	-26.8723		4														131.829
1000000753	26	0	142.21	-59.8956	-38.8164							4													139.238	-66.5132	-38.8164	142.064	-66.5132	-26.6802	142.064	-66.5132	-26.6802		4														133.065
1000000753	27	0	143.576	-58.6723	-38.6688							4													140.659	-65.3555	-38.6688	143.467	-65.3555	-26.4107	143.467	-65.3555	-26.4107		4														134.596
1000000753	28	0	145.612	-56.5484	-38.4076							4													142.793	-63.3296	-38.4076	145.57	-63.3296	-25.9667	145.57	-63.3296	-25.9667		4														136.928
1000000753	29	0	147.436	-54.4751	-38.1453							4													144.713	-61.3443	-38.1453	147.461	-61.3443	-25.54	147.461	-61.3443	-25.54		4														139.042
1000000753	30	0	150.027	-51.4018	-37.7394							4													147.446	-58.3962	-37.7394	150.148	-58.3962	-24.9002	150.148	-58.3962	-24.9002		4														142.064
1000000753	31	0	152.461	-48.53	-37.3341							4													150.011	-55.642	-37.3341	152.669	-55.642	-24.2755	152.669	-55.642	-24.2755		4														144.897
1000000753	32	0	154.297	-46.4717	-37.0094							4													151.942	-53.6722	-37.0094	154.565	-53.6722	-23.7857	154.565	-53.6722	-23.7857		4														147.015
1000000753	33	0	154.741	-46.0909	-36.9203							4													152.403	-53.3127	-36.9203	155.017	-53.3127	-23.6572	155.017	-53.3127	-23.6572		4														147.507
1000000753	34	0	156.64	-44.8913	-36.5059							4													154.357	-52.2037	-36.5059	156.927	-52.2037	-23.0761	156.927	-52.2037	-23.0761		4														149.536
1000000753	35	0	157.564	-44.4299	-36.3036							4													155.302	-51.7863	-36.3036	157.852	-51.7863	-22.7932	157.852	-51.7863	-22.7932		4														150.504
1000000753	36	0	158.264	-44.2144	-36.1548							4													156.011	-51.6039	-36.1548	158.545	-51.6039	-22.5839	158.545	-51.6039	-22.5839		4														151.214
1000000753	37	0	161.128	-43.6767	-35.5647							4													158.897	-51.2014	-35.5647	161.37	-51.2014	-21.7473	161.37	-51.2014	-21.7473		4														154.067
1000000753	38	0	163.204	-43.3673	-35.1524							4													160.985	-50.9899	-35.1524	163.414	-50.9899	-21.1568	163.414	-50.9899	-21.1568		4														156.122
1000000753	39	0	164.706	-43.1982	-34.8736							4													162.494	-50.8916	-34.8736	164.894	-50.8916	-20.749	164.894	-50.8916	-20.749		4														157.603
1000000753	40	0	166.193	-43.0786	-34.6207							5													163.985	-50.842	-34.6207	166.357	-50.842	-20.3687	166.357	-50.842	-20.3687		5														159.062
1000000753	41	0	170.927	-42.7823	-33.858							5													168.728	-50.7685	-33.858	171.017	-50.7685	-19.2004	171.017	-50.7685	-19.2004		5														163.696
1000000753	42	0	171.813	-42.7462	-33.7184							5													169.614	-50.7742	-33.7184	171.888	-50.7742	-18.985	171.888	-50.7742	-18.985		5														164.56
1000000753	43	0	172.207	-42.7531	-33.6582							5													170.007	-50.7995	-33.6582	172.275	-50.7995	-18.8911	172.275	-50.7995	-18.8911		5														164.941
1000000753	44	0	173.257	-42.8284	-33.5014							5													171.052	-50.9241	-33.5014	173.302	-50.9241	-18.6449	173.302	-50.9241	-18.6449		5														165.946
1000000753	45	0	174.858	-42.9795	-33.2658							5													172.645	-51.1503	-33.2658	174.868	-51.1503	-18.273	174.868	-51.1503	-18.273		5														167.474
1000000753	46	0	176.456	-43.1537	-33.038							5													174.233	-51.3994	-33.038	176.431	-51.3994	-17.9093	176.431	-51.3994	-17.9093		5														168.996
1000000753	47	0	179.831	-43.5482	-32.5792							5													177.586	-51.9521	-32.5792	179.732	-51.9521	-17.1634	179.732	-51.9521	-17.1634		5														172.206
1000000753	48	0	181.167	-43.7054	-32.4208							5													178.912	-52.1718	-32.4208	181.04	-52.1718	-16.8914	181.04	-52.1718	-16.8914		5														173.479
1000000753	49	0	182.797	-43.8906	-32.2723							5													180.532	-52.4335	-32.2723	182.641	-52.4335	-16.6039	182.641	-52.4335	-16.6039		5														175.037
1000000753	50	0	183.722	-43.9827	-32.2249							5													181.452	-52.569	-32.2249	183.553	-52.569	-16.4775	183.553	-52.569	-16.4775		5														175.926
1000000753	51	0	184.59	-44.0461	-32.2271							5													182.315	-52.6731	-32.2271	184.414	-52.6731	-16.4053	184.414	-52.6731	-16.4053		5														176.768
1000000753	52	0	186.156	-44.1169	-32.295							5													183.877	-52.8174	-32.295	185.975	-52.8174	-16.3385	185.975	-52.8174	-16.3385		5														178.301
1000000753	53	0	187.589	-44.1391	-32.3913							5													185.307	-52.907	-32.3913	187.408	-52.907	-16.3112	187.408	-52.907	-16.3112		5														179.713
1000000753	54	0	188.1	-44.1102	-32.4417							5													185.819	-52.9021	-32.4417	187.922	-52.9021	-16.3173	187.922	-52.9021	-16.3173		5														180.224
1000000753	55	0	189.595	-43.9157	-32.6256							5													187.322	-52.7781	-32.6256	189.436	-52.7781	-16.3711	189.436	-52.7781	-16.3711		5														181.741
1000000753	56	0	190.397	-43.7712	-32.7251							5													188.13	-52.6715	-32.7251	190.249	-52.6715	-16.4006	190.249	-52.6715	-16.4006		5														182.562
1000000753	57	0	190.948	-43.6313	-32.7874							5													188.686	-52.5576	-32.7874	190.809	-52.5576	-16.4148	190.809	-52.5576	-16.4148		5														183.131
1000000753	58	0	192.215	-43.236	-32.9132							5													189.97	-52.2222	-32.9132	192.099	-52.2222	-16.4296	192.099	-52.2222	-16.4296		5														184.452
1000000753	59	0	192.863	-43.009	-32.9663							5													190.628	-52.026	-32.9663	192.759	-52.026	-16.4258	192.759	-52.026	-16.4258		5														185.131
1000000753	60	0	193.189	-42.8734	-32.9801							5													190.961	-51.9058	-32.9801	193.092	-51.9058	-16.4108	193.092	-51.9058	-16.4108		5														185.476
1000000753	61	0	193.859	-42.5512	-32.9781							5													191.645	-51.6155	-32.9781	193.773	-51.6155	-16.35	193.773	-51.6155	-16.35		5														186.187
1000000753	62	0	194.457	-42.2324	-32.9513							5													192.257	-51.3252	-32.9513	194.381	-51.3252	-16.2706	194.381	-51.3252	-16.2706		5														186.825
1000000753	63	0	194.964	-41.9261	-32.8975							5													192.778	-51.0431	-32.8975	194.895	-51.0431	-16.172	194.895	-51.0431	-16.172		5														187.37
1000000753	64	0	195.371	-41.6419	-32.8182							5													193.198	-50.7782	-32.8182	195.306	-50.7782	-16.0569	195.306	-50.7782	-16.0569		5														187.809
1000000753	65	0	195.598	-41.4463	-32.7385							5													193.434	-50.5935	-32.7385	195.535	-50.5935	-15.9572	195.535	-50.5935	-15.9572		5														188.058
1000000753	66	0	195.946	-41.0811	-32.5522							5													193.798	-50.245	-32.5522	195.882	-50.245	-15.7402	195.882	-50.245	-15.7402		5														188.445
1000000753	67	0	196.58	-40.3475	-32.1458							5													194.466	-49.5421	-32.1458	196.512	-49.5421	-15.2778	196.512	-49.5421	-15.2778		5														189.155
1000000753	68	0	197.116	-39.7058	-31.7804							5													195.032	-48.9263	-31.7804	197.044	-48.9263	-14.8651	197.044	-48.9263	-14.8651		5														189.757
1000000753	69	0	197.116	-39.7058	-31.7804							5													195.032	-48.9263	-31.7804	197.044	-48.9263	-14.8651	197.044	-48.9263	-14.8651		5														189.757
1000000753	70	0	197.534	-40.3036	-31.7497							6													195.421	-49.5431	-31.7497	197.43	-49.5431	-14.8009	197.43	-49.5431	-14.8009		5														190.066
1000000753	71	0	197.841	-40.7602	-31.721							6													195.707	-50.0136	-31.721	197.712	-50.0136	-14.7476	197.712	-50.0136	-14.7476		6														190.289
1000000753	72	0	198.051	-41.0974	-31.692							6													195.901	-50.3603	-31.692	197.902	-50.3603	-14.7021	197.902	-50.3603	-14.7021		6														190.437
1000000753	73	0	198.357	-41.6303	-31.6352							6													196.181	-50.907	-31.6352	198.177	-50.907	-14.6214	198.177	-50.907	-14.6214		6														190.644
1000000753	74	0	198.596	-42.0693	-31.5839							6													196.399	-51.3567	-31.5839	198.389	-51.3567	-14.5515	198.389	-51.3567	-14.5515		6														190.801
1000000753	75	0	198.841	-42.533	-31.529							6													196.623	-51.8315	-31.529	198.607	-51.8315	-14.4776	198.607	-51.8315	-14.4776		6														190.961
1000000753	76	0	198.849	-42.5442	-31.5302							6													196.63	-51.843	-31.5302	198.615	-51.843	-14.4781	198.615	-51.843	-14.4781		6														190.967
1000000753	77	0	199.088	-42.7988	-31.631							6													196.857	-52.1086	-31.631	198.85	-52.1086	-14.559	198.85	-52.1086	-14.559		6														191.168
1000000753	78	0	200.464	-44.2454	-32.2232							6													198.163	-53.6183	-32.2232	200.202	-53.6183	-15.0365	200.202	-53.6183	-15.0365		6														192.33
1000000753	79	0	200.548	-44.3323	-32.2592							6													198.243	-53.709	-32.2592	200.284	-53.709	-15.0655	200.284	-53.709	-15.0655		6														192.4
1000000753	80	0	200.548	-44.3323	-32.2593							6													198.243	-53.709	-32.2593	200.285	-53.709	-15.0656	200.285	-53.709	-15.0656		6														192.401
1000000753	81	0	200.832	-43.9766	-32.3683							6													198.543	-53.3671	-32.3683	200.593	-53.3671	-15.1483	200.593	-53.3671	-15.1483		6														192.748
1000000753	82	0	201.254	-43.4195	-32.5326							6													198.991	-52.8304	-32.5326	201.054	-52.8304	-15.2734	201.054	-52.8304	-15.2734		6														193.27
1000000753	83	0	201.292	-43.3408	-32.5498							6													199.033	-52.7536	-32.5498	201.097	-52.7536	-15.287	201.097	-52.7536	-15.287		6														193.321
1000000753	84	0	201.695	-41.8173	-32.7918							6													199.507	-51.2507	-32.7918	201.59	-51.2507	-15.4873	201.59	-51.2507	-15.4873		6														193.991
1000000753	85	0	201.846	-41.2222	-32.8845							6													199.686	-50.6633	-32.8845	201.776	-50.6633	-15.5642	201.776	-50.6633	-15.5642		6														194.246
1000000838	1	0	108.542	-115.849	5.59055							3													102.977	-120.822	5.59055	102.113	-120.822	14.4388	102.113	-120.822	14.4388		2														86.8907
1000000838	2	0	110.834	-115.491	6.51734							3													105.284	-120.573	6.51734	104.331	-120.573	15.5608	104.331	-120.573	15.5608		3														89.1228
1000000838	3	0	114.568	-114.905	8.01222							3													109.041	-120.163	8.01222	107.946	-120.163	17.3737	107.946	-120.163	17.3737		3														92.7607
1000000838	4	0	121.131	-113.869	10.5963							3													115.645	-119.436	10.5963	114.303	-119.436	20.517	114.303	-119.436	20.517		3														99.159
1000000838	5	0	124.137	-113.393	11.7287							3													118.67	-119.102	11.7287	117.219	-119.102	21.9057	117.219	-119.102	21.9057		3														102.094
1000000838	6	0	125.839	-113.125	12.2993							3													120.383	-118.914	12.2993	118.877	-118.914	22.6218	118.877	-118.914	22.6218		3														103.762
1000000838	7	0	130.381	-112.426	13.6341							3													124.953	-118.43	13.6341	123.315	-118.43	24.3452	123.315	-118.43	24.3452		3														108.226
1000000838	8	0	131.762	-112.233	13.9467							3													126.341	-118.302	13.9467	124.671	-118.302	24.7761	124.671	-118.302	24.7761		3														109.588
1000000838	9	0	135.856	-111.725	14.5735							4													130.455	-117.987	14.5735	128.715	-117.987	25.7549	128.715	-117.987	25.7549		3														113.641
1000000838	10	0	143.012	-110.873	15.4145							4													137.643	-117.472	15.4145	135.804	-117.472	27.2118	135.804	-117.472	27.2118		4														120.74
1000000838	11	0	147.508	-110.34	15.7447							4													142.159	-117.151	15.7447	140.275	-117.151	27.9298	140.275	-117.151	27.9298		4														125.217
1000000838	12	0	150.94	-109.916	15.752							4													145.607	-116.889	15.752	143.71	-116.889	28.234	143.71	-116.889	28.234		4														128.659
1000000838	13	0	156.785	-109.137	15.357							4													151.483	-116.385	15.357	149.597	-116.385	28.3465	149.597	-116.385	28.3465		4														134.564
1000000838	14	0	158.731	-108.821	15.0021							4													153.441	-116.161	15.0021	151.578	-116.161	28.1616	151.578	-116.161	28.1616		4														136.558
1000000838	15	0	161.72	-108.209	14.0086							4													156.456	-115.69	14.0086	154.668	-115.69	27.4314	154.668	-115.69	27.4314		4														139.682
1000000838	16	0	165.26	-107.365	12.4395							4													160.032	-115.014	12.4395	158.366	-115.014	26.1761	158.366	-115.014	26.1761		4														143.434
1000000838	17	0	168.231	-106.553	10.807							5													163.037	-114.342	10.807	161.5	-114.342	24.8085	161.5	-114.342	24.8085		4														146.626
1000000838	18	0	170.522	-105.828	9.26812							5													165.36	-113.725	9.26812	163.947	-113.725	23.4755	163.947	-113.725	23.4755		4														149.13
1000000838	19	0	174.14	-104.543	6.47811							5													169.034	-112.612	6.47811	167.848	-112.612	21.0123	167.848	-112.612	21.0123		5														153.136
1000000838	20	0	175.199	-104.107	5.54759							5													170.112	-112.226	5.54759	169.003	-112.226	20.1781	169.003	-112.226	20.1781		5														154.328
1000000838	21	0	177.181	-103.149	3.5822							5													172.138	-111.363	3.5822	171.189	-111.363	18.3944	171.189	-111.363	18.3944		5														156.603
1000000838	22	0	178.388	-102.487	2.31372							5													173.374	-110.758	2.31372	172.53	-110.758	17.2371	172.53	-110.758	17.2371		5														158.007
1000000838	23	0	179.888	-101.552	0.676537							5													174.916	-109.895	0.676537	174.208	-109.895	15.7388	174.208	-109.895	15.7388		5														159.776
1000000838	24	0	180.494	-101.106	0.00529931							5													175.542	-109.477	0.00529931	174.89	-109.477	15.124	174.89	-109.477	15.124		5														160.503
1000000838	25	0	182.066	-99.7748	-1.74281							5													177.176	-108.222	-1.74281	176.667	-108.222	13.5231	176.667	-108.222	13.5231		5														162.418
1000000838	26	0	182.94	-98.9804	-2.70835							5													178.086	-107.469	-2.70835	177.658	-107.469	12.6396	177.658	-107.469	12.6396		5														163.491
1000000838	27	0	183.711	-98.233	-3.55051							5													178.891	-106.759	-3.55051	178.532	-106.759	11.8698	178.532	-106.759	11.8698		5														164.445
1000000838	28	0	184.407	-97.5333	-4.3057							5													179.619	-106.093	-4.3057	179.323	-106.093	11.1802	179.323	-106.093	11.1802		5														165.309
1000000838	29	0	184.407	-97.5333	-4.3057							5													179.619	-106.093	-4.3057	179.323	-106.093	11.1802	179.323	-106.093	11.1802		5														165.309
1000000838	30	0	187.058	-98.409	-0.625356							5													182.226	-107.092	-0.625356	181.603	-107.092	15.0714	181.603	-107.092	15.0714		5														167.454
1000000838	31	0	187.13	-98.4327	-0.525752							5													182.297	-107.119	-0.525752	181.665	-107.119	15.1767	181.665	-107.119	15.1767		5														167.512
1000000838	32	0	187.13	-98.4327	-0.525752							5													182.297	-107.119	-0.525752	181.665	-107.119	15.1767	181.665	-107.119	15.1767		5														167.512
1000000838	33	0	187.516	-98.0393	-1.15216							5													182.701	-106.744	-1.15216	182.121	-106.744	14.5874	182.121	-106.744	14.5874		5														168.01
1000000838	34	0	191.025	-94.5052	-6.75512							5													186.372	-103.379	-6.75512	186.261	-103.379	9.32142	186.261	-103.379	9.32142		5														172.523
1000000838	35	0	192.213	-93.3606	-8.5403							5													187.612	-102.291	-8.5403	187.651	-102.291	7.64972	187.651	-102.291	7.64972		5														174.033
1000000838	36	0	193.928	-91.8213	-10.882							5													189.398	-100.834	-10.882	189.632	-100.834	5.47054	189.632	-100.834	5.47054		5														176.174
1000000838	37	0	194.67	-91.2339	-11.7438							5													190.167	-100.282	-11.7438	190.472	-100.282	4.6781	190.472	-100.282	4.6781		5														177.074
1000000838	38	0	195.636	-90.5825	-12.6575							5													191.162	-99.6772	-12.6575	191.542	-99.6772	3.85352	191.542	-99.6772	3.85352		5														178.21
1000000838	39	0	197.237	-89.6192	-13.9753							5													192.807	-98.7903	-13.9753	193.294	-98.7903	2.68233	193.294	-98.7903	2.68233		5														180.056
1000000838	40	0	198.727	-88.7932	-15.1027							6													194.334	-98.0352	-15.1027	194.913	-98.0352	1.69062	194.913	-98.0352	1.69062		5														181.753
1000000838	41	0	199.586	-88.3611	-15.7044							6													195.213	-97.644	-15.7044	195.84	-97.644	1.16685	195.84	-97.644	1.16685		5														182.721
1000000838	42	0	200.37	-88.0087	-16.2142							6													196.012	-97.3288	-16.2142	196.68	-97.3288	0.727774	196.68	-97.3288	0.727774		5														183.592
1000000838	43	0	200.778	-87.8485	-16.4587							6													196.427	-97.1879	-16.4587	197.115	-97.1879	0.519925	197.115	-97.1879	0.519925		5														184.041
1000000838	44	0	201.755	-87.5057	-17.0009							6													197.419	-96.8914	-17.0009	198.15	-96.8914	0.065175	198.15	-96.8914	0.065175		6														185.104
1000000838	45	0	203.022	-87.0744	-17.6686							6													198.705	-96.5201	-17.6686	199.488	-96.5201	-0.489305	199.488	-96.5201	-0.489305		6														186.477
1000000838	46	0	204.003	-86.739	-18.1512							6													199.701	-96.2312	-18.1512	200.522	-96.2312	-0.884326	200.522	-96.2312	-0.884326		6														187.538
1000000838	47	0	205.437	-86.24	-18.8046							6													201.157	-95.8002	-18.8046	202.029	-95.8002	-1.40987	202.029	-95.8002	-1.40987		6														189.086
1000000838	48	0	206.779	-85.7639	-19.3782							6													202.52	-95.3877	-19.3782	203.436	-95.3877	-1.864	203.436	-95.3877	-1.864		6														190.532
1000000838	49	0	207.593	-85.4688	-19.7032							6													203.347	-95.1312	-19.7032	204.288	-95.1312	-2.11661	204.288	-95.1312	-2.11661		6														191.409
1000000838	50	0	208.872	-84.9998	-20.1918							6													204.646	-94.7228	-20.1918	205.625	-94.7228	-2.49145	205.625	-94.7228	-2.49145		6														192.785
1000000838	51	0	208.884	-84.9974	-20.1993							6													204.658	-94.7209	-20.1993	205.637	-94.7209	-2.49787	205.637	-94.7209	-2.49787		6														192.797
1000000838	52	0	211.878	-84.935	-23.0291							6													207.652	-94.7994	-23.0291	208.864	-94.7994	-5.0593	208.864	-94.7994	-5.0593		6														195.992
1000000838	53	0	212.141	-84.9078	-23.2433							6													207.916	-94.7846	-23.2433	209.145	-94.7846	-5.24998	209.145	-94.7846	-5.24998		6														196.272
1000000838	54	0	213.08	-84.726	-23.879							6													208.862	-94.6471	-23.879	210.142	-94.6471	-5.80184	210.142	-94.6471	-5.80184		6														197.279
1000000838	55	0	214.39	-84.4387	-24.7147							6													210.185	-94.4217	-24.7147	211.532	-94.4217	-6.52047	211.532	-94.4217	-6.52047		6														198.686
1000000838	56	0	215.357	-84.2156	-25.3151							6													211.161	-94.2443	-25.3151	212.557	-94.2443	-7.03456	212.557	-94.2443	-7.03456		6														199.724
1000000838	57	0	216.237	-84.0109	-25.8619							6													212.05	-94.0812	-25.8619	213.489	-94.0812	-7.50286	213.489	-94.0812	-7.50286		6														200.67
1000000838	58	0	216.786	-83.8882	-26.2164							6													212.604	-93.9844	-26.2164	214.072	-93.9844	-7.80827	214.072	-93.9844	-7.80827		6														201.26
1000000838	59	0	218.087	-83.6122	-27.0944							6													213.916	-93.7698	-27.0944	215.455	-93.7698	-8.57	215.455	-93.7698	-8.57		6														202.658
1000000838	60	0	218.738	-83.4807	-27.5561							6													214.572	-93.669	-27.5561	216.148	-93.669	-8.97343	216.148	-93.669	-8.97343		6														203.359
1000000838	61	0	219.406	-83.3536	-28.0601							6													215.246	-93.5735	-28.0601	216.863	-93.5735	-9.41761	216.863	-93.5735	-9.41761		6														204.08
1000000838	62	0	221.206	-83.0229	-29.4609							6													217.06	-93.3278	-29.4609	218.79	-93.3278	-10.657	218.79	-93.3278	-10.657		6														206.023
1000000838	63	0	221.206	-83.0229	-29.4609							6													217.06	-93.3278	-29.4609	218.79	-93.3278	-10.657	218.79	-93.3278	-10.657		6														206.023
1000000838	64	0	222.02	-81.6457	-27.9049							6													217.937	-91.9903	-27.9049	219.531	-91.9903	-9.03116	219.531	-91.9903	-9.03116		6														206.918
1000000838	65	0	222.09	-81.5502	-27.791							6													218.011	-91.8982	-27.791	219.595	-91.8982	-8.91133	219.595	-91.8982	-8.91133		6														206.993
1000000838	66	0	222.247	-81.3886	-27.5812							6													218.176	-91.7442	-27.5812	219.741	-91.7442	-8.68811	219.741	-91.7442	-8.68811		6														207.156
1000000838	67	0	223.195	-80.5073	-26.3968							6													219.165	-90.9084	-26.3968	220.624	-90.9084	-7.4229	220.624	-90.9084	-7.4229		6														208.133
1000000838	68	0	223.195	-80.5073	-26.3968							6													219.165	-90.9084	-26.3968	220.624	-90.9084	-7.4229	220.624	-90.9084	-7.4229		6														208.133
1000000838	69	0	223.516	-81.1224	-27.0857							6													219.456	-91.5379	-27.0857	220.974	-91.5379	-8.0842	220.974	-91.5379	-8.0842		6														208.405
1000000838	70	0	223.802	-81.6579	-27.7039							6													219.717	-92.0863	-27.7039	221.287	-92.0863	-8.67762	221.287	-92.0863	-8.67762		6														208.65
1000000838	71	0	223.856	-81.7425	-27.8223							6													219.767	-92.1733	-27.8223	221.346	-92.1733	-8.79137	221.346	-92.1733	-8.79137		6														208.699
1000000838	72	0	224.035	-81.9687	-28.2257							6													219.935	-92.4077	-28.2257	221.549	-92.4077	-9.17874	221.549	-92.4077	-9.17874		6														208.872
1000000838	73	0	224.107	-82.0361	-28.3775							6													220.004	-92.4784	-28.3775	221.63	-92.4784	-9.32401	221.63	-92.4784	-9.32401		6														208.944
1000000838	74	0	224.622	-82.4033	-29.4018							6													220.5	-92.8694	-29.4018	222.213	-92.8694	-10.3018	222.213	-92.8694	-10.3018		6														209.476
1000000838	75	0	224.775	-82.5005	-29.6802							6													220.649	-92.9737	-29.6802	222.386	-92.9737	-10.5663	222.386	-92.9737	-10.5663		6														209.635
1000000838	76	0	224.869	-82.5487	-29.8175							6													220.741	-93.0262	-29.8175	222.489	-93.0262	-10.6952	222.489	-93.0262	-10.6952		6														209.731
1000000838	77	0	224.997	-82.6027	-29.9676							6													220.866	-93.0862	-29.9676	222.626	-93.0862	-10.8339	222.626	-93.0862	-10.8339		6														209.86
1000000838	78	0	225.062	-82.6248	-30.028							6													220.93	-93.1113	-30.028	222.695	-93.1113	-10.8887	222.695	-93.1113	-10.8887		6														209.925
1000000838	79	0	225.356	-82.7075	-30.2634							6													221.22	-93.2078	-30.2634	223.005	-93.2078	-11.0982	223.005	-93.2078	-11.0982		6														210.221
1000000838	80	0	225.619	-82.7717	-30.4769							6													221.479	-93.2842	-30.4769	223.281	-93.2842	-11.2886	223.281	-93.2842	-11.2886		6														210.486
1000000838	81	0	225.754	-82.7948	-30.6014							6													221.613	-93.3137	-30.6014	223.425	-93.3137	-11.401	223.425	-93.3137	-11.401		6														210.626
1000000838	82	0	226.181	-82.8364	-31.0439							6													222.038	-93.3753	-31.0439	223.887	-93.3753	-11.8053	223.887	-93.3753	-11.8053		6														211.077
1000000838	83	0	227.177	-82.9086	-32.1176							6													223.029	-93.4942	-32.1176	224.967	-93.4942	-12.7897	224.967	-93.4942	-12.7897		6														212.134
1000000838	84	0	228.282	-82.9787	-33.3279							6													224.13	-93.6161	-33.3279	226.167	-93.6161	-13.9007	226.167	-93.6161	-13.9007		6														213.312
1000000838	85	0	228.53	-82.9932	-33.6019							6													224.377	-93.6423	-33.6019	226.437	-93.6423	-14.1524	226.437	-93.6423	-14.1524		6														213.577
1000000923	1	0	105.101	-126.921	29.5234							3													99.0196	-131.72	29.5234	96.1089	-131.72	37.9419	96.1089	-131.72	37.9419		2														79.6233
1000000923	2	0	106.82	-126.413	30.01							3													100.761	-131.294	30.01	97.8018	-131.294	38.5766	97.8018	-131.294	38.5766		2														81.3551
1000000923	3	0	110.432	-125.358	31.0318							3													104.419	-130.41	31.0318	101.358	-130.41	39.9096	101.358	-130.41	39.9096		2														84.9915
1000000923	4	0	115.35	-123.955	32.418							3													109.397	-129.239	32.418	106.198	-129.239	41.7195	106.198	-129.239	41.7195		3														89.9374
1000000923	5	0	118.71	-123.039	33.3517							3													112.796	-128.483	33.3517	109.504	-128.483	42.9425	109.504	-128.483	42.9425		3														93.3103
1000000923	6	0	121.014	-122.469	33.9662							3													115.125	-128.021	33.9662	111.772	-128.021	43.7552	111.772	-128.021	43.7552		3														95.6165
1000000923	7	0	123.11	-122.023	34.4799							3													117.238	-127.674	34.4799	113.833	-127.674	44.4491	113.833	-127.674	44.4491		3														97.7048
1000000923	8	0	126.646	-121.379	35.2579							3													120.801	-127.198	35.2579	117.315	-127.198	45.531	117.315	-127.198	45.531		3														101.219
1000000923	9	0	129.726	-120.899	35.842							3													123.901	-126.863	35.842	120.353	-126.863	46.3798	120.353	-126.863	46.3798		3														104.275
1000000923	10	0	136.887	-119.925	36.9953							4													131.099	-126.226	36.9953	127.426	-126.226	48.1488	127.426	-126.226	48.1488		3														111.373
1000000923	11	0	138.393	-119.766	37.1414							4													132.611	-126.138	37.1414	128.92	-126.138	48.4246	128.92	-126.138	48.4246		3														112.867
1000000923	12	0	142.748	-119.449	37.2599							4													136.976	-126.026	37.2599	133.258	-126.026	48.9186	133.258	-126.026	48.9186		3														117.187
1000000923	13	0	149.316	-119.044	37.2768							4													143.556	-125.93	37.2768	139.812	-125.93	49.5022	139.812	-125.93	49.5022		4														123.705
1000000923	14	0	152.234	-118.889	37.2227							4													146.478	-125.913	37.2227	142.728	-125.913	49.6999	142.728	-125.913	49.6999		4														126.602
1000000923	15	0	155.949	-118.724	37.0692							4													150.196	-125.922	37.0692	146.446	-125.922	49.8673	146.446	-125.922	49.8673		4														130.292
1000000923	16	0	159.348	-118.59	36.8564							4													153.599	-125.949	36.8564	149.854	-125.949	49.9483	149.854	-125.949	49.9483		4														133.672
1000000923	17	0	161.405	-118.519	36.6608							4													155.657	-125.974	36.6608	151.921	-125.974	49.9307	151.921	-125.974	49.9307		4														135.722
1000000923	18	0	164.013	-118.44	36.315							4													158.265	-126.017	36.315	154.55	-126.017	49.8108	154.55	-126.017	49.8108		4														138.326
1000000923	19	0	167.973	-118.325	35.6856							5													162.226	-126.089	35.6856	158.55	-126.089	49.5249	158.55	-126.089	49.5249		4														142.289
1000000923	20	0	171.745	-118.214	35.0208							5													165.999	-126.155	35.0208	162.366	-126.155	49.1874	162.366	-126.155	49.1874		4														146.07
1000000923	21	0	172.774	-118.174	34.8095							5													167.029	-126.164	34.8095	163.411	-126.164	49.0657	163.411	-126.164	49.0657		4														147.106
1000000923	22	0	176.014	-118.005	34.0585							5													170.273	-126.147	34.0585	166.707	-126.147	48.5969	166.707	-126.147	48.5969		5														150.38
1000000923	23	0	176.911	-117.926	33.8341							5													171.173	-126.11	33.8341	167.623	-126.11	48.4508	167.623	-126.11	48.4508		5														151.294
1000000923	24	0	178.144	-117.748	33.4985							5													172.413	-125.99	33.4985	168.888	-125.99	48.2233	168.888	-125.99	48.2233		5														152.564
1000000923	25	0	179.503	-117.482	33.1058							5													173.784	-125.788	33.1058	170.287	-125.788	47.9501	170.287	-125.788	47.9501		5														153.977
1000000923	26	0	181.218	-117.065	32.5832							5													175.516	-125.453	32.5832	172.057	-125.453	47.5786	172.057	-125.453	47.5786		5														155.775
1000000923	27	0	182.536	-116.684	32.1529							5													176.851	-125.134	32.1529	173.424	-125.134	47.2649	173.424	-125.134	47.2649		5														157.171
1000000923	28	0	183.353	-116.399	31.8516							5													177.679	-124.888	31.8516	174.276	-124.888	47.0361	174.276	-124.888	47.0361		5														158.046
1000000923	29	0	184.573	-115.91	31.3337							5													178.921	-124.456	31.3337	175.558	-124.456	46.627	175.558	-124.456	46.627		5														159.37
1000000923	30	0	186.438	-115.126	30.4516							5													180.821	-123.761	30.4516	177.526	-123.761	45.9118	177.526	-123.761	45.9118		5														161.408
1000000923	31	0	187.178	-114.821	30.037							5													181.574	-123.492	30.037	178.313	-123.492	45.5636	178.313	-123.492	45.5636		5														162.221
1000000923	32	0	188.631	-114.25	29.0792							5													183.052	-122.99	29.0792	179.868	-122.99	44.7367	179.868	-122.99	44.7367		5														163.825
1000000923	33	0	189.918	-113.769	28.1543							5													184.361	-122.569	28.1543	181.251	-122.569	43.9279	181.251	-122.569	43.9279		5														165.248
1000000923	34	0	190.757	-113.477	27.5059							5													185.213	-122.317	27.5059	182.155	-122.317	43.3553	182.155	-122.317	43.3553		5														166.176
1000000923	35	0	191.794	-113.142	26.6678							5													186.265	-122.031	26.6678	183.276	-122.031	42.6109	183.276	-122.031	42.6109		5														167.323
1000000923	36	0	192.926	-112.799	25.7535							5													187.411	-121.742	25.7535	184.497	-121.742	41.7988	184.497	-121.742	41.7988		5														168.57
1000000923	37	0	194.14	-112.454	24.8048							5													188.64	-121.454	24.8048	185.803	-121.454	40.9594	185.803	-121.454	40.9594		5														169.901
1000000923	38	0	195.005	-112.228	24.1734							5													189.514	-121.269	24.1734	186.728	-121.269	40.4057	186.728	-121.269	40.4057		5														170.842
1000000923	39	0	195.507	-112.117	23.8499							5													190.022	-121.182	23.8499	187.262	-121.182	40.127	187.262	-121.182	40.127		5														171.382
1000000923	40	0	196.385	-111.955	23.3487							5													190.906	-121.062	23.3487	188.186	-121.062	39.7039	188.186	-121.062	39.7039		5														172.314
1000000923	41	0	197.133	-111.838	22.9433							5													191.659	-120.979	22.9433	188.971	-120.979	39.3649	188.971	-120.979	39.3649		5														173.103
1000000923	42	0	197.629	-111.773	22.6789							6													192.157	-120.938	22.6789	189.49	-120.938	39.1443	189.49	-120.938	39.1443		5														173.623
1000000923	43	0	198.006	-111.733	22.474							6													192.536	-120.916	22.474	189.885	-120.916	38.9728	189.885	-120.916	38.9728		5														174.018
1000000923	44	0	198.872	-111.645	21.9946							6													193.405	-120.868	21.9946	190.792	-120.868	38.57	190.792	-120.868	38.57		5														174.924
1000000923	45	0	199.535	-111.564	21.6299							6													194.071	-120.819	21.6299	191.487	-120.819	38.2641	191.487	-120.819	38.2641		5														175.621
1000000923	46	0	200.329	-111.439	21.2061							6													194.87	-120.731	21.2061	192.319	-120.731	37.9106	192.319	-120.731	37.9106		5														176.457
1000000923	47	0	201.369	-111.237	20.6746							6													195.918	-120.578	20.6746	193.41	-120.578	37.4714	193.41	-120.578	37.4714		5														177.558
1000000923	48	0	202.048	-111.077	20.3511							6													196.605	-120.451	20.3511	194.121	-120.451	37.2083	194.121	-120.451	37.2083		5														178.28
1000000923	49	0	202.13	-111.041	20.3288							6													196.688	-120.419	20.3288	194.206	-120.419	37.1932	194.206	-120.419	37.1932		5														178.368
1000000923	50	0	203.133	-110.407	20.2513							6													197.719	-119.832	20.2513	195.241	-119.832	37.2048	195.241	-119.832	37.2048		5														179.465
1000000923	51	0	203.134	-110.407	20.251							6													197.72	-119.832	20.251	195.241	-119.832	37.2046	195.241	-119.832	37.2046		5														179.466
1000000923	52	0	203.854	-110.31	19.7177							6													198.444	-119.77	19.7177	196.008	-119.77	36.7356	196.008	-119.77	36.7356		5														180.235
1000000923	53	0	204.103	-110.278	19.5445							6													198.694	-119.749	19.5445	196.273	-119.749	36.5846	196.273	-119.749	36.5846		5														180.5
1000000923	54	0	204.897	-110.18	19.0348							6													199.492	-119.689	19.0348	197.111	-119.689	36.1455	197.111	-119.689	36.1455		5														181.339
1000000923	55	0	205.162	-110.156	18.8826							6													199.758	-119.677	18.8826	197.389	-119.677	36.0168	197.389	-119.677	36.0168		5														181.617
1000000923	56	0	205.614	-110.135	18.6586							6													200.21	-119.677	18.6586	197.859	-119.677	35.8326	197.859	-119.677	35.8326		6														182.084
1000000923	57	0	205.861	-110.138	18.5565							6													200.457	-119.692	18.5565	198.114	-119.692	35.7521	198.114	-119.692	35.7521		6														182.334
1000000923	58	0	206.446	-110.18	18.3558							6													201.04	-119.761	18.3558	198.712	-119.761	35.6023	198.712	-119.761	35.6023		6														182.92
1000000923	59	0	208.541	-110.368	17.6929							6													203.124	-120.048	17.6929	200.845	-120.048	35.1214	200.845	-120.048	35.1214		6														185.003
1000000923	60	0	209.152	-110.428	17.5127							6													203.731	-120.136	17.5127	201.465	-120.136	34.9941	201.465	-120.136	34.9941		6														185.609
1000000923	61	0	209.846	-110.498	17.3252							6													204.421	-120.239	17.3252	202.169	-120.239	34.8667	202.169	-120.239	34.8667		6														186.295
1000000923	62	0	210.377	-110.554	17.1895							6													204.949	-120.319	17.1895	202.707	-120.319	34.777	202.707	-120.319	34.777		6														186.819
1000000923	63	0	210.432	-110.559	17.1758							6													205.003	-120.327	17.1758	202.762	-120.327	34.7681	202.762	-120.327	34.7681		6														186.873
1000000923	64	0	210.432	-110.559	17.1758							6													205.003	-120.327	17.1758	202.762	-120.327	34.7681	202.762	-120.327	34.7681		6														186.873
1000000923	65	0	210.399	-110.41	17.2869							6													204.977	-120.177	17.2869	202.727	-120.177	34.8765	202.727	-120.177	34.8765		6														186.856
1000000923	66	0	210.161	-109.338	18.0855							6													204.79	-119.095	18.0855	202.471	-119.095	35.656	202.471	-119.095	35.656		6														186.732
1000000923	67	0	210.161	-109.338	18.0855							6													204.79	-119.095	18.0855	202.471	-119.095	35.656	202.471	-119.095	35.656		6														186.732
1000000923	68	0	211.078	-110.459	16.984							6													205.653	-120.258	16.984	203.426	-120.258	34.6329	203.426	-120.258	34.6329		6														187.54
1000000923	69	0	211.808	-111.373	16.0856							6													206.339	-121.205	16.0856	204.187	-121.205	33.797	204.187	-121.205	33.797		6														188.182
1000000923	70	0	212.385	-112.133	15.3377							6													206.88	-121.991	15.3377	204.791	-121.991	33.0984	204.791	-121.991	33.0984		6														188.687
1000000923	71	0	212.442	-112.237	15.2351							6													206.932	-122.097	15.2351	204.851	-122.097	33.0007	204.851	-122.097	33.0007		6														188.734
1000000923	72	0	212.717	-113.021	14.4517							6													207.17	-122.894	14.4517	205.155	-122.894	32.2407	205.155	-122.894	32.2407		6														188.941
1000000923	73	0	212.998	-113.88	13.5925							6													207.41	-123.765	13.5925	205.469	-123.765	31.4053	205.469	-123.765	31.4053		6														189.148
1000000923	74	0	212.998	-113.88	13.5925							6													207.41	-123.765	13.5925	205.469	-123.765	31.4053	205.469	-123.765	31.4053		6														189.148
1000000923	75	0	212.998	-113.381	15.0503							6													207.434	-123.267	15.0503	205.367	-123.267	32.8597	205.367	-123.267	32.8597		6														189.106
1000000923	76	0	212.999	-113.345	15.1545							6													207.436	-123.231	15.1545	205.36	-123.231	32.9638	205.36	-123.231	32.9638		6														189.104
1000000923	77	0	213.001	-113.308	15.2601							6													207.441	-123.194	15.2601	205.355	-123.194	33.0695	205.355	-123.194	33.0695		6														189.104
1000000923	78	0	213.002	-113.308	15.2604							6													207.441	-123.193	15.2604	205.356	-123.193	33.0697	205.356	-123.193	33.0697		6														189.104
1000000923	79	0	213.192	-113.06	15.3058							6													207.643	-122.955	15.3058	205.553	-122.955	33.1324	205.553	-122.955	33.1324		6														189.329
1000000923	80	0	213.38	-112.817	15.3498							6													207.841	-122.721	15.3498	205.747	-122.721	33.1933	205.747	-122.721	33.1933		6														189.55
1000000923	81	0	213.548	-112.598	15.3888							6													208.02	-122.51	15.3888	205.922	-122.51	33.2476	205.922	-122.51	33.2476		6														189.748
1000000923	82	0	213.622	-112.501	15.4059							6													208.099	-122.417	15.4059	205.999	-122.417	33.2713	205.999	-122.417	33.2713		6														189.836
1000000923	83	0	213.622	-112.501	15.4059							6													208.099	-122.417	15.4059	205.999	-122.417	33.2713	205.999	-122.417	33.2713		6														189.836
1000000923	84	0	214.001	-112.531	14.0388							6													208.476	-122.464	14.0388	206.492	-122.464	31.9418	206.492	-122.464	31.9418		6														190.32
1000000923	85	0	214.271	-112.552	13.0649							6													208.744	-122.498	13.0649	206.843	-122.498	30.9947	206.843	-122.498	30.9947		6														190.665
1000001008	1	0	83.9879	-118.589	21.728							2													78.3214	-122.405	21.728	76.1591	-122.405	28.3928	76.1591	-122.405	28.3928		2														60.9341
1000001008	2	0	86.4584	-118.597	22.3891							2													80.7888	-122.53	22.3891	78.5603	-122.53	29.2639	78.5603	-122.53	29.2639		2														63.3031
1000001008	3	0	89.8606	-118.594	23.2669							2													84.1874	-122.687	23.2669	81.8707	-122.687	30.4312	81.8707	-122.687	30.4312		2														66.5708
1000001008	4	0	94.4572	-118.562	24.3804							2													88.7805	-122.87	24.3804	86.3508	-122.87	31.9361	86.3508	-122.87	31.9361		2														70.9966
1000001008	5	0	98.5065	-118.505	25.2674							2													92.828	-123.004	25.2674	90.3069	-123.004	33.1684	90.3069	-123.004	33.1684		2														74.9081
1000001008	6	0	100.692	-118.453	25.6511							2													95.0137	-123.055	25.6511	92.4515	-123.055	33.7389	92.4515	-123.055	33.7389		2														77.0311
1000001008	7	0	102.003	-118.408	25.7798							3													96.3252	-123.071	25.7798	93.7469	-123.071	33.9801	93.7469	-123.071	33.9801		2														78.3153
1000001008	8	0	104.189	-118.321	25.8347							3													98.5126	-123.087	25.8347	95.9215	-123.087	34.2232	95.9215	-123.087	34.2232		2														80.4723
1000001008	9	0	108.774	-118.156	25.7968							3													103.1	-123.138	25.7968	100.495	-123.138	34.5806	100.495	-123.138	34.5806		2														85.007
1000001008	10	0	110.903	-118.114	25.7424							3													105.229	-123.196	25.7424	102.621	-123.196	34.7097	102.621	-123.196	34.7097		2														87.1104
1000001008	11	0	118.479	-118.084	25.4696							3													112.798	-123.522	25.4696	110.186	-123.522	35.0899	110.186	-123.522	35.0899		3														94.5814
1000001008	12	0	121.439	-118.094	25.3528							3													115.755	-123.671	25.3528	113.141	-123.671	35.2281	113.141	-123.671	35.2281		3														97.4975
1000001008	13	0	127.904	-118.133	25.0552							3													122.21	-124.014	25.0552	119.598	-124.014	35.4876	119.598	-124.014	35.4876		3														103.867
1000001008	14	0	131.902	-118.119	24.7908							3													126.205	-124.188	24.7908	123.601	-124.188	35.5682	123.601	-124.188	35.5682		3														107.82
1000001008	15	0	136.684	-118.007	24.2999							4													130.987	-124.3	24.2999	128.407	-124.3	35.491	128.407	-124.3	35.491		3														112.578
1000001008	16	0	139.007	-117.855	23.8835							4													133.314	-124.258	23.8835	130.762	-124.258	35.2766	130.762	-124.258	35.2766		3														114.921
1000001008	17	0	141.248	-117.561	23.2074							4													135.567	-124.07	23.2074	133.064	-124.07	34.797	133.064	-124.07	34.797		3														117.229
1000001008	18	0	143.267	-117.141	22.3025							4													137.603	-123.745	22.3025	135.171	-123.745	34.0708	135.171	-123.745	34.0708		4														119.36
1000001008	19	0	148.243	-115.806	19.4998							4													142.636	-122.646	19.4998	140.427	-122.646	31.712	140.427	-122.646	31.712		4														124.71
1000001008	20	0	150.06	-115.217	18.2822							4													144.479	-122.142	18.2822	142.368	-122.142	30.6577	142.368	-122.142	30.6577		4														126.697
1000001008	21	0	157.795	-112.337	12.4064							4													152.34	-119.629	12.4064	150.706	-119.629	25.4808	150.706	-119.629	25.4808		4														135.276
1000001008	22	0	158.519	-112.055	11.8547							4													153.078	-119.381	11.8547	151.488	-119.381	24.9946	151.488	-119.381	24.9946		4														136.082
1000001008	23	0	159.034	-111.844	11.4784							4													153.602	-119.195	11.4784	152.042	-119.195	24.6649	152.042	-119.195	24.6649		4														136.655
1000001008	24	0	160.242	-111.335	10.6346							4													154.832	-118.743	10.6346	153.341	-118.743	23.9301	153.341	-118.743	23.9301		4														137.998
1000001008	25	0	162.423	-110.411	9.13718							4													157.054	-117.923	9.13718	155.683	-117.923	22.6296	155.683	-117.923	22.6296		4														140.422
1000001008	26	0	162.423	-110.411	9.13719							4													157.054	-117.923	9.13719	155.683	-117.923	22.6296	155.683	-117.923	22.6296		4														140.422
1000001008	27	0	163.131	-109.892	9.82309							4													157.786	-117.437	9.82309	156.354	-117.437	23.3761	156.354	-117.437	23.3761		4														141.146
1000001008	28	0	163.675	-109.485	10.2896							4													158.348	-117.057	10.2896	156.874	-117.057	23.8893	156.874	-117.057	23.8893		4														141.708
1000001008	29	0	164.221	-109.064	10.6512							4													158.914	-116.662	10.6512	157.406	-116.662	24.2982	157.406	-116.662	24.2982		4														142.283
1000001008	30	0	165.056	-108.409	11.0406							4													159.779	-116.046	11.0406	158.234	-116.046	24.7606	158.234	-116.046	24.7606		4														143.179
1000001008	31	0	166.132	-107.565	11.3725							5													160.893	-115.254	11.3725	159.316	-115.254	25.1873	159.316	-115.254	25.1873		4														144.348
1000001008	32	0	166.921	-106.96	11.4807							5													161.71	-114.687	11.4807	160.12	-114.687	25.3655	160.12	-114.687	25.3655		4														145.215
1000001008	33	0	167.903	-106.238	11.4518							5													162.724	-114.012	11.4518	161.133	-114.012	25.424	161.133	-114.012	25.424		4														146.301
1000001008	34	0	169.016	-105.461	11.289							5													163.873	-113.288	11.289	162.292	-113.288	25.3608	162.292	-113.288	25.3608		4														147.539
1000001008	35	0	169.893	-104.896	11.0838							5													164.775	-112.765	11.0838	163.208	-112.765	25.2341	163.208	-112.765	25.2341		4														148.511
1000001008	36	0	170.811	-104.364	10.8111							5													165.717	-112.277	10.8111	164.17	-112.277	25.0434	164.17	-112.277	25.0434		4														149.525
1000001008	37	0	172.397	-103.535	10.2993							5													167.34	-111.523	10.2993	165.831	-111.523	24.6734	165.831	-111.523	24.6734		4														151.264
1000001008	38	0	173.783	-102.883	9.85704							5													168.755	-110.937	9.85704	167.279	-110.937	24.3546	167.279	-110.937	24.3546		5														152.772
1000001008	39	0	174.546	-102.587	9.63242							5													169.531	-110.678	9.63242	168.072	-110.678	24.1977	168.072	-110.678	24.1977		5														153.59
1000001008	40	0	176.121	-102.099	9.20741							5													171.128	-110.264	9.20741	169.699	-110.264	23.9117	169.699	-110.264	23.9117		5														155.255
1000001008	41	0	177.392	-101.773	8.87694							5													172.413	-109.998	8.87694	171.008	-109.998	23.6932	171.008	-109.998	23.6932		5														156.586
1000001008	42	0	180.224	-101.154	8.14129							5													175.271	-109.513	8.14129	173.919	-109.513	23.2064	173.919	-109.513	23.2064		5														159.534
1000001008	43	0	180.699	-101.076	8.00011							5													175.748	-109.457	8.00011	174.406	-109.457	23.1069	174.406	-109.457	23.1069		5														160.025
1000001008	44	0	181.442	-101.006	7.73737							5													176.494	-109.422	7.73737	175.172	-109.422	22.9093	175.172	-109.422	22.9093		5														160.789
1000001008	45	0	182.856	-100.918	7.20094							5													177.911	-109.4	7.20094	176.63	-109.4	22.4969	176.63	-109.4	22.4969		5														162.239
1000001008	46	0	183.746	-100.874	6.86095							5													178.802	-109.399	6.86095	177.547	-109.399	22.235	177.547	-109.399	22.235		5														163.15
1000001008	47	0	184.936	-100.821	6.41854							5													179.993	-109.402	6.41854	178.772	-109.402	21.8968	178.772	-109.402	21.8968		5														164.366
1000001008	48	0	186.324	-100.753	5.92818							5													181.383	-109.399	5.92818	180.198	-109.399	21.5279	180.198	-109.399	21.5279		5														165.782
1000001008	49	0	186.403	-100.741	5.91784							5													181.462	-109.391	5.91784	180.278	-109.391	21.5244	180.278	-109.391	21.5244		5														165.862
1000001008	50	0	187.372	-100.504	5.99954							5													182.441	-109.2	5.99954	181.247	-109.2	21.6902	181.247	-109.2	21.6902		5														166.847
1000001008	51	0	187.501	-100.47	6.01289							5													182.572	-109.171	6.01289	181.376	-109.171	21.7147	181.376	-109.171	21.7147		5														166.979
1000001008	52	0	187.519	-100.463	6.01484							5													182.59	-109.165	6.01484	181.394	-109.165	21.7182	181.394	-109.165	21.7182		5														166.997
1000001008	53	0	187.999	-100.233	6.06282							5													183.08	-108.958	6.06282	181.878	-108.958	21.8082	181.878	-108.958	21.8082		5														167.502
1000001008	54	0	188.268	-100.115	6.07751							5													183.354	-108.853	6.07751	182.149	-108.853	21.8465	182.149	-108.853	21.8465		5														167.785
1000001008	55	0	188.865	-99.8826	6.07623							5													183.962	-108.649	6.07623	182.755	-108.649	21.8976	182.755	-108.649	21.8976		5														168.411
1000001008	56	0	190.237	-99.3978	6.02956							5													185.355	-108.229	6.02956	184.147	-108.229	21.971	184.147	-108.229	21.971		5														169.843
1000001008	57	0	191.327	-99.053	5.96537							5													186.46	-107.936	5.96537	185.253	-107.936	22.0022	185.253	-107.936	22.0022		5														170.976
1000001008	58	0	192.475	-98.7436	5.87021							5													187.621	-107.681	5.87021	186.419	-107.681	22.0075	186.419	-107.681	22.0075		5														172.164
1000001008	59	0	193.316	-98.5648	5.78591							5													188.47	-107.542	5.78591	187.272	-107.542	21.9966	187.272	-107.542	21.9966		5														173.027
1000001008	60	0	193.876	-98.49	5.72515							5													189.033	-107.493	5.72515	187.837	-107.493	21.9845	187.837	-107.493	21.9845		5														173.595
1000001008	61	0	194.05	-98.4981	5.70863							5													189.206	-107.51	5.70863	188.011	-107.51	21.983	188.011	-107.51	21.983		5														173.766
1000001008	62	0	195.639	-98.8021	5.59155							5													190.779	-107.888	5.59155	189.589	-107.888	22.0018	189.589	-107.888	22.0018		5														175.286
1000001008	63	0	196.028	-98.8821	5.58337							5													191.164	-107.986	5.58337	189.973	-107.986	22.0268	189.973	-107.986	22.0268		5														175.656
1000001008	64	0	196.66	-99.0144	5.61662							5													191.789	-108.148	5.61662	190.592	-108.148	22.1137	190.592	-108.148	22.1137		5														176.251
1000001008	65	0	196.945	-99.0701	5.65407							5													192.071	-108.217	5.65407	190.87	-108.217	22.1754	190.87	-108.217	22.1754		5														176.519
1000001008	66	0	197.971	-99.257	5.84693							6													193.087	-108.452	5.84693	191.866	-108.452	22.455	191.866	-108.452	22.455		5														177.479
1000001008	67	0	197.976	-99.259	5.84545							6													193.092	-108.454	5.84545	191.871	-108.454	22.4539	191.871	-108.454	22.4539		5														177.484
1000001008	68	0	198.15	-99.3848	5.65531							6													193.26	-108.588	5.65531	192.055	-108.588	22.279	192.055	-108.588	22.279		5														177.651
1000001008	69	0	198.195	-99.4323	5.58937							6													193.302	-108.638	5.58937	192.103	-108.638	22.2169	192.103	-108.638	22.2169		5														177.692
1000001008	70	0	198.624	-100.14	4.68348							6													193.697	-109.365	4.68348	192.574	-109.365	21.3485	192.574	-109.365	21.3485		5														178.073
1000001008	71	0	198.666	-100.253	4.56408							6													193.734	-109.48	4.56408	192.621	-109.48	21.2327	192.621	-109.48	21.2327		5														178.106
1000001008	72	0	198.764	-100.798	4.09262							6													193.807	-110.028	4.09262	192.735	-110.028	20.7693	192.735	-110.028	20.7693		5														178.153
1000001008	73	0	199.012	-102.473	2.69969							6													193.976	-111.713	2.69969	193.023	-111.713	19.396	193.023	-111.713	19.396		5														178.237
1000001008	74	0	199.012	-102.473	2.69969							6													193.976	-111.713	2.69969	193.023	-111.713	19.396	193.023	-111.713	19.396		5														178.237
1000001008	75	0	198.911	-102.134	3.85097							6													193.891	-111.37	3.85097	192.839	-111.37	20.5357	192.839	-111.37	20.5357		5														178.095
1000001008	76	0	198.857	-101.98	4.41547							6													193.845	-111.214	4.41547	192.744	-111.214	21.0941	192.744	-111.214	21.0941		5														178.02
1000001008	77	0	198.836	-101.951	4.57907							6													193.825	-111.184	4.57907	192.71	-111.184	21.2554	192.71	-111.184	21.2554		5														177.99
1000001008	78	0	198.719	-101.884	5.30104							6													193.711	-111.111	5.30104	192.535	-111.111	21.9649	192.535	-111.111	21.9649		5														177.825
1000001008	79	0	198.631	-101.854	5.78445							6													193.624	-111.077	5.78445	192.406	-111.077	22.439	192.406	-111.077	22.439		5														177.701
1000001008	80	0	198.567	-101.847	6.07127							6													193.561	-111.067	6.07127	192.319	-111.067	22.7193	192.319	-111.067	22.7193		5														177.615
1000001008	81	0	198.511	-101.851	6.2723							6													193.505	-111.068	6.2723	192.246	-111.068	22.9148	192.246	-111.068	22.9148		5														177.543
1000001008	82	0	198.265	-101.889	7.05119							6													193.257	-111.095	7.05119	191.932	-111.095	23.6694	191.932	-111.095	23.6694		5														177.228
1000001008	83	0	198.177	-101.904	7.32313							6													193.168	-111.105	7.32313	191.82	-111.105	23.9327	191.82	-111.105	23.9327		5														177.115
1000001008	84	0	198.177	-101.904	7.32313							6													193.168	-111.105	7.32313	191.82	-111.105	23.9327	191.82	-111.105	23.9327		5														177.115
1000001008	85	0	198.099	-101.774	7.31981							6													193.097	-110.972	7.31981	191.749	-110.972	23.9232	191.749	-110.972	23.9232		5														177.061
1000001093	1	0	77.6891	-76.0075	-25.7405							2													74.0309	-79.5749	-25.7405	75.9728	-79.5749	-19.2689	75.9728	-79.5749	-19.2689		2														65.8842
1000001093	2	0	81.6277	-76.4741	-26.6653							2													77.9432	-80.2261	-26.6653	79.9502	-80.2261	-19.8533	79.9502	-80.2261	-19.8533		2														69.7549
1000001093	3	0	84.6146	-76.8336	-27.3126							2													80.9099	-80.7255	-27.3126	82.9616	-80.7255	-20.2427	82.9616	-80.7255	-20.2427		2														72.6847
1000001093	4	0	86.0967	-77.0199	-27.5611							2													82.3817	-80.9813	-27.5611	84.4493	-80.9813	-20.3635	84.4493	-80.9813	-20.3635		2														74.131
1000001093	5	0	88.8405	-77.3828	-27.8773							2													85.1054	-81.4727	-27.8773	87.1901	-81.4727	-20.4439	87.1901	-81.4727	-20.4439		2														76.7931
1000001093	6	0	90.5282	-77.619	-28.0032							2													86.7801	-81.788	-28.0032	88.8694	-81.788	-20.4251	88.8694	-81.788	-20.4251		2														78.4225
1000001093	7	0	91.9331	-77.8334	-28.0468							2													88.1733	-82.0682	-28.0468	90.2612	-82.0682	-20.3485	90.2612	-82.0682	-20.3485		2														79.7707
1000001093	8	0	93.1637	-78.0438	-28.0396							2													89.3927	-82.3362	-28.0396	91.4755	-82.3362	-20.2364	91.4755	-82.3362	-20.2364		2														80.9441
1000001093	9	0	94.0047	-78.2126	-28.0062							2													90.2249	-82.5444	-28.0062	92.3017	-82.5444	-20.1315	92.3017	-82.5444	-20.1315		2														81.7394
1000001093	10	0	100.543	-79.678	-27.618							2													96.6872	-84.3154	-27.618	98.7065	-84.3154	-19.1881	98.7065	-84.3154	-19.1881		2														87.8857
1000001093	11	0	101.832	-80.0097	-27.5276							2													97.9594	-84.7073	-27.5276	99.9662	-84.7073	-18.9884	99.9662	-84.7073	-18.9884		2														89.0893
1000001093	12	0	105.883	-81.2039	-27.1943							3													101.949	-86.0906	-27.1943	103.913	-86.0906	-18.3128	103.913	-86.0906	-18.3128		3														92.8413
1000001093	13	0	111.458	-82.9103	-26.7045							3													107.438	-88.0572	-26.7045	109.338	-88.0572	-17.3521	109.338	-88.0572	-17.3521		3														97.9923
1000001093	14	0	114.216	-83.7654	-26.4448							3													110.153	-89.0409	-26.4448	112.021	-89.0409	-16.8595	112.021	-89.0409	-16.8595		3														100.538
1000001093	15	0	120.012	-85.553	-25.8786							3													115.859	-91.0989	-25.8786	117.657	-91.0989	-15.804	117.657	-91.0989	-15.804		3														105.886
1000001093	16	0	122.174	-86.1869	-25.6838							3													117.988	-91.8338	-25.6838	119.762	-91.8338	-15.4265	119.762	-91.8338	-15.4265		3														107.888
1000001093	17	0	124.475	-86.7987	-25.5162							3													120.258	-92.5531	-25.5162	122.009	-92.5531	-15.064	122.009	-92.5531	-15.064		3														110.033
1000001093	18	0	125.948	-87.1307	-25.4508							3													121.714	-92.9539	-25.4508	123.454	-92.9539	-14.8735	123.454	-92.9539	-14.8735		3														111.419
1000001093	19	0	128.226	-87.5437	-25.4173							3													123.97	-93.4735	-25.4173	125.698	-93.4735	-14.6459	125.698	-93.4735	-14.6459		3														113.584
1000001093	20	0	130.858	-87.9245	-25.4289							3													126.581	-93.9776	-25.4289	128.301	-93.9776	-14.4325	128.301	-93.9776	-14.4325		3														116.108
1000001093	21	0	133.119	-88.1551	-25.4676							3													128.829	-94.3142	-25.4676	130.543	-94.3142	-14.2775	130.543	-94.3142	-14.2775		3														118.294
1000001093	22	0	134.181	-88.1776	-25.4954							4													129.888	-94.3866	-25.4954	131.601	-94.3866	-14.2139	131.601	-94.3866	-14.2139		3														119.336
1000001093	23	0	135.001	-88.0852	-25.5196							4													130.712	-94.3329	-25.5196	132.424	-94.3329	-14.1671	132.424	-94.3329	-14.1671		3														120.159
1000001093	24	0	136.359	-87.7576	-25.553							4													132.084	-94.0695	-25.553	133.794	-94.0695	-14.0822	133.794	-94.0695	-14.0822		3														121.551
1000001093	25	0	137.852	-87.2469	-25.5702							4													133.6	-93.6295	-25.5702	135.305	-93.6295	-13.9688	135.305	-93.6295	-13.9688		4														123.104
1000001093	26	0	139.404	-86.5613	-25.5553							4													135.181	-93.0176	-25.5553	136.88	-93.0176	-13.8177	136.88	-93.0176	-13.8177		4														124.741
1000001093	27	0	140.434	-85.9777	-25.5088							4													136.238	-92.4831	-25.5088	137.928	-92.4831	-13.6805	137.928	-92.4831	-13.6805		4														125.845
1000001093	28	0	141.052	-85.5038	-25.4405							4													136.878	-92.0387	-25.4405	138.56	-92.0387	-13.5573	138.56	-92.0387	-13.5573		4														126.526
1000001093	29	0	144.239	-82.5736	-24.9208							4													140.198	-89.2615	-24.9208	141.824	-89.2615	-12.7535	141.824	-89.2615	-12.7535		4														130.099
1000001093	30	0	144.966	-81.8768	-24.7892							4													140.958	-88.5997	-24.7892	142.569	-88.5997	-12.557	142.569	-88.5997	-12.557		4														130.918
1000001093	31	0	146.038	-80.8262	-24.5823							4													142.078	-87.6007	-24.5823	143.667	-87.6007	-12.2544	143.667	-87.6007	-12.2544		4														132.128
1000001093	32	0	146.147	-80.7294	-24.567							4													142.191	-87.5091	-24.567	143.779	-87.5091	-12.2293	143.779	-87.5091	-12.2293		4														132.25
1000001093	33	0	146.517	-80.4414	-24.5415							4													142.574	-87.2387	-24.5415	144.158	-87.2387	-12.1709	144.158	-87.2387	-12.1709		4														132.659
1000001093	34	0	147.895	-79.4017	-24.4968							4													143.999	-86.265	-24.4968	145.574	-86.265	-12.0037	145.574	-86.265	-12.0037		4														134.182
1000001093	35	0	148.789	-78.7245	-24.5115							4													144.925	-85.6306	-24.5115	146.497	-85.6306	-11.9387	146.497	-85.6306	-11.9387		4														135.174
1000001093	36	0	149.747	-77.9891	-24.5954							4													145.916	-84.941	-24.5954	147.492	-84.941	-11.9369	147.492	-84.941	-11.9369		4														136.244
1000001093	37	0	150.855	-77.1258	-24.7637							4													147.064	-84.1307	-24.7637	148.65	-84.1307	-12.0057	148.65	-84.1307	-12.0057		4														137.491
1000001093	38	0	152.748	-75.6477	-25.1204							4													149.024	-82.7432	-25.1204	150.633	-82.7432	-12.1923	150.633	-82.7432	-12.1923		4														139.626
1000001093	39	0	154.053	-74.6412	-25.3769							4													150.375	-81.7992	-25.3769	152.002	-81.7992	-12.3314	152.002	-81.7992	-12.3314		4														141.098
1000001093	40	0	154.698	-74.1648	-25.4937							4													151.041	-81.3535	-25.4937	152.675	-81.3535	-12.3904	152.675	-81.3535	-12.3904		4														141.82
1000001093	41	0	157.941	-71.8503	-26.0245							4													154.39	-79.1941	-26.0245	156.058	-79.1941	-12.6308	156.058	-79.1941	-12.6308		4														145.437
1000001093	42	0	159.215	-70.9539	-26.2179							4													155.704	-78.3585	-26.2179	157.383	-78.3585	-12.7103	157.383	-78.3585	-12.7103		4														146.853
1000001093	43	0	160.297	-70.1996	-26.3652							4													156.821	-77.656	-26.3652	158.509	-77.656	-12.7609	158.509	-77.656	-12.7609		4														148.055
1000001093	44	0	161.739	-69.1929	-26.5459							4													158.308	-76.7181	-26.5459	160.006	-76.7181	-12.8128	160.006	-76.7181	-12.8128		4														149.654
1000001093	45	0	162.68	-68.5167	-26.6598							4													159.28	-76.0869	-26.6598	160.985	-76.0869	-12.8426	160.985	-76.0869	-12.8426		4														150.701
1000001093	46	0	163.526	-67.8728	-26.7618							4													160.156	-75.4835	-26.7618	161.865	-75.4835	-12.8688	161.865	-75.4835	-12.8688		4														151.648
1000001093	47	0	163.932	-67.5237	-26.8122							4													160.577	-75.1538	-26.8122	162.29	-75.1538	-12.8828	162.29	-75.1538	-12.8828		4														152.109
1000001093	48	0	164.275	-67.1676	-26.8572							4													160.937	-74.8142	-26.8572	162.652	-74.8142	-12.8966	162.652	-74.8142	-12.8966		4														152.509
1000001093	49	0	164.631	-66.7213	-26.9055							4													161.313	-74.3852	-26.9055	163.031	-74.3852	-12.9123	163.031	-74.3852	-12.9123		4														152.937
1000001093	50	0	166.135	-64.6234	-27.1097							5													162.914	-72.3603	-27.1097	164.644	-72.3603	-12.9778	164.644	-72.3603	-12.9778		4														154.78
1000001093	51	0	169.001	-60.558	-27.4863							5													165.968	-68.4341	-27.4863	167.718	-68.4341	-13.09	167.718	-68.4341	-13.09		5														158.304
1000001093	52	0	170.835	-57.9788	-27.7097							5													167.921	-65.9439	-27.7097	169.684	-65.9439	-13.1444	169.684	-65.9439	-13.1444		5														160.553
1000001093	53	0	171.99	-56.4129	-27.8295							5													169.149	-64.434	-27.8295	170.917	-64.434	-13.158	170.917	-64.434	-13.158		5														161.959
1000001093	54	0	173.034	-55.0849	-27.9151							5													170.254	-63.1566	-27.9151	172.025	-63.1566	-13.1482	172.025	-63.1566	-13.1482		5														163.212
1000001093	55	0	173.439	-54.6365	-27.9353							5													170.679	-62.7277	-27.9353	172.451	-62.7277	-13.1316	172.451	-62.7277	-13.1316		5														163.686
1000001093	56	0	174.553	-53.5604	-27.9627							5													171.843	-61.7052	-27.9627	173.613	-61.7052	-13.0586	173.613	-61.7052	-13.0586		5														164.963
1000001093	57	0	175.168	-53.0196	-27.9701							5													172.483	-61.1939	-27.9701	174.251	-61.1939	-13.0109	174.251	-61.1939	-13.0109		5														165.657
1000001093	58	0	176.482	-51.9528	-27.972							5													173.845	-60.1899	-27.972	175.608	-60.1899	-12.8955	175.608	-60.1899	-12.8955		5														167.125
1000001093	59	0	177.766	-50.9438	-27.9612							5													175.175	-59.2425	-27.9612	176.932	-59.2425	-12.7701	176.932	-59.2425	-12.7701		5														168.553
1000001093	60	0	178.322	-50.5187	-27.9431							5													175.751	-58.8439	-27.9431	177.504	-58.8439	-12.7026	177.504	-58.8439	-12.7026		5														169.169
1000001093	61	0	179.402	-49.7076	-27.877							5													176.868	-58.0845	-27.877	178.612	-58.0845	-12.5405	178.612	-58.0845	-12.5405		5														170.359
1000001093	62	0	179.813	-49.3989	-27.8345							5													177.293	-57.7955	-27.8345	179.031	-57.7955	-12.4615	179.031	-57.7955	-12.4615		5														170.811
1000001093	63	0	180.212	-49.0957	-27.7686							5													177.705	-57.5114	-27.7686	179.437	-57.5114	-12.3603	179.437	-57.5114	-12.3603		5														171.247
1000001093	64	0	180.317	-49.0112	-27.7375							5													177.814	-57.4318	-27.7375	179.542	-57.4318	-12.32	179.542	-57.4318	-12.32		5														171.361
1000001093	65	0	180.673	-48.7038	-27.587							5													178.184	-57.1416	-27.587	179.898	-57.1416	-12.1383	179.898	-57.1416	-12.1383		5														171.749
1000001093	66	0	180.726	-48.6487	-27.56							5													178.24	-57.0891	-27.56	179.952	-57.0891	-12.1064	179.952	-57.0891	-12.1064		5														171.809
1000001093	67	0	180.906	-48.4267	-27.4542							5													178.43	-56.8757	-27.4542	180.131	-56.8757	-11.9847	180.131	-56.8757	-11.9847		5														172.013
1000001093	68	0	181.701	-47.3981	-26.9702							5													179.272	-55.8856	-26.9702	180.929	-55.8856	-11.43	180.929	-55.8856	-11.43		5														172.924
1000001093	69	0	181.701	-47.3981	-26.9702							5													179.272	-55.8856	-26.9702	180.929	-55.8856	-11.43	180.929	-55.8856	-11.43		5														172.924
1000001093	70	0	181.915	-47.495	-27.6182							5													179.482	-55.9925	-27.6182	181.194	-55.9925	-12.0575	181.194	-55.9925	-12.0575		5														173.173
1000001093	71	0	182.332	-47.6835	-28.8777							5													179.889	-56.2003	-28.8777	181.708	-56.2003	-13.2773	181.708	-56.2003	-13.2773		5														173.659
1000001093	72	0	182.387	-47.7084	-29.0444							5													179.943	-56.2278	-29.0444	181.776	-56.2278	-13.4387	181.776	-56.2278	-13.4387		5														173.723
1000001093	73	0	182.387	-47.7084	-29.0444							5													179.943	-56.2278	-29.0444	181.776	-56.2278	-13.4387	181.776	-56.2278	-13.4387		5														173.723
1000001093	74	0	182.657	-47.3919	-28.3649							5													180.228	-55.9244	-28.3649	182.001	-55.9244	-12.7372	182.001	-55.9244	-12.7372		5														173.983
1000001093	75	0	182.913	-47.0897	-27.7194							5													180.497	-55.6345	-27.7194	182.214	-55.6345	-12.0709	182.214	-55.6345	-12.0709		5														174.23
1000001093	76	0	182.913	-47.0874	-27.7172							5													180.498	-55.6322	-27.7172	182.214	-55.6322	-12.0687	182.214	-55.6322	-12.0687		5														174.23
1000001093	77	0	182.855	-46.886	-27.6306							5													180.449	-55.4283	-27.6306	182.159	-55.4283	-11.9866	182.159	-55.4283	-11.9866		5														174.199
1000001093	78	0	182.595	-45.998	-27.2558							5													180.231	-54.5291	-27.2558	181.909	-54.5291	-11.6319	181.909	-54.5291	-11.6319		5														174.059
1000001093	79	0	182.548	-45.8371	-27.1881							5													180.192	-54.3662	-27.1881	181.864	-54.3662	-11.5679	181.864	-54.3662	-11.5679		5														174.034
1000001093	80	0	182.548	-45.8371	-27.1881							5													180.192	-54.3662	-27.1881	181.864	-54.3662	-11.5679	181.864	-54.3662	-11.5679		5														174.034
1000001093	81	0	182.873	-46.3603	-28.4314							5													180.492	-54.9041	-28.4314	182.27	-54.9041	-12.7807	182.27	-54.9041	-12.7807		5														174.373
1000001093	82	0	182.873	-46.3604	-28.4314							5													180.492	-54.9041	-28.4314	182.27	-54.9041	-12.7807	182.27	-54.9041	-12.7807		5														174.373
1000001093	83	0	183.039	-46.4803	-28.3566							5													180.652	-55.0317	-28.3566	182.423	-55.0317	-12.6924	182.423	-55.0317	-12.6924		5														174.509
1000001093	84	0	183.04	-46.4812	-28.3547							5													180.653	-55.0326	-28.3547	182.424	-55.0326	-12.6904	182.424	-55.0326	-12.6904		5														174.51
1000001093	85	0	183.784	-46.6125	-25.8744							5													181.39	-55.1988	-25.8744	182.945	-55.1988	-10.1559	182.945	-55.1988	-10.1559		5														175.007
1000001178	1	0	38.1671	-22.2663	-28.884							1													37.0784	-24.0355	-28.884	39.4283	-24.0355	-25.5833	39.4283	-24.0355	-25.5833		1														36.2622
1000001178	2	0	42.4623	-22.5898	-31.4882							1													41.3537	-24.5605	-31.4882	43.912	-24.5605	-27.8096	43.912	-24.5605	-27.8096		1														40.6506
1000001178	3	0	47.4948	-22.9787	-34.5142							1													46.3623	-25.1856	-34.5142	49.1626	-25.1856	-30.393	49.1626	-25.1856	-30.393		1														45.7884
1000001178	4	0	51.5155	-23.3056	-36.8897							1													50.3632	-25.7011	-36.8897	53.3532	-25.7011	-32.4151	53.3532	-25.7011	-32.4151		1														49.887
1000001178	5	0	53.9772	-23.5236	-38.2947							1													52.812	-26.0345	-38.2947	55.9139	-26.0345	-33.6039	55.9139	-26.0345	-33.6039		1														52.3892
1000001178	6	0	54.3646	-23.5701	-38.4775							1													53.1968	-26.0992	-38.4775	56.313	-26.0992	-33.7529	56.313	-26.0992	-33.7529		1														52.7777
1000001178	7	0	55.8512	-23.7915	-39.0301							1													54.6712	-26.3902	-39.0301	57.8296	-26.3902	-34.1764	57.8296	-26.3902	-34.1764		1														54.2484
1000001178	8	0	57.5105	-24.039	-39.5892							1													56.3171	-26.7154	-39.5892	59.5175	-26.7154	-34.5917	59.5175	-26.7154	-34.5917		1														55.8852
1000001178	9	0	59.9901	-24.3824	-40.3656							1													58.7778	-27.175	-40.3656	62.036	-27.175	-35.1534	62.036	-27.175	-35.1534		1														58.3304
1000001178	10	0	64.8276	-24.9741	-41.8202							1													63.5822	-27.9934	-41.8202	66.9477	-27.9934	-36.1887	66.9477	-27.9934	-36.1887		1														63.1086
1000001178	11	0	67.7601	-25.2432	-42.6737							1													66.4988	-28.4	-42.6737	69.927	-28.4	-36.7878	69.927	-28.4	-36.7878		1														66.0177
1000001178	12	0	70.1225	-25.3346	-43.3293							2													68.8543	-28.6023	-43.3293	72.3302	-28.6023	-37.2382	72.3302	-28.6023	-37.2382		2														68.3793
1000001178	13	0	72.9069	-25.2805	-44.06							2													71.6382	-28.6791	-44.06	75.1667	-28.6791	-37.7264	75.1667	-28.6791	-37.7264		2														71.1861
1000001178	14	0	76.0706	-25.0659	-44.8432							2													74.8084	-28.6135	-44.8432	78.3926	-28.6135	-38.2337	78.3926	-28.6135	-38.2337		2														74.3966
1000001178	15	0	80.0975	-24.6586	-45.7837							2													78.8501	-28.396	-45.7837	82.5002	-28.396	-38.8226	82.5002	-28.396	-38.8226		2														78.5007
1000001178	16	0	82.8969	-24.3196	-46.3918							2													81.6623	-28.1889	-46.3918	85.3544	-28.1889	-39.1862	85.3544	-28.1889	-39.1862		2														81.359
1000001178	17	0	86.4907	-23.8613	-47.1109							2													85.2736	-27.8999	-47.1109	89.0142	-27.8999	-39.5916	89.0142	-27.8999	-39.5916		2														85.0271
1000001178	18	0	87.2698	-23.7878	-47.2357							2													86.0553	-27.8632	-47.2357	89.8038	-27.8632	-39.6486	89.8038	-27.8632	-39.6486		2														85.8154
1000001178	19	0	90.8592	-23.5918	-47.6712							2													89.6499	-27.8361	-47.6712	93.4225	-27.8361	-39.7729	93.4225	-27.8361	-39.7729		2														89.4113
1000001178	20	0	95.1375	-23.4291	-48.1385							2													93.9312	-27.8746	-48.1385	97.7281	-27.8746	-39.8697	97.7281	-27.8746	-39.8697		2														93.6812
1000001178	21	0	100.22	-23.3116	-48.644							2													99.0136	-27.9962	-48.644	102.835	-27.9962	-39.9356	102.835	-27.9962	-39.9356		3														98.7368
1000001178	22	0	102.093	-23.3118	-48.8							3													100.884	-28.0844	-48.8	104.712	-28.0844	-39.9299	104.712	-28.0844	-39.9299		3														100.59
1000001178	23	0	105.52	-23.3895	-49.0221							3													104.304	-28.3231	-49.0221	108.139	-28.3231	-39.8567	108.139	-28.3231	-39.8567		3														103.963
1000001178	24	0	106.68	-23.4328	-49.0659							3													105.461	-28.4208	-49.0659	109.295	-28.4208	-39.8006	109.295	-28.4208	-39.8006		3														105.099
1000001178	25	0	109.003	-23.5341	-49.0813							3													107.776	-28.6312	-49.0813	111.603	-28.6312	-39.6166	111.603	-28.6312	-39.6166		3														107.365
1000001178	26	0	110.134	-23.5598	-49.0514							3													108.905	-28.71	-49.0514	112.725	-28.71	-39.4896	112.725	-28.71	-39.4896		3														108.47
1000001178	27	0	111.507	-23.5325	-48.9594							3													110.278	-28.7473	-48.9594	114.085	-28.7473	-39.2797	114.085	-28.7473	-39.2797		3														109.815
1000001178	28	0	112.251	-23.4591	-48.8723							3													111.024	-28.7089	-48.8723	114.821	-28.7089	-39.1286	114.821	-28.7089	-39.1286		3														110.55
1000001178	29	0	112.868	-23.3204	-48.7573							3													111.647	-28.5994	-48.7573	115.432	-28.5994	-38.9604	115.432	-28.5994	-38.9604		3														111.17
1000001178	30	0	115.347	-22.5475	-48.1858							3													114.16	-27.9438	-48.1858	117.886	-27.9438	-38.1746	117.886	-27.9438	-38.1746		3														113.685
1000001178	31	0	117.43	-21.8466	-47.6837							3													116.274	-27.3416	-47.6837	119.948	-27.3416	-37.4924	119.948	-27.3416	-37.4924		3														115.805
1000001178	32	0	118.735	-21.3888	-47.3628							3													117.598	-26.9456	-47.3628	121.24	-26.9456	-37.0586	121.24	-26.9456	-37.0586		3														117.135
1000001178	33	0	120.138	-20.895	-47.0152							3													119.023	-26.5183	-47.0152	122.63	-26.5183	-36.5896	122.63	-26.5183	-36.5896		3														118.566
1000001178	34	0	121.685	-20.3722	-46.631							3													120.593	-26.0688	-46.631	124.161	-26.0688	-36.0715	124.161	-26.0688	-36.0715		3														120.14
1000001178	35	0	122.989	-19.9683	-46.3049							3													121.914	-25.7267	-46.3049	125.45	-25.7267	-35.6328	125.45	-25.7267	-35.6328		3														121.46
1000001178	36	0	123.723	-19.7796	-46.1194							3													122.657	-25.5727	-46.1194	126.173	-25.5727	-35.3841	126.173	-25.5727	-35.3841		3														122.197
1000001178	37	0	126.474	-19.1874	-45.425							3													125.432	-25.1104	-45.425	128.878	-25.1104	-34.4532	128.878	-25.1104	-34.4532		3														124.938
1000001178	38	0	127.74	-18.9365	-45.1189							3													126.709	-24.9193	-45.1189	130.124	-24.9193	-34.0383	130.124	-24.9193	-34.0383		3														126.198
1000001178	39	0	128.893	-18.7255	-44.866							3													127.871	-24.7627	-44.866	131.26	-24.7627	-33.6863	131.26	-24.7627	-33.6863		3														127.344
1000001178	40	0	130.023	-18.5247	-44.6505							3													129.008	-24.6152	-44.6505	132.375	-24.6152	-33.3736	132.375	-24.6152	-33.3736		3														128.468
1000001178	41	0	131.556	-18.244	-44.3975							3													130.553	-24.4069	-44.3975	133.892	-24.4069	-32.9885	133.892	-24.4069	-32.9885		3														130
1000001178	42	0	134.053	-17.7561	-44.0245							4													133.071	-24.0369	-44.0245	136.368	-24.0369	-32.4001	136.368	-24.0369	-32.4001		4														132.502
1000001178	43	0	134.482	-17.6443	-43.9702							4													133.504	-23.9454	-43.9702	136.795	-23.9454	-32.3086	136.795	-23.9454	-32.3086		4														132.937
1000001178	44	0	134.892	-17.487	-43.9305							4													133.921	-23.8075	-43.9305	137.207	-23.8075	-32.2332	137.207	-23.8075	-32.2332		4														133.363
1000001178	45	0	136.173	-16.8856	-43.8182							4													135.229	-23.2671	-43.8182	138.501	-23.2671	-32.0087	138.501	-23.2671	-32.0087		4														134.712
1000001178	46	0	136.743	-16.5853	-43.7543							4													135.812	-22.9939	-43.7543	139.076	-22.9939	-31.8947	139.076	-22.9939	-31.8947		4														135.316
1000001178	47	0	137.332	-16.2305	-43.6588							4													136.417	-22.6671	-43.6588	139.67	-22.6671	-31.7476	139.67	-22.6671	-31.7476		4														135.945
1000001178	48	0	138.445	-15.4992	-43.4305							4													137.564	-21.9889	-43.4305	140.793	-21.9889	-31.4213	140.793	-21.9889	-31.4213		4														137.141
1000001178	49	0	138.724	-15.2934	-43.3534							4													137.852	-21.7965	-43.3534	141.074	-21.7965	-31.3196	141.074	-21.7965	-31.3196		4														137.443
1000001178	50	0	139.928	-14.3054	-42.934							4													139.101	-20.8662	-42.934	142.282	-20.8662	-30.7943	142.282	-20.8662	-30.7943		4														138.753
1000001178	51	0	140.884	-13.4933	-42.5815							4													140.094	-20.0999	-42.5815	143.241	-20.0999	-30.3576	143.241	-20.0999	-30.3576		4														139.798
1000001178	52	0	141.487	-12.963	-42.347							4													140.722	-19.5986	-42.347	143.846	-19.5986	-30.0699	143.846	-19.5986	-30.0699		4														140.459
1000001178	53	0	142.059	-12.4472	-42.1112							4													141.317	-19.1102	-42.1112	144.419	-19.1102	-29.7837	144.419	-19.1102	-29.7837		4														141.086
1000001178	54	0	142.759	-11.8128	-41.8038							4													142.046	-18.5093	-41.8038	145.119	-18.5093	-29.4146	145.119	-18.5093	-29.4146		4														141.853
1000001178	55	0	143.173	-11.447	-41.6039							4													142.476	-18.1635	-41.6039	145.53	-18.1635	-29.1784	145.53	-18.1635	-29.1784		4														142.303
1000001178	56	0	143.831	-10.8872	-41.2521							4													143.16	-17.6352	-41.2521	146.181	-17.6352	-28.769	146.181	-17.6352	-28.769		4														143.013
1000001178	57	0	144.731	-10.1485	-40.7396							4													144.094	-16.9396	-40.7396	147.067	-16.9396	-28.178	147.067	-16.9396	-28.178		4														143.975
1000001178	58	0	145.534	-9.51049	-40.2592							4													144.926	-16.34	-40.2592	147.855	-16.34	-27.6278	147.855	-16.34	-27.6278		4														144.829
1000001178	59	0	146.42	-8.82491	-39.7101							4													145.844	-15.6969	-39.7101	148.722	-15.6969	-27.0016	148.722	-15.6969	-27.0016		4														145.767
1000001178	60	0	147.122	-8.29042	-39.2691							4													146.57	-15.1959	-39.2691	149.407	-15.1959	-26.4997	149.407	-15.1959	-26.4997		4														146.508
1000001178	61	0	147.124	-8.28923	-39.269							4													146.571	-15.1948	-39.269	149.409	-15.1948	-26.4995	149.409	-15.1948	-26.4995		4														146.509
1000001178	62	0	147.44	-8.02944	-39.4577							4													146.9	-14.9502	-39.4577	149.752	-14.9502	-26.6592	149.752	-14.9502	-26.6592		4														146.88
1000001178	63	0	147.44	-8.02941	-39.4577							4													146.9	-14.9502	-39.4577	149.753	-14.9502	-26.6592	149.753	-14.9502	-26.6592		4														146.88
1000001178	64	0	148.001	-7.91856	-39.0714							4													147.465	-14.8658	-39.0714	150.282	-14.8658	-26.2257	150.282	-14.8658	-26.2257		4														147.416
1000001178	65	0	148.385	-7.84025	-38.805							4													147.853	-14.8057	-38.805	150.646	-14.8057	-25.9269	150.646	-14.8057	-25.9269		4														147.784
1000001178	66	0	149.16	-7.67653	-38.2655							4													148.634	-14.6785	-38.2655	151.377	-14.6785	-25.322	151.377	-14.6785	-25.322		4														148.526
1000001178	67	0	149.546	-7.59042	-37.993							4													149.024	-14.6107	-37.993	151.743	-14.6107	-25.017	151.743	-14.6107	-25.017		4														148.896
1000001178	68	0	149.781	-7.53314	-37.8233							4													149.262	-14.5645	-37.8233	151.965	-14.5645	-24.8275	151.965	-14.5645	-24.8275		4														149.122
1000001178	69	0	150.553	-7.33373	-37.2563							4													150.042	-14.4016	-37.2563	152.693	-14.4016	-24.1954	152.693	-14.4016	-24.1954		4														149.865
1000001178	70	0	150.604	-7.31985	-37.2166							4													150.093	-14.3901	-37.2166	152.741	-14.3901	-24.1513	152.741	-14.3901	-24.1513		4														149.914
1000001178	71	0	150.607	-7.31869	-37.2127							4													150.096	-14.3891	-37.2127	152.743	-14.3891	-24.1472	152.743	-14.3891	-24.1472		4														149.917
1000001178	72	0	150.794	-7.16498	-36.6305							4													150.291	-14.2443	-36.6305	152.887	-14.2443	-23.5504	152.887	-14.2443	-23.5504		4														150.077
1000001178	73	0	150.794	-7.16498	-36.6305							4													150.291	-14.2443	-36.6305	152.887	-14.2443	-23.5504	152.887	-14.2443	-23.5504		4														150.077
1000001178	74	0	150.982	-7.35941	-36.662							4													150.469	-14.4474	-36.662	153.067	-14.4474	-23.5665	153.067	-14.4474	-23.5665		4														150.231
1000001178	75	0	151.359	-7.7457	-36.7264							4													150.827	-14.851	-36.7264	153.43	-14.851	-23.5997	153.43	-14.851	-23.5997		4														150.543
1000001178	76	0	151.931	-8.32002	-36.8258							4													151.372	-15.4515	-36.8258	153.981	-15.4515	-23.6519	153.981	-15.4515	-23.6519		4														151.018
1000001178	77	0	151.946	-8.32833	-36.8297							4													151.387	-15.4606	-36.8297	153.997	-15.4606	-23.6545	153.997	-15.4606	-23.6545		4														151.032
1000001178	78	0	152.265	-8.37849	-36.9279							4													151.703	-15.5256	-36.9279	154.32	-15.5256	-23.7252	154.32	-15.5256	-23.7252		4														151.345
1000001178	79	0	152.977	-8.47687	-37.1494							4													152.409	-15.6573	-37.1494	155.042	-15.6573	-23.885	155.042	-15.6573	-23.885		4														152.047
1000001178	80	0	152.977	-8.47687	-37.1494							4													152.409	-15.6573	-37.1494	155.042	-15.6573	-23.885	155.042	-15.6573	-23.885		4														152.047
1000001178	81	0	153.516	-8.06198	-35.6934							4													152.968	-15.2683	-35.6934	155.474	-15.2683	-22.3863	155.474	-15.2683	-22.3863		4														152.522
1000001178	82	0	153.516	-8.06198	-35.6934							4													152.968	-15.2683	-35.6934	155.474	-15.2683	-22.3863	155.474	-15.2683	-22.3863		4														152.522
1000001178	83	0	154.191	-8.16657	-36.1939							4													153.637	-15.4045	-36.1939	156.183	-15.4045	-22.8272	156.183	-15.4045	-22.8272		4														153.21
1000001178	84	0	154.514	-8.21559	-36.4329							4													153.957	-15.4686	-36.4329	156.523	-15.4686	-23.0378	156.523	-15.4686	-23.0378		4														153.539
1000001178	85	0	155.512	-8.3644	-37.1718							4													154.947	-15.6642	-37.1718	157.573	-15.6642	-23.6887	157.573	-15.6642	-23.6887		4														154.558
1000001263	1	0	57.0789	6.89486	-30.705							1													57.3399	4.20455	-30.705	59.7713	4.20455	-25.6525	59.7713	4.20455	-25.6525		1														59.8443
1000001263	2	0	58.6609	6.14665	-32.0286							1													58.885	3.38282	-32.0286	61.4247	3.38282	-26.8381	61.4247	3.38282	-26.8381		1														61.3872
1000001263	3	0	62.2589	4.42578	-35.0097							1													62.3981	1.49474	-35.0097	65.1815	1.49474	-29.5055	65.1815	1.49474	-29.5055		1														64.8905
1000001263	4	0	63.8656	3.63506	-36.2994							1													63.9659	0.629375	-36.2994	66.8546	0.629375	-30.6554	66.8546	0.629375	-30.6554		1														66.4478
1000001263	5	0	64.5794	3.26245	-36.8196							1													64.6614	0.223634	-36.8196	67.5922	0.223634	-31.1137	67.5922	0.223634	-31.1137		1														67.1315
1000001263	6	0	66.3268	2.31762	-37.9625							1													66.3625	-0.80228	-37.9625	69.3854	-0.80228	-32.1059	69.3854	-0.80228	-32.1059		1														68.7888
1000001263	7	0	66.9142	2.01496	-38.2925							1													66.935	-1.13221	-38.2925	69.9842	-1.13221	-32.3854	69.9842	-1.13221	-32.3854		1														69.3437
1000001263	8	0	67.3276	1.82972	-38.4599							1													67.3392	-1.33667	-38.4599	70.4014	-1.33667	-32.5174	70.4014	-1.33667	-32.5174		1														69.7333
1000001263	9	0	70.1195	0.708185	-39.3252							2													70.0753	-2.58819	-39.3252	73.2019	-2.58819	-33.1438	73.2019	-2.58819	-33.1438		2														72.3636
1000001263	10	0	74.2163	-0.893234	-40.5282							2													74.0923	-4.38039	-40.5282	77.3075	-4.38039	-33.9964	77.3075	-4.38039	-33.9964		2														76.2247
1000001263	11	0	76.7178	-1.83884	-41.2316							2													76.5466	-5.44252	-41.2316	79.8133	-5.44252	-34.4858	79.8133	-5.44252	-34.4858		2														78.5851
1000001263	12	0	82.458	-3.92745	-42.7839							2													82.1823	-7.79861	-42.7839	85.5618	-7.79861	-35.5469	85.5618	-7.79861	-35.5469		2														84.0096
1000001263	13	0	86.698	-5.39331	-43.8839							2													86.3487	-9.46212	-43.8839	89.8074	-9.46212	-36.2839	89.8074	-9.46212	-36.2839		2														88.0252
1000001263	14	0	89.0288	-6.10378	-44.4333							2													88.6436	-10.2814	-44.4333	92.1411	-10.2814	-36.6337	92.1411	-10.2814	-36.6337		2														90.2438
1000001263	15	0	90.8123	-6.5227	-44.7817							2													90.4053	-10.7836	-44.7817	93.9263	-10.7836	-36.8291	93.9263	-10.7836	-36.8291		2														91.9559
1000001263	16	0	93.0525	-6.87813	-45.1204							2													92.6264	-11.244	-45.1204	96.1682	-11.244	-36.9752	96.1682	-11.244	-36.9752		2														94.1265
1000001263	17	0	96.0965	-7.17315	-45.47							2													95.6532	-11.6817	-45.47	99.2139	-11.6817	-37.0629	99.2139	-11.6817	-37.0629		2														97.0977
1000001263	18	0	98.7499	-7.2801	-45.6836							2													98.2986	-11.9133	-45.6836	101.868	-11.9133	-37.0478	101.868	-11.9133	-37.0478		2														99.7048
1000001263	19	0	103.427	-7.26128	-45.9284							3													102.971	-12.1143	-45.9284	106.544	-12.1143	-36.8892	106.544	-12.1143	-36.8892		3														104.323
1000001263	20	0	107.33	-7.13827	-46.055							3													106.876	-12.1749	-46.055	110.445	-12.1749	-36.6791	110.445	-12.1749	-36.6791		3														108.189
1000001263	21	0	108.088	-7.06395	-46.0363							3													107.637	-12.1362	-46.0363	111.202	-12.1362	-36.5949	111.202	-12.1362	-36.5949		3														108.944
1000001263	22	0	109.11	-6.86918	-45.9272							3													108.667	-11.9897	-45.9272	112.219	-11.9897	-36.3975	112.219	-11.9897	-36.3975		3														109.972
1000001263	23	0	112.446	-6.06694	-45.4219							3													112.036	-11.3451	-45.4219	115.532	-11.3451	-35.6039	115.532	-11.3451	-35.6039		3														113.338
1000001263	24	0	115.504	-5.2628	-44.8985							3													115.129	-10.6856	-44.8985	118.568	-10.6856	-34.8161	118.568	-10.6856	-34.8161		3														116.432
1000001263	25	0	116.84	-4.86493	-44.6293							3													116.483	-10.351	-44.6293	119.894	-10.351	-34.4313	119.894	-10.351	-34.4313		3														117.788
1000001263	26	0	119.861	-3.86733	-43.9333							3													119.547	-9.49651	-43.9333	122.887	-9.49651	-33.474	122.887	-9.49651	-33.474		3														120.862
1000001263	27	0	122.132	-3.08002	-43.3708							3													121.852	-8.81679	-43.3708	125.135	-8.81679	-32.715	125.135	-8.81679	-32.715		3														123.175
1000001263	28	0	123.589	-2.55098	-42.9793							3													123.333	-8.35682	-42.9793	126.576	-8.35682	-32.1975	126.576	-8.35682	-32.1975		3														124.661
1000001263	29	0	124.099	-2.35153	-42.8219							3													123.851	-8.18154	-42.8219	127.079	-8.18154	-31.996	127.079	-8.18154	-31.996		3														125.182
1000001263	30	0	125.192	-1.88921	-42.4406							3													124.964	-7.77108	-42.4406	128.155	-7.77108	-31.5202	128.155	-7.77108	-31.5202		3														126.299
1000001263	31	0	126.037	-1.50521	-42.1276							3													125.827	-7.42726	-42.1276	128.988	-7.42726	-31.1341	128.988	-7.42726	-31.1341		3														127.167
1000001263	32	0	127.143	-0.957716	-41.701							3													126.957	-6.93233	-41.701	130.077	-6.93233	-30.6117	130.077	-6.93233	-30.6117		3														128.308
1000001263	33	0	129.3	0.195273	-40.8511							3													129.167	-5.88201	-40.8511	132.205	-5.88201	-29.5747	132.205	-5.88201	-29.5747		3														130.546
1000001263	34	0	130.197	0.740294	-40.4914							3													130.088	-5.37974	-40.4914	133.092	-5.37974	-29.137	133.092	-5.37974	-29.137		3														131.487
1000001263	35	0	132.202	2.13525	-39.67							3													132.156	-4.08056	-39.67	135.082	-4.08056	-28.1405	135.082	-4.08056	-28.1405		4														133.618
1000001263	36	0	133.36	3.03875	-39.1827							3													133.355	-3.23246	-39.1827	136.234	-3.23246	-27.5518	136.234	-3.23246	-27.5518		4														134.864
1000001263	37	0	134.413	3.98445	-38.7189							4													134.452	-2.33732	-38.7189	137.287	-2.33732	-26.9953	137.287	-2.33732	-26.9953		4														136.016
1000001263	38	0	135.747	5.31888	-38.1043							4													135.847	-1.06707	-38.1043	138.624	-1.06707	-26.2628	138.624	-1.06707	-26.2628		4														137.496
1000001263	39	0	137.192	6.85614	-37.4135							4													137.363	0.400575	-37.4135	140.075	0.400575	-25.444	140.075	0.400575	-25.444		4														139.112
1000001263	40	0	138.305	8.07539	-36.8636							4													138.532	1.56616	-36.8636	141.192	1.56616	-24.7954	141.192	1.56616	-24.7954		4														140.362
1000001263	41	0	140.516	10.4962	-35.7496							4													140.854	3.88042	-35.7496	143.41	3.88042	-23.4855	143.41	3.88042	-23.4855		4														142.84
1000001263	42	0	141.891	11.9443	-35.0553							4													142.295	5.2623	-35.0553	144.786	5.2623	-22.6698	144.786	5.2623	-22.6698		4														144.372
1000001263	43	0	142.066	12.0732	-34.9694							4													142.477	5.3828	-34.9694	144.959	5.3828	-22.5685	144.959	5.3828	-22.5685		4														144.559
1000001263	44	0	143.064	12.5436	-34.4951							4													143.495	5.80579	-34.4951	145.933	5.80579	-22.0083	145.933	5.80579	-22.0083		4														145.576
1000001263	45	0	143.641	12.7857	-34.2187							4													144.084	6.02045	-34.2187	146.495	6.02045	-21.6822	146.495	6.02045	-21.6822		4														146.16
1000001263	46	0	144.074	12.9557	-34.0077							4													144.523	6.16998	-34.0077	146.915	6.16998	-21.4341	146.915	6.16998	-21.4341		4														146.595
1000001263	47	0	145.208	13.4148	-33.4446							4													145.678	6.5752	-33.4446	148.017	6.5752	-20.7737	148.017	6.5752	-20.7737		4														147.738
1000001263	48	0	145.44	13.5425	-33.3275							4													145.916	6.69191	-33.3275	148.244	6.69191	-20.6365	148.244	6.69191	-20.6365		4														147.977
1000001263	49	0	145.612	13.6969	-33.2386							4													146.095	6.83807	-33.2386	148.415	6.83807	-20.5325	148.415	6.83807	-20.5325		4														148.164
1000001263	50	0	146.657	14.9176	-32.6886							4													147.196	8.00825	-32.6886	149.465	8.00825	-19.8897	149.465	8.00825	-19.8897		4														149.347
1000001263	51	0	147.173	15.5327	-32.4189							4													147.741	8.59847	-32.4189	149.984	8.59847	-19.5741	149.984	8.59847	-19.5741		4														149.933
1000001263	52	0	147.217	15.5768	-32.3974							4													147.787	8.64042	-32.3974	150.028	8.64042	-19.5488	150.028	8.64042	-19.5488		4														149.982
1000001263	53	0	147.494	15.8006	-32.2688							4													148.074	8.85098	-32.2688	150.303	8.85098	-19.3959	150.303	8.85098	-19.3959		4														150.28
1000001263	54	0	147.617	15.8937	-32.2031							4													148.201	8.93814	-32.2031	150.424	8.93814	-19.3195	150.424	8.93814	-19.3195		4														150.41
1000001263	55	0	148.296	16.3863	-31.7875							4													148.902	9.39831	-31.7875	151.086	9.39831	-18.8451	151.086	9.39831	-18.8451		4														151.123
1000001263	56	0	149.144	17.0157	-31.2251							4													149.779	9.98721	-31.2251	151.912	9.98721	-18.2092	151.912	9.98721	-18.2092		4														152.014
1000001263	57	0	149.272	17.1288	-31.106							4													149.912	10.0942	-31.106	152.034	10.0942	-18.0792	152.034	10.0942	-18.0792		4														152.147
1000001263	58	0	150.569	18.533	-29.4314							4													151.273	11.4358	-29.4314	153.246	11.4358	-16.2935	153.246	11.4358	-16.2935		4														153.512
1000001263	59	0	151.217	19.2463	-28.5622							4													151.955	12.1179	-28.5622	153.85	12.1179	-15.3688	153.85	12.1179	-15.3688		4														154.193
1000001263	60	0	151.551	19.6129	-28.0993							4													152.305	12.4684	-28.0993	154.159	12.4684	-14.8775	154.159	12.4684	-14.8775		4														154.542
1000001263	61	0	152.038	20.1422	-27.4079							4													152.817	12.9742	-27.4079	154.61	12.9742	-14.1446	154.61	12.9742	-14.1446		4														155.05
1000001263	62	0	152.272	20.3904	-27.0735							4													153.062	13.2111	-27.0735	154.825	13.2111	-13.7903	154.825	13.2111	-13.7903		4														155.292
1000001263	63	0	152.464	20.5872	-26.7981							4													153.263	13.3987	-26.7981	155.002	13.3987	-13.4985	155.002	13.3987	-13.4985		4														155.49
1000001263	64	0	152.532	20.6523	-26.7002							4													153.334	13.4606	-26.7002	155.064	13.4606	-13.395	155.064	13.4606	-13.395		4														155.559
1000001263	65	0	153.101	21.1726	-25.8695							4													153.927	13.9535	-25.8695	155.583	13.9535	-12.5162	155.583	13.9535	-12.5162		4														156.134
1000001263	66	0	153.235	21.2895	-25.6714							4													154.066	14.0639	-25.6714	155.705	14.0639	-12.3069	155.705	14.0639	-12.3069		4														156.268
1000001263	67	0	153.447	21.4644	-25.3464							4													154.286	14.2287	-25.3464	155.896	14.2287	-11.9642	155.896	14.2287	-11.9642		4														156.478
1000001263	68	0	153.98	21.8854	-24.514							4													154.838	14.6242	-24.514	156.374	14.6242	-11.0873	156.374	14.6242	-11.0873		4														157
1000001263	69	0	154.533	22.3101	-23.6311							4													155.411	15.0225	-23.6311	156.869	15.0225	-10.1584	156.869	15.0225	-10.1584		4														157.538
1000001263	70	0	154.555	22.3196	-23.5836							4													155.433	15.0309	-23.5836	156.887	15.0309	-10.1092	156.887	15.0309	-10.1092		4														157.557
1000001263	71	0	155.311	22.2577	-21.2694							4													156.186	14.9335	-21.2694	157.437	14.9335	-7.73872	157.437	14.9335	-7.73872		4														158.092
1000001263	72	0	155.333	22.2555	-21.203							4													156.207	14.9303	-21.203	157.453	14.9303	-7.67078	157.453	14.9303	-7.67078		4														158.107
1000001263	73	0	155.333	22.2555	-21.203							4													156.207	14.9303	-21.203	157.453	14.9303	-7.67077	157.453	14.9303	-7.67077		4														158.107
1000001263	74	0	155.346	22.2359	-21.2174							4													156.22	14.9102	-21.2174	157.466	14.9102	-7.68396	157.466	14.9102	-7.68396		4														158.118
1000001263	75	0	155.639	21.8188	-21.5306							4													156.492	14.4797	-21.5306	157.765	14.4797	-7.97252	157.765	14.4797	-7.97252		4														158.363
1000001263	76	0	155.726	21.6999	-21.6269							4													156.574	14.3569	-21.6269	157.855	14.3569	-8.06145	157.855	14.3569	-8.06145		4														158.438
1000001263	77	0	155.87	21.5181	-21.793							4													156.71	14.1684	-21.793	158.004	14.1684	-8.21528	158.004	14.1684	-8.21528		4														158.563
1000001263	78	0	155.982	21.3871	-21.9294							4													156.814	14.0324	-21.9294	158.12	14.0324	-8.3421	158.12	14.0324	-8.3421		4														158.662
1000001263	79	0	156.108	21.2492	-22.0973							4													156.934	13.8887	-22.0973	158.254	13.8887	-8.49908	158.254	13.8887	-8.49908		4														158.777
1000001263	80	0	156.129	21.2306	-22.1351							4													156.954	13.8692	-22.1351	158.277	13.8692	-8.53505	158.277	13.8692	-8.53505		4														158.798
1000001263	81	0	156.56	20.9487	-23.154							4													157.371	13.5673	-23.154	158.781	13.5673	-9.51427	158.781	13.5673	-9.51427		4														159.262
1000001263	82	0	157.048	20.6269	-24.3473							4													157.843	13.223	-24.3473	159.354	13.223	-10.6624	159.354	13.223	-10.6624		4														159.79
1000001263	83	0	157.097	20.586	-24.4962							4													157.891	13.1797	-24.4962	159.414	13.1797	-10.8067	159.414	13.1797	-10.8067		4														159.844
1000001263	84	0	157.625	20.0195	-26.5046							4													158.391	12.5891	-26.5046	160.086	12.5891	-12.7645	160.086	12.5891	-12.7645		4														160.44
1000001263	85	0	157.668	19.9719	-26.6731							4													158.432	12.5395	-26.6731	160.141	12.5395	-12.9288	160.141	12.5395	-12.9288		4														160.489
1000001348	1	0	46.7549	16.1829	-20.4399							1													47.4638	13.9676	-20.4399	49.0479	13.9676	-16.2761	49.0479	13.9676	-16.2761		1														50.3687
1000001348	2	0	50.4069	13.9943	-25.1177							1													51.0089	11.6097	-25.1177	52.9827	11.6097	-20.6311	52.9827	11.6097	-20.6311		1														53.9924
1000001348	3	0	53.0281	12.474	-28.4055							1													53.5558	9.96791	-28.4055	55.8032	9.96791	-23.6875	55.8032	9.96791	-23.6875		1														56.5958
1000001348	4	0	53.9459	12.0049	-29.4674							1													54.4505	9.45618	-29.4674	56.7861	9.45618	-24.6683	56.7861	9.45618	-24.6683		1														57.5102
1000001348	5	0	54.889	11.6156	-30.422							1													55.3743	9.02301	-30.422	57.7887	9.02301	-25.5398	57.7887	9.02301	-25.5398		1														58.4536
1000001348	6	0	55.1815	11.5477	-30.6328							1													55.6633	8.94146	-30.6328	58.0948	8.94146	-25.725	58.0948	8.94146	-25.725		1														58.7477
1000001348	7	0	55.8509	11.493	-30.9426							1													56.3293	8.85529	-30.9426	58.785	8.85529	-25.9762	58.785	8.85529	-25.9762		1														59.4226
1000001348	8	0	58.9008	11.3627	-32.088							1													59.3697	8.58182	-32.088	61.9127	8.58182	-26.8555	61.9127	8.58182	-26.8555		1														62.4951
1000001348	9	0	61.033	11.2467	-32.8282							1													61.4941	8.36578	-32.8282	64.093	8.36578	-27.41	64.093	8.36578	-27.41		1														64.6337
1000001348	10	0	63.739	11.0194	-33.7075							1													64.1865	8.01151	-33.7075	66.8511	8.01151	-28.0541	66.8511	8.01151	-28.0541		1														67.3294
1000001348	11	0	65.0739	10.8296	-34.1176							1													65.511	7.75916	-34.1176	68.206	7.75916	-28.3486	68.206	7.75916	-28.3486		1														68.6443
1000001348	12	0	69.195	10.03	-35.3308							1													69.5899	6.76679	-35.3308	72.3743	6.76679	-29.2061	72.3743	6.76679	-29.2061		2														72.6635
1000001348	13	0	73.6641	9.09958	-36.6244							2													74.0103	5.62733	-36.6244	76.8896	5.62733	-30.1141	76.8896	5.62733	-30.1141		2														77.0097
1000001348	14	0	75.4243	8.7312	-37.1172							2													75.7514	5.17664	-37.1172	78.6666	5.17664	-30.4551	78.6666	5.17664	-30.4551		2														78.7198
1000001348	15	0	79.0959	7.98906	-38.1							2													79.384	4.26275	-38.1	82.3704	4.26275	-31.1214	82.3704	4.26275	-31.1214		2														82.2873
1000001348	16	0	82.7729	7.29067	-39.0373							2													83.0241	3.39232	-39.0373	86.0777	3.39232	-31.7417	86.0777	3.39232	-31.7417		2														85.8636
1000001348	17	0	84.1913	7.0634	-39.3551							2													84.4303	3.09863	-39.3551	87.5061	3.09863	-31.9372	87.5061	3.09863	-31.9372		2														87.2464
1000001348	18	0	85.8843	6.85604	-39.6633							2													86.1117	2.81192	-39.6633	89.2077	2.81192	-32.0995	89.2077	2.81192	-32.0995		2														88.9014
1000001348	19	0	89.4591	6.48879	-40.2213							2													89.6652	2.27707	-40.2213	92.7961	2.27707	-32.3493	92.7961	2.27707	-32.3493		2														92.3998
1000001348	20	0	92.5247	6.18305	-40.6609							2													92.7131	1.82759	-40.6609	95.8706	1.82759	-32.5248	95.8706	1.82759	-32.5248		2														95.3981
1000001348	21	0	93.3613	6.08788	-40.7652							2													93.5443	1.6932	-40.7652	96.7077	1.6932	-32.5571	96.7077	1.6932	-32.5571		2														96.2131
1000001348	22	0	97.2489	5.58653	-41.1916							2													97.404	1.00969	-41.1916	100.59	1.00969	-32.6495	100.59	1.00969	-32.6495		2														99.9852
1000001348	23	0	98.8488	5.3745	-41.362							2													98.9921	0.722697	-41.362	102.187	0.722697	-32.6825	102.187	0.722697	-32.6825		2														101.536
1000001348	24	0	99.7799	5.25153	-41.459							2													99.9164	0.556106	-41.459	103.116	0.556106	-32.6996	103.116	0.556106	-32.6996		3														102.439
1000001348	25	0	100.788	5.12625	-41.5628							2													100.918	0.383564	-41.5628	104.123	0.383564	-32.7167	104.123	0.383564	-32.7167		3														103.417
1000001348	26	0	101.548	5.0461	-41.6398							2													101.673	0.267784	-41.6398	104.882	0.267784	-32.7284	104.882	0.267784	-32.7284		3														104.157
1000001348	27	0	103.635	4.86835	-41.8453							3													103.749	-0.0078343	-41.8453	106.968	-0.0078343	-32.7543	106.968	-0.0078343	-32.7543		3														106.195
1000001348	28	0	104.49	4.82279	-41.9209							3													104.601	-0.0935335	-41.9209	107.823	-0.0935335	-32.7562	107.823	-0.0935335	-32.7562		3														107.034
1000001348	29	0	104.921	4.83362	-41.9459							3													105.032	-0.102958	-41.9459	108.254	-0.102958	-32.7441	108.254	-0.102958	-32.7441		3														107.461
1000001348	30	0	106.664	4.99902	-41.9931							3													106.782	-0.0196933	-41.9931	110.001	-0.0196933	-32.6404	110.001	-0.0196933	-32.6404		3														109.206
1000001348	31	0	107.427	5.11561	-41.9841							3													107.548	0.0609432	-41.9841	110.765	0.0609432	-32.5654	110.765	0.0609432	-32.5654		3														109.973
1000001348	32	0	109.307	5.52107	-41.8784							3													109.446	0.377577	-41.8784	112.646	0.377577	-32.2967	112.646	0.377577	-32.2967		3														111.879
1000001348	33	0	110.434	5.82797	-41.7683							3													110.586	0.631153	-41.7683	113.773	0.631153	-32.0887	113.773	0.631153	-32.0887		3														113.028
1000001348	34	0	111.412	6.17352	-41.6154							3													111.579	0.930373	-41.6154	114.749	0.930373	-31.8509	114.749	0.930373	-31.8509		3														114.032
1000001348	35	0	113.143	6.90394	-41.2612							3													113.343	1.57862	-41.2612	116.475	1.57862	-31.3462	116.475	1.57862	-31.3462		3														115.824
1000001348	36	0	114.573	7.57434	-40.9241							3													114.802	2.1811	-40.9241	117.9	2.1811	-30.8846	117.9	2.1811	-30.8846		3														117.311
1000001348	37	0	115.362	7.99052	-40.7092							3													115.61	2.55973	-40.7092	118.686	2.55973	-30.6009	118.686	2.55973	-30.6009		3														118.137
1000001348	38	0	116.664	8.74461	-40.3132							3													116.946	3.25176	-40.3132	119.984	3.25176	-30.0913	119.984	3.25176	-30.0913		3														119.508
1000001348	39	0	118.993	10.139	-39.5764							3													119.338	4.53521	-39.5764	122.303	4.53521	-29.1513	122.303	4.53521	-29.1513		3														121.965
1000001348	40	0	120.788	11.2196	-39.0027							3													121.181	5.53023	-39.0027	124.09	5.53023	-28.4209	124.09	5.53023	-28.4209		3														123.858
1000001348	41	0	121.395	11.5826	-38.8071							3													121.806	5.8643	-38.8071	124.695	5.8643	-28.1723	124.695	5.8643	-28.1723		3														124.499
1000001348	42	0	122.463	12.2206	-38.4562							3													122.902	6.45141	-38.4562	125.758	6.45141	-27.7282	125.758	6.45141	-27.7282		3														125.624
1000001348	43	0	123.245	12.7086	-38.181							3													123.707	6.90203	-38.181	126.535	6.90203	-27.3848	126.535	6.90203	-27.3848		3														126.45
1000001348	44	0	123.864	13.1357	-37.932							3													124.344	7.2996	-37.932	127.149	7.2996	-27.0818	127.149	7.2996	-27.0818		3														127.107
1000001348	45	0	124.54	13.6714	-37.611							3													125.045	7.80293	-37.611	127.819	7.80293	-26.7016	127.819	7.80293	-26.7016		3														127.833
1000001348	46	0	125.402	14.4512	-37.1378							3													125.943	8.5414	-37.1378	128.673	8.5414	-26.1529	128.673	8.5414	-26.1529		3														128.769
1000001348	47	0	127.193	16.2223	-36.0662							3													127.815	10.2263	-36.0662	130.446	10.2263	-24.924	130.446	10.2263	-24.924		3														130.731
1000001348	48	0	128.327	17.4271	-35.3539							3													129.004	11.3765	-35.3539	131.569	11.3765	-24.1119	131.569	11.3765	-24.1119		3														131.984
1000001348	49	0	128.642	17.8255	-35.1398							3													129.338	11.7597	-35.1398	131.884	11.7597	-23.8699	131.884	11.7597	-23.8699		3														132.342
1000001348	50	0	129.57	19.2106	-34.4709							3													130.33	13.0996	-34.4709	132.814	13.0996	-23.118	132.814	13.0996	-23.118		3														133.427
1000001348	51	0	130.195	20.2063	-34.0317							3													131.001	14.0648	-34.0317	133.445	14.0648	-22.6227	133.445	14.0648	-22.6227		3														134.168
1000001348	52	0	130.429	20.6135	-33.8909							3													131.254	14.4606	-33.8909	133.685	14.4606	-22.4606	133.685	14.4606	-22.4606		3														134.454
1000001348	53	0	130.693	21.1155	-33.7753							3													131.541	14.9496	-33.7753	133.961	14.9496	-22.3208	133.961	14.9496	-22.3208		3														134.787
1000001348	54	0	131.109	21.9445	-33.6434							3													131.995	15.7581	-33.6434	134.402	15.7581	-22.1502	134.402	15.7581	-22.1502		4														135.322
1000001348	55	0	131.311	22.3565	-33.5989							3													132.216	16.1602	-33.5989	134.619	16.1602	-22.0868	134.619	16.1602	-22.0868		4														135.585
1000001348	56	0	131.766	23.2951	-33.527							3													132.715	17.0764	-33.527	135.11	17.0764	-21.9722	135.11	17.0764	-21.9722		4														136.182
1000001348	57	0	131.771	23.304	-33.5225							3													132.721	17.085	-33.5225	135.115	17.085	-21.9673	135.115	17.085	-21.9673		4														136.189
1000001348	58	0	132.874	24.7203	-31.867							3													133.889	18.448	-31.867	136.136	18.448	-20.2173	136.136	18.448	-20.2173		4														137.366
1000001348	59	0	133.56	25.632	-30.7889							3													134.618	19.3264	-30.7889	136.769	19.3264	-19.0804	136.769	19.3264	-19.0804		4														138.1
1000001348	60	0	134.048	26.3299	-29.9528							4													135.137	20.0006	-29.9528	137.215	20.0006	-18.2027	137.215	20.0006	-18.2027		4														138.623
1000001348	61	0	134.451	26.9716	-29.1796							4													135.57	20.6226	-29.1796	137.579	20.6226	-17.3951	137.579	20.6226	-17.3951		4														139.059
1000001348	62	0	135.553	28.8598	-26.9161							4													136.76	22.4569	-26.9161	138.57	22.4569	-15.0375	138.57	22.4569	-15.0375		4														140.263
1000001348	63	0	135.567	28.8918	-26.8974							4													136.775	22.4883	-26.8974	138.583	22.4883	-15.0176	138.583	22.4883	-15.0176		4														140.28
1000001348	64	0	135.902	29.9828	-26.6975							4													137.161	23.5623	-26.6975	138.951	23.5623	-14.7852	138.951	23.5623	-14.7852		4														140.774
1000001348	65	0	136.104	30.638	-26.5865							4													137.393	24.2073	-26.5865	139.173	24.2073	-14.6546	139.173	24.2073	-14.6546		4														141.071
1000001348	66	0	136.407	31.6136	-26.4236							4													137.742	25.1676	-26.4236	139.506	25.1676	-14.4622	139.506	25.1676	-14.4622		4														141.517
1000001348	67	0	136.412	31.6224	-26.4168							4													137.747	25.1761	-26.4168	139.511	25.1761	-14.455	139.511	25.1761	-14.455		4														141.523
1000001348	68	0	137.695	32.7774	-23.6912							4													139.083	26.2696	-23.6912	140.607	26.2696	-11.6246	140.607	26.2696	-11.6246		4														142.742
1000001348	69	0	138.511	33.4996	-21.917							4													139.932	26.9526	-21.917	141.3	26.9526	-9.7838	141.3	26.9526	-9.7838		4														143.512
1000001348	70	0	139.155	34.0544	-20.4538							4													140.602	27.4765	-20.4538	141.841	27.4765	-8.26838	141.841	27.4765	-8.26838		4														144.112
1000001348	71	0	139.37	34.2287	-19.9142							4													140.824	27.6406	-19.9142	142.016	27.6406	-7.71162	142.016	27.6406	-7.71162		4														144.306
1000001348	72	0	140.196	34.8622	-17.6424							4													141.68	28.2345	-17.6424	142.673	28.2345	-5.37451	142.673	28.2345	-5.37451		4														145.029
1000001348	73	0	140.426	35.036	-16.9984							4													141.917	28.3973	-16.9984	142.854	28.3973	-4.71247	142.854	28.3973	-4.71247		4														145.228
1000001348	74	0	140.426	35.036	-16.9984							4													141.917	28.3973	-16.9984	142.854	28.3973	-4.71247	142.854	28.3973	-4.71247		4														145.228
1000001348	75	0	141.122	35.3723	-17.6428							4													142.629	28.7005	-17.6428	143.618	28.7005	-5.29316	143.618	28.7005	-5.29316		4														146.023
1000001348	76	0	141.323	35.4662	-17.8032							4													142.834	28.7849	-17.8032	143.837	28.7849	-5.43529	143.837	28.7849	-5.43529		4														146.25
1000001348	77	0	141.599	35.5867	-17.9712							4													143.115	28.8923	-17.9712	144.131	28.8923	-5.57856	144.131	28.8923	-5.57856		4														146.555
1000001348	78	0	142.08	35.783	-18.2059							4													143.605	29.0657	-18.2059	144.64	29.0657	-5.77008	144.64	29.0657	-5.77008		4														147.081
1000001348	79	0	142.357	35.8816	-18.31							4													143.886	29.1513	-18.31	144.928	29.1513	-5.84968	144.928	29.1513	-5.84968		4														147.378
1000001348	80	0	142.655	35.9668	-18.3889							4													144.188	29.2223	-18.3889	145.236	29.2223	-5.90222	145.236	29.2223	-5.90222		4														147.692
1000001348	81	0	142.754	35.9806	-18.3989							4													144.287	29.2315	-18.3989	145.335	29.2315	-5.90366	145.335	29.2315	-5.90366		4														147.792
1000001348	82	0	143.039	35.9821	-18.3878							4													144.572	29.2195	-18.3878	145.619	29.2195	-5.86802	145.619	29.2195	-5.86802		4														148.071
1000001348	83	0	143.654	35.9624	-18.3414							4													145.186	29.171	-18.3414	146.226	29.171	-5.76903	146.226	29.171	-5.76903		4														148.669
1000001348	84	0	143.654	35.9624	-18.3414							4													145.186	29.171	-18.3414	146.226	29.171	-5.76904	146.226	29.171	-5.76904		4														148.669
1000001348	85	0	144.51	36.7249	-20.3177							4													146.076	29.8924	-20.3177	147.283	29.8924	-7.66124	147.283	29.8924	-7.66124		4														149.805
1000001436	1	0	60.5392	-23.5382	-38.5924							1													59.366	-26.3575	-38.5924	62.4692	-26.3575	-33.336	62.4692	-26.3575	-33.336		1														58.8585
1000001436	2	0	63.1219	-24.0921	-39.8342							1													61.9198	-27.0322	-39.8342	65.1205	-27.0322	-34.3533	65.1205	-27.0322	-34.3533		1														61.4098
1000001436	3	0	63.6691	-24.1717	-40.0842							1													62.4627	-27.1374	-40.0842	65.6829	-27.1374	-34.5556	65.6829	-27.1374	-34.5556		1														61.9555
1000001436	4	0	64.9927	-24.2515	-40.6434							1													63.7811	-27.2794	-40.6434	67.0446	-27.2794	-34.9992	67.0446	-27.2794	-34.9992		1														63.2903
1000001436	5	0	66.4926	-24.2817	-41.2327							1													65.2779	-27.38	-41.2327	68.5866	-27.38	-35.4574	68.5866	-27.38	-35.4574		1														64.8092
1000001436	6	0	67.8056	-24.2753	-41.6949							1													66.5897	-27.4354	-41.6949	69.9333	-27.4354	-35.8048	69.9333	-27.4354	-35.8048		1														66.1395
1000001436	7	0	69.0939	-24.2573	-42.0821							1													67.8774	-27.4779	-42.0821	71.2496	-27.4779	-36.0798	71.2496	-27.4779	-36.0798		2														67.4412
1000001436	8	0	70.5655	-24.247	-42.4489							2													69.3479	-27.5367	-42.4489	72.7462	-27.5367	-36.3185	72.7462	-27.5367	-36.3185		2														68.92
1000001436	9	0	75.075	-24.2723	-43.4325							2													73.8513	-27.774	-43.4325	77.3175	-27.774	-36.9106	77.3175	-27.774	-36.9106		2														73.4299
1000001436	10	0	82.369	-24.4028	-44.949							2													81.1311	-28.2471	-44.949	84.7009	-28.2471	-37.7945	84.7009	-28.2471	-37.7945		2														80.7033
1000001436	11	0	84.1074	-24.5073	-45.288							2													82.8626	-28.4332	-45.288	86.4552	-28.4332	-37.9831	86.4552	-28.4332	-37.9831		2														82.4226
1000001436	12	0	87.5046	-24.8922	-45.8996							2													86.238	-28.9774	-45.8996	89.8707	-28.9774	-38.3017	89.8707	-28.9774	-38.3017		2														85.7482
1000001436	13	0	89.5588	-25.2142	-46.238							2													88.2748	-29.3956	-46.238	91.9291	-29.3956	-38.4635	91.9291	-29.3956	-38.4635		2														87.7416
1000001436	14	0	93.7181	-26.0144	-46.8569							2													92.3918	-30.3904	-46.8569	96.0841	-30.3904	-38.7254	96.0841	-30.3904	-38.7254		2														91.7474
1000001436	15	0	96.3036	-26.5625	-47.1986							2													94.9488	-31.0593	-47.1986	98.661	-31.0593	-38.8456	98.661	-31.0593	-38.8456		2														94.2255
1000001436	16	0	102.721	-27.9963	-47.9502							3													101.292	-32.7932	-47.9502	105.046	-32.7932	-39.0481	105.046	-32.7932	-39.0481		3														100.356
1000001436	17	0	104.434	-28.3801	-48.1176							3													102.984	-33.2571	-48.1176	106.746	-33.2571	-39.0692	106.746	-33.2571	-39.0692		3														101.989
1000001436	18	0	108.492	-29.2867	-48.4329							3													106.996	-34.3534	-48.4329	110.769	-34.3534	-39.0378	110.769	-34.3534	-39.0378		3														105.852
1000001436	19	0	111.39	-29.9383	-48.6288							3													109.86	-35.1405	-48.6288	113.64	-35.1405	-38.9863	113.64	-35.1405	-38.9863		3														108.607
1000001436	20	0	112.088	-30.1015	-48.6614							3													110.549	-35.3363	-48.6614	114.329	-35.3363	-38.9595	114.329	-35.3363	-38.9595		3														109.268
1000001436	21	0	112.974	-30.3185	-48.6784							3													111.424	-35.5947	-48.6784	115.203	-35.5947	-38.901	115.203	-35.5947	-38.901		3														110.104
1000001436	22	0	115.285	-30.8833	-48.6845							3													113.706	-36.2675	-48.6845	117.477	-36.2675	-38.7106	117.477	-36.2675	-38.7106		3														112.281
1000001436	23	0	116.92	-31.256	-48.6709							3													115.322	-36.7167	-48.6709	119.085	-36.7167	-38.5579	119.085	-36.7167	-38.5579		3														113.824
1000001436	24	0	117.987	-31.4583	-48.6454							3													116.378	-36.9689	-48.6454	120.136	-36.9689	-38.4414	120.136	-36.9689	-38.4414		3														114.837
1000001436	25	0	118.074	-31.4456	-48.6338							3													116.466	-36.9603	-48.6338	120.222	-36.9603	-38.4224	120.222	-36.9603	-38.4224		3														114.923
1000001436	26	0	122.998	-28.9778	-47.4001							3													121.5	-34.7266	-47.4001	125.131	-34.7266	-36.7597	125.131	-34.7266	-36.7597		3														120.065
1000001436	27	0	125.756	-27.5425	-46.6724							3													124.322	-33.4225	-46.6724	127.88	-33.4225	-35.7916	127.88	-33.4225	-35.7916		3														122.951
1000001436	28	0	129.527	-25.5023	-45.6097							3													128.185	-31.5619	-45.6097	131.637	-31.5619	-34.4002	131.637	-31.5619	-34.4002		3														126.903
1000001436	29	0	131.143	-24.5889	-45.1104							3													129.842	-30.7254	-45.1104	133.245	-30.7254	-33.76	133.245	-30.7254	-33.76		3														128.6
1000001436	30	0	132.892	-23.5475	-44.508							3													131.639	-29.7674	-44.508	134.983	-29.7674	-33.0051	134.983	-29.7674	-33.0051		4														130.44
1000001436	31	0	134.558	-22.5117	-43.8854							4													133.352	-28.811	-43.8854	136.636	-28.811	-32.2373	136.636	-28.811	-32.2373		4														132.196
1000001436	32	0	137.262	-20.7784	-42.8262							4													136.133	-27.2067	-42.8262	139.316	-27.2067	-30.9424	139.316	-27.2067	-30.9424		4														135.049
1000001436	33	0	138.377	-20.0424	-42.3796							4													137.283	-26.5239	-42.3796	140.422	-26.5239	-30.3986	140.422	-26.5239	-30.3986		4														136.229
1000001436	34	0	140.923	-18.3281	-41.3542							4													139.905	-24.9312	-41.3542	142.947	-24.9312	-29.151	142.947	-24.9312	-29.151		4														138.927
1000001436	35	0	141.852	-17.7059	-40.9897							4													140.863	-24.3533	-40.9897	143.87	-24.3533	-28.7054	143.87	-24.3533	-28.7054		4														139.913
1000001436	36	0	142.897	-17.0272	-40.6019							4													141.939	-23.7245	-40.6019	144.908	-23.7245	-28.2265	144.908	-23.7245	-28.2265		4														141.019
1000001436	37	0	144.534	-16.0126	-40.0261							4													143.622	-22.788	-40.0261	146.535	-22.788	-27.5078	146.535	-22.788	-27.5078		4														142.746
1000001436	38	0	146.283	-15.0004	-39.4397							4													145.417	-21.8591	-39.4397	148.273	-21.8591	-26.769	148.273	-21.8591	-26.769		4														144.583
1000001436	39	0	147.725	-14.2582	-38.9817							4													146.892	-21.1854	-38.9817	149.703	-21.1854	-26.1857	149.703	-21.1854	-26.1857		4														146.084
1000001436	40	0	148.837	-13.7916	-38.6494							4													148.024	-20.7717	-38.6494	150.803	-20.7717	-25.757	150.803	-20.7717	-25.757		4														147.225
1000001436	41	0	149.522	-13.6061	-38.4589							4													148.717	-20.6186	-38.4589	151.477	-20.6186	-25.5076	151.477	-20.6186	-25.5076		4														147.912
1000001436	42	0	149.99	-13.5834	-38.3403							4													149.186	-20.6179	-38.3403	151.934	-20.6179	-25.349	151.934	-20.6179	-25.349		4														148.366
1000001436	43	0	151.234	-13.7439	-38.0483							4													150.421	-20.8366	-38.0483	153.139	-20.8366	-24.9518	153.139	-20.8366	-24.9518		4														149.536
1000001436	44	0	154.491	-14.3716	-37.309							4													153.644	-21.6167	-37.309	156.287	-21.6167	-23.9376	156.287	-21.6167	-23.9376		4														152.568
1000001436	45	0	157.365	-15.0039	-36.6759							4													156.485	-22.3834	-36.6759	159.063	-22.3834	-23.0622	159.063	-22.3834	-23.0622		4														155.232
1000001436	46	0	159.574	-15.5333	-36.212							4													158.668	-23.0161	-36.212	161.197	-23.0161	-22.4121	161.197	-23.0161	-22.4121		4														157.275
1000001436	47	0	160.867	-15.8583	-35.9614							4													159.944	-23.4015	-35.9614	162.447	-23.4015	-22.0525	162.447	-23.4015	-22.0525		4														158.47
1000001436	48	0	161.609	-16.0455	-35.8352							4													160.676	-23.6234	-35.8352	163.166	-23.6234	-21.8636	163.166	-23.6234	-21.8636		4														159.156
1000001436	49	0	161.629	-16.0467	-35.8394							4													160.696	-23.6254	-35.8394	163.186	-23.6254	-21.8662	163.186	-23.6254	-21.8662		4														159.176
1000001436	50	0	163.012	-15.8195	-36.728							4													162.088	-23.4635	-36.728	164.649	-23.4635	-22.6316	164.649	-23.4635	-22.6316		4														160.648
1000001436	51	0	163.012	-15.8195	-36.728							4													162.088	-23.4635	-36.728	164.649	-23.4635	-22.6316	164.649	-23.4635	-22.6316		4														160.648
1000001436	52	0	163.937	-15.7165	-35.4447							4													163.017	-23.4041	-35.4447	165.464	-23.4041	-21.273	165.464	-23.4041	-21.273		4														161.464
1000001436	53	0	163.937	-15.7165	-35.4446							4													163.017	-23.4041	-35.4446	165.464	-23.4041	-21.2729	165.464	-23.4041	-21.2729		4														161.465
1000001436	54	0	165.061	-15.9039	-35.4054							4													164.131	-23.6441	-35.4054	166.571	-23.6441	-21.1379	166.571	-23.6441	-21.1379		5														162.534
1000001436	55	0	165.277	-15.9322	-35.3734							4													164.345	-23.6826	-35.3734	166.781	-23.6826	-21.0875	166.781	-23.6826	-21.0875		5														162.739
1000001436	56	0	166.365	-16.0322	-35.07							5													165.427	-23.8336	-35.07	167.833	-23.8336	-20.6921	167.833	-23.8336	-20.6921		5														163.765
1000001436	57	0	167.907	-16.1566	-34.5789							5													166.962	-24.0303	-34.5789	169.32	-24.0303	-20.0707	169.32	-24.0303	-20.0707		5														165.217
1000001436	58	0	168.602	-16.2042	-34.324							5													167.654	-24.1105	-34.324	169.987	-24.1105	-19.7572	169.987	-24.1105	-19.7572		5														165.87
1000001436	59	0	169.046	-16.2272	-34.1275							5													168.097	-24.1544	-34.1275	170.412	-24.1544	-19.5232	170.412	-24.1544	-19.5232		5														166.286
1000001436	60	0	169.097	-16.2261	-34.086							5													168.148	-24.1557	-34.086	170.459	-24.1557	-19.4775	170.459	-24.1557	-19.4775		5														166.333
1000001436	61	0	169.729	-16.1481	-33.246							5													168.782	-24.1075	-33.246	171.018	-24.1075	-18.586	171.018	-24.1075	-18.586		5														166.895
1000001436	62	0	170.831	-16.003	-31.7346							5													169.89	-24.0143	-31.7346	171.992	-24.0143	-16.9847	171.992	-24.0143	-16.9847		5														167.872
1000001436	63	0	170.833	-16.0028	-31.7338							5													169.892	-24.0142	-31.7338	171.994	-24.0142	-16.9839	171.994	-24.0142	-16.9839		5														167.874
1000001436	64	0	171.543	-15.9588	-31.6484							5													170.603	-24.0036	-31.6484	172.695	-24.0036	-16.8374	172.695	-24.0036	-16.8374		5														168.571
1000001436	65	0	171.943	-15.953	-31.5874							5													171.003	-24.0166	-31.5874	173.089	-24.0166	-16.7422	173.089	-24.0166	-16.7422		5														168.961
1000001436	66	0	172.147	-15.9781	-31.5381							5													171.205	-24.0513	-31.5381	173.286	-24.0513	-16.6757	173.286	-24.0513	-16.6757		5														169.152
1000001436	67	0	172.642	-16.1161	-31.3712							5													171.694	-24.2124	-31.3712	173.758	-24.2124	-16.4673	173.758	-24.2124	-16.4673		5														169.602
1000001436	68	0	173.828	-16.5408	-30.9278							5													172.859	-24.6924	-30.9278	174.88	-24.6924	-15.9253	174.88	-24.6924	-15.9253		5														170.658
1000001436	69	0	174.842	-16.9689	-30.5355							5													173.851	-25.1677	-30.5355	175.835	-25.1677	-15.4489	175.835	-25.1677	-15.4489		5														171.549
1000001436	70	0	175.335	-17.2337	-30.3408							5													174.332	-25.4554	-30.3408	176.297	-25.4554	-15.2136	176.297	-25.4554	-15.2136		5														171.973
1000001436	71	0	175.914	-17.6256	-30.1097							5													174.891	-25.874	-30.1097	176.834	-25.874	-14.9352	176.834	-25.874	-14.9352		5														172.456
1000001436	72	0	177.185	-18.5849	-29.5959							5													176.115	-26.892	-29.5959	178.01	-26.892	-14.3178	178.01	-26.892	-14.3178		5														173.502
1000001436	73	0	177.845	-19.0909	-29.3218							5													176.751	-27.4285	-29.3218	178.619	-27.4285	-13.99	178.619	-27.4285	-13.99		5														174.043
1000001436	74	0	178.074	-19.2565	-29.2184							5													176.972	-27.6047	-29.2184	178.831	-27.6047	-13.8679	178.831	-27.6047	-13.8679		5														174.232
1000001436	75	0	178.491	-19.5283	-29.016							5													177.376	-27.8958	-29.016	179.216	-27.8958	-13.6315	179.216	-27.8958	-13.6315		5														174.579
1000001436	76	0	179.541	-20.174	-28.4995							5													178.395	-28.5901	-28.4995	180.186	-28.5901	-13.0292	180.186	-28.5901	-13.0292		5														175.459
1000001436	77	0	179.915	-20.3921	-28.3251							5													178.758	-28.8256	-28.3251	180.533	-28.8256	-12.8241	180.533	-28.8256	-12.8241		5														175.775
1000001436	78	0	180.029	-20.4484	-28.2844							5													178.869	-28.8871	-28.2844	180.64	-28.8871	-12.774	180.64	-28.8871	-12.774		5														175.874
1000001436	79	0	180.508	-20.6511	-28.155							5													179.338	-29.1121	-28.155	181.097	-29.1121	-12.6048	181.097	-29.1121	-12.6048		5														176.3
1000001436	80	0	180.709	-20.7274	-28.1054							5													179.535	-29.1978	-28.1054	181.289	-29.1978	-12.5383	181.289	-29.1978	-12.5383		5														176.481
1000001436	81	0	180.951	-20.8073	-28.048							5													179.773	-29.2889	-28.048	181.521	-29.2889	-12.4607	181.521	-29.2889	-12.4607		5														176.7
1000001436	82	0	181.482	-20.9704	-27.9193							5													180.296	-29.4768	-27.9193	182.03	-29.4768	-12.2874	182.03	-29.4768	-12.2874		5														177.183
1000001436	83	0	181.691	-21.0349	-27.8626							5													180.502	-29.551	-27.8626	182.231	-29.551	-12.2132	182.231	-29.551	-12.2132		5														177.373
1000001436	84	0	181.79	-21.0677	-27.8282							5													180.599	-29.5885	-27.8282	182.324	-29.5885	-12.1705	182.324	-29.5885	-12.1705		5														177.462
1000001436	85	0	183.284	-21.596	-27.2204							5													182.066	-30.1864	-27.2204	183.734	-30.1864	-11.4386	183.734	-30.1864	-11.4386		5														178.79
1000001808	1	0	103.382	31.0347	-23.3563							3													104.726	26.1415	-23.3563	106.349	26.1415	-14.2499	106.349	26.1415	-14.2499		3														108.716
1000001808	2	0	103.919	28.9464	-25.7881							3													105.165	24.0302	-25.7881	106.995	24.0302	-16.6348	106.995	24.0302	-16.6348		3														109.105
1000001808	3	0	104.195	27.6847	-27.1476							3													105.381	22.757	-27.1476	107.327	22.757	-17.9707	107.327	22.757	-17.9707		3														109.281
1000001808	4	0	104.308	26.8523	-27.8917							3													105.455	21.9202	-27.8917	107.465	21.9202	-18.7057	107.465	21.9202	-18.7057		3														109.318
1000001808	5	0	104.88	20.1183	-33.1305							3													105.71	15.1667	-33.1305	108.17	15.1667	-23.9031	108.17	15.1667	-23.9031		3														109.209
1000001808	6	0	105.494	12.5073	-38.9416							3													105.965	7.53528	-38.9416	108.925	7.53528	-29.6706	108.925	7.53528	-29.6706		3														109.043
1000001808	7	0	105.506	12.487	-38.9533							3													105.976	7.51444	-38.9533	108.938	7.51444	-29.6812	108.938	7.51444	-29.6812		3														109.053
1000001808	8	0	106.935	11.4732	-39.274							3													107.356	6.43458	-39.274	110.34	6.43458	-29.8819	110.34	6.43458	-29.8819		3														110.315
1000001808	9	0	107.767	10.9602	-39.4164							3													108.163	5.88313	-39.4164	111.156	5.88313	-29.9543	111.156	5.88313	-29.9543		3														111.059
1000001808	10	0	111.446	9.01374	-39.8661							3													111.747	3.76585	-39.8661	114.765	3.76585	-30.0937	114.765	3.76585	-30.0937		3														114.389
1000001808	11	0	114.189	7.7268	-40.1124							3													114.426	2.35143	-40.1124	117.455	2.35143	-30.1083	117.455	2.35143	-30.1083		3														116.89
1000001808	12	0	117.6	6.3707	-40.2856							3													117.769	0.8365	-40.2856	120.801	0.8365	-29.9929	120.801	0.8365	-29.9929		3														120.03
1000001808	13	0	120.435	5.46355	-40.3083							3													120.559	-0.202905	-40.3083	123.583	-0.202905	-29.7752	123.583	-0.202905	-29.7752		3														122.667
1000001808	14	0	123.913	4.62582	-40.1833							3													123.994	-1.20318	-40.1833	126.994	-1.20318	-29.3549	126.994	-1.20318	-29.3549		3														125.934
1000001808	15	0	129.664	3.57181	-39.7927							3													129.688	-2.5263	-39.7927	132.634	-2.5263	-28.4753	132.634	-2.5263	-28.4753		3														131.374
1000001808	16	0	133.571	3.06217	-39.4137							3													133.568	-3.21903	-39.4137	136.466	-3.21903	-27.7636	136.466	-3.21903	-27.7636		4														135.096
1000001808	17	0	135.627	2.97213	-39.1173							4													135.617	-3.40558	-39.1173	138.482	-3.40558	-27.2918	138.482	-3.40558	-27.2918		4														137.075
1000001808	18	0	136.311	3.08841	-38.9383							4													136.306	-3.32158	-38.9383	139.153	-3.32158	-27.0541	139.153	-3.32158	-27.0541		4														137.751
1000001808	19	0	139.828	4.39832	-37.6215							4													139.88	-2.17839	-37.6215	142.6	-2.17839	-25.4345	142.6	-2.17839	-25.4345		4														141.31
1000001808	20	0	143.07	5.78431	-36.2894							4													143.184	-0.94634	-36.2894	145.777	-0.94634	-23.8227	145.777	-0.94634	-23.8227		4														144.613
1000001808	21	0	145.65	7.00215	-35.1312							4													145.818	0.148905	-35.1312	148.302	0.148905	-22.442	148.302	0.148905	-22.442		4														147.25
1000001808	22	0	145.913	7.16868	-34.9614							4													146.089	0.30288	-34.9614	148.557	0.30288	-22.2495	148.557	0.30288	-22.2495		4														147.522
1000001808	23	0	147.691	8.65757	-33.362							4													147.935	1.70658	-33.362	150.258	1.70658	-20.4971	150.258	1.70658	-20.4971		4														149.379
1000001808	24	0	148.531	9.42571	-32.5399							4													148.81	2.43439	-32.5399	151.06	2.43439	-19.6026	151.06	2.43439	-19.6026		4														150.262
1000001808	25	0	151.072	11.9327	-29.8961							4													151.466	4.81918	-29.8961	153.478	4.81918	-16.7398	153.478	4.81918	-16.7398		4														152.949
1000001808	26	0	151.281	12.1888	-29.6673							4													151.687	5.06519	-29.6673	153.679	5.06519	-16.4929	153.679	5.06519	-16.4929		4														153.177
1000001808	27	0	152.179	13.5837	-28.6271							4													152.649	6.41636	-28.6271	154.548	6.41636	-15.3737	154.548	6.41636	-15.3737		4														154.202
1000001808	28	0	153.287	15.4366	-27.3194							4													153.844	8.21509	-27.3194	155.625	8.21509	-13.968	155.625	8.21509	-13.968		4														155.487
1000001808	29	0	153.644	16.1079	-26.8834							4													154.231	8.86888	-26.8834	155.974	8.86888	-13.5002	155.974	8.86888	-13.5002		4														155.912
1000001808	30	0	154.629	18.1776	-25.6294							4													155.312	10.89	-25.6294	156.942	10.89	-12.1578	156.942	10.89	-12.1578		4														157.116
1000001808	31	0	155.436	19.9297	-24.5708							4													156.201	12.6023	-24.5708	157.737	12.6023	-11.0266	157.737	12.6023	-11.0266		4														158.11
1000001808	32	0	155.534	20.1449	-24.4233							4													156.308	12.8126	-24.4233	157.831	12.8126	-10.8703	157.831	12.8126	-10.8703		4														158.229
1000001808	33	0	156.234	21.692	-23.2211							4													157.081	14.3251	-23.2211	158.497	14.3251	-9.60614	158.497	14.3251	-9.60614		4														159.071
1000001808	34	0	156.731	22.7616	-22.3775							4													157.627	15.3702	-22.3775	158.969	15.3702	-8.71858	158.969	15.3702	-8.71858		4														159.665
1000001808	35	0	157.041	23.3876	-21.8836							4													157.967	15.9809	-21.8836	159.265	15.9809	-8.1972	159.265	15.9809	-8.1972		4														160.032
1000001808	36	0	157.985	25.1775	-20.4822							4													158.993	17.7244	-20.4822	160.167	17.7244	-6.71264	160.167	17.7244	-6.71264		4														161.136
1000001808	37	0	158.811	26.6831	-19.3151							4													159.89	19.1896	-19.3151	160.959	19.1896	-5.47266	160.959	19.1896	-5.47266		4														162.099
1000001808	38	0	159.555	27.9703	-18.3276							4													160.694	20.4404	-18.3276	161.675	20.4404	-4.41963	161.675	20.4404	-4.41963		4														162.959
1000001808	39	0	160.779	29.9883	-16.7811							4													162.011	22.3986	-16.7811	162.855	22.3986	-2.76539	162.855	22.3986	-2.76539		4														164.365
1000001808	40	0	161.306	30.7986	-16.1431							4													162.575	23.1833	-16.1431	163.361	23.1833	-2.08115	163.361	23.1833	-2.08115		4														164.963
1000001808	41	0	162.315	32.2422	-14.9531							4													163.651	24.5778	-14.9531	164.331	24.5778	-0.802887	164.331	24.5778	-0.802887		4														166.093
1000001808	42	0	162.848	32.953	-14.3188							4													164.217	25.2628	-14.3188	164.84	25.2628	-0.1222	164.84	25.2628	-0.1222		4														166.68
1000001808	43	0	163.205	33.3796	-13.8747							4													164.593	25.6722	-13.8747	165.177	25.6722	0.352639	165.177	25.6722	0.352639		4														167.063
1000001808	44	0	163.851	34.0816	-13.0255							4													165.272	26.343	-13.0255	165.78	26.343	1.25708	165.78	26.343	1.25708		4														167.742
1000001808	45	0	164.702	34.9642	-11.8601							4													166.164	27.1846	-11.8601	166.568	27.1846	2.49492	166.568	27.1846	2.49492		5														168.625
1000001808	46	0	165.041	35.3022	-11.3655							4													166.518	27.5063	-11.3655	166.878	27.5063	3.01827	166.878	27.5063	3.01827		5														168.972
1000001808	47	0	166.453	36.6712	-9.20034							5													167.993	28.8075	-9.20034	168.161	28.8075	5.30239	168.161	28.8075	5.30239		5														170.402
1000001808	48	0	166.91	37.1059	-8.51115							5													168.469	29.2202	-8.51115	168.576	29.2202	6.03004	168.576	29.2202	6.03004		5														170.864
1000001808	49	0	167.132	37.3096	-8.20143							5													168.701	29.4132	-8.20143	168.78	29.4132	6.35854	168.78	29.4132	6.35854		5														171.089
1000001808	50	0	167.25	37.4112	-8.06726							5													168.823	29.5091	-8.06726	168.891	29.5091	6.50276	168.891	29.5091	6.50276		5														171.21
1000001808	51	0	167.667	37.7568	-7.67517							5													169.256	29.8348	-7.67517	169.288	29.8348	6.93071	169.288	29.8348	6.93071		5														171.644
1000001808	52	0	168.228	38.2212	-7.192							5													169.839	30.2723	-7.192	169.827	30.2723	7.46226	169.827	30.2723	7.46226		5														172.232
1000001808	53	0	168.806	38.7054	-6.73093							5													170.439	30.7288	-6.73093	170.385	30.7288	7.97329	170.385	30.7288	7.97329		5														172.84
1000001808	54	0	169.487	39.2855	-6.22049							5													171.146	31.2763	-6.22049	171.046	31.2763	8.54271	171.046	31.2763	8.54271		5														173.562
1000001808	55	0	169.936	39.676	-5.8985							5													171.613	31.6452	-5.8985	171.483	31.6452	8.90373	171.483	31.6452	8.90373		5														174.04
1000001808	56	0	170.37	40.0598	-5.59469							5													172.065	32.0082	-5.59469	171.907	32.0082	9.24535	171.907	32.0082	9.24535		5														174.505
1000001808	57	0	170.372	40.0618	-5.59196							5													172.067	32.0101	-5.59196	171.909	32.0101	9.24821	171.909	32.0101	9.24821		5														174.507
1000001808	58	0	170.402	40.1944	-5.2852							5													172.102	32.1412	-5.2852	171.918	32.1412	9.55693	171.918	32.1412	9.55693		5														174.532
1000001808	59	0	170.647	41.3401	-2.62438							5													172.402	33.274	-2.62438	171.987	33.274	12.2336	171.987	33.274	12.2336		5														174.736
1000001808	60	0	170.669	41.4431	-2.39327							5													172.428	33.3759	-2.39327	171.993	33.3759	12.4661	171.993	33.3759	12.4661		5														174.754
1000001808	61	0	170.723	41.7129	-1.81496							5													172.495	33.6429	-1.81496	172.01	33.6429	13.0481	172.01	33.6429	13.0481		5														174.803
1000001808	62	0	171.006	43.1574	1.23231							5													172.846	35.0724	1.23231	172.097	35.0724	16.1142	172.097	35.0724	16.1142		5														175.061
1000001808	63	0	171.022	43.2557	1.43388							5													172.866	35.1699	1.43388	172.1	35.1699	16.3168	172.1	35.1699	16.3168		5														175.076
1000001808	64	0	171.053	43.4976	1.91785							5													172.908	35.4101	1.91785	172.101	35.4101	16.8026	172.101	35.4101	16.8026		5														175.105
1000001808	65	0	171.056	43.5121	1.95205							5													172.912	35.4245	1.95205	172.102	35.4245	16.837	172.102	35.4245	16.837		5														175.107
1000001808	66	0	171.087	43.5996	2.21154							5													172.947	35.5104	2.21154	172.114	35.5104	17.0985	172.114	35.5104	17.0985		5														175.13
1000001808	67	0	171.128	43.7012	2.5521							5													172.993	35.6099	2.5521	172.131	35.6099	17.4418	172.131	35.6099	17.4418		5														175.158
1000001808	68	0	171.349	44.1792	4.34083							5													173.236	36.0771	4.34083	172.219	36.0771	19.2448	172.219	36.0771	19.2448		5														175.302
1000001808	69	0	171.359	44.1849	4.45004							5													173.246	36.0823	4.45004	172.219	36.0823	19.3545	172.219	36.0823	19.3545		5														175.303
1000001808	70	0	171.441	43.9236	6.09971							5													173.316	35.8174	6.09971	172.146	35.8174	21.004	172.146	35.8174	21.004		5														175.199
1000001808	71	0	171.45	43.8529	6.46095							5													173.321	35.7463	6.46095	172.121	35.7463	21.3644	172.121	35.7463	21.3644		5														175.165
1000001808	72	0	171.448	43.6986	7.12725							5													173.312	35.5923	7.12725	172.054	35.5923	22.0274	172.054	35.5923	22.0274		5														175.08
1000001808	73	0	171.442	43.6512	7.31717							5													173.304	35.5452	7.31717	172.03	35.5452	22.216	172.03	35.5452	22.216		5														175.051
1000001808	74	0	171.43	43.5942	7.53441							5													173.29	35.4888	7.53441	171.997	35.4888	22.4312	171.997	35.4888	22.4312		5														175.011
1000001808	75	0	171.43	43.5942	7.53441							5													173.29	35.4888	7.53441	171.997	35.4888	22.4312	171.997	35.4888	22.4312		5														175.011
1000001808	76	0	171.46	43.6502	7.34155							5													173.323	35.5434	7.34155	172.046	35.5434	22.2418	172.046	35.5434	22.2418		5														175.067
1000001808	77	0	171.606	43.903	6.43983							5													173.48	35.789	6.43983	172.281	35.789	21.357	172.281	35.789	21.357		5														175.329
1000001808	78	0	171.62	43.9096	6.38308							5													173.495	35.7949	6.38308	172.3	35.7949	21.3017	172.3	35.7949	21.3017		5														175.349
1000001808	79	0	171.705	43.8898	6.15013							5													173.578	35.7712	6.15013	172.403	35.7712	21.0768	172.403	35.7712	21.0768		5														175.448
1000001808	80	0	171.8	43.8499	5.91566							5													173.671	35.7269	5.91566	172.516	35.7269	20.8513	172.516	35.7269	20.8513		5														175.555
1000001808	81	0	172.231	43.628	4.91429							5													174.092	35.485	4.91429	173.021	35.485	19.8898	173.021	35.485	19.8898		5														176.028
1000001808	82	0	172.738	43.3582	3.75156							5													174.585	35.1917	3.75156	173.613	35.1917	18.7739	173.613	35.1917	18.7739		5														176.58
1000001808	83	0	172.738	43.3582	3.75156							5													174.585	35.1917	3.75156	173.613	35.1917	18.7739	173.613	35.1917	18.7739		5														176.58
1000001808	84	0	172.709	43.6285	4.26634							5													174.569	35.463	4.26634	173.552	35.463	19.2854	173.552	35.463	19.2854		5														176.552
1000001808	85	0	172.705	43.6646	4.33507							5													174.566	35.4993	4.33507	173.544	35.4993	19.3537	173.544	35.4993	19.3537		5														176.549
1000001893	1	0	79.2029	3.0035	-36.3838							2													79.2565	-0.722329	-36.3838	82.0956	-0.722329	-29.4226	82.0956	-0.722329	-29.4226		2														81.4169
1000001893	2	0	80.7986	2.51311	-37.332							2													80.8274	-1.28717	-37.332	83.7423	-1.28717	-30.232	83.7423	-1.28717	-30.232		2														82.984
1000001893	3	0	82.8762	1.85282	-38.5478							2													82.8717	-2.04438	-38.5478	85.8837	-2.04438	-31.2672	85.8837	-2.04438	-31.2672		2														85.0191
1000001893	4	0	84.9643	1.15166	-39.7334							2													84.9245	-2.8429	-39.7334	88.031	-2.8429	-32.2716	88.031	-2.8429	-32.2716		2														87.0552
1000001893	5	0	86.7028	0.525946	-40.6717							2													86.6317	-3.54964	-40.6717	89.8127	-3.54964	-33.0593	89.8127	-3.54964	-33.0593		2														88.7393
1000001893	6	0	88.8522	-0.29446	-41.7599							2													88.7402	-4.47016	-41.7599	92.0071	-4.47016	-33.9619	92.0071	-4.47016	-33.9619		2														90.8075
1000001893	7	0	89.3909	-0.516689	-41.9865							2													89.2678	-4.71746	-41.9865	92.5522	-4.71746	-34.1422	92.5522	-4.71746	-34.1422		2														91.319
1000001893	8	0	90.2534	-0.898498	-42.2542							2													90.1114	-5.13938	-42.2542	93.4158	-5.13938	-34.3362	93.4158	-5.13938	-34.3362		2														92.1258
1000001893	9	0	91.2612	-1.35328	-42.4887							2													91.0967	-5.64103	-42.4887	94.4176	-5.64103	-34.4851	94.4176	-5.64103	-34.4851		2														93.0602
1000001893	10	0	95.4125	-3.21342	-43.2739							2													95.156	-7.69422	-43.2739	98.5294	-7.69422	-34.9177	98.5294	-7.69422	-34.9177		2														96.8962
1000001893	11	0	97.9061	-4.28793	-43.6899							2													97.5964	-8.88475	-43.6899	100.997	-8.88475	-35.122	100.997	-8.88475	-35.122		2														99.2028
1000001893	12	0	101.194	-5.61374	-44.1557							2													100.818	-10.3636	-44.1557	104.246	-10.3636	-35.3086	104.246	-10.3636	-35.3086		3														102.252
1000001893	13	0	106.159	-7.48287	-44.7608							3													105.69	-12.464	-44.7608	109.152	-12.464	-35.4919	109.152	-12.464	-35.4919		3														106.871
1000001893	14	0	107.998	-8.07416	-44.9212							3													107.499	-13.1411	-44.9212	110.969	-13.1411	-35.4958	110.969	-13.1411	-35.4958		3														108.593
1000001893	15	0	109.605	-8.44046	-44.9724							3													109.087	-13.5825	-44.9724	112.555	-13.5825	-35.4101	112.555	-13.5825	-35.4101		3														110.115
1000001893	16	0	113.807	-9.08278	-44.9367							3													113.254	-14.4216	-44.9367	116.703	-14.4216	-35.0156	116.703	-14.4216	-35.0156		3														114.133
1000001893	17	0	117.54	-9.4436	-44.8187							3													116.967	-14.9575	-44.8187	120.392	-14.9575	-34.5783	120.392	-14.9575	-34.5783		3														117.73
1000001893	18	0	118.863	-9.39754	-44.7178							3													118.29	-14.9737	-44.7178	121.701	-14.9737	-34.3638	121.701	-14.9737	-34.3638		3														119.028
1000001893	19	0	120.596	-9.03009	-44.4837							3													120.038	-14.6881	-44.4837	123.423	-14.6881	-33.98	123.423	-14.6881	-33.98		3														120.772
1000001893	20	0	125.342	-7.52269	-43.6697							3													124.85	-13.4054	-43.6697	128.147	-13.4054	-32.7546	128.147	-13.4054	-32.7546		3														125.616
1000001893	21	0	127.722	-6.5973	-43.1875							3													127.271	-12.5929	-43.1875	130.518	-12.5929	-32.0657	130.518	-12.5929	-32.0657		3														128.067
1000001893	22	0	129.957	-5.53396	-42.6359							3													129.554	-11.6358	-42.6359	132.744	-11.6358	-31.3195	132.744	-11.6358	-31.3195		3														130.392
1000001893	23	0	133.525	-3.6182	-41.6229							3													133.207	-9.88982	-41.6229	136.297	-9.88982	-29.9956	136.297	-9.88982	-29.9956		4														134.128
1000001893	24	0	135.337	-2.5674	-41.039							4													135.067	-8.92536	-41.039	138.1	-8.92536	-29.2537	138.1	-8.92536	-29.2537		4														136.033
1000001893	25	0	136.336	-1.93078	-40.6506							4													136.094	-8.33638	-40.6506	139.09	-8.33638	-28.7783	139.09	-8.33638	-28.7783		4														137.087
1000001893	26	0	138.46	-0.472563	-39.6933							4													138.285	-6.97964	-39.6933	141.19	-6.97964	-27.6358	141.19	-6.97964	-27.6358		4														139.335
1000001893	27	0	139.629	0.373625	-39.1115							4													139.492	-6.18931	-39.1115	142.342	-6.18931	-26.9522	142.342	-6.18931	-26.9522		4														140.574
1000001893	28	0	141.166	1.55331	-38.2683							4													141.083	-5.08318	-38.2683	143.855	-5.08318	-25.9752	143.855	-5.08318	-25.9752		4														142.208
1000001893	29	0	142.571	2.68996	-37.4382							4													142.54	-4.0138	-37.4382	145.235	-4.0138	-25.0227	145.235	-4.0138	-25.0227		4														143.706
1000001893	30	0	144.648	4.45267	-36.1379							4													144.697	-2.35065	-36.1379	147.272	-2.35065	-23.5415	147.272	-2.35065	-23.5415		4														145.928
1000001893	31	0	145.134	4.91014	-35.8017							4													145.204	-1.91654	-35.8017	147.748	-1.91654	-23.1628	147.748	-1.91654	-23.1628		4														146.453
1000001893	32	0	145.669	5.49566	-35.3781							4													145.767	-1.35682	-35.3781	148.272	-1.35682	-22.6923	148.272	-1.35682	-22.6923		4														147.04
1000001893	33	0	146.68	6.71215	-34.5159							4													146.834	-0.189194	-34.5159	149.261	-0.189194	-21.7415	149.261	-0.189194	-21.7415		4														148.161
1000001893	34	0	147.636	7.91088	-33.6898							4													147.844	0.963311	-33.6898	150.196	0.963311	-20.8314	150.196	0.963311	-20.8314		4														149.229
1000001893	35	0	149.639	10.4494	-31.9889							4													149.965	3.40486	-31.9889	152.163	3.40486	-18.9542	152.163	3.40486	-18.9542		4														151.474
1000001893	36	0	150.386	11.3493	-31.4116							4													150.754	4.2686	-31.4116	152.899	4.2686	-18.3111	152.899	4.2686	-18.3111		4														152.308
1000001893	37	0	151.732	12.8477	-30.4973							4													152.168	5.70217	-30.4973	154.229	5.70217	-17.2784	154.229	5.70217	-17.2784		4														153.801
1000001893	38	0	152.311	13.4132	-30.1669							4													152.773	6.23984	-30.1669	154.804	6.23984	-16.8971	154.804	6.23984	-16.8971		4														154.435
1000001893	39	0	153.171	14.1292	-29.765							4													153.666	6.91463	-29.765	155.658	6.91463	-16.4198	155.658	6.91463	-16.4198		4														155.365
1000001893	40	0	154.641	15.2459	-29.1393							4													155.187	7.96092	-29.1393	157.12	7.96092	-15.6654	157.12	7.96092	-15.6654		4														156.941
1000001893	41	0	155.57	15.9158	-28.745							4													156.146	8.58649	-28.745	158.042	8.58649	-15.19	158.042	8.58649	-15.19		4														157.931
1000001893	42	0	155.905	16.1422	-28.5852							4													156.491	8.79689	-28.5852	158.371	8.79689	-15.001	158.371	8.79689	-15.001		4														158.284
1000001893	43	0	156.461	16.4937	-28.2747							4													157.063	9.12183	-28.2747	158.915	9.12183	-14.6425	158.915	9.12183	-14.6425		4														158.862
1000001893	44	0	157.478	17.1053	-27.6514							4													158.108	9.68498	-27.6514	159.902	9.68498	-13.9315	159.902	9.68498	-13.9315		4														159.909
1000001893	45	0	158.491	17.6808	-26.9887							4													159.147	10.2122	-26.9887	160.88	10.2122	-13.1818	160.88	10.2122	-13.1818		4														160.944
1000001893	46	0	159.001	17.9365	-26.6265							4													159.669	10.4437	-26.6265	161.369	10.4437	-12.7759	161.369	10.4437	-12.7759		4														161.457
1000001893	47	0	159.349	18.0713	-26.3518							4													160.023	10.562	-26.3518	161.698	10.562	-12.4718	161.698	10.562	-12.4718		4														161.798
1000001893	48	0	160.713	18.4941	-25.2108							4													161.405	10.9202	-25.2108	162.976	10.9202	-11.216	162.976	10.9202	-11.216		4														163.11
1000001893	49	0	161.088	18.6045	-24.9005							4													161.784	11.0129	-24.9005	163.328	11.0129	-10.8742	163.328	11.0129	-10.8742		4														163.47
1000001893	50	0	161.158	18.6256	-24.8503							4													161.855	11.0307	-24.8503	163.394	11.0307	-10.818	163.394	11.0307	-10.818		4														163.538
1000001893	51	0	161.277	18.6643	-24.782							4													161.976	11.0636	-24.782	163.509	11.0636	-10.7395	163.509	11.0636	-10.7395		4														163.656
1000001893	52	0	162.216	18.9764	-24.2998							4													162.929	11.3314	-24.2998	164.416	11.3314	-10.1771	164.416	11.3314	-10.1771		4														164.589
1000001893	53	0	162.548	19.0869	-24.1314							4													163.266	11.4261	-24.1314	164.737	11.4261	-9.98037	164.737	11.4261	-9.98037		4														164.919
1000001893	54	0	162.977	19.2287	-23.9124							4													163.7	11.5476	-23.9124	165.151	11.5476	-9.72475	165.151	11.5476	-9.72475		4														165.345
1000001893	55	0	163.606	19.4378	-23.5751							4													164.339	11.7268	-23.5751	165.759	11.7268	-9.33367	165.759	11.7268	-9.33367		4														165.969
1000001893	56	0	163.695	19.4688	-23.5105							4													164.43	11.7537	-23.5105	165.843	11.7537	-9.26153	165.843	11.7537	-9.26153		4														166.056
1000001893	57	0	164.516	19.7715	-22.7288							4													165.263	12.0175	-22.7288	166.607	12.0175	-8.41092	166.607	12.0175	-8.41092		5														166.846
1000001893	58	0	165.246	20.0432	-22.0004							4													166.005	12.2545	-22.0004	167.283	12.2545	-7.62133	167.283	12.2545	-7.62133		5														167.546
1000001893	59	0	165.472	20.1287	-21.7544							4													166.235	12.3294	-21.7544	167.491	12.3294	-7.35643	167.491	12.3294	-7.35643		5														167.761
1000001893	60	0	166.046	20.3513	-21.0743							5													166.819	12.5246	-21.0743	168.015	12.5246	-6.62849	168.015	12.5246	-6.62849		5														168.304
1000001893	61	0	166.21	20.4181	-20.865							5													166.986	12.5837	-20.865	168.163	12.5837	-6.4056	168.163	12.5837	-6.4056		5														168.459
1000001893	62	0	166.551	20.5671	-20.3934							5													167.333	12.7165	-20.3934	168.468	12.7165	-5.90585	168.468	12.7165	-5.90585		5														168.777
1000001893	63	0	166.633	20.608	-20.266							5													167.417	12.7535	-20.266	168.54	12.7535	-5.77172	168.54	12.7535	-5.77172		5														168.854
1000001893	64	0	166.669	20.6328	-20.1925							5													167.454	12.7767	-20.1925	168.571	12.7767	-5.69528	168.571	12.7767	-5.69528		5														168.887
1000001893	65	0	166.853	20.8011	-19.7153							5													167.646	12.9361	-19.7153	168.721	12.9361	-5.20334	168.721	12.9361	-5.20334		5														169.055
1000001893	66	0	166.959	20.9075	-19.4255							5													167.757	13.0374	-19.4255	168.807	13.0374	-4.90509	168.807	13.0374	-4.90509		5														169.152
1000001893	67	0	166.983	20.9388	-19.3518							5													167.783	13.0675	-19.3518	168.826	13.0675	-4.82949	168.826	13.0675	-4.82949		5														169.175
1000001893	68	0	167.442	21.6657	-17.8068							5													168.275	13.772	-17.8068	169.183	13.772	-3.24782	169.183	13.772	-3.24782		5														169.614
1000001893	69	0	167.455	21.6871	-17.7426							5													168.289	13.7929	-17.7426	169.192	13.7929	-3.18267	169.192	13.7929	-3.18267		5														169.625
1000001893	70	0	167.473	21.7239	-17.5318							5													168.309	13.8287	-17.5318	169.194	13.8287	-2.97085	169.194	13.8287	-2.97085		5														169.632
1000001893	71	0	167.478	21.7368	-17.3832							5													168.314	13.8413	-17.3832	169.186	13.8413	-2.82236	169.186	13.8413	-2.82236		5														169.625
1000001893	72	0	167.471	21.7615	-16.5316							5													168.308	13.8663	-16.5316	169.107	13.8663	-1.97447	169.107	13.8663	-1.97447		5														169.55
1000001893	73	0	167.457	21.7804	-15.5958							5													168.296	13.8859	-15.5958	169.014	13.8859	-1.04323	169.014	13.8859	-1.04323		5														169.46
1000001893	74	0	167.457	21.7804	-15.5958							5													168.296	13.8859	-15.5958	169.014	13.8859	-1.04323	169.014	13.8859	-1.04323		5														169.46
1000001893	75	0	167.682	21.4806	-15.8589							5													168.507	13.5758	-15.8589	169.246	13.5758	-1.28715	169.246	13.5758	-1.28715		5														169.653
1000001893	76	0	168.068	20.9809	-16.3056							5													168.868	13.0586	-16.3056	169.645	13.0586	-1.70109	169.645	13.0586	-1.70109		5														169.987
1000001893	77	0	168.162	20.8747	-16.4106							5													168.957	12.948	-16.4106	169.743	12.948	-1.79796	169.743	12.948	-1.79796		5														170.071
1000001893	78	0	168.328	20.7217	-16.5858							5													169.116	12.7874	-16.5858	169.916	12.7874	-1.95888	169.916	12.7874	-1.95888		5														170.223
1000001893	79	0	168.545	20.5468	-16.8081							5													169.324	12.6026	-16.8081	170.142	12.6026	-2.16243	170.142	12.6026	-2.16243		5														170.426
1000001893	80	0	169.177	20.0693	-17.448							5													169.933	12.0958	-17.448	170.804	12.0958	-2.74751	170.804	12.0958	-2.74751		5														171.023
1000001893	81	0	169.177	20.0693	-17.448							5													169.933	12.0958	-17.448	170.804	12.0958	-2.74751	170.804	12.0958	-2.74751		5														171.023
1000001893	82	0	169.156	19.6716	-17.0663							5													169.894	11.6995	-17.0663	170.733	11.6995	-2.37056	170.733	11.6995	-2.37056		5														170.904
1000001893	83	0	169.156	19.6716	-17.0663							5													169.894	11.6995	-17.0663	170.733	11.6995	-2.37056	170.733	11.6995	-2.37056		5														170.904
1000001893	84	0	169.16	19.6685	-17.1184							5													169.898	11.6963	-17.1184	170.741	11.6963	-2.42226	170.741	11.6963	-2.42226		5														170.911
1000001893	85	0	169.376	19.4881	-20.1874							5													170.105	11.5059	-20.1874	171.211	11.5059	-5.46196	171.211	11.5059	-5.46196		5														171.356
1000001978	1	0	107.483	5.95799	-37.3073							3													107.644	0.899741	-37.3073	110.457	0.899741	-27.8977	110.457	0.899741	-27.8977		3														109.769
1000001978	2	0	109.784	3.64876	-38.3144							3													109.834	-1.51508	-38.3144	112.726	-1.51508	-28.7125	112.726	-1.51508	-28.7125		3														111.731
1000001978	3	0	113.55	-0.141819	-39.9536							3													113.417	-5.47846	-39.9536	116.437	-5.47846	-30.037	116.437	-5.47846	-30.037		3														114.94
1000001978	4	0	115.681	-2.29948	-40.8702							3													115.445	-7.7339	-40.8702	118.536	-7.7339	-30.7755	118.536	-7.7339	-30.7755		3														116.754
1000001978	5	0	120.369	-7.06818	-42.8651							3													119.904	-12.7177	-42.8651	123.15	-12.7177	-32.379	123.15	-12.7177	-32.379		3														120.737
1000001978	6	0	120.37	-7.06852	-42.8652							3													119.905	-12.7181	-42.8652	123.151	-12.7181	-32.379	123.151	-12.7181	-32.379		3														120.738
1000001978	7	0	123.628	-6.04168	-41.9612							3													123.207	-11.8455	-41.9612	126.363	-11.8455	-31.194	126.363	-11.8455	-31.194		3														124.031
1000001978	8	0	125.668	-5.38343	-41.3922							3													125.276	-11.2838	-41.3922	128.375	-11.2838	-30.4489	128.375	-11.2838	-30.4489		3														126.096
1000001978	9	0	127.759	-4.6814	-40.8036							3													127.398	-10.6809	-40.8036	130.439	-10.6809	-29.6797	130.439	-10.6809	-29.6797		3														128.218
1000001978	10	0	131.746	-3.29676	-39.6708							3													131.445	-9.48512	-39.6708	134.373	-9.48512	-28.2026	134.373	-9.48512	-28.2026		3														132.267
1000001978	11	0	137.69	-1.18455	-37.9627							4													137.482	-7.65463	-37.9627	140.241	-7.65463	-25.9809	140.241	-7.65463	-25.9809		4														138.312
1000001978	12	0	141.354	0.153613	-36.8846							4													141.205	-6.49016	-36.8846	143.857	-6.49016	-24.5861	143.857	-6.49016	-24.5861		4														142.041
1000001978	13	0	143.285	0.896448	-36.2811							4													143.169	-5.8389	-36.2811	145.762	-5.8389	-23.8158	145.762	-5.8389	-23.8158		4														144.01
1000001978	14	0	147.718	2.68896	-34.7989							4													147.681	-4.25669	-34.7989	150.129	-4.25669	-21.9505	150.129	-4.25669	-21.9505		4														148.536
1000001978	15	0	149.473	3.44221	-34.1468							4													149.47	-3.58679	-34.1468	151.855	-3.58679	-21.1467	151.855	-3.58679	-21.1467		4														150.33
1000001978	16	0	150.093	3.75347	-33.844							4													150.103	-3.30498	-33.844	152.46	-3.30498	-20.7904	152.46	-3.30498	-20.7904		4														150.964
1000001978	17	0	157.781	8.12669	-29.2813							4													157.989	0.702046	-29.2813	159.924	0.702046	-15.5656	159.924	0.702046	-15.5656		4														158.854
1000001978	18	0	158.386	8.52315	-28.8691							4													158.611	1.06966	-28.8691	160.508	1.06966	-15.1013	160.508	1.06966	-15.1013		4														159.479
1000001978	19	0	159.524	9.42912	-27.9343							4													159.791	1.92111	-27.9343	161.603	1.92111	-14.0684	161.603	1.92111	-14.0684		4														160.668
1000001978	20	0	160.101	9.97339	-27.3761							4													160.393	2.43769	-27.3761	162.154	2.43769	-13.4604	162.154	2.43769	-13.4604		4														161.277
1000001978	21	0	161.437	11.4396	-25.8755							4													161.797	3.83951	-25.8755	163.424	3.83951	-11.8445	163.424	3.83951	-11.8445		4														162.705
1000001978	22	0	162.258	12.4197	-24.8656							4													162.662	4.77992	-24.8656	164.199	4.77992	-10.7638	164.199	4.77992	-10.7638		4														163.588
1000001978	23	0	163.519	14.0278	-23.191							4													163.998	6.32693	-23.191	165.386	6.32693	-8.98039	165.386	6.32693	-8.98039		4														164.951
1000001978	24	0	164.66	15.5134	-21.6279							4													165.207	7.7573	-21.6279	166.456	7.7573	-7.31894	166.456	7.7573	-7.31894		5														166.185
1000001978	25	0	165.824	17.0185	-20.0299							5													166.44	9.20605	-20.0299	167.547	9.20605	-5.62067	167.547	9.20605	-5.62067		5														167.442
1000001978	26	0	166.832	18.277	-18.6881							5													167.507	10.4158	-18.6881	168.494	10.4158	-4.19203	168.494	10.4158	-4.19203		5														168.527
1000001978	27	0	167.228	18.7231	-18.2148							5													167.923	10.8428	-18.2148	168.868	10.8428	-3.68456	168.868	10.8428	-3.68456		5														168.95
1000001978	28	0	168.194	19.7012	-17.1871							5													168.934	11.7744	-17.1871	169.786	11.7744	-2.57362	169.786	11.7744	-2.57362		5														169.973
1000001978	29	0	169.037	20.5024	-16.3534							5													169.814	12.5351	-16.3534	170.592	12.5351	-1.66725	170.592	12.5351	-1.66725		5														170.864
1000001978	30	0	169.328	20.7444	-16.1067							5													170.116	12.7631	-16.1067	170.871	12.7631	-1.39552	170.871	12.7631	-1.39552		5														171.168
1000001978	31	0	170.213	21.3875	-15.4605							5													171.03	13.3639	-15.4605	171.726	13.3639	-0.672864	171.726	13.3639	-0.672864		5														172.09
1000001978	32	0	170.839	21.7913	-15.0473							5													171.674	13.7378	-15.0473	172.332	13.7378	-0.205804	172.332	13.7378	-0.205804		5														172.736
1000001978	33	0	172.237	22.588	-14.2051							5													173.109	14.4679	-14.2051	173.689	14.4679	0.756789	173.689	14.4679	0.756789		5														174.171
1000001978	34	0	172.641	22.767	-13.9972							5													173.52	14.6278	-13.9972	174.081	14.6278	0.999405	174.081	14.6278	0.999405		5														174.579
1000001978	35	0	173.962	23.202	-13.4239							5													174.861	15.0002	-13.4239	175.367	15.0002	1.68603	175.367	15.0002	1.68603		5														175.9
1000001978	36	0	174.814	23.4411	-13.0924							5													175.723	15.199	-13.0924	176.198	15.199	2.09057	176.198	15.199	2.09057		5														176.749
1000001978	37	0	175.984	23.73	-12.6842							5													176.905	15.4326	-12.6842	177.34	15.4326	2.599	177.34	15.4326	2.599		5														177.911
1000001978	38	0	177.149	24.0104	-12.3007							5													178.082	15.6579	-12.3007	178.48	15.6579	3.0825	178.48	15.6579	3.0825		5														179.069
1000001978	39	0	178.075	24.2475	-11.9978							5													179.018	15.8512	-11.9978	179.386	15.8512	3.46493	179.386	15.8512	3.46493		5														179.993
1000001978	40	0	178.729	24.4411	-11.7687							5													179.68	16.0139	-11.7687	180.026	16.0139	3.75018	180.026	16.0139	3.75018		5														180.647
1000001978	41	0	179.673	24.7655	-11.3967							5													180.639	16.2936	-11.3967	180.949	16.2936	4.20334	180.949	16.2936	4.20334		5														181.597
1000001978	42	0	180.596	25.1183	-10.9808							5													181.577	16.6026	-10.9808	181.848	16.6026	4.69846	181.848	16.6026	4.69846		5														182.526
1000001978	43	0	180.96	25.2792	-10.7695							5													181.948	16.7462	-10.7695	182.2	16.7462	4.94099	182.2	16.7462	4.94099		5														182.893
1000001978	44	0	182.617	26.0878	-9.61216							5													183.641	17.476	-9.61216	183.786	17.476	6.2398	183.786	17.476	6.2398		5														184.556
1000001978	45	0	184.06	26.785	-8.57777							5													185.115	18.1046	-8.57777	185.166	18.1046	7.39733	185.166	18.1046	7.39733		5														186.001
1000001978	46	0	184.415	26.9331	-8.33287							5													185.477	18.2359	-8.33287	185.505	18.2359	7.67244	185.505	18.2359	7.67244		5														186.353
1000001978	47	0	184.95	27.1082	-7.98961							5													186.02	18.3856	-7.98961	186.017	18.3856	8.06121	186.017	18.3856	8.06121		5														186.879
1000001978	48	0	186.219	27.4642	-7.21739							5													187.304	18.6816	-7.21739	187.23	18.6816	8.94115	187.23	18.6816	8.94115		5														188.119
1000001978	49	0	186.457	27.5189	-7.08621							5													187.544	18.7251	-7.08621	187.458	18.7251	9.09254	187.458	18.7251	9.09254		5														188.351
1000001978	50	0	186.968	27.6118	-6.83468							5													188.059	18.7939	-6.83468	187.949	18.7939	9.38746	187.949	18.7939	9.38746		5														188.846
1000001978	51	0	187.533	27.7098	-6.56394							5													188.628	18.8652	-6.56394	188.493	18.8652	9.70622	188.493	18.8652	9.70622		5														189.395
1000001978	52	0	187.639	27.7331	-6.50859							5													188.735	18.8835	-6.50859	188.594	18.8835	9.77054	188.594	18.8835	9.77054		5														189.498
1000001978	53	0	187.932	27.8198	-6.33267							5													189.031	18.9563	-6.33267	188.874	18.9563	9.97137	188.874	18.9563	9.97137		5														189.785
1000001978	54	0	188.086	27.88	-6.22307							5													189.188	19.0092	-6.22307	189.021	19.0092	10.0941	189.021	19.0092	10.0941		5														189.937
1000001978	55	0	188.145	27.9198	-6.16015							5													189.249	19.0462	-6.16015	189.076	19.0462	10.162	189.076	19.0462	10.162		5														189.996
1000001978	56	0	188.573	28.3601	-5.49908							5													189.697	19.4659	-5.49908	189.466	19.4659	10.8592	189.466	19.4659	10.8592		5														190.433
1000001978	57	0	188.615	28.4218	-5.38979							5													189.743	19.5256	-5.38979	189.502	19.5256	10.972	189.502	19.5256	10.972		5														190.476
1000001978	58	0	189.082	29.6017	-2.9445							5													190.265	20.6821	-2.9445	189.811	20.6821	13.4532	189.811	20.6821	13.4532		5														190.922
1000001978	59	0	189.275	30.1075	-1.8873							5													190.481	21.1784	-1.8873	189.936	21.1784	14.5251	189.936	21.1784	14.5251		5														191.105
1000001978	60	0	189.275	30.1075	-1.8873							5													190.481	21.1784	-1.8873	189.936	21.1784	14.5251	189.936	21.1784	14.5251		5														191.105
1000001978	61	0	189.324	29.9878	-1.83556							5													190.525	21.0565	-1.83556	189.975	21.0565	14.5804	189.975	21.0565	14.5804		5														191.129
1000001978	62	0	189.498	29.5672	-1.65366							5													190.678	20.6281	-1.65366	190.112	20.6281	14.7748	190.112	20.6281	14.7748		5														191.214
1000001978	63	0	189.498	29.5672	-1.65366							5													190.678	20.6281	-1.65366	190.112	20.6281	14.7748	190.112	20.6281	14.7748		5														191.214
1000001978	64	0	189.439	29.4405	-2.31326							5													190.613	20.5044	-2.31326	190.104	20.5044	14.1121	190.104	20.5044	14.1121		5														191.191
1000001978	65	0	189.439	29.4405	-2.31326							5													190.613	20.5044	-2.31326	190.104	20.5044	14.1121	190.104	20.5044	14.1121		5														191.191
1000001978	66	0	189.492	29.3755	-1.39101							5													190.663	20.437	-1.39101	190.074	20.437	15.0352	190.074	20.437	15.0352		5														191.154
1000001978	67	0	189.497	29.3619	-1.2794							5													190.667	20.4232	-1.2794	190.069	20.4232	15.1468	190.069	20.4232	15.1468		5														191.147
1000001978	68	0	189.514	29.2375	-0.601051							5													190.679	20.298	-0.601051	190.022	20.298	15.8236	190.022	20.298	15.8236		5														191.085
1000001978	69	0	189.514	29.1822	-0.376268							5													190.676	20.2429	-0.376268	190	20.2429	16.0473	190	20.2429	16.0473		5														191.056
1000001978	70	0	189.449	28.5779	1.62045							5													190.582	19.6423	1.62045	189.735	19.6423	18.0285	189.735	19.6423	18.0285		5														190.721
1000001978	71	0	189.424	28.3997	2.1716							5													190.55	19.4654	2.1716	189.655	19.4654	18.5748	189.655	19.4654	18.5748		5														190.62
1000001978	72	0	189.361	28.0092	3.31281							5													190.468	19.0784	3.31281	189.475	19.0784	19.7048	189.475	19.0784	19.7048		5														190.396
1000001978	73	0	189.361	28.0092	3.31281							5													190.468	19.0784	3.31281	189.475	19.0784	19.7048	189.475	19.0784	19.7048		5														190.396
1000001978	74	0	189.363	27.9809	3.1995							5													190.469	19.05	3.1995	189.485	19.05	19.5919	189.485	19.05	19.5919		5														190.403
1000001978	75	0	189.382	27.7308	2.19708							5													190.476	18.7992	2.19708	189.579	18.7992	18.5939	189.579	18.7992	18.5939		5														190.466
1000001978	76	0	189.411	27.4718	1.15473							5													190.493	18.5392	1.15473	189.686	18.5392	17.5568	189.686	18.5392	17.5568		5														190.54
1000001978	77	0	189.431	27.3816	0.787801							5													190.509	18.4481	0.787801	189.733	18.4481	17.1926	189.733	18.4481	17.1926		5														190.576
1000001978	78	0	189.497	27.1915	0.00887476							5													190.566	18.2551	0.00887476	189.857	18.2551	16.4215	189.857	18.2551	16.4215		5														190.676
1000001978	79	0	189.51	27.1716	-0.0690831							5													190.578	18.2347	-0.0690831	189.876	18.2347	16.3449	189.876	18.2347	16.3449		5														190.692
1000001978	80	0	189.541	27.1423	-0.174338							5													190.608	18.2039	-0.174338	189.914	18.2039	16.2426	189.914	18.2039	16.2426		5														190.727
1000001978	81	0	189.722	26.9914	-0.681052							5													190.781	18.0447	-0.681052	190.13	18.0447	15.7526	190.13	18.0447	15.7526		5														190.922
1000001978	82	0	189.761	26.9554	-0.784206							5													190.818	18.0069	-0.784206	190.177	18.0069	15.6531	190.177	18.0069	15.6531		5														190.964
1000001978	83	0	189.879	26.8355	-1.0774							5													190.93	17.8816	-1.0774	190.314	17.8816	15.3706	190.314	17.8816	15.3706		5														191.085
1000001978	84	0	189.881	26.8322	-1.08023							5													190.932	17.8782	-1.08023	190.315	17.8782	15.368	190.315	17.8782	15.368		5														191.086
1000001978	85	0	190.058	26.3209	-1.20025							5													191.085	17.3592	-1.20025	190.478	17.3592	15.2616	190.478	17.3592	15.2616		5														191.186
1000002063	1	0	128.758	-1.9184	-39.9277							3													128.526	-7.96786	-39.9277	131.487	-7.96786	-28.71	131.487	-7.96786	-28.71		3														129.583
1000002063	2	0	130.972	-2.336	-39.5065							3													130.717	-8.48905	-39.5065	133.634	-8.48905	-28.1016	133.634	-8.48905	-28.1016		3														131.652
1000002063	3	0	132.303	-2.53939	-39.2315							3													132.037	-8.75477	-39.2315	134.926	-8.75477	-27.7139	134.926	-8.75477	-27.7139		4														132.903
1000002063	4	0	138.69	-3.25407	-37.7975							4													138.383	-9.76884	-37.7975	141.124	-9.76884	-25.7387	141.124	-9.76884	-25.7387		4														138.935
1000002063	5	0	141.018	-3.37164	-37.219							4													140.703	-9.99569	-37.219	143.386	-9.99569	-24.9625	143.386	-9.99569	-24.9625		4														141.153
1000002063	6	0	141.773	-3.24902	-36.9701							4													141.463	-9.90871	-36.9701	144.122	-9.90871	-24.6491	144.122	-9.90871	-24.6491		4														141.894
1000002063	7	0	143.97	-2.36648	-36.0475							4													143.7	-9.13043	-36.0475	146.271	-9.13043	-23.5373	146.271	-9.13043	-23.5373		4														144.121
1000002063	8	0	145.694	-1.42907	-35.2336							4													145.466	-8.27504	-35.2336	147.96	-8.27504	-22.5743	147.96	-8.27504	-22.5743		4														145.9
1000002063	9	0	150.314	1.57853	-32.8722							4													150.222	-5.4879	-32.8722	152.495	-5.4879	-19.8121	152.495	-5.4879	-19.8121		4														150.737
1000002063	10	0	157.21	6.26384	-29.2796							4													157.331	-1.13192	-29.2796	159.268	-1.13192	-15.6206	159.268	-1.13192	-15.6206		4														157.984
1000002063	11	0	158.189	6.90979	-28.78							4													158.339	-0.532689	-28.78	160.23	-0.532689	-15.0359	160.23	-0.532689	-15.0359		4														159.01
1000002063	12	0	158.899	7.33286	-28.439							4													159.068	-0.143466	-28.439	160.927	-0.143466	-14.6334	160.927	-0.143466	-14.6334		4														159.749
1000002063	13	0	161.963	9.01526	-27.0343							4													162.207	1.39311	-27.0343	163.933	1.39311	-12.9636	163.933	1.39311	-12.9636		4														162.917
1000002063	14	0	163.407	9.7865	-26.3822							4													163.686	2.09563	-26.3822	165.35	2.09563	-12.1866	165.35	2.09563	-12.1866		4														164.408
1000002063	15	0	163.414	9.78569	-26.3811							4													163.694	2.09446	-26.3811	165.357	2.09446	-12.1848	165.357	2.09446	-12.1848		4														164.416
1000002063	16	0	163.942	9.37533	-26.4768							4													164.201	1.65976	-26.4768	165.871	1.65976	-12.2365	165.871	1.65976	-12.2365		4														164.874
1000002063	17	0	169.183	5.27213	-27.4485							5													169.243	-2.68522	-27.4485	170.978	-2.68522	-12.7703	170.978	-2.68522	-12.7703		5														169.423
1000002063	18	0	173.074	2.31364	-28.1398							5													172.992	-5.82334	-28.1398	174.772	-5.82334	-13.1362	174.772	-5.82334	-13.1362		5														172.814
1000002063	19	0	173.942	1.75826	-28.2571							5													173.832	-6.41889	-28.2571	175.62	-6.41889	-13.1807	175.62	-6.41889	-13.1807		5														173.583
1000002063	20	0	176.735	0.305069	-28.5171							5													176.554	-8.00174	-28.5171	178.354	-8.00174	-13.2053	178.354	-8.00174	-13.2053		5														176.108
1000002063	21	0	177.099	0.189292	-28.5267							5													176.912	-8.1345	-28.5267	178.711	-8.1345	-13.184	178.711	-8.1345	-13.184		5														176.447
1000002063	22	0	177.805	0.131355	-28.4931							5													177.615	-8.22556	-28.4931	179.409	-8.22556	-13.09	179.409	-8.22556	-13.09		5														177.128
1000002063	23	0	180.348	0.145391	-28.3154							5													180.156	-8.33109	-28.3154	181.925	-8.33109	-12.6941	181.925	-8.33109	-12.6941		5														179.614
1000002063	24	0	181.039	0.172682	-28.2773							5													180.847	-8.33626	-28.2773	182.61	-8.33626	-12.5966	182.61	-8.33626	-12.5966		5														180.293
1000002063	25	0	182.296	0.261621	-28.237							5													182.107	-8.30654	-28.237	183.863	-8.30654	-12.4479	183.863	-8.30654	-12.4479		5														181.54
1000002063	26	0	183.524	0.377167	-28.2116							5													183.339	-8.24883	-28.2116	185.088	-8.24883	-12.3165	185.088	-8.24883	-12.3165		5														182.764
1000002063	27	0	184.692	0.525468	-28.187							5													184.512	-8.15557	-28.187	186.255	-8.15557	-12.1909	186.255	-8.15557	-12.1909		5														183.933
1000002063	28	0	185.015	0.599469	-28.1688							5													184.839	-8.09684	-28.1688	186.578	-8.09684	-12.1447	186.578	-8.09684	-12.1447		5														184.261
1000002063	29	0	185.32	0.722127	-28.1305							5													185.149	-7.98866	-28.1305	186.884	-7.98866	-12.0798	186.884	-7.98866	-12.0798		5														184.578
1000002063	30	0	186.154	1.15378	-27.9854							5													186.002	-7.59666	-27.9854	187.721	-7.59666	-11.8618	187.721	-7.59666	-11.8618		5														185.456
1000002063	31	0	187.447	1.8523	-27.7508							5													187.326	-6.95968	-27.7508	189.02	-6.95968	-11.514	189.02	-6.95968	-11.514		5														186.823
1000002063	32	0	188.097	2.18206	-27.6496							5													187.992	-6.66087	-27.6496	189.675	-6.66087	-11.3558	189.675	-6.66087	-11.3558		5														187.508
1000002063	33	0	189.882	2.99349	-27.4421							5													189.813	-5.93423	-27.4421	191.471	-5.93423	-10.9922	191.471	-5.93423	-10.9922		5														189.379
1000002063	34	0	190.311	3.13118	-27.4395							5													190.248	-5.81685	-27.4395	191.905	-5.81685	-10.9523	191.905	-5.81685	-10.9523		5														189.823
1000002063	35	0	191.871	3.42079	-27.6064							5													191.819	-5.60084	-27.6064	193.484	-5.60084	-10.9832	193.484	-5.60084	-10.9832		5														191.417
1000002063	36	0	194.292	3.76304	-27.9565							5													194.255	-5.3728	-27.9565	195.941	-5.3728	-11.1223	195.941	-5.3728	-11.1223		5														193.883
1000002063	37	0	196.902	4.06624	-28.3855							5													196.876	-5.19258	-28.3855	198.589	-5.19258	-11.324	198.589	-5.19258	-11.324		6														196.534
1000002063	38	0	200.162	4.40532	-28.9403							6													200.148	-5.00708	-28.9403	201.896	-5.00708	-11.5949	201.896	-5.00708	-11.5949		6														199.84
1000002063	39	0	201.309	4.524	-29.116							6													201.299	-4.94247	-29.116	203.059	-4.94247	-11.6707	203.059	-4.94247	-11.6707		6														201.002
1000002063	40	0	202.541	4.65848	-29.2615							6													202.536	-4.86602	-29.2615	204.304	-4.86602	-11.7092	204.304	-4.86602	-11.7092		6														202.246
1000002063	41	0	203.557	4.77707	-29.3384							6													203.557	-4.79532	-29.3384	205.327	-4.79532	-11.6979	205.327	-4.79532	-11.6979		6														203.271
1000002063	42	0	204.82	4.92991	-29.3843							6													204.826	-4.70203	-29.3843	206.596	-4.70203	-11.6343	206.596	-4.70203	-11.6343		6														204.542
1000002063	43	0	206.553	5.13606	-29.4094							6													206.567	-4.57757	-29.4094	208.332	-4.57757	-11.5094	208.332	-4.57757	-11.5094		6														206.28
1000002063	44	0	208.784	5.38619	-29.4311							6													208.807	-4.43256	-29.4311	210.566	-4.43256	-11.3381	210.566	-4.43256	-11.3381		6														208.515
1000002063	45	0	210.846	5.5959	-29.4698							6													210.876	-4.31999	-29.4698	212.631	-4.31999	-11.1984	212.631	-4.31999	-11.1984		6														210.579
1000002063	46	0	212.712	5.76249	-29.5424							6													212.748	-4.24129	-29.5424	214.502	-4.24129	-11.1095	214.502	-4.24129	-11.1095		6														212.446
1000002063	47	0	214.859	5.93307	-29.6767							6													214.9	-4.17178	-29.6767	216.658	-4.17178	-11.0579	216.658	-4.17178	-11.0579		6														214.595
1000002063	48	0	215.17	5.95319	-29.721							6													215.212	-4.16632	-29.721	216.972	-4.16632	-11.0752	216.972	-4.16632	-11.0752		6														214.908
1000002063	49	0	216.728	6.03834	-30.0566							6													216.773	-4.1545	-30.0566	218.556	-4.1545	-11.2752	218.556	-4.1545	-11.2752		6														216.481
1000002063	50	0	216.795	6.05009	-30.0606							6													216.84	-4.14591	-30.0606	218.623	-4.14591	-11.2733	218.623	-4.14591	-11.2733		6														216.549
1000002063	51	0	217.893	6.38669	-29.932							6													217.952	-3.86127	-29.932	219.72	-3.86127	-11.0494	219.72	-3.86127	-11.0494		6														217.673
1000002063	52	0	218.926	6.72745	-29.7763							6													219.001	-3.56945	-29.7763	220.751	-3.56945	-10.804	220.751	-3.56945	-10.804		6														218.731
1000002063	53	0	219.171	6.82688	-29.7109							6													219.25	-3.48165	-29.7109	220.994	-3.48165	-10.7174	220.994	-3.48165	-10.7174		6														218.983
1000002063	54	0	219.373	6.93862	-29.6095							6													219.457	-3.37952	-29.6095	221.192	-3.37952	-10.5986	221.192	-3.37952	-10.5986		6														219.191
1000002063	55	0	220.061	7.3982	-29.129							6													220.165	-2.95274	-29.129	221.856	-2.95274	-10.0589	221.856	-2.95274	-10.0589		6														219.901
1000002063	56	0	220.491	7.70627	-28.7762							6													220.609	-2.66523	-28.7762	222.268	-2.66523	-9.66909	222.268	-2.66523	-9.66909		6														220.345
1000002063	57	0	220.952	8.05527	-28.3297							6													221.086	-2.33828	-28.3297	222.704	-2.33828	-9.1832	222.704	-2.33828	-9.1832		6														220.818
1000002063	58	0	221.478	8.46373	-27.7543							6													221.631	-1.95501	-27.7543	223.198	-1.95501	-8.56304	223.198	-1.95501	-8.56304		6														221.354
1000002063	59	0	221.704	8.63818	-27.4737							6													221.865	-1.79136	-27.4737	223.406	-1.79136	-8.26334	223.406	-1.79136	-8.26334		6														221.58
1000002063	60	0	222.329	9.11374	-26.6192							6													222.511	-1.34569	-26.6192	223.977	-1.34569	-7.35635	223.977	-1.34569	-7.35635		6														222.2
1000002063	61	0	222.349	9.12486	-26.5884							6													222.533	-1.33558	-26.5884	223.996	-1.33558	-7.32375	223.996	-1.33558	-7.32375		6														222.22
1000002063	62	0	222.384	9.1306	-26.5333							6													222.567	-1.33146	-26.5333	224.025	-1.33146	-7.26588	224.025	-1.33146	-7.26588		6														222.25
1000002063	63	0	222.507	9.12961	-26.3312							6													222.69	-1.33823	-26.3312	224.13	-1.33823	-7.05393	224.13	-1.33823	-7.05393		6														222.353
1000002063	64	0	223.038	9.10362	-25.4572							6													223.22	-1.38917	-25.4572	224.583	-1.38917	-6.13757	224.583	-1.38917	-6.13757		6														222.796
1000002063	65	0	223.054	9.10181	-25.4358							6													223.235	-1.39169	-25.4358	224.596	-1.39169	-6.11494	224.596	-1.39169	-6.11494		6														222.809
1000002063	66	0	223.124	9.0887	-25.3518							6													223.305	-1.4081	-25.3518	224.658	-1.4081	-6.0253	224.658	-1.4081	-6.0253		6														222.869
1000002063	67	0	223.374	9.0387	-25.0658							6													223.552	-1.46978	-25.0658	224.88	-1.46978	-5.71911	224.88	-1.46978	-5.71911		6														223.082
1000002063	68	0	223.758	8.95959	-24.6292							6													223.932	-1.56687	-24.6292	225.221	-1.56687	-5.25133	225.221	-1.56687	-5.25133		6														223.409
1000002063	69	0	224.725	8.75808	-23.5332							6													224.889	-1.81362	-23.5332	226.08	-1.81362	-4.07705	226.08	-1.81362	-4.07705		6														224.232
1000002063	70	0	224.725	8.75798	-23.5331							6													224.889	-1.81372	-23.5331	226.08	-1.81372	-4.07695	226.08	-1.81372	-4.07695		6														224.232
1000002063	71	0	224.574	7.79485	-23.2747							6													224.692	-2.76868	-23.2747	225.862	-2.76868	-3.83638	225.862	-2.76868	-3.83638		6														223.901
1000002063	72	0	224.415	6.78225	-23.0031							6													224.486	-3.77267	-23.0031	225.633	-3.77267	-3.58358	225.633	-3.77267	-3.58358		6														223.553
1000002063	73	0	224.415	6.78225	-23.0031							6													224.486	-3.77267	-23.0031	225.633	-3.77267	-3.58358	225.633	-3.77267	-3.58358		6														223.553
1000002063	74	0	225.002	6.6053	-24.3539							6													225.064	-3.97703	-24.3539	226.325	-3.97703	-4.87952	226.325	-3.97703	-4.87952		6														224.216
1000002063	75	0	225.16	6.56284	-24.7192							6													225.219	-4.02685	-24.7192	226.512	-4.02685	-5.23016	226.512	-4.02685	-5.23016		6														224.395
1000002063	76	0	225.774	6.4169	-26.1558							6													225.826	-4.20151	-26.1558	227.24	-4.20151	-6.60914	227.24	-4.20151	-6.60914		6														225.097
1000002063	77	0	225.774	6.4169	-26.1558							6													225.826	-4.20151	-26.1558	227.24	-4.20151	-6.60914	227.24	-4.20151	-6.60914		6														225.097
1000002063	78	0	225.767	6.52955	-25.561							6													225.824	-4.08863	-25.561	227.186	-4.08863	-6.0167	227.186	-4.08863	-6.0167		6														225.058
1000002063	79	0	225.767	6.52955	-25.561							6													225.824	-4.08863	-25.561	227.186	-4.08863	-6.0167	227.186	-4.08863	-6.0167		6														225.058
1000002063	80	0	225.93	6.38103	-25.9288							6													225.98	-4.24464	-25.9288	227.373	-4.24464	-6.36973	227.373	-4.24464	-6.36973		6														225.224
1000002063	81	0	226.046	6.27077	-26.2029							6													226.091	-4.36026	-26.2029	227.508	-4.36026	-6.63327	227.508	-4.36026	-6.63327		6														225.344
1000002063	82	0	226.447	5.87557	-27.1913							6													226.473	-4.77385	-27.1913	227.973	-4.77385	-7.5851	227.973	-4.77385	-7.5851		6														225.756
1000002063	83	0	226.45	5.86609	-27.219							6													226.476	-4.78348	-27.219	227.979	-4.78348	-7.61245	227.979	-4.78348	-7.61245		6														225.761
1000002063	84	0	226.436	5.85046	-27.2779							6													226.461	-4.79841	-27.2779	227.968	-4.79841	-7.6724	227.968	-4.79841	-7.6724		6														225.749
1000002063	85	0	226.327	5.78168	-27.5663							6													226.349	-4.862	-27.5663	227.882	-4.862	-7.96939	227.882	-4.862	-7.96939		6														225.655
1000002149	1	0	151.836	2.9138	-30.6941							4													151.805	-4.22566	-30.6941	153.885	-4.22566	-17.5057	153.885	-4.22566	-17.5057		4														152.268
1000002149	2	0	154.748	4.93288	-28.8414							4													154.809	-2.34566	-28.8414	156.717	-2.34566	-15.4012	156.717	-2.34566	-15.4012		4														155.306
1000002149	3	0	158.369	7.492	-26.5134							4													158.546	0.0404212	-26.5134	160.241	0.0404212	-12.7599	160.241	0.0404212	-12.7599		4														159.09
1000002149	4	0	161.925	10.0873	-24.1876							4													162.22	2.46577	-24.1876	163.701	2.46577	-10.1263	163.701	2.46577	-10.1263		4														162.816
1000002149	5	0	161.977	10.1765	-24.1301							4													162.276	2.55238	-24.1301	163.751	2.55238	-10.0643	163.751	2.55238	-10.0643		4														162.876
1000002149	6	0	162.281	13.0153	-22.7315							4													162.714	5.37374	-22.7315	164.067	5.37374	-8.63317	164.067	5.37374	-8.63317		4														163.528
1000002149	7	0	162.312	13.6113	-22.472							4													162.773	5.96767	-22.472	164.103	5.96767	-8.36955	164.103	5.96767	-8.36955		4														163.635
1000002149	8	0	162.347	16.7864	-21.2637							4													162.957	9.13764	-21.2637	164.183	9.13764	-7.14994	164.183	9.13764	-7.14994		4														164.094
1000002149	9	0	162.368	16.9586	-21.2146							4													162.986	9.30862	-21.2146	164.207	9.30862	-7.09852	164.207	9.30862	-7.09852		4														164.139
1000002149	10	0	162.742	18.5444	-20.9066							4													163.433	10.8751	-20.9066	164.627	10.8751	-6.75307	164.627	10.8751	-6.75307		4														164.743
1000002149	11	0	162.742	18.5444	-20.9066							4													163.433	10.8751	-20.9066	164.627	10.8751	-6.75307	164.627	10.8751	-6.75307		4														164.743
1000002149	12	0	165.115	15.8914	-22.3324							4													165.679	8.11345	-22.3324	166.987	8.11345	-7.98014	166.987	8.11345	-7.98014		5														166.755
1000002149	13	0	171.474	8.91331	-26.0965							5													171.703	0.844258	-26.0965	173.313	0.844258	-11.2114	173.313	0.844258	-11.2114		5														172.164
1000002149	14	0	174.152	6.15056	-27.6057							5													174.249	-2.04135	-27.6057	175.979	-2.04135	-12.4957	175.979	-2.04135	-12.4957		5														174.465
1000002149	15	0	175.68	4.8086	-28.3648							5													175.711	-3.4536	-28.3648	177.502	-3.4536	-13.1261	177.502	-3.4536	-13.1261		5														175.807
1000002149	16	0	177.699	3.36614	-29.2233							5													177.661	-4.98938	-29.2233	179.518	-4.98938	-13.8135	179.518	-4.98938	-13.8135		5														177.624
1000002149	17	0	183.279	-0.118794	-31.3733							5													183.071	-8.7327	-31.3733	185.092	-8.7327	-15.4896	185.092	-8.7327	-15.4896		5														182.71
1000002149	18	0	185.521	-1.36705	-32.1668							5													185.252	-10.085	-32.1668	187.334	-10.085	-16.0923	187.334	-10.085	-16.0923		5														184.774
1000002149	19	0	187.944	-2.54154	-32.9421							5													187.617	-11.372	-32.9421	189.757	-11.372	-16.661	189.757	-11.372	-16.661		5														187.025
1000002149	20	0	190.284	-3.58814	-33.6491							5													189.905	-12.5275	-33.6491	192.097	-12.5275	-17.1683	192.097	-12.5275	-17.1683		5														189.21
1000002149	21	0	190.284	-3.58814	-33.6491							5													189.905	-12.5275	-33.6491	192.097	-12.5275	-17.1683	192.097	-12.5275	-17.1683		5														189.21
1000002149	22	0	190.185	-3.1619	-33.2801							5													189.827	-12.0971	-33.2801	191.987	-12.0971	-16.8074	191.987	-12.0971	-16.8074		5														189.152
1000002149	23	0	189.125	1.48282	-29.2849							5													188.986	-7.40766	-29.2849	190.806	-7.40766	-12.8995	190.806	-7.40766	-12.8995		5														188.542
1000002149	24	0	188.289	5.28289	-26.0607							5													188.329	-3.57247	-26.0607	189.874	-3.57247	-9.74379	189.874	-3.57247	-9.74379		5														188.076
1000002149	25	0	187.695	8.2323	-23.6284							5													187.875	-0.598415	-23.6284	189.212	-0.598415	-7.35974	189.212	-0.598415	-7.35974		5														187.775
1000002149	26	0	187.225	10.9622	-21.4655							5													187.533	2.15057	-21.4655	188.685	2.15057	-5.23427	188.685	2.15057	-5.23427		5														187.582
1000002149	27	0	187.064	12.2991	-20.4726							5													187.435	3.49353	-20.4726	188.502	3.49353	-4.25357	188.502	3.49353	-4.25357		5														187.561
1000002149	28	0	186.955	13.9608	-19.3215							5													187.404	5.1586	-19.3215	188.372	5.1586	-3.10935	188.372	5.1586	-3.10935		5														187.632
1000002149	29	0	186.923	15.0815	-18.5808							5													187.426	6.27954	-18.5808	188.329	6.27954	-2.36957	188.329	6.27954	-2.36957		5														187.724
1000002149	30	0	186.923	15.5865	-18.2578							5													187.449	6.78395	-18.2578	188.325	6.78395	-2.04576	188.325	6.78395	-2.04576		5														187.779
1000002149	31	0	186.923	15.5865	-18.2578							5													187.449	6.78397	-18.2578	188.325	6.78397	-2.04575	188.325	6.78397	-2.04575		5														187.779
1000002149	32	0	188.993	15.1526	-19.0489							5													189.496	6.25328	-19.0489	190.433	6.25328	-2.65761	190.433	6.25328	-2.65761		5														189.809
1000002149	33	0	192.727	14.383	-20.4619							5													193.19	5.309	-20.4619	194.235	5.309	-3.74721	194.235	5.309	-3.74721		5														193.47
1000002149	34	0	197.917	13.3482	-22.3911							6													198.326	4.03141	-22.3911	199.517	4.03141	-5.2269	199.517	4.03141	-5.2269		6														198.562
1000002149	35	0	199.561	13.0604	-22.9652							6													199.955	3.6666	-22.9652	201.19	3.6666	-5.65856	201.19	3.6666	-5.65856		6														200.178
1000002149	36	0	200.643	12.9292	-23.2902							6													201.029	3.48472	-23.2902	202.288	3.48472	-5.88985	202.288	3.48472	-5.88985		6														201.247
1000002149	37	0	208.849	12.2553	-25.4707							6													209.194	2.42596	-25.4707	210.61	2.42596	-7.35902	210.61	2.42596	-7.35902		6														209.382
1000002149	38	0	213.704	11.949	-26.6854							6													214.03	1.8918	-26.6854	215.533	1.8918	-8.15271	215.533	1.8918	-8.15271		6														214.205
1000002149	39	0	216.306	11.8871	-27.2512							6													216.625	1.70766	-27.2512	218.167	1.70766	-8.49289	218.167	1.70766	-8.49289		6														216.799
1000002149	40	0	223.4	11.9656	-28.5753							6													223.715	1.45264	-28.5753	225.345	1.45264	-9.20145	225.345	1.45264	-9.20145		6														223.894
1000002149	41	0	225.685	12.0682	-28.9117							6													226.003	1.44779	-28.9117	227.653	1.44779	-9.33952	227.653	1.44779	-9.33952		6														226.185
1000002149	42	0	227.247	12.2306	-29.0244							6													227.571	1.5365	-29.0244	229.225	1.5365	-9.31675	229.225	1.5365	-9.31675		6														227.756
1000002149	43	0	228.934	12.5147	-29.0022							6													229.269	1.74104	-29.0022	230.915	1.74104	-9.14846	230.915	1.74104	-9.14846		7														229.458
1000002149	44	0	230.687	12.9142	-28.8424							7													231.039	2.05771	-28.8424	232.665	2.05771	-8.83678	232.665	2.05771	-8.83678		7														231.233
1000002149	45	0	233.881	13.7862	-28.3731							7													234.271	2.77866	-28.3731	235.844	2.77866	-8.09091	235.844	2.77866	-8.09091		7														234.476
1000002149	46	0	236.101	14.4788	-27.9596							7													236.521	3.36614	-27.9596	238.05	3.36614	-7.48518	238.05	3.36614	-7.48518		7														236.736
1000002149	47	0	237.433	14.9759	-27.6432							7													237.874	3.80012	-27.6432	239.371	3.80012	-7.05341	239.371	3.80012	-7.05341		7														238.1
1000002149	48	0	239.495	15.8757	-27.0568							7													239.976	4.602	-27.0568	241.415	4.602	-6.28808	241.415	4.602	-6.28808		7														240.225
1000002149	49	0	239.889	16.1029	-26.9105							7													240.381	4.81041	-26.9105	241.805	4.81041	-6.10747	241.805	4.81041	-6.10747		7														240.638
1000002149	50	0	241.429	17.2389	-26.1835							7													241.973	5.87279	-26.1835	243.328	5.87279	-5.24607	243.328	5.87279	-5.24607		7														242.277
1000002149	51	0	242.12	17.8024	-25.8127							7													242.69	6.40311	-25.8127	244.011	6.40311	-4.81488	244.011	6.40311	-4.81488		7														243.019
1000002149	52	0	242.952	18.5469	-25.2976							7													243.555	7.10774	-25.2976	244.829	7.10774	-4.2272	244.829	7.10774	-4.2272		7														243.915
1000002149	53	0	243.366	18.9445	-24.9973							7													243.988	7.48547	-24.9973	245.234	7.48547	-3.89071	245.234	7.48547	-3.89071		7														244.362
1000002149	54	0	243.604	19.19	-24.7805							7													244.237	7.71948	-24.7805	245.463	7.71948	-3.65333	245.463	7.71948	-3.65333		7														244.618
1000002149	55	0	243.758	19.3603	-24.5938							7													244.399	7.88231	-24.5938	245.609	7.88231	-3.4533	245.609	7.88231	-3.4533		7														244.782
1000002149	56	0	243.931	19.5597	-24.3231							7													244.581	8.07335	-24.3231	245.767	8.07335	-3.1679	245.767	8.07335	-3.1679		7														244.962
1000002149	57	0	244.116	19.7755	-23.9754							7													244.775	8.2803	-23.9754	245.931	8.2803	-2.80479	245.931	8.2803	-2.80479		7														245.15
1000002149	58	0	244.587	20.3289	-22.9867							7													245.272	8.81089	-22.9867	246.34	8.81089	-1.77707	246.34	8.81089	-1.77707		7														245.62
1000002149	59	0	245.364	21.2467	-21.2892							7													246.092	9.69114	-21.2892	247.011	9.69114	-0.0151875	247.011	9.69114	-0.0151875		7														246.391
1000002149	60	0	245.602	21.5335	-20.7462							7													246.343	9.96643	-20.7462	247.215	9.96643	0.54738	247.215	9.96643	0.54738		7														246.626
1000002149	61	0	245.71	21.6696	-20.4795							7													246.457	10.0974	-20.4795	247.305	10.0974	0.822883	247.305	10.0974	0.822883		7														246.732
1000002149	62	0	245.96	21.997	-19.8202							7													246.723	10.4126	-19.8202	247.513	10.4126	1.5027	247.513	10.4126	1.5027		7														246.976
1000002149	63	0	246.06	22.1194	-19.5651							7													246.828	10.5302	-19.5651	247.596	10.5302	1.76587	247.596	10.5302	1.76587		7														247.072
1000002149	64	0	246.465	22.5672	-18.5921							7													247.253	10.9585	-18.5921	247.935	10.9585	2.77189	247.935	10.9585	2.77189		7														247.461
1000002149	65	0	246.877	22.9693	-17.6727							7													247.684	11.3408	-17.6727	248.286	11.3408	3.72499	248.286	11.3408	3.72499		7														247.854
1000002149	66	0	247.053	23.0848	-17.3538							7													247.865	11.4478	-17.3538	248.439	11.4478	4.05825	248.439	11.4478	4.05825		7														248.019
1000002149	67	0	247.706	23.3591	-16.3601							7													248.53	11.6912	-16.3601	249.016	11.6912	5.10557	249.016	11.6912	5.10557		7														248.622
1000002149	68	0	247.923	23.4041	-16.0711							7													248.749	11.7259	-16.0711	249.209	11.7259	5.41233	249.209	11.7259	5.41233		7														248.817
1000002149	69	0	248.694	23.4279	-15.1526							7													249.52	11.7135	-15.1526	249.898	11.7135	6.3938	249.898	11.7135	6.3938		7														249.5
1000002149	70	0	249.497	23.4029	-14.2159							7													250.321	11.6507	-14.2159	250.616	11.6507	7.39608	250.616	11.6507	7.39608		7														250.205
1000002149	71	0	249.714	23.3735	-13.9607							7													250.537	11.6112	-13.9607	250.808	11.6112	7.66884	250.808	11.6112	7.66884		7														250.391
1000002149	72	0	249.949	23.308	-13.6758							7													250.769	11.5347	-13.6758	251.015	11.5347	7.97272	251.015	11.5347	7.97272		7														250.587
1000002149	73	0	250.876	22.9815	-12.5319							7													251.679	11.165	-12.5319	251.823	11.165	9.19077	251.823	11.165	9.19077		7														251.345
1000002149	74	0	251.021	22.9283	-12.3525							7													251.821	11.1051	-12.3525	251.949	11.1051	9.38174	251.949	11.1051	9.38174		7														251.463
1000002149	75	0	251.021	22.9283	-12.3525							7													251.821	11.1051	-12.3525	251.949	11.1051	9.38174	251.949	11.1051	9.38174		7														251.463
1000002149	76	0	251.209	22.7317	-13.4129							7													252	10.8998	-13.4129	252.219	10.8998	8.3407	252.219	10.8998	8.3407		7														251.707
1000002149	77	0	251.242	22.6931	-13.6129							7													252.031	10.8597	-13.6129	252.267	10.8597	8.14405	252.267	10.8597	8.14405		7														251.749
1000002149	78	0	251.265	22.6536	-13.8033							7													252.052	10.8192	-13.8033	252.305	10.8192	7.95627	252.305	10.8192	7.95627		7														251.782
1000002149	79	0	251.36	22.4385	-14.8048							7													252.137	10.5999	-14.8048	252.475	10.5999	6.9658	252.475	10.5999	6.9658		7														251.925
1000002149	80	0	251.383	22.3561	-15.1922							7													252.156	10.5165	-15.1922	252.528	10.5165	6.5814	252.528	10.5165	6.5814		7														251.967
1000002149	81	0	251.376	22.3246	-15.3474							7													252.147	10.4853	-15.3474	252.532	10.4853	6.426	252.532	10.4853	6.426		7														251.968
1000002149	82	0	251.237	22.1242	-16.3683							7													251.999	10.2917	-16.3683	252.473	10.2917	5.39621	252.473	10.2917	5.39621		7														251.886
1000002149	83	0	251.18	22.0541	-16.7165							7													251.939	10.2243	-16.7165	252.442	10.2243	5.04407	252.442	10.2243	5.04407		7														251.847
1000002149	84	0	251.167	22.044	-16.7561							7													251.926	10.2149	-16.7561	252.433	10.2149	5.00348	252.433	10.2149	5.00348		7														251.837
1000002149	85	0	251.093	21.9956	-16.9106							7													251.849	10.17	-16.9106	252.37	10.17	4.84299	252.37	10.17	4.84299		7														251.769
1000002234	1	0	170.282	-3.00977	-27.2357							5													169.952	-11.0096	-27.2357	171.667	-11.0096	-12.4972	171.667	-11.0096	-12.4972		5														169.108
1000002234	2	0	171.706	-3.66712	-27.8545							5													171.344	-11.7332	-27.8545	173.106	-11.7332	-12.9938	173.106	-11.7332	-12.9938		5														170.451
1000002234	3	0	173.472	-4.50861	-28.6394							5													173.068	-12.6567	-28.6394	174.892	-12.6567	-13.6273	174.892	-12.6567	-13.6273		5														172.113
1000002234	4	0	173.551	-4.57207	-28.6918							5													173.145	-12.7239	-28.6918	174.972	-12.7239	-13.673	174.972	-12.7239	-13.673		5														172.185
1000002234	5	0	175.847	-7.52292	-30.9591							5													175.299	-15.7794	-30.9591	177.314	-15.7794	-15.7463	177.314	-15.7794	-15.7463		5														174.144
1000002234	6	0	177.418	-9.43112	-32.4443							5													176.779	-17.7593	-32.4443	178.916	-17.7593	-17.0985	178.916	-17.7593	-17.0985		5														175.497
1000002234	7	0	178.622	-10.6765	-33.4495							5													177.923	-19.0599	-33.4495	180.143	-19.0599	-18.0015	180.143	-19.0599	-18.0015		5														176.558
1000002234	8	0	179.406	-11.2566	-33.9619							5													178.679	-19.6762	-33.9619	180.94	-19.6762	-18.4468	180.94	-19.6762	-18.4468		5														177.276
1000002234	9	0	181.598	-12.4067	-35.1035							5													180.814	-20.928	-35.1035	183.166	-20.928	-19.4002	183.166	-20.928	-19.4002		5														179.335
1000002234	10	0	184.619	-13.6898	-36.492							5													183.772	-22.3517	-36.492	186.232	-22.3517	-20.5289	186.232	-22.3517	-20.5289		5														182.208
1000002234	11	0	187.397	-14.6228	-37.6205							5													186.503	-23.4142	-37.6205	189.05	-23.4142	-21.418	189.05	-23.4142	-21.418		5														184.879
1000002234	12	0	188.689	-14.8699	-38.0356							5													187.781	-23.7217	-38.0356	190.359	-23.7217	-21.7214	190.359	-23.7217	-21.7214		5														186.142
1000002234	13	0	196.758	-15.5271	-40.1154							5													195.811	-24.7576	-40.1154	198.539	-24.7576	-23.1019	198.539	-24.7576	-23.1019		6														194.138
1000002234	14	0	199.873	-15.5772	-40.8107							6													198.92	-24.9539	-40.8107	201.696	-24.9539	-23.5269	201.696	-24.9539	-23.5269		6														197.249
1000002234	15	0	202.508	-15.3375	-41.2538							6													201.564	-24.8384	-41.2538	204.368	-24.8384	-23.7406	204.368	-24.8384	-23.7406		6														199.916
1000002234	16	0	206.689	-14.5565	-41.7519							6													205.776	-24.2548	-41.7519	208.608	-24.2548	-23.8741	208.608	-24.2548	-23.8741		6														204.195
1000002234	17	0	207.996	-14.1121	-41.805							6													207.103	-23.8723	-41.805	209.934	-23.8723	-23.8127	209.934	-23.8723	-23.8127		6														205.558
1000002234	18	0	211.239	-12.4579	-41.6502							6													210.42	-22.3723	-41.6502	213.226	-22.3723	-23.3728	213.226	-22.3723	-23.3728		6														209.005
1000002234	19	0	213.403	-11.1171	-41.4161							6													212.645	-21.1347	-41.4161	215.422	-21.1347	-22.948	215.422	-21.1347	-22.948		6														211.334
1000002234	20	0	218.053	-7.83439	-40.6773							6													217.444	-18.0741	-40.6773	220.139	-18.0741	-21.7986	220.139	-18.0741	-21.7986		6														216.384
1000002234	21	0	220.322	-6.13076	-40.2408							6													219.79	-16.479	-40.2408	222.439	-16.479	-21.1617	222.439	-16.479	-21.1617		6														218.859
1000002234	22	0	222.067	-4.751	-39.838							6													221.599	-15.1828	-39.838	224.206	-15.1828	-20.6046	224.206	-15.1828	-20.6046		6														220.769
1000002234	23	0	223.852	-3.30223	-39.3725							6													223.45	-13.8196	-39.3725	226.01	-13.8196	-19.9814	226.01	-13.8196	-19.9814		6														222.723
1000002234	24	0	225.248	-2.16363	-38.9816							6													224.897	-12.7478	-38.9816	227.419	-12.7478	-19.4673	227.419	-12.7478	-19.4673		6														224.25
1000002234	25	0	226.023	-1.53536	-38.7514							6													225.701	-12.1567	-38.7514	228.2	-12.1567	-19.1688	228.2	-12.1567	-19.1688		6														225.096
1000002234	26	0	227.097	-0.667855	-38.4152							6													226.814	-11.3406	-38.4152	229.28	-11.3406	-18.7379	229.28	-11.3406	-18.7379		6														226.266
1000002234	27	0	227.739	-0.138598	-38.1984							6													227.481	-10.8421	-38.1984	229.926	-10.8421	-18.4645	229.926	-10.8421	-18.4645		7														226.967
1000002234	28	0	228.97	0.910222	-37.7452							6													228.76	-9.85232	-37.7452	231.161	-9.85232	-17.9028	231.161	-9.85232	-17.9028		7														228.312
1000002234	29	0	229.636	1.51126	-37.4684							7													229.453	-9.28322	-37.4684	231.827	-9.28322	-17.5673	231.827	-9.28322	-17.5673		7														229.042
1000002234	30	0	233.66	5.32682	-35.6212							7													233.652	-5.661	-35.6212	235.852	-5.661	-15.3654	235.852	-5.661	-15.3654		7														233.472
1000002234	31	0	235.377	6.98299	-34.7911							7													235.445	-4.08737	-34.7911	237.567	-4.08737	-14.3839	237.567	-4.08737	-14.3839		7														235.363
1000002234	32	0	239.582	11.0826	-32.6672							7													239.838	-0.189927	-32.6672	241.76	-0.189927	-11.8895	241.76	-0.189927	-11.8895		7														239.994
1000002234	33	0	242.057	13.4708	-31.4104							7													242.422	2.07933	-31.4104	244.227	2.07933	-10.4148	244.227	2.07933	-10.4148		7														242.714
1000002234	34	0	244.007	15.2939	-30.4414							7													244.456	3.80876	-30.4414	246.17	3.80876	-9.27423	246.17	3.80876	-9.27423		7														244.851
1000002234	35	0	244.529	15.723	-30.2147							7													244.998	4.21283	-30.2147	246.69	4.21283	-9.00178	246.69	4.21283	-9.00178		7														245.415
1000002234	36	0	245.227	16.194	-29.9707							7													245.717	4.65054	-29.9707	247.386	4.65054	-8.69669	247.386	4.65054	-8.69669		7														246.159
1000002234	37	0	247.65	17.6384	-29.2301							7													248.205	5.97942	-29.2301	249.8	5.97942	-7.7446	249.8	5.97942	-7.7446		7														248.715
1000002234	38	0	248.717	18.2127	-28.9277							7													249.298	6.50296	-28.9277	250.863	6.50296	-7.34925	250.863	6.50296	-7.34925		7														249.833
1000002234	39	0	250.365	18.9967	-28.4855							7													250.981	7.20862	-28.4855	252.502	7.20862	-6.7637	252.502	7.20862	-6.7637		7														251.545
1000002234	40	0	251.651	19.5419	-28.133							7													252.291	7.69276	-28.133	253.777	7.69276	-6.29965	253.777	7.69276	-6.29965		7														252.869
1000002234	41	0	253.134	20.0975	-27.6929							7													253.799	8.1781	-27.6929	255.241	8.1781	-5.73129	255.241	8.1781	-5.73129		7														254.381
1000002234	42	0	254.291	20.4781	-27.3024							7													254.973	8.50383	-27.3024	256.377	8.50383	-5.24114	256.377	8.50383	-5.24114		7														255.547
1000002234	43	0	258.063	21.6076	-25.8984							7													258.793	9.45488	-25.8984	260.062	9.45488	-3.51332	260.062	9.45488	-3.51332		7														259.32
1000002234	44	0	260.838	22.4158	-24.8126							7													261.603	10.1317	-24.8126	262.768	10.1317	-2.18956	262.768	10.1317	-2.18956		8														262.087
1000002234	45	0	263.911	23.3036	-23.5584							8													264.714	10.8741	-23.5584	265.76	10.8741	-0.67205	265.76	10.8741	-0.67205		8														265.147
1000002234	46	0	265.734	23.8414	-22.7958							8													266.56	11.3257	-22.7958	267.533	11.3257	0.246645	267.533	11.3257	0.246645		8														266.961
1000002234	47	0	266.779	24.1703	-22.3546							8													267.62	11.605	-22.3546	268.551	11.605	0.77752	268.551	11.605	0.77752		8														268.005
1000002234	48	0	267.077	24.2847	-22.2313							8													267.924	11.7053	-22.2313	268.843	11.7053	0.926504	268.843	11.7053	0.926504		8														268.307
1000002234	49	0	267.916	24.6699	-21.8932							8													268.78	12.0507	-21.8932	269.667	12.0507	1.33706	269.667	12.0507	1.33706		8														269.166
1000002234	50	0	269.138	25.2722	-21.396							8													270.029	12.5948	-21.396	270.868	12.5948	1.93994	270.868	12.5948	1.93994		8														270.424
1000002234	51	0	270.01	25.7282	-21.0249							8													270.921	13.0094	-21.0249	271.725	13.0094	2.38652	271.725	13.0094	2.38652		8														271.325
1000002234	52	0	270.837	26.1878	-20.6431							8													271.768	13.4296	-20.6431	272.536	13.4296	2.83986	272.536	13.4296	2.83986		8														272.18
1000002234	53	0	271.673	26.6752	-20.2172							8													272.627	13.8772	-20.2172	273.355	13.8772	3.33818	273.355	13.8772	3.33818		8														273.047
1000002234	54	0	272.882	27.3976	-19.5454							8													273.868	14.5419	-19.5454	274.534	14.5419	4.11435	274.534	14.5419	4.11435		8														274.297
1000002234	55	0	273.315	27.6574	-19.2695							8													274.313	14.7811	-19.2695	274.953	14.7811	4.42755	274.953	14.7811	4.42755		8														274.742
1000002234	56	0	274.2	28.1847	-18.6205							8													275.222	15.2663	-18.6205	275.803	15.2663	5.15246	275.803	15.2663	5.15246		8														275.644
1000002234	57	0	274.675	28.4596	-18.2293							8													275.709	15.5186	-18.2293	276.254	15.5186	5.58405	276.254	15.5186	5.58405		8														276.122
1000002234	58	0	275.001	28.6384	-17.9126							8													276.043	15.6818	-17.9126	276.56	15.6818	5.92843	276.56	15.6818	5.92843		8														276.445
1000002234	59	0	276.351	29.3475	-16.4594							8													277.425	16.3266	-16.4594	277.812	16.3266	7.49524	277.812	16.3266	7.49524		8														277.765
1000002234	60	0	276.648	29.5027	-16.1261							8													277.729	16.4678	-16.1261	278.086	16.4678	7.85345	278.086	16.4678	7.85345		8														278.054
1000002234	61	0	276.977	29.6774	-15.7388							8													278.066	16.6267	-15.7388	278.388	16.6267	8.26834	278.388	16.6267	8.26834		8														278.374
1000002234	62	0	277.447	29.9322	-15.1789							8													278.547	16.8592	-15.1789	278.819	16.8592	8.86764	278.819	16.8592	8.86764		8														278.829
1000002234	63	0	277.719	30.0865	-14.858							8													278.826	17.0006	-14.858	279.07	17.0006	9.21135	279.07	17.0006	9.21135		8														279.095
1000002234	64	0	278.108	30.3179	-14.4125							8													279.226	17.2134	-14.4125	279.429	17.2134	9.68958	279.429	17.2134	9.68958		8														279.477
1000002234	65	0	278.142	30.3431	-14.381							8													279.261	17.237	-14.381	279.462	17.237	9.72402	279.462	17.237	9.72402		8														279.513
1000002234	66	0	278.63	30.76	-14.0327							8													279.767	17.6305	-14.0327	279.936	17.6305	10.1147	279.936	17.6305	10.1147		8														280.031
1000002234	67	0	278.63	30.7601	-14.0321							8													279.768	17.6306	-14.0321	279.937	17.6306	10.1153	279.937	17.6306	10.1153		8														280.031
1000002234	68	0	278.649	30.6849	-13.8321							8													279.783	17.5546	-13.8321	279.935	17.5546	10.3159	279.935	17.5546	10.3159		8														280.02
1000002234	69	0	278.841	29.8702	-11.6967							8													279.937	16.7318	-11.6967	279.904	16.7318	12.4566	279.904	16.7318	12.4566		8														279.891
1000002234	70	0	278.911	29.5454	-10.8686							8													279.991	16.404	-10.8686	279.887	16.404	13.2862	279.887	16.404	13.2862		8														279.835
1000002234	71	0	278.922	29.457	-10.668							8													279.999	16.3151	-10.668	279.877	16.3151	13.4868	279.877	16.3151	13.4868		8														279.814
1000002234	72	0	278.941	29.1625	-10.0685							8													280.003	16.0202	-10.0685	279.83	16.0202	14.0844	279.83	16.0202	14.0844		8														279.732
1000002234	73	0	278.954	28.8609	-9.4713							8													280.002	15.7183	-9.4713	279.778	15.7183	14.6794	279.778	15.7183	14.6794		8														279.644
1000002234	74	0	278.954	28.8609	-9.4713							8													280.002	15.7183	-9.4713	279.778	15.7183	14.6794	279.778	15.7183	14.6794		8														279.644
1000002234	75	0	279.169	28.7577	-9.70664							8													280.212	15.605	-9.70664	280.007	15.605	14.463	280.007	15.605	14.463		8														279.858
1000002234	76	0	279.284	28.7059	-9.83981							8													280.325	15.548	-9.83981	280.131	15.548	14.34	280.131	15.548	14.34		8														279.974
1000002234	77	0	279.442	28.6425	-10.0402							8													280.479	15.4772	-10.0402	280.302	15.4772	14.1536	280.302	15.4772	14.1536		8														280.136
1000002234	78	0	279.458	28.6407	-10.0715							8													280.496	15.4746	-10.0715	280.321	15.4746	14.1239	280.321	15.4746	14.1239		8														280.154
1000002234	79	0	280.199	28.9258	-12.3079							8													281.249	15.7246	-12.3079	281.264	15.7246	11.9607	281.264	15.7246	11.9607		8														281.12
1000002234	80	0	280.238	28.9423	-12.4366							8													281.288	15.7392	-12.4366	281.314	15.7392	11.8358	281.314	15.7392	11.8358		8														281.172
1000002234	81	0	280.262	28.9554	-12.5416							8													281.313	15.7511	-12.5416	281.348	15.7511	11.7334	281.348	15.7511	11.7334		8														281.207
1000002234	82	0	280.88	29.3366	-15.6706							8													281.948	16.103	-15.6706	282.25	16.103	8.67069	282.25	16.103	8.67069		8														282.145
1000002234	83	0	280.901	29.3494	-15.7757							8													281.97	16.1148	-15.7757	282.281	16.1148	8.56783	282.281	16.1148	8.56783		8														282.176
1000002234	84	0	280.901	29.3494	-15.7757							8													281.97	16.1148	-15.7757	282.281	16.1148	8.56783	282.281	16.1148	8.56783		8														282.176
1000002234	85	0	280.304	29.1713	-15.3333							8													281.365	15.9649	-15.3333	281.64	15.9649	8.95652	281.64	15.9649	8.95652		8														281.523
1000002321	1	0	185.089	-9.37124	-28.6607							5													184.444	-18.06	-28.6607	186.227	-18.06	-12.6688	186.227	-18.06	-12.6688		5														182.719
1000002321	2	0	189.454	-10.9736	-31.7674							5													188.729	-19.8658	-31.7674	190.764	-19.8658	-15.3949	190.764	-19.8658	-15.3949		5														187.006
1000002321	3	0	191.945	-11.8124	-33.5125							5													191.178	-20.8207	-33.5125	193.354	-20.8207	-16.9226	193.354	-20.8207	-16.9226		5														189.463
1000002321	4	0	193.981	-12.3786	-34.8928							5													193.185	-21.482	-34.8928	195.473	-21.482	-18.1249	195.473	-21.482	-18.1249		5														191.487
1000002321	5	0	195.812	-12.7656	-36.0837							5													194.996	-21.9546	-36.0837	197.379	-21.9546	-19.1555	197.379	-21.9546	-19.1555		5														193.323
1000002321	6	0	195.915	-12.7376	-36.1275							5													195.1	-21.9315	-36.1275	197.487	-21.9315	-19.1901	197.487	-21.9315	-19.1901		5														193.433
1000002321	7	0	198.843	-10.5074	-36.6752							6													198.13	-19.8414	-36.6752	200.552	-19.8414	-19.4748	200.552	-19.8414	-19.4748		6														196.727
1000002321	8	0	200.325	-9.30154	-36.8647							6													199.667	-18.7065	-36.8647	202.1	-18.7065	-19.5313	202.1	-18.7065	-19.5313		6														198.399
1000002321	9	0	202.369	-7.53644	-36.96							6													201.791	-17.0394	-36.96	204.225	-17.0394	-19.4432	204.225	-17.0394	-19.4432		6														200.709
1000002321	10	0	204.583	-5.5883	-36.9122							6													204.094	-15.1975	-36.9122	206.515	-15.1975	-19.1973	206.515	-15.1975	-19.1973		6														203.203
1000002321	11	0	207.062	-3.44008	-36.7208							6													206.671	-13.1681	-36.7208	209.066	-13.1681	-18.7846	209.066	-13.1681	-18.7846		6														205.979
1000002321	12	0	209.139	-1.73209	-36.4674							6													208.827	-11.5597	-36.4674	211.192	-11.5597	-18.3465	211.192	-11.5597	-18.3465		6														208.282
1000002321	13	0	210.941	-0.384261	-36.1788							6													210.69	-10.298	-36.1788	213.023	-10.298	-17.8985	213.023	-10.298	-17.8985		6														210.252
1000002321	14	0	216.646	3.55757	-35.1505							6													216.574	-6.62866	-35.1505	218.796	-6.62866	-16.3672	218.796	-6.62866	-16.3672		6														216.424
1000002321	15	0	218.597	4.7901	-34.7874							6													218.58	-5.48917	-34.7874	220.764	-5.48917	-15.8327	220.764	-5.48917	-15.8327		6														218.514
1000002321	16	0	220.375	5.76106	-34.4479							6													220.402	-4.60285	-34.4479	222.55	-4.60285	-15.3376	222.55	-4.60285	-15.3376		6														220.393
1000002321	17	0	224.707	7.89464	-33.6075							6													224.83	-2.67525	-33.6075	226.889	-2.67525	-14.1189	226.889	-2.67525	-14.1189		6														224.932
1000002321	18	0	225.578	8.27714	-33.4338							6													225.718	-2.3341	-33.4338	227.759	-2.3341	-13.8695	227.759	-2.3341	-13.8695		6														225.836
1000002321	19	0	228.877	9.55903	-32.7696							6													229.073	-1.20867	-32.7696	231.044	-1.20867	-12.9187	231.044	-1.20867	-12.9187		7														229.233
1000002321	20	0	231.942	10.6742	-32.1887							7													232.187	-0.238807	-32.1887	234.097	-0.238807	-12.0718	234.097	-0.238807	-12.0718		7														232.38
1000002321	21	0	234.708	11.5903	-31.7383							7													234.994	0.546239	-31.7383	236.854	0.546239	-11.3813	236.854	0.546239	-11.3813		7														235.211
1000002321	22	0	236.845	12.1987	-31.4872							7													237.156	1.05356	-31.4872	238.987	1.05356	-10.9449	238.987	1.05356	-10.9449		7														237.39
1000002321	23	0	239.268	12.7592	-31.3346							7													239.603	1.49965	-31.3346	241.411	1.49965	-10.5821	241.411	1.49965	-10.5821		7														239.85
1000002321	24	0	241.923	13.2433	-31.3008							7													242.278	1.85834	-31.3008	244.074	1.85834	-10.318	244.074	1.85834	-10.318		7														242.536
1000002321	25	0	243.43	13.4261	-31.3732							7													243.792	1.97016	-31.3732	245.589	1.97016	-10.2598	245.589	1.97016	-10.2598		7														244.053
1000002321	26	0	246.38	13.6308	-31.6635							7													246.748	2.03599	-31.6635	248.558	2.03599	-10.2945	248.558	2.03599	-10.2945		7														247.009
1000002321	27	0	249.072	13.757	-31.9793							7													249.444	2.03552	-31.9793	251.271	2.03552	-10.3769	251.271	2.03552	-10.3769		7														249.703
1000002321	28	0	250.354	13.799	-32.1347							7													250.726	2.01722	-32.1347	252.562	2.01722	-10.4213	252.562	2.01722	-10.4213		7														250.982
1000002321	29	0	251.99	13.8405	-32.3201							7													252.362	1.98177	-32.3201	254.208	1.98177	-10.4651	254.208	1.98177	-10.4651		7														252.612
1000002321	30	0	254.493	13.8997	-32.5729							7													254.866	1.92325	-32.5729	256.724	1.92325	-10.5013	256.724	1.92325	-10.5013		7														255.103
1000002321	31	0	255.608	13.9221	-32.6637							7													255.98	1.89322	-32.6637	257.842	1.89322	-10.4958	257.842	1.89322	-10.4958		7														256.209
1000002321	32	0	258.814	13.9616	-32.8789							7													259.184	1.78202	-32.8789	261.053	1.78202	-10.4342	261.053	1.78202	-10.4342		8														259.384
1000002321	33	0	259.829	13.9434	-32.9559							7													260.197	1.71611	-32.9559	262.069	1.71611	-10.4238	262.069	1.71611	-10.4238		8														260.384
1000002321	34	0	260.439	13.8877	-33.0225							7													260.804	1.63179	-33.0225	262.679	1.63179	-10.4379	262.679	1.63179	-10.4379		8														260.98
1000002321	35	0	262.864	13.5217	-33.3608							8													263.209	1.15224	-33.3608	265.105	1.15224	-10.5677	265.105	1.15224	-10.5677		8														263.33
1000002321	36	0	265.265	13.1099	-33.7277							8													265.588	0.628055	-33.7277	267.506	0.628055	-10.7283	267.506	0.628055	-10.7283		8														265.652
1000002321	37	0	267.338	12.7205	-34.0701							8													267.64	0.141614	-34.0701	269.58	0.141614	-10.8928	269.58	0.141614	-10.8928		8														267.652
1000002321	38	0	269.422	12.3063	-34.4318							8													269.702	-0.370039	-34.4318	271.666	-0.370039	-11.0755	271.666	-0.370039	-11.0755		8														269.662
1000002321	39	0	270.728	12.0398	-34.6605							8													270.995	-0.697612	-34.6605	272.973	-0.697612	-11.192	272.973	-0.697612	-11.192		8														270.921
1000002321	40	0	273.113	11.5508	-35.0672							8													273.354	-1.29818	-35.0672	275.359	-1.29818	-11.394	275.359	-1.29818	-11.394		8														273.217
1000002321	41	0	277.778	10.5995	-35.8291							8													277.969	-2.46771	-35.8291	280.022	-2.46771	-11.7556	280.022	-2.46771	-11.7556		8														277.706
1000002321	42	0	278.775	10.3999	-35.9649							8													278.956	-2.7139	-35.9649	281.017	-2.7139	-11.806	281.017	-2.7139	-11.806		8														278.664
1000002321	43	0	280.447	10.0708	-36.135							8													280.61	-3.12122	-36.135	282.68	-3.12122	-11.8329	282.68	-3.12122	-11.8329		8														280.267
1000002321	44	0	283.949	9.37387	-36.4468							8													284.076	-3.98201	-36.4468	286.16	-3.98201	-11.8451	286.16	-3.98201	-11.8451		8														283.618
1000002321	45	0	286.484	8.84549	-36.6828							8													286.583	-4.62891	-36.6828	288.677	-4.62891	-11.8643	288.677	-4.62891	-11.8643		8														286.04
1000002321	46	0	287.976	8.49995	-36.8549							8													288.057	-5.04421	-36.8549	290.161	-5.04421	-11.9087	290.161	-5.04421	-11.9087		8														287.463
1000002321	47	0	288.905	8.24448	-37.0078							8													288.973	-5.34305	-37.0078	291.086	-5.34305	-11.9823	291.086	-5.34305	-11.9823		8														288.346
1000002321	48	0	289.098	8.16037	-37.0774							8													289.162	-5.43615	-37.0774	291.281	-5.43615	-12.0353	291.281	-5.43615	-12.0353		8														288.528
1000002321	49	0	290.825	7.10758	-38.0694							8													290.838	-6.56895	-38.0694	293.036	-6.56895	-12.8793	293.036	-6.56895	-12.8793		9														290.134
1000002321	50	0	291.004	6.97707	-38.1998							8													291.01	-6.70772	-38.1998	293.219	-6.70772	-12.9943	293.219	-6.70772	-12.9943		9														290.3
1000002321	51	0	291.349	6.66217	-38.5329							8													291.341	-7.03852	-38.5329	293.577	-7.03852	-13.2977	293.577	-7.03852	-13.2977		9														290.615
1000002321	52	0	291.481	6.51859	-38.6915							8													291.465	-7.18812	-38.6915	293.714	-7.18812	-13.445	293.714	-7.18812	-13.445		9														290.734
1000002321	53	0	292.225	5.59181	-39.7461							8													292.165	-8.14883	-39.7461	294.502	-8.14883	-14.4354	294.502	-8.14883	-14.4354		9														291.401
1000002321	54	0	292.505	5.25642	-40.1308							8													292.429	-8.49701	-40.1308	294.798	-8.49701	-14.796	294.798	-8.49701	-14.796		9														291.653
1000002321	55	0	292.693	5.06085	-40.3578							8													292.607	-8.70121	-40.3578	294.996	-8.70121	-15.0068	294.996	-8.70121	-15.0068		9														291.825
1000002321	56	0	292.882	4.90219	-40.545							8													292.789	-8.8686	-40.545	295.193	-8.8686	-15.1776	295.193	-8.8686	-15.1776		9														292.001
1000002321	57	0	292.987	4.84222	-40.618							9													292.891	-8.93344	-40.618	295.301	-8.93344	-15.2415	295.301	-8.93344	-15.2415		9														292.1
1000002321	58	0	293.081	4.81604	-40.653							9													292.983	-8.96398	-40.653	295.396	-8.96398	-15.2685	295.396	-8.96398	-15.2685		9														292.19
1000002321	59	0	294.419	4.62099	-40.9549							9													294.311	-9.22172	-40.9549	296.745	-9.22172	-15.4549	296.745	-9.22172	-15.4549		9														293.499
1000002321	60	0	295.019	4.53964	-41.0821							9													294.907	-9.33119	-41.0821	297.349	-9.33119	-15.5303	297.349	-9.33119	-15.5303		9														294.086
1000002321	61	0	295.022	4.53972	-41.0812							9													294.909	-9.33124	-41.0812	297.352	-9.33124	-15.5292	297.352	-9.33124	-15.5292		9														294.088
1000002321	62	0	295.56	4.68702	-40.4406							9													295.453	-9.20937	-40.4406	297.839	-9.20937	-14.8442	297.839	-9.20937	-14.8442		9														294.586
1000002321	63	0	295.56	4.68702	-40.4406							9													295.453	-9.20937	-40.4406	297.839	-9.20937	-14.8442	297.839	-9.20937	-14.8442		9														294.586
1000002321	64	0	295.416	4.34709	-40.8915							9													295.294	-9.54218	-40.8915	297.719	-9.54218	-15.307	297.719	-9.54218	-15.307		9														294.427
1000002321	65	0	295.416	4.34709	-40.8915							9													295.294	-9.54218	-40.8915	297.719	-9.54218	-15.307	297.719	-9.54218	-15.307		9														294.427
1000002321	66	0	294.895	4.1379	-40.4014							9													294.763	-9.72663	-40.4014	297.148	-9.72663	-14.8645	297.148	-9.72663	-14.8645		9														293.838
1000002321	67	0	294.253	3.8715	-39.7938							9													294.11	-9.96257	-39.7938	296.444	-9.96257	-14.3155	296.444	-9.96257	-14.3155		9														293.111
1000002321	68	0	294.23	3.85308	-39.768							9													294.086	-9.97988	-39.768	296.418	-9.97988	-14.2918	296.418	-9.97988	-14.2918		9														293.083
1000002321	69	0	293.425	2.75988	-38.6847							9													293.23	-11.034	-38.6847	295.472	-11.034	-13.2863	295.472	-11.034	-13.2863		9														292.018
1000002321	70	0	293.318	2.60742	-38.5646							9													293.116	-11.1813	-38.5646	295.349	-11.1813	-13.1764	295.349	-11.1813	-13.1764		9														291.878
1000002321	71	0	293.12	2.30891	-38.4023							9													292.905	-11.4702	-38.4023	295.124	-11.4702	-13.0329	295.124	-11.4702	-13.0329		9														291.62
1000002321	72	0	292.857	1.90277	-38.2329							8													292.623	-11.8635	-38.2329	294.828	-11.8635	-12.8884	294.828	-11.8635	-12.8884		9														291.279
1000002321	73	0	292.152	0.804087	-37.836							8													291.866	-12.9278	-37.836	294.041	-12.9278	-12.5582	294.041	-12.9278	-12.5582		9														290.37
1000002321	74	0	292.151	0.803938	-37.8361							8													291.866	-12.928	-37.8361	294.041	-12.928	-12.5583	294.041	-12.928	-12.5583		9														290.37
1000002321	75	0	292.115	0.785266	-37.9936							8													291.829	-12.9449	-37.9936	294.017	-12.9449	-12.7184	294.017	-12.9449	-12.7184		9														290.344
1000002321	76	0	291.904	0.687571	-38.9302							8													291.614	-13.0326	-38.9302	293.884	-13.0326	-13.67	293.884	-13.0326	-13.67		9														290.201
1000002321	77	0	291.692	0.605599	-39.907							8													291.398	-13.1045	-39.907	293.753	-13.1045	-14.6618	293.753	-13.1045	-14.6618		9														290.063
1000002321	78	0	291.65	0.605205	-40.1366							8													291.356	-13.1029	-40.1366	293.73	-13.1029	-14.8941	293.73	-13.1029	-14.8941		9														290.04
1000002321	79	0	291.483	0.686267	-41.2244							8													291.193	-13.0141	-41.2244	293.661	-13.0141	-15.9919	293.661	-13.0141	-15.9919		9														289.983
1000002321	80	0	291.468	0.699069	-41.3523							8													291.179	-13.0006	-41.3523	293.659	-13.0006	-16.1206	293.659	-13.0006	-16.1206		9														289.982
1000002321	81	0	291.466	0.712028	-41.4517							8													291.177	-12.9875	-41.4517	293.665	-12.9875	-16.2197	293.665	-12.9875	-16.2197		9														289.99
1000002321	82	0	291.49	0.916037	-42.8674							8													291.211	-12.7849	-42.8674	293.821	-12.7849	-17.6273	293.821	-12.7849	-17.6273		9														290.169
1000002321	83	0	291.49	0.916037	-42.8674							8													291.211	-12.7849	-42.8674	293.821	-12.7849	-17.6273	293.821	-12.7849	-17.6273		9														290.169
1000002321	84	0	291.398	0.571972	-42.7248							8													291.103	-13.1243	-42.7248	293.701	-13.1243	-17.4945	293.701	-13.1243	-17.4945		9														290.009
1000002321	85	0	291.206	-0.149281	-42.4258							8													290.877	-13.8357	-42.4258	293.45	-13.8357	-17.2161	293.45	-13.8357	-17.2161		9														289.675
1000002406	1	0	261.746	7.40785	-24.2256							8													261.805	-4.90231	-24.2256	262.919	-4.90231	-1.58739	262.919	-4.90231	-1.58739		8														260.434
1000002406	2	0	263.867	7.51688	-26.3293							8													263.929	-4.89309	-26.3293	265.216	-4.89309	-3.50033	265.216	-4.89309	-3.50033		8														262.716
1000002406	3	0	266.656	7.68733	-29.1064							8													266.723	-4.85391	-29.1064	268.238	-4.85391	-6.02647	268.238	-4.85391	-6.02647		8														265.721
1000002406	4	0	268.036	7.80742	-30.4939							8													268.107	-4.79881	-30.4939	269.737	-4.79881	-7.28965	269.737	-4.79881	-7.28965		8														267.216
1000002406	5	0	268.33	7.8645	-30.7998							8													268.403	-4.75563	-30.7998	270.059	-4.75563	-7.56887	270.059	-4.75563	-7.56887		8														267.541
1000002406	6	0	269.669	8.25491	-32.2242							8													269.759	-4.42858	-32.2242	271.532	-4.42858	-8.87117	271.532	-4.42858	-8.87117		8														269.043
1000002406	7	0	269.706	8.25729	-32.2476							8													269.796	-4.42793	-32.2476	271.571	-4.42793	-8.89131	271.571	-4.42793	-8.89131		8														269.081
1000002406	8	0	273.059	7.91384	-33.3202							8													273.129	-4.92858	-33.3202	274.984	-4.92858	-9.67286	274.984	-4.92858	-9.67286		8														272.409
1000002406	9	0	276.09	7.60024	-34.1851							8													276.142	-5.3843	-34.1851	278.06	-5.3843	-10.275	278.06	-5.3843	-10.275		8														275.409
1000002406	10	0	279.078	7.29637	-34.8661							8													279.113	-5.82827	-34.8661	281.078	-5.82827	-10.6977	281.078	-5.82827	-10.6977		8														278.352
1000002406	11	0	281.781	7.03237	-35.2807							8													281.8	-6.21902	-35.2807	283.792	-6.21902	-10.8793	283.792	-6.21902	-10.8793		8														280.999
1000002406	12	0	286.077	6.6299	-35.6496							8													286.072	-6.82292	-35.6496	288.079	-6.82292	-10.8789	288.079	-6.82292	-10.8789		8														285.183
1000002406	13	0	289.69	6.30166	-35.7581							8													289.666	-7.32061	-35.7581	291.669	-7.32061	-10.6775	291.669	-7.32061	-10.6775		8														288.687
1000002406	14	0	292.324	6.06915	-35.6623							8													292.286	-7.67669	-35.6623	294.272	-7.67669	-10.3563	294.272	-7.67669	-10.3563		9														291.229
1000002406	15	0	295.999	5.75241	-35.3083							9													295.942	-8.1658	-35.3083	297.884	-8.1658	-9.68883	297.884	-8.1658	-9.68883		9														294.756
1000002406	16	0	298.027	5.58348	-34.9935							9													297.96	-8.42987	-34.9935	299.867	-8.42987	-9.20134	299.867	-8.42987	-9.20134		9														296.693
1000002406	17	0	301.945	5.27399	-34.1807							9													301.859	-8.92315	-34.1807	303.681	-8.92315	-8.05581	303.681	-8.92315	-8.05581		9														300.421
1000002406	18	0	302.658	5.23191	-33.9662							9													302.57	-8.99872	-33.9662	304.371	-8.99872	-7.78089	304.371	-8.99872	-7.78089		9														301.097
1000002406	19	0	304.318	5.18023	-33.2776							9													304.226	-9.12836	-33.2776	305.961	-9.12836	-6.95226	305.961	-9.12836	-6.95226		9														302.66
1000002406	20	0	308.244	5.11556	-31.4566							9													308.144	-9.37747	-31.4566	309.708	-9.37747	-4.80051	309.708	-9.37747	-4.80051		9														306.35
1000002406	21	0	309.19	5.12951	-30.9484							9													309.089	-9.40798	-30.9484	310.606	-9.40798	-4.2128	310.606	-9.40798	-4.2128		9														307.238
1000002406	22	0	310.902	5.2303	-29.8649							9													310.804	-9.38776	-29.8649	312.221	-9.38776	-2.98563	312.221	-9.38776	-2.98563		9														308.844
1000002406	23	0	311.809	5.33251	-29.2043							9													311.715	-9.32828	-29.2043	313.072	-9.32828	-2.24902	313.072	-9.32828	-2.24902		9														309.695
1000002406	24	0	313.062	5.5621	-28.1547							9													312.977	-9.15784	-28.1547	314.239	-9.15784	-1.09468	314.239	-9.15784	-1.09468		9														310.874
1000002406	25	0	314.855	5.99799	-26.5206							9													314.789	-8.80673	-26.5206	315.904	-8.80673	0.689406	315.904	-8.80673	0.689406		9														312.569
1000002406	26	0	316.945	6.6192	-24.5181							9													316.906	-8.28443	-24.5181	317.84	-8.28443	2.8668	317.84	-8.28443	2.8668		9														314.554
1000002406	27	0	317.303	6.79436	-24.1347							9													317.272	-8.12629	-24.1347	318.172	-8.12629	3.28029	318.172	-8.12629	3.28029		9														314.902
1000002406	28	0	318.11	7.40914	-23.1423							9													318.107	-7.55011	-23.1423	318.918	-7.55011	4.34089	318.918	-7.55011	4.34089		9														315.712
1000002406	29	0	320.45	9.4338	-20.092							9													320.539	-5.63767	-20.092	321.079	-5.63767	7.58941	321.079	-5.63767	7.58941		9														318.087
1000002406	30	0	321.414	10.2992	-18.7642							9													321.543	-4.81855	-18.7642	321.964	-4.81855	8.99865	321.964	-4.81855	8.99865		9														319.064
1000002406	31	0	322.007	10.8425	-17.8617							9													322.16	-4.30371	-17.8617	322.502	-4.30371	9.95099	322.502	-4.30371	9.95099		9														319.659
1000002406	32	0	323.116	11.8598	-16.0167							9													323.316	-3.3397	-16.0167	323.495	-3.3397	11.8887	323.495	-3.3397	11.8887		9														320.761
1000002406	33	0	325.041	13.6045	-12.6975							10													325.321	-1.68739	-12.6975	325.206	-1.68739	15.3683	325.206	-1.68739	15.3683		10														322.658
1000002406	34	0	326.062	14.5065	-10.9127							10													326.383	-0.834279	-10.9127	326.11	-0.834279	17.2379	326.11	-0.834279	17.2379		10														323.658
1000002406	35	0	327.058	15.3526	-9.16875							10													327.418	-0.0359333	-9.16875	326.991	-0.0359333	19.0645	326.991	-0.0359333	19.0645		10														324.628
1000002406	36	0	328.395	16.444	-6.86067							10													328.805	0.991407	-6.86067	328.174	0.991407	21.4834	328.174	0.991407	21.4834		10														325.925
1000002406	37	0	329.469	17.2826	-5.06263							10													329.917	1.77856	-5.06263	329.127	1.77856	23.3706	329.127	1.77856	23.3706		10														326.966
1000002406	38	0	330.112	17.747	-4.05094							10													330.581	2.21221	-4.05094	329.701	2.21221	24.4357	329.701	2.21221	24.4357		10														327.588
1000002406	39	0	331.107	18.4051	-2.58295							10													331.606	2.8228	-2.58295	330.597	2.8228	25.9865	330.597	2.8228	25.9865		10														328.55
1000002406	40	0	331.614	18.7	-1.88568							10													332.127	3.09362	-1.88568	331.055	3.09362	26.726	331.055	3.09362	26.726		10														329.038
1000002406	41	0	332.468	19.1263	-0.78632							10													333	3.47931	-0.78632	331.83	3.47931	27.8965	331.83	3.47931	27.8965		10														329.854
1000002406	42	0	333.992	19.8148	1.1207							10													334.554	4.09539	1.1207	333.215	4.09539	29.9303	333.215	4.09539	29.9303		10														331.302
1000002406	43	0	334.695	20.0976	1.98938							10													335.27	4.34486	1.98938	333.853	4.34486	30.8574	333.853	4.34486	30.8574		10														331.965
1000002406	44	0	337.103	20.977	4.94629							10													337.716	5.11011	4.94629	336.035	5.11011	34.014	336.035	5.11011	34.014		10														334.224
1000002406	45	0	338.696	21.5557	6.90342							10													339.335	5.61331	6.90342	337.48	5.61331	36.1033	337.48	5.61331	36.1033		10														335.718
1000002406	46	0	339.697	21.9366	8.1349							10													340.352	5.94675	8.1349	338.387	5.94675	37.4178	338.387	5.94675	37.4178		10														336.659
1000002406	47	0	340.272	22.1842	8.84691							10													340.939	6.16696	8.84691	338.91	6.16696	38.1777	338.91	6.16696	38.1777		10														337.205
1000002406	48	0	341.287	22.6782	10.1082							10													341.976	6.61277	10.1082	339.834	6.61277	39.5236	339.834	6.61277	39.5236		10														338.176
1000002406	49	0	341.46	22.7894	10.3262							10													342.153	6.71574	10.3262	339.993	6.71574	39.7561	339.993	6.71574	39.7561		10														338.345
1000002406	50	0	341.933	23.1863	10.9361							10													342.645	7.0899	10.9361	340.43	7.0899	40.4061	340.43	7.0899	40.4061		10														338.825
1000002406	51	0	342.608	23.8029	11.8118							10													343.348	7.6741	11.8118	341.055	7.6741	41.3391	341.055	7.6741	41.3391		10														339.515
1000002406	52	0	343.166	24.3391	12.5435							10													343.931	8.18344	12.5435	341.573	8.18344	42.1183	341.573	8.18344	42.1183		10														340.09
1000002406	53	0	343.415	24.5885	12.8783							10													344.192	8.42091	12.8783	341.803	8.42091	42.4743	341.803	8.42091	42.4743		10														340.348
1000002406	54	0	343.713	24.895	13.2973							10													344.503	8.7131	13.2973	342.078	8.7131	42.9185	342.078	8.7131	42.9185		10														340.655
1000002406	55	0	343.98	25.169	13.6991							10													344.783	8.97422	13.6991	342.322	8.97422	43.3429	342.322	8.97422	43.3429		10														340.929
1000002406	56	0	344.019	25.2033	13.7784							10													344.823	9.00668	13.7784	342.356	9.00668	43.4255	342.356	9.00668	43.4255		10														340.966
1000002406	57	0	344.588	25.592	15.3448							10													345.41	9.36816	15.3448	342.805	9.36816	45.0365	342.805	9.36816	45.0365		10														341.455
1000002406	58	0	344.999	25.8564	16.5134							10													345.833	9.61298	16.5134	343.126	9.61298	46.2373	343.126	9.61298	46.2373		10														341.803
1000002406	59	0	345.922	26.4178	19.1873							10													346.781	10.1305	19.1873	343.84	10.1305	48.9829	343.84	10.1305	48.9829		10														342.574
1000002406	60	0	346.165	26.5562	19.8886							10													347.031	10.2572	19.8886	344.029	10.2572	49.7031	344.029	10.2572	49.7031		10														342.777
1000002406	61	0	346.317	26.6317	20.311							10													347.186	10.3254	20.311	344.147	10.3254	50.1373	344.147	10.3254	50.1373		10														342.902
1000002406	62	0	347.056	26.9689	22.3055							10													347.94	10.6276	22.3055	344.726	10.6276	52.1893	344.726	10.6276	52.1893		10														343.513
1000002406	63	0	347.115	26.998	22.4508							10													348	10.6539	22.4508	344.774	10.6539	52.3393	344.774	10.6539	52.3393		10														343.564
1000002406	64	0	347.234	27.061	22.7087							10													348.122	10.7113	22.7087	344.872	10.7113	52.6067	344.872	10.7113	52.6067		10														343.669
1000002406	65	0	347.676	27.2958	23.6473							10													348.574	10.925	23.6473	345.243	10.925	53.5807	345.243	10.925	53.5807		10														344.062
1000002406	66	0	347.735	27.3186	23.7945							10													348.635	10.945	23.7945	345.29	10.945	53.7326	345.29	10.945	53.7326		10														344.111
1000002406	67	0	347.75	27.3107	23.8677							10													348.649	10.9363	23.8677	345.298	10.9363	53.8068	345.298	10.9363	53.8068		10														344.119
1000002406	68	0	347.894	26.7598	25.7598							10													348.768	10.3793	25.7598	345.253	10.3793	55.702	345.253	10.3793	55.702		10														344.007
1000002406	69	0	348.094	25.8703	28.659							10													348.926	9.48143	28.659	345.161	9.48143	58.604	345.161	9.48143	58.604		10														343.808
1000002406	70	0	348.225	25.2109	30.6841							10													349.025	8.81662	30.6841	345.086	8.81662	60.6303	345.086	8.81662	60.6303		10														343.654
1000002406	71	0	348.234	25.1277	30.8639							10													349.03	8.73308	30.8639	345.075	8.73308	60.8098	345.075	8.73308	60.8098		10														343.633
1000002406	72	0	348.272	24.4543	31.9629							10													349.036	8.0586	31.9629	344.987	8.0586	61.9052	344.987	8.0586	61.9052		10														343.464
1000002406	73	0	348.272	24.4543	31.9629							10													349.036	8.0586	31.9629	344.987	8.0586	61.9052	344.987	8.0586	61.9052		10														343.464
1000002406	74	0	348.307	24.4422	31.7693							10													349.071	8.04487	31.7693	345.038	8.04487	61.7153	345.038	8.04487	61.7153		10														343.514
1000002406	75	0	348.866	24.2508	28.6943							10													349.62	7.82739	28.6943	345.85	7.82739	58.699	345.85	7.82739	58.699		10														344.294
1000002406	76	0	349.423	24.0611	25.629							10													350.168	7.6117	25.629	346.659	7.6117	55.6923	346.659	7.6117	55.6923		10														345.071
1000002406	77	0	349.441	24.0558	25.5271							10													350.186	7.60561	25.5271	346.686	7.60561	55.5923	346.686	7.60561	55.5923		10														345.097
1000002406	78	0	349.476	24.0487	25.3297							10													350.22	7.59687	25.3297	346.737	7.59687	55.3986	346.737	7.59687	55.3986		10														345.147
1000002406	79	0	350.215	23.9185	21.1215							10													350.952	7.43205	21.1215	347.829	7.43205	51.2691	347.829	7.43205	51.2691		10														346.211
1000002406	80	0	350.253	23.9108	20.9134							10													350.99	7.42259	20.9134	347.884	7.42259	51.065	347.884	7.42259	51.065		10														346.265
1000002406	81	0	350.343	23.8888	20.4429							10													351.079	7.39639	20.4429	348.014	7.39639	50.6039	348.014	7.39639	50.6039		10														346.39
1000002406	82	0	350.728	23.7835	18.4497							10													351.458	7.27316	18.4497	348.563	7.27316	48.6507	348.563	7.27316	48.6507		10														346.921
1000002406	83	0	350.743	23.7716	18.3477							10													351.473	7.26046	18.3477	348.587	7.26046	48.5505	348.587	7.26046	48.5505		10														346.943
1000002406	84	0	350.758	23.7371	18.1887							10													351.486	7.22536	18.1887	348.614	7.22536	48.3932	348.614	7.22536	48.3932		10														346.965
1000002406	85	0	350.798	23.5859	17.6026							10													351.519	7.07245	17.6026	348.697	7.07245	47.8121	348.697	7.07245	47.8121		10														347.029
1000002491	1	0	238.026	-8.4838	-33.3563							7													237.364	-19.6616	-33.3563	239.355	-19.6616	-12.7891	239.355	-19.6616	-12.7891		7														235.271
1000002491	2	0	240.681	-6.18885	-36.0505							7													240.124	-17.4939	-36.0505	242.336	-17.4939	-15.2357	242.336	-17.4939	-15.2357		7														238.491
1000002491	3	0	240.81	-6.04238	-36.1466							7													240.26	-17.3537	-36.1466	242.48	-17.3537	-15.3197	242.48	-17.3537	-15.3197		7														238.651
1000002491	4	0	241.015	-5.71397	-36.2005							7													240.48	-17.0353	-36.2005	242.705	-17.0353	-15.3544	242.705	-17.0353	-15.3544		7														238.911
1000002491	5	0	245.557	2.45857	-36.3888							7													245.401	-9.08522	-36.3888	247.623	-9.08522	-15.1182	247.623	-9.08522	-15.1182		7														244.747
1000002491	6	0	246.924	4.83139	-36.4459							7													246.878	-6.77929	-36.4459	249.1	-6.77929	-15.0479	249.1	-6.77929	-15.0479		7														246.49
1000002491	7	0	247.003	4.88602	-36.461							7													246.96	-6.72845	-36.461	249.182	-6.72845	-15.0558	249.182	-6.72845	-15.0558		7														246.578
1000002491	8	0	249.04	5.1418	-37.0066							7													249.006	-6.56868	-37.0066	251.268	-6.56868	-15.4232	251.268	-6.56868	-15.4232		7														248.668
1000002491	9	0	251.64	5.29561	-37.7065							7													251.611	-6.53725	-37.7065	253.924	-6.53725	-15.8962	253.924	-6.53725	-15.8962		7														251.308
1000002491	10	0	256.083	5.29584	-38.8835							7													256.049	-6.74583	-38.8835	258.446	-6.74583	-16.6866	258.446	-6.74583	-16.6866		7														255.773
1000002491	11	0	257.761	5.14462	-39.2968							7													257.718	-6.97574	-39.2968	260.145	-6.97574	-16.9546	260.145	-6.97574	-16.9546		7														257.432
1000002491	12	0	262.66	4.28126	-40.3955							8													262.571	-8.0684	-40.3955	265.074	-8.0684	-17.6312	265.074	-8.0684	-17.6312		8														262.195
1000002491	13	0	268.05	3.1574	-41.5261							8													267.902	-9.44436	-41.5261	270.483	-9.44436	-18.2984	270.483	-9.44436	-18.2984		8														267.4
1000002491	14	0	271.087	2.44622	-42.0916							8													270.902	-10.2975	-42.0916	273.521	-10.2975	-18.6035	273.521	-10.2975	-18.6035		8														270.313
1000002491	15	0	274.471	1.58958	-42.6169							8													274.242	-11.3122	-42.6169	276.894	-11.3122	-18.8392	276.894	-11.3122	-18.8392		8														273.54
1000002491	16	0	276.059	1.17547	-42.785							8													275.809	-11.8005	-42.785	278.469	-11.8005	-18.8717	278.469	-11.8005	-18.8717		8														275.046
1000002491	17	0	277.73	0.743146	-42.8494							8													277.458	-12.3109	-42.8494	280.117	-12.3109	-18.7939	280.117	-12.3109	-18.7939		8														276.621
1000002491	18	0	279.807	0.23105	-42.8032							8													279.509	-12.92	-42.8032	282.157	-12.92	-18.5712	282.157	-12.92	-18.5712		8														278.572
1000002491	19	0	283.749	-0.677939	-42.5484							8													283.404	-14.0133	-42.5484	286.015	-14.0133	-17.9819	286.015	-14.0133	-17.9819		8														282.272
1000002491	20	0	286.698	-1.2916	-42.2557							8													286.32	-14.7649	-42.2557	288.896	-14.7649	-17.4391	288.896	-14.7649	-17.4391		8														285.042
1000002491	21	0	291.645	-2.19697	-41.6128							8													291.22	-15.9018	-41.6128	293.722	-15.9018	-16.3766	293.722	-15.9018	-16.3766		9														289.696
1000002491	22	0	294.346	-2.60742	-41.1854							9													293.898	-16.4387	-41.1854	296.353	-16.4387	-15.7201	296.353	-16.4387	-15.7201		9														292.245
1000002491	23	0	294.921	-2.6281	-41.0421							9													294.471	-16.4864	-41.0421	296.912	-16.4864	-15.528	296.912	-16.4864	-15.528		9														292.794
1000002491	24	0	296.088	-2.50275	-40.6242							9													295.643	-16.416	-40.6242	298.043	-16.416	-15.0108	298.043	-16.416	-15.0108		9														293.925
1000002491	25	0	298.489	-2.09271	-39.656							9													298.061	-16.1193	-39.656	300.369	-16.1193	-13.8379	300.369	-16.1193	-13.8379		9														296.27
1000002491	26	0	302.038	-1.41004	-38.1804							9													301.637	-15.6041	-38.1804	303.805	-15.6041	-12.0598	303.805	-15.6041	-12.0598		9														299.743
1000002491	27	0	302.928	-1.23837	-37.8183							9													302.535	-15.4745	-37.8183	304.668	-15.4745	-11.6217	304.668	-15.4745	-11.6217		9														300.615
1000002491	28	0	304.196	-1.00941	-37.3251							9													303.812	-15.3054	-37.3251	305.898	-15.3054	-11.0203	305.898	-15.3054	-11.0203		9														301.857
1000002491	29	0	306.773	-0.58541	-36.3469							9													306.406	-15.003	-36.3469	308.398	-15.003	-9.8223	308.398	-15.003	-9.8223		9														304.375
1000002491	30	0	307.623	-0.477619	-36.0241							9													307.261	-14.9353	-36.0241	309.222	-14.9353	-9.42708	309.222	-14.9353	-9.42708		9														305.201
1000002491	31	0	311.006	-0.174818	-34.7331							9													310.654	-14.7918	-34.7331	312.491	-14.7918	-7.84862	312.491	-14.7918	-7.84862		9														308.464
1000002491	32	0	313.412	0.00358591	-33.8106							9													313.065	-14.7267	-33.8106	314.814	-14.7267	-6.72195	314.814	-14.7267	-6.72195		9														310.778
1000002491	33	0	314.624	0.0685819	-33.3419							9													314.28	-14.7187	-33.3419	315.983	-14.7187	-6.15038	315.983	-14.7187	-6.15038		9														311.939
1000002491	34	0	315.623	0.0989893	-32.95							9													315.279	-14.7353	-32.95	316.946	-14.7353	-5.67381	316.946	-14.7353	-5.67381		9														312.893
1000002491	35	0	316.694	0.113662	-32.5201							9													316.349	-14.771	-32.5201	317.974	-14.771	-5.15343	317.974	-14.771	-5.15343		9														313.91
1000002491	36	0	318.623	0.128243	-31.7208							9													318.277	-14.8471	-31.7208	319.826	-14.8471	-4.19105	319.826	-14.8471	-4.19105		9														315.739
1000002491	37	0	320.641	0.148779	-30.848							9													320.294	-14.9214	-30.848	321.761	-14.9214	-3.14778	321.761	-14.9214	-3.14778		9														317.651
1000002491	38	0	322.425	0.18169	-30.0241							9													322.077	-14.9724	-30.0241	323.466	-14.9724	-2.1733	323.466	-14.9724	-2.1733		9														319.338
1000002491	39	0	324.03	0.231252	-29.2147							9													323.683	-14.9983	-29.2147	324.996	-14.9983	-1.22869	324.996	-14.9983	-1.22869		10														320.854
1000002491	40	0	325.917	0.31424	-28.1757							10													325.571	-15.0041	-28.1757	326.788	-15.0041	-0.0308385	326.788	-15.0041	-0.0308385		10														322.632
1000002491	41	0	328.13	0.436625	-26.8669							10													327.788	-14.9859	-26.8669	328.884	-14.9859	1.46405	328.884	-14.9859	1.46405		10														324.715
1000002491	42	0	331.813	0.672323	-24.5908							10													331.478	-14.9235	-24.5908	332.364	-14.9235	4.04942	332.364	-14.9235	4.04942		10														328.177
1000002491	43	0	335.46	0.934599	-22.2871							10													335.133	-14.833	-22.2871	335.808	-14.833	6.65942	335.808	-14.833	6.65942		10														331.607
1000002491	44	0	337.944	1.14384	-20.7006							10													337.624	-14.7407	-20.7006	338.153	-14.7407	8.45455	338.153	-14.7407	8.45455		10														333.946
1000002491	45	0	338.942	1.25759	-20.0612							10													338.626	-14.6739	-20.0612	339.096	-14.6739	9.17786	339.096	-14.6739	9.17786		10														334.89
[truncated: 3,181 more rows]
[truncated: 25 more columns]

## Sheet: Output
1000000072	2	600	94.3719	225.873	-59.5621	0		Time (sec) per timestep
1000000072	3	900	94.8728	226.792	-61.1575	0		300
1000000072	4	1200	95.3942	227.839	-62.7616	0
1000000072	5	1500	95.8727	228.869	-64.1723	0
1000000072	6	1800	95.8821	228.914	-64.1899	0
1000000072	7	2100	95.9367	230.112	-63.9212	0
1000000072	8	2400	96.0319	232.705	-63.2365	0
1000000072	9	2700	96.1452	235.985	-62.3214	0
1000000072	10	3000	96.2873	239.943	-61.2289	0		Yellow=	Output
1000000072	11	3300	96.3712	242.083	-60.7014	0		Copy/paste in a new .xls
1000000072	12	3600	96.5211	245.645	-59.9701	0
1000000072	13	3900	96.6509	248.668	-59.4712	0		Do not paste fromulas but values
1000000072	14	4200	96.8184	252.71	-58.951	0
1000000072	15	4500	96.9447	256.145	-58.5931	0
1000000072	16	4800	97.0795	260.709	-58.172	0		Save new .xls
1000000072	17	5100	97.1517	264.428	-57.8113	0
1000000072	18	5400	97.1517	266.482	-57.5595	0
1000000072	19	5700	97.0815	269.734	-57.0538	0
1000000072	20	6000	96.9434	273.422	-56.39	0
1000000072	21	6300	96.7547	277.057	-55.6665	0
1000000072	22	6600	96.7093	277.38	-55.5784	0
1000000072	23	6900	96.2216	279.439	-54.853	0
1000000072	24	7200	95.5554	282.086	-53.8754	0
1000000072	25	7500	95.4157	282.596	-53.681	0
1000000072	26	7800	95.0489	283.828	-53.209	0
1000000072	27	8100	94.7312	284.858	-52.8349	0
1000000072	28	8400	94.6059	285.242	-52.7261	0
1000000072	29	8700	94.0613	286.848	-52.3971	0
1000000072	30	9000	93.1947	289.417	-51.9356	0
1000000072	31	9300	92.9901	290.06	-51.8573	0
1000000072	32	9600	92.8863	290.439	-51.8601	0
1000000072	33	9900	92.6909	291.27	-51.9668	0
1000000072	34	10200	92.6357	291.552	-52.0484	0
1000000072	35	10500	92.3802	293.143	-52.7468	0
1000000072	36	10800	92.2992	293.727	-53.052	0
1000000072	37	11100	92.2076	294.551	-53.5679	0
1000000072	38	11400	91.9753	297.048	-55.2645	0
1000000072	39	11700	91.7811	299.391	-56.8992	0
1000000072	40	12000	91.7127	300.187	-57.4625	0
1000000072	41	12300	91.6255	301.029	-58.0594	0
1000000072	42	12600	91.5787	301.321	-58.2622	0
1000000072	43	12900	91.121	303.502	-59.7324	0
1000000072	44	13200	90.7739	305.015	-60.7248	0
1000000072	45	13500	90.0121	308.074	-62.6613	0
1000000072	46	13800	89.6299	309.467	-63.4886	0
1000000072	47	14100	89.0997	311.183	-64.4123	0
1000000072	48	14400	88.5154	312.928	-65.2721	0
1000000072	49	14700	88.1839	313.833	-65.6619	0
1000000072	50	15000	87.5869	315.339	-66.2188	0
1000000072	51	15300	86.9533	316.864	-66.7231	0
1000000072	52	15600	86.0104	319.052	-67.3804	0
1000000072	53	15900	84.3957	322.712	-68.4207	0
1000000072	54	16200	83.686	324.259	-68.8165	0
1000000072	55	16500	83.2755	325.08	-68.9663	0
1000000072	56	16800	82.7067	326.112	-69.0636	0
1000000072	57	17100	81.6943	327.836	-69.124	0
1000000072	58	17400	80.7512	329.371	-69.1178	0
1000000072	59	17700	80.3083	330.051	-69.0786	0
1000000072	60	18000	79.3837	331.404	-68.9311	0
1000000072	61	18300	78.7493	332.325	-68.8014	0
1000000072	62	18600	78.3759	332.88	-68.7039	0
1000000072	63	18900	77.8349	333.724	-68.5335	0
1000000072	64	19200	77.612	334.108	-68.4508	0
1000000072	65	19500	77.2203	334.865	-68.2829	0
1000000072	66	19800	76.9214	335.489	-68.1446	0
1000000072	67	20100	76.7267	335.926	-68.0493	0
1000000072	68	20400	76.5834	336.265	-67.9767	0
1000000072	69	20700	76.5834	336.265	-67.9767	0
1000000072	70	21000	77.4252	335.142	-70.2478	0
1000000072	71	21300	77.8894	334.541	-71.4431	0
1000000072	72	21600	77.8899	334.541	-71.4434	0
1000000072	73	21900	78.6562	334.528	-71.2787	0
1000000072	74	22200	79	334.515	-71.1939	0
1000000072	75	22500	79.2416	334.495	-71.1162	0
1000000072	76	22800	79.4293	334.465	-71.0354	0
1000000072	77	23100	79.9025	334.353	-70.7921	0
1000000072	78	23400	80.0522	334.303	-70.7027	0
1000000072	79	23700	80.2337	334.215	-70.5712	0
1000000072	80	24000	80.8403	333.874	-70.0812	0
1000000072	81	24300	80.8851	333.847	-70.0247	0
1000000072	82	24600	81.5131	333.427	-68.845	0
1000000072	83	24900	81.7977	333.238	-68.2916	0
1000000072	84	25200	81.8069	333.232	-68.257	0
1000000072	85	25500	81.849	333.205	-67.7167	0
1000000158	1	300	90.4335	208.395	-60.3255	0
1000000158	2	600	90.5817	208.318	-59.0913	0
1000000158	3	900	90.5817	208.318	-59.0913	0
1000000158	4	1200	90.5044	207.657	-60.0649	0
1000000158	5	1500	90.3739	206.375	-61.9586	0
1000000158	6	1800	90.2379	204.621	-64.5573	0
1000000158	7	2100	90.2379	204.621	-64.5573	0
1000000158	8	2400	90.36	205.414	-64.5358	0
1000000158	9	2700	91.4656	212.529	-64.272	0
1000000158	10	3000	92.3419	218.066	-63.948	0
1000000158	11	3300	92.9575	221.82	-63.5462	0
1000000158	12	3600	93.8488	227.064	-62.6834	0
1000000158	13	3900	94.9246	233.261	-61.3766	0
1000000158	14	4200	95.8933	238.81	-59.9613	0
1000000158	15	4500	96.2057	240.685	-59.3087	0
1000000158	16	4800	96.5928	243.211	-58.1274	0
1000000158	17	5100	97.0768	246.553	-56.3084	0
1000000158	18	5400	97.2316	247.791	-55.5175	0
1000000158	19	5700	97.4956	250.352	-53.6454	0
1000000158	20	6000	97.6656	252.213	-52.2012	0
1000000158	21	6300	98.0073	256.105	-49.0991	0
1000000158	22	6600	98.1096	257.389	-48.0946	0
1000000158	23	6900	98.1139	257.747	-47.8442	0
1000000158	24	7200	98.0205	259.736	-46.6074	0
1000000158	25	7500	97.9553	260.57	-46.1276	0
1000000158	26	7800	97.761	262.319	-45.2039	0
1000000158	27	8100	97.6585	263.035	-44.8607	0
1000000158	28	8400	97.4967	263.925	-44.4848	0
1000000158	29	8700	97.2756	264.99	-44.0781	0
1000000158	30	9000	97.0839	265.831	-43.7869	0
1000000158	31	9300	96.0047	270.364	-42.2961	0
1000000158	32	9600	95.6782	271.732	-41.8527	0
1000000158	33	9900	95.3848	272.952	-41.4703	0
1000000158	34	10200	95.1873	273.775	-41.2222	0
1000000158	35	10500	95.1855	273.786	-41.2237	0
1000000158	36	10800	95.0845	275.124	-42.013	0
1000000158	37	11100	94.7373	280.309	-45.048	0
1000000158	38	11400	94.6855	281.06	-45.4257	0
1000000158	39	11700	94.4984	283.391	-46.3762	0
1000000158	40	12000	94.2482	286.233	-47.4548	0
1000000158	41	12300	94.1268	287.306	-47.8453	0
1000000158	42	12600	93.8608	289.132	-48.5001	0
1000000158	43	12900	93.6744	290.154	-48.883	0
1000000158	44	13200	93.4417	291.16	-49.2895	0
1000000158	45	13500	92.9817	292.873	-50.0277	0
1000000158	46	13800	92.5321	294.411	-50.7193	0
1000000158	47	14100	91.8151	296.744	-51.8005	0
1000000158	48	14400	91.4253	297.992	-52.3849	0
1000000158	49	14700	90.5579	300.799	-53.7041	0
1000000158	50	15000	90.5202	300.972	-53.7781	0
1000000158	51	15300	90.3897	302.001	-54.1689	0
1000000158	52	15600	90.3155	302.63	-54.4103	0
1000000158	53	15900	90.23	303.299	-54.6763	0
1000000158	54	16200	90.0484	304.517	-55.1749	0
1000000158	55	16500	89.8702	305.501	-55.5767	0
1000000158	56	16800	89.4324	307.559	-56.3934	0
1000000158	57	17100	89.1934	308.511	-56.731	0
1000000158	58	17400	88.8937	309.495	-57.0071	0
1000000158	59	17700	88.5757	310.383	-57.1799	0
1000000158	60	18000	88.2834	311.08	-57.2436	0
1000000158	61	18300	88.0366	311.577	-57.2242	0
1000000158	62	18600	87.7208	312.12	-57.1314	0
1000000158	63	18900	87.2123	312.909	-56.929	0
1000000158	64	19200	86.707	313.645	-56.7128	0
1000000158	65	19500	86.449	313.999	-56.6106	0
1000000158	66	19800	86.4069	314.044	-56.6067	0
1000000158	67	20100	84.8042	315.483	-56.8219	0
1000000158	68	20400	84.1204	316.094	-56.9294	0
1000000158	69	20700	83.2867	316.837	-57.0794	0
1000000158	70	21000	83.0577	317.042	-57.125	0
1000000158	71	21300	82.962	317.127	-57.1456	0
1000000158	72	21600	82.962	317.127	-57.1456	0
1000000158	73	21900	83.0914	317.117	-57.027	0
1000000158	74	22200	83.2416	317.104	-56.8917	0
1000000158	75	22500	84.2521	317	-56.0098	0
1000000158	76	22800	84.4284	316.975	-55.8652	0
1000000158	77	23100	85.0402	316.859	-55.3929	0
1000000158	78	23400	85.2169	316.817	-55.2604	0
1000000158	79	23700	85.8334	316.642	-54.8056	0
1000000158	80	24000	86.4278	316.462	-54.3657	0
1000000158	81	24300	86.5658	316.413	-54.2543	0
1000000158	82	24600	87.1681	316.172	-53.7255	0
1000000158	83	24900	87.5861	316	-53.3556	0
1000000158	84	25200	87.6644	315.967	-53.2853	0
1000000158	85	25500	87.6995	315.951	-53.2531	0
1000000243	1	300	84.9077	193.214	-56.3526	0
1000000243	2	600	86.0985	195.848	-54.2962	0
1000000243	3	900	87.6725	199.251	-51.7463	0
1000000243	4	1200	88.3083	200.615	-50.7775	0
1000000243	5	1500	88.6036	201.263	-50.3533	0
1000000243	6	1800	88.6157	201.301	-50.3473	0
1000000243	7	2100	88.7438	201.969	-50.5295	0
1000000243	8	2400	88.9616	203.15	-50.8941	0
1000000243	9	2700	89.3584	205.293	-51.5837	0
1000000243	10	3000	89.9325	208.287	-52.5366	0
1000000243	11	3300	90.3923	210.542	-53.2112	0
1000000243	12	3600	90.9714	213.189	-53.9145	0
1000000243	13	3900	92.081	218.017	-55.0126	0
1000000243	14	4200	93.1711	222.657	-55.8547	0
1000000243	15	4500	93.4221	223.737	-55.886	0
1000000243	16	4800	94.0761	226.654	-55.4627	0
1000000243	17	5100	94.5019	228.711	-54.9068	0
1000000243	18	5400	95.0096	231.496	-53.7783	0
1000000243	19	5700	95.4603	234.382	-52.2776	0
1000000243	20	6000	95.877	237.6	-50.2626	0
1000000243	21	6300	96.1279	240.144	-48.395	0
1000000243	22	6600	96.343	243.247	-45.7975	0
1000000243	23	6900	96.4386	245.553	-43.6613	0
1000000243	24	7200	96.5639	249.889	-39.3655	0
1000000243	25	7500	96.5498	250.708	-38.5008	0
1000000243	26	7800	96.4557	251.461	-37.6272	0
1000000243	27	8100	96.0533	253.601	-34.9667	0
1000000243	28	8400	95.9098	254.183	-34.174	0
1000000243	29	8700	95.5212	255.409	-32.3265	0
1000000243	30	9000	94.9768	257.071	-29.679	0
1000000243	31	9300	94.6808	257.976	-28.1747	0
1000000243	32	9600	94.2363	259.37	-25.7916	0
1000000243	33	9900	93.9077	260.489	-23.8832	0
1000000243	34	10200	93.6776	261.347	-22.4682	0
1000000243	35	10500	93.5044	262.056	-21.3737	0
1000000243	36	10800	93.2114	263.383	-19.4475	0
1000000243	37	11100	93.0656	264.103	-18.4674	0
1000000243	38	11400	92.9301	264.805	-17.5863	0
1000000243	39	11700	92.9157	264.874	-17.5325	0
1000000243	40	12000	92.6793	265.946	-17.0719	0
1000000243	41	12300	92.2788	267.747	-16.3326	0
1000000243	42	12600	91.7816	269.962	-15.4152	0
1000000243	43	12900	91.5823	270.819	-15.032	0
1000000243	44	13200	91.2353	272.247	-14.322	0
1000000243	45	13500	91.0228	273.092	-13.8444	0
1000000243	46	13800	90.6565	274.514	-12.9317	0
1000000243	47	14100	90.3493	275.711	-12.084	0
1000000243	48	14400	90.1711	276.42	-11.5194	0
1000000243	49	14700	90.0335	276.997	-10.9991	0
1000000243	50	15000	89.8265	277.938	-10.0799	0
1000000243	51	15300	89.7521	278.332	-9.6866	0
1000000243	52	15600	89.6603	278.922	-9.10441	0
1000000243	53	15900	89.6099	279.295	-8.76136	0
1000000243	54	16200	89.5618	279.663	-8.46559	0
1000000243	55	16500	89.5008	280.069	-8.18886	0
1000000243	56	16800	89.3829	280.701	-7.81863	0
1000000243	57	17100	89.2323	281.327	-7.49384	0
1000000243	58	17400	88.8278	282.711	-6.83314	0
1000000243	59	17700	88.3463	284.147	-6.16278	0
1000000243	60	18000	88.082	284.78	-5.86926	0
1000000243	61	18300	87.6326	285.648	-5.46464	0
1000000243	62	18600	87.0359	286.675	-4.98115	0
1000000243	63	18900	86.9182	286.842	-4.90526	0
1000000243	64	19200	85.851	288.148	-4.3468	0
1000000243	65	19500	85.5673	288.51	-4.2243	0
1000000243	66	19800	85.2705	288.925	-4.1499	0
1000000243	67	20100	84.8519	289.566	-4.12305	0
1000000243	68	20400	84.4067	290.302	-4.17737	0
1000000243	69	20700	84.1698	290.736	-4.27728	0
1000000243	70	21000	83.9314	291.235	-4.4805	0
1000000243	71	21300	83.9073	291.321	-4.55661	0
1000000243	72	21600	83.8942	291.82	-5.28769	0
1000000243	73	21900	83.9184	291.905	-5.45416	0
1000000243	74	22200	84.1329	292.179	-6.19692	0
1000000243	75	22500	84.2857	292.329	-6.64835	0
1000000243	76	22800	84.422	292.441	-7.01224	0
1000000243	77	23100	84.4222	292.441	-7.01232	0
1000000243	78	23400	84.9662	292.318	-6.69682	0
1000000243	79	23700	85.0961	292.287	-6.61235	0
1000000243	80	24000	85.2355	292.252	-6.50252	0
1000000243	81	24300	85.4151	292.205	-6.33909	0
1000000243	82	24600	85.8077	292.099	-5.95767	0
1000000243	83	24900	86.0406	292.036	-5.72799	0
1000000243	84	25200	86.0406	292.036	-5.72799	0
1000000243	85	25500	85.3781	291.838	-5.13762	0
1000000497	1	300	81.641	39.7378	12.27	0
1000000497	2	600	83.6235	44.8145	9.91881	0
1000000497	3	900	84.6039	47.3392	8.76129	0
1000000497	4	1200	85.7641	50.3961	7.33712	0
1000000497	5	1500	87.1568	54.1376	5.58198	0
1000000497	6	1800	87.1874	54.2793	5.48898	0
1000000497	7	2100	87.2287	55.3614	4.53863	0
1000000497	8	2400	87.2853	57.2193	2.85663	0
1000000497	9	2700	87.3463	58.3876	1.80166	0
1000000497	10	3000	87.6447	61.849	-1.25164	0
1000000497	11	3300	87.9313	64.1532	-3.17169	0
1000000497	12	3600	88.5198	67.8017	-5.96298	0
1000000497	13	3900	89.3504	72.1701	-8.99339	0
1000000497	14	4200	90.0868	75.6827	-11.1232	0
1000000497	15	4500	90.8447	79.1417	-12.8744	0
1000000497	16	4800	91.4362	81.8465	-13.9447	0
1000000497	17	5100	91.9614	84.3483	-14.6396	0
1000000497	18	5400	92.1736	85.487	-14.7591	0
1000000497	19	5700	92.675	88.577	-14.6234	0
1000000497	20	6000	92.9541	90.5282	-14.3729	0
1000000497	21	6300	93.2721	93.1392	-13.835	0
1000000497	22	6600	93.5889	96.1517	-13.069	0
1000000497	23	6900	93.8555	99.1066	-12.2223	0
1000000497	24	7200	94.0149	101.297	-11.5378	0
1000000497	25	7500	94.0563	102.331	-11.1792	0
1000000497	26	7800	94.0577	103.707	-10.6521	0
1000000497	27	8100	94.0211	104.649	-10.2578	0
1000000497	28	8400	93.9039	106.218	-9.54999	0
1000000497	29	8700	93.8616	106.491	-9.40587	0
1000000497	30	9000	93.341	108.771	-8.02694	0
1000000497	31	9300	92.927	110.593	-6.89407	0
1000000497	32	9600	92.5351	112.401	-5.75131	0
1000000497	33	9900	92.2513	113.817	-4.85147	0
1000000497	34	10200	91.9412	115.488	-3.79073	0
1000000497	35	10500	91.5778	117.529	-2.49645	0
1000000497	36	10800	91.3323	118.883	-1.64227	0
1000000497	37	11100	91.2174	119.442	-1.29663	0
1000000497	38	11400	90.7533	121.519	-0.0297807	0
1000000497	39	11700	90.749	121.56	-0.0109652	0
1000000497	40	12000	90.7532	122.633	0.324262	0
1000000497	41	12300	90.7748	125.507	1.19888	0
1000000497	42	12600	90.7775	126.879	1.60613	0
1000000497	43	12900	90.7625	127.588	1.8069	0
1000000497	44	13200	90.7168	128.356	2.01316	0
1000000497	45	13500	90.6009	129.542	2.32205	0
1000000497	46	13800	90.456	130.579	2.58983	0
1000000497	47	14100	90.1569	132.226	3.01601	0
1000000497	48	14400	89.8814	133.462	3.33774	0
1000000497	49	14700	89.6996	134.082	3.49951	0
1000000497	50	15000	89.2935	135.204	3.79348	0
1000000497	51	15300	89.0433	135.81	3.9544	0
1000000497	52	15600	88.8032	136.323	4.09555	0
1000000497	53	15900	88.5866	136.743	4.22104	0
1000000497	54	16200	87.5672	138.641	4.84299	0
1000000497	55	16500	87.3344	139.091	5.02073	0
1000000497	56	16800	87.3167	139.144	5.0687	0
1000000497	57	17100	87.1092	141.282	8.25135	0
1000000497	58	17400	87.0492	141.926	9.21752	0
1000000497	59	17700	87.008	142.17	9.57662	0
1000000497	60	18000	86.7536	143.255	11.1339	0
1000000497	61	18300	86.6738	143.544	11.5222	0
1000000497	62	18600	86.6246	143.671	11.662	0
1000000497	63	18900	86.4887	143.959	11.9098	0
1000000497	64	19200	86.2342	144.469	12.3023	0
1000000497	65	19500	85.8375	145.266	12.8896	0
1000000497	66	19800	85.709	145.543	13.0909	0
1000000497	67	20100	85.5891	145.84	13.3048	0
1000000497	68	20400	85.4442	146.255	13.6034	0
1000000497	69	20700	85.2519	146.878	14.0474	0
1000000497	70	21000	85.1206	147.359	14.3786	0
1000000497	71	21300	85.0892	147.513	14.4701	0
1000000497	72	21600	84.9286	148.592	15.0082	0
1000000497	73	21900	84.8666	149.04	15.1954	0
1000000497	74	22200	84.8256	149.348	15.275	0
1000000497	75	22500	84.7662	149.785	15.3186	0
1000000497	76	22800	84.7342	149.995	15.3014	0
1000000497	77	23100	84.7217	150.052	15.2672	0
1000000497	78	23400	84.6384	150.331	14.929	0
1000000497	79	23700	84.6261	150.361	14.8632	0
1000000497	80	24000	84.4092	150.69	13.3877	0
1000000497	81	24300	84.3627	150.748	13.0966	0
1000000497	82	24600	84.3438	150.758	13.0232	0
1000000497	83	24900	84.2509	150.778	12.7693	0
1000000497	84	25200	84.1708	150.788	12.5796	0
1000000497	85	25500	83.5713	150.833	11.2476	0
1000000582	1	300	86.508	55.6593	6.67897	0
1000000582	2	600	86.2675	57.8296	3.0886	0
1000000582	3	900	86.1731	58.842	1.36699	0
1000000582	4	1200	85.9902	61.4845	-3.25155	0
1000000582	5	1500	85.9563	64.6625	-8.82599	0
1000000582	6	1800	85.9593	64.7096	-8.86698	0
1000000582	7	2100	86.0563	65.7483	-9.17381	0
1000000582	8	2400	86.1815	66.9509	-9.45545	0
1000000582	9	2700	86.6668	71.1926	-10.2806	0
1000000582	10	3000	87.2267	75.762	-11.0976	0
1000000582	11	3300	87.5533	78.1762	-11.4944	0
1000000582	12	3600	88.1186	81.9967	-12.0778	0
1000000582	13	3900	88.9415	87.3325	-12.8611	0
1000000582	14	4200	89.6535	91.9042	-13.5245	0
1000000582	15	4500	90.6265	98.2383	-14.454	0
1000000582	16	4800	90.9578	100.573	-14.8281	0
1000000582	17	5100	91.0383	101.385	-15.0015	0
1000000582	18	5400	91.0835	102.494	-15.3193	0
1000000582	19	5700	91.096	105.168	-16.2032	0
1000000582	20	6000	91.0565	106.822	-16.797	0
1000000582	21	6300	90.9297	109.254	-17.7207	0
1000000582	22	6600	90.7747	111.459	-18.5551	0
1000000582	23	6900	90.6073	113.479	-19.2712	0
1000000582	24	7200	90.4145	115.696	-19.9622	0
1000000582	25	7500	90.4026	115.886	-19.9546	0
1000000582	26	7800	90.3541	117.306	-19.3662	0
1000000582	27	8100	90.2439	121.546	-17.3989	0
1000000582	28	8400	90.2433	121.547	-17.3989	0
1000000582	29	8700	87.8086	123.743	-19.0937	0
1000000582	30	9000	86.5036	124.927	-20.0476	0
1000000582	31	9300	86.5033	124.927	-20.0474	0
1000000582	32	9600	86.361	125.956	-18.6187	0
1000000582	33	9900	86.0922	128.231	-15.4659	0
1000000582	34	10200	85.8423	131.027	-11.6259	0
1000000582	35	10500	85.7553	132.096	-10.2203	0
1000000582	36	10800	85.691	132.668	-9.54907	0
1000000582	37	11100	85.6414	132.934	-9.31477	0
1000000582	38	11400	85.2134	134.775	-8.05946	0
1000000582	39	11700	84.9313	136.005	-7.28518	0
1000000582	40	12000	84.6898	137.116	-6.65141	0
1000000582	41	12300	84.449	138.324	-6.01659	0
1000000582	42	12600	84.2534	139.414	-5.4708	0
1000000582	43	12900	84.0806	140.482	-4.94118	0
1000000582	44	13200	83.8972	141.688	-4.32412	0
1000000582	45	13500	83.6147	143.556	-3.31388	0
1000000582	46	13800	83.5153	144.132	-2.95467	0
1000000582	47	14100	83.1668	145.906	-1.682	0
1000000582	48	14400	83.0024	146.684	-1.06018	0
1000000582	49	14700	82.8282	147.429	-0.381907	0
1000000582	50	15000	82.576	148.435	0.617392	0
1000000582	51	15300	81.6012	152.398	4.68999	0
1000000582	52	15600	81.4019	153.182	5.4296	0
1000000582	53	15900	81.2734	153.596	5.70908	0
1000000582	54	16200	80.9004	154.63	6.17474	0
1000000582	55	16500	80.2107	156.444	6.84885	0
1000000582	56	16800	79.601	158.002	7.38707	0
1000000582	57	17100	79.4133	158.46	7.54752	0
1000000582	58	17400	79.3142	158.684	7.63786	0
1000000582	59	17700	79.1568	159.015	7.79832	0
1000000582	60	18000	79.0012	159.334	7.97609	0
1000000582	61	18300	78.9653	159.409	8.03022	0
1000000582	62	18600	78.8683	159.614	8.21752	0
1000000582	63	18900	78.782	159.802	8.39958	0
1000000582	64	19200	78.6414	160.12	8.70942	0
1000000582	65	19500	78.411	160.658	9.21972	0
1000000582	66	19800	78.1277	161.34	9.8397	0
1000000582	67	20100	77.9845	161.698	10.1392	0
1000000582	68	20400	77.5149	162.911	11.0884	0
1000000582	69	20700	77.4553	163.067	11.2088	0
1000000582	70	21000	77.4553	163.067	11.2088	0
1000000582	71	21300	77.6378	162.961	10.5828	0
1000000582	72	21600	77.7611	162.885	10.1553	0
1000000582	73	21900	78.1419	162.637	8.8338	0
1000000582	74	22200	78.4984	162.404	7.62676	0
1000000582	75	22500	78.6114	162.329	7.24934	0
1000000582	76	22800	78.6114	162.329	7.24918	0
1000000582	77	23100	77.8993	162.478	6.59687	0
1000000582	78	23400	77.4065	162.581	6.13706	0
1000000582	79	23700	77.4065	162.581	6.13706	0
1000000582	80	24000	78.1356	162.471	4.77555	0
1000000582	81	24300	78.8609	162.362	3.46643	0
1000000582	82	24600	78.8609	162.362	3.46641	0
1000000582	83	24900	78.7898	162.374	3.42754	0
1000000582	84	25200	78.7345	162.383	3.40179	0
1000000582	85	25500	77.6728	162.554	2.96554	0
1000000667	1	300	83.181	95.657	-43.2041	0
1000000667	2	600	81.9712	97.2306	-45.6934	0
1000000667	3	900	81.2297	98.2138	-47.2948	0
1000000667	4	1200	79.9765	99.9253	-50.144	0
1000000667	5	1500	78.2498	102.47	-54.43	0
1000000667	6	1800	77.5351	103.684	-56.349	0
1000000667	7	2100	76.3796	106.023	-59.6801	0
1000000667	8	2400	75.7366	107.662	-61.7112	0
1000000667	9	2700	75.208	109.494	-63.5551	0
1000000667	10	3000	74.2282	114.053	-67.4881	0
1000000667	11	3300	73.9537	115.918	-68.8226	0
1000000667	12	3600	73.6276	119.6	-70.8874	0
1000000667	13	3900	73.4688	122.714	-72.3052	0
1000000667	14	4200	73.3602	127.494	-74.0536	0
1000000667	15	4500	73.3344	132.828	-75.6759	0
1000000667	16	4800	73.3695	135.653	-76.3184	0
1000000667	17	5100	73.4478	138.116	-76.631	0
1000000667	18	5400	73.5533	140.186	-76.6686	0
1000000667	19	5700	73.8462	144.797	-76.394	0
1000000667	20	6000	73.868	145.012	-76.2975	0
1000000667	21	6300	74.3659	148.329	-73.3087	0
1000000667	22	6600	74.6496	150.156	-71.5311	0
1000000667	23	6900	75.0797	152.984	-68.5615	0
1000000667	24	7200	75.1276	153.539	-67.8817	0
1000000667	25	7500	75.1165	154.971	-65.8097	0
1000000667	26	7800	75.0432	156.072	-64.0909	0
1000000667	27	8100	74.7503	159.202	-58.9821	0
1000000667	28	8400	74.5838	161.07	-55.9395	0
1000000667	29	8700	74.5323	161.26	-55.6886	0
1000000667	30	9000	74.0408	162.381	-54.5303	0
1000000667	31	9300	73.647	163.283	-53.6649	0
1000000667	32	9600	73.5715	163.509	-53.4877	0
1000000667	33	9900	73.5204	163.796	-53.3218	0
1000000667	34	10200	73.5187	164	-53.2352	0
1000000667	35	10500	73.5875	164.599	-53.0352	0
1000000667	36	10800	73.8901	166.719	-52.3468	0
1000000667	37	11100	73.9762	167.424	-52.0823	0
1000000667	38	11400	74.0744	168.576	-51.5634	0
1000000667	39	11700	74.2053	170.603	-50.5617	0
1000000667	40	12000	74.3121	172.443	-49.6147	0
1000000667	41	12300	74.3902	173.7	-48.9592	0
1000000667	42	12600	74.4274	174.11	-48.7555	0
1000000667	43	12900	74.4679	174.378	-48.6401	0
1000000667	44	13200	74.7568	175.9	-48.0693	0
1000000667	45	13500	75.1272	177.875	-47.3665	0
1000000667	46	13800	75.2413	178.612	-47.122	0
1000000667	47	14100	75.4438	180.365	-46.5667	0
1000000667	48	14400	75.4891	181.002	-46.3527	0
1000000667	49	14700	75.502	181.738	-46.0713	0
1000000667	50	15000	75.4909	182.405	-45.7741	0
1000000667	51	15300	75.4744	182.905	-45.5064	0
1000000667	52	15600	75.4671	183.153	-45.3355	0
1000000667	53	15900	75.4529	184.029	-44.6239	0
1000000667	54	16200	75.4515	184.603	-44.1465	0
1000000667	55	16500	75.4561	184.763	-44.0201	0
1000000667	56	16800	75.509	185.736	-43.3031	0
1000000667	57	17100	75.5909	187.159	-42.2904	0
1000000667	58	17400	75.6483	188.258	-41.5437	0
1000000667	59	17700	75.68	189.143	-40.9834	0
1000000667	60	18000	75.6916	190.098	-40.4252	0
1000000667	61	18300	75.6772	190.662	-40.1285	0
1000000667	62	18600	75.64	191.113	-39.9238	0
1000000667	63	18900	75.5413	191.857	-39.6258	0
1000000667	64	19200	75.4252	192.546	-39.3669	0
1000000667	65	19500	75.3674	192.799	-39.2767	0
1000000667	66	19800	75.1241	193.669	-38.9758	0
1000000667	67	20100	74.925	194.353	-38.7378	0
1000000667	68	20400	74.7923	194.803	-38.5782	0
1000000667	69	20700	74.7927	194.805	-38.577	0
1000000667	70	21000	75.4076	195.159	-37.8084	0
1000000667	71	21300	75.4711	195.184	-37.7206	0
1000000667	72	21600	76.1106	195.314	-36.7518	0
1000000667	73	21900	76.201	195.331	-36.6155	0
1000000667	74	22200	76.201	195.331	-36.6155	0
1000000667	75	22500	76.0544	195.837	-37.3428	0
1000000667	76	22800	75.9541	196.172	-37.8257	0
1000000667	77	23100	75.8962	196.344	-38.0716	0
1000000667	78	23400	75.7479	196.733	-38.6289	0
1000000667	79	23700	75.6275	197.023	-39.0442	0
1000000667	80	24000	75.6125	197.042	-39.0714	0
1000000667	81	24300	75.2131	197.374	-39.5256	0
1000000667	82	24600	75.2131	197.374	-39.5256	0
1000000667	83	24900	77.1683	198.274	-38.5436	0
1000000667	84	25200	77.4617	198.409	-38.3978	0
1000000667	85	25500	78.4597	198.869	-37.9001	0
1000000753	1	300	90.7729	73.4593	8.0885	0
1000000753	2	600	90.6505	74.8082	6.66588	0
1000000753	3	900	90.4557	77.2461	4.11413	0
1000000753	4	1200	90.2466	80.4934	0.756928	0
1000000753	5	1500	90.1289	82.6268	-1.39714	0
1000000753	6	1800	90.0571	83.7484	-2.47575	0
1000000753	7	2100	89.9659	84.9039	-3.52206	0
1000000753	8	2400	89.927	85.2818	-3.82891	0
1000000753	9	2700	89.8513	85.8754	-4.24686	0
1000000753	10	3000	88.8937	93.8297	-9.52697	0
1000000753	11	3300	88.6764	96.1791	-11.0086	0
1000000753	12	3600	88.3459	101.053	-13.8332	0
1000000753	13	3900	88.2631	102.972	-14.8023	0
1000000753	14	4200	88.216	105.266	-15.7322	0
1000000753	15	4500	88.2017	107.728	-16.5323	0
1000000753	16	4800	88.2088	112.795	-17.9368	0
1000000753	17	5100	88.2054	113.922	-18.197	0
1000000753	18	5400	88.1796	115.571	-18.4853	0
1000000753	19	5700	88.1378	116.774	-18.6306	0
1000000753	20	6000	88.005	119.175	-18.7915	0
1000000753	21	6300	87.7784	122.339	-18.8615	0
1000000753	22	6600	87.5131	125.28	-18.7567	0
1000000753	23	6900	87.2108	127.952	-18.4491	0
1000000753	24	7200	86.9783	129.538	-18.0617	0
1000000753	25	7500	86.5891	131.674	-17.2166	0
1000000753	26	7800	86.3175	132.911	-16.5046	0
1000000753	27	8100	85.9198	134.445	-15.2971	0
1000000753	28	8400	85.2687	136.778	-13.0987	0
1000000753	29	8700	84.6689	138.895	-10.8847	0
1000000753	30	9000	83.8332	141.92	-7.52224	0
1000000753	31	9300	83.096	144.757	-4.32566	0
1000000753	32	9600	82.5691	146.878	-2.02186	0
1000000753	33	9900	82.4385	147.37	-1.61605	0
1000000753	34	10200	81.8608	149.403	-0.441487	0
1000000753	35	10500	81.5828	150.373	-0.0287664	0
1000000753	36	10800	81.3776	151.084	0.105302	0
1000000753	37	11100	80.5572	153.941	0.190529	0
1000000753	38	11400	79.9783	156	0.142957	0
1000000753	39	11700	79.5788	157.483	0.0320087	0
1000000753	40	12000	79.2069	158.944	-0.145238	0
1000000753	41	12300	78.067	163.585	-0.840089	0
1000000753	42	12600	77.8574	164.45	-0.999677	0
1000000753	43	12900	77.7663	164.832	-1.1033	0
1000000753	44	13200	77.5286	165.838	-1.46118	0
1000000753	45	13500	77.172	167.368	-2.06295	0
1000000753	46	13800	76.8263	168.892	-2.70221	0
1000000753	47	14100	76.1278	172.106	-4.10897	0
1000000753	48	14400	75.878	173.38	-4.67324	0
1000000753	49	14700	75.62	174.94	-5.35492	0
1000000753	50	15000	75.5109	175.83	-5.72267	0
1000000753	51	15300	75.4544	176.672	-6.03214	0
1000000753	52	15600	75.415	178.206	-6.52392	0
1000000753	53	15900	75.4115	179.618	-6.90995	0
1000000753	54	16200	75.424	180.129	-6.99287	0
1000000753	55	16500	75.49	181.646	-7.07289	0
1000000753	56	16800	75.5235	182.466	-7.05749	0
1000000753	57	17100	75.538	183.036	-6.98832	0
1000000753	58	17400	75.5493	184.356	-6.72405	0
1000000753	59	17700	75.5424	185.035	-6.55384	0
1000000753	60	18000	75.5248	185.38	-6.43811	0
1000000753	61	18300	75.4564	186.091	-6.13871	0
1000000753	62	18600	75.3692	186.73	-5.82712	0
1000000753	63	18900	75.2627	187.275	-5.51196	0
1000000753	64	19200	75.14	187.715	-5.20402	0
1000000753	65	19500	75.0346	187.965	-4.97956	0
1000000753	66	19800	74.807	188.352	-4.54136	0
1000000753	67	20100	74.3261	189.065	-3.63803	0
1000000753	68	20400	73.901	189.67	-2.83354	0
1000000753	69	20700	73.901	189.67	-2.83354	0
1000000753	70	21000	73.8583	189.979	-3.82841	0
1000000753	71	21300	73.8253	190.203	-4.58619	0
1000000753	72	21600	73.7967	190.351	-5.14225	0
1000000753	73	21900	73.7461	190.558	-6.01595	0
1000000753	74	22200	73.7042	190.716	-6.73349	0
1000000753	75	22500	73.6631	190.875	-7.49076	0
1000000753	76	22800	73.6645	190.881	-7.50924	0
1000000753	77	23100	73.7665	191.082	-7.94044	0
1000000753	78	23400	74.3854	192.242	-10.3687	0
1000000753	79	23700	74.4241	192.312	-10.5134	0
1000000753	80	24000	74.4242	192.312	-10.5135	0
1000000753	81	24300	74.4806	192.659	-10.0514	0
1000000753	82	24600	74.5667	193.18	-9.32398	0
1000000753	83	24900	74.5746	193.231	-9.2164	0
1000000753	84	25200	74.6734	193.9	-7.06193	0
1000000753	85	25500	74.7182	194.155	-6.22053	0
1000000838	1	300	75.9204	86.9711	-106.078	0
1000000838	2	600	75.2978	89.2095	-107.43	0
1000000838	3	900	74.3137	92.8576	-109.66	0
1000000838	4	1200	72.677	99.2736	-113.662	0
1000000838	5	1500	71.9846	102.217	-115.485	0
1000000838	6	1800	71.6386	103.889	-116.441	0
1000000838	7	2100	70.8473	108.362	-118.79	0
1000000838	8	2400	70.6754	109.726	-119.401	0
1000000838	9	2700	70.3758	113.785	-120.86	0
1000000838	10	3000	70.0289	120.892	-123.104	0
1000000838	11	3300	69.916	125.373	-124.245	0
1000000838	12	3600	69.9277	128.817	-124.758	0
1000000838	13	3900	70.0787	134.723	-125.013	0
1000000838	14	4200	70.1774	136.715	-124.743	0
1000000838	15	4500	70.4197	139.835	-123.612	0
1000000838	16	4800	70.7932	143.58	-121.653	0
1000000838	17	5100	71.1855	146.765	-119.52	0
1000000838	18	5400	71.5606	149.261	-117.441	0
1000000838	19	5700	72.2753	153.253	-113.625	0
1000000838	20	6000	72.5113	154.44	-112.328	0
1000000838	21	6300	72.9879	156.705	-109.525	0
1000000838	22	6600	73.2776	158.102	-107.681	0
1000000838	23	6900	73.6111	159.862	-105.239	0
1000000838	24	7200	73.7071	160.586	-104.187	0
1000000838	25	7500	73.856	162.492	-101.306	0
1000000838	26	7800	73.914	163.56	-99.6675	0
1000000838	27	8100	73.9368	164.509	-98.1913	0
1000000838	28	8400	73.9464	165.37	-96.8417	0
1000000838	29	8700	73.9464	165.37	-96.8417	0
1000000838	30	9000	72.5102	167.536	-102.649	0
1000000838	31	9300	72.4741	167.595	-102.81	0
1000000838	32	9600	72.4741	167.595	-102.81	0
1000000838	33	9900	72.5812	168.09	-101.791	0
1000000838	34	10200	73.796	172.573	-92.8384	0
1000000838	35	10500	74.2723	174.074	-90.0532	0
1000000838	36	10800	74.9495	176.203	-86.4577	0
1000000838	37	11100	75.2101	177.098	-85.158	0
1000000838	38	11400	75.488	178.229	-83.8064	0
1000000838	39	11700	75.9031	180.068	-81.9037	0
1000000838	40	12000	76.2804	181.76	-80.3217	0
1000000838	41	12300	76.4967	182.724	-79.51	0
1000000838	42	12600	76.6945	183.593	-78.8549	0
1000000838	43	12900	76.7976	184.041	-78.56	0
1000000838	44	13200	77.0391	185.101	-77.9409	0
1000000838	45	13500	77.3368	186.471	-77.1902	0
1000000838	46	13800	77.5421	187.53	-76.6423	0
1000000838	47	14100	77.7995	189.075	-75.8834	0
1000000838	48	14400	78.0082	190.519	-75.2007	0
1000000838	49	14700	78.1143	191.394	-74.8014	0
1000000838	50	15000	78.2624	192.768	-74.1897	0
1000000838	51	15300	78.2673	192.78	-74.1835	0
1000000838	52	15600	80.5917	195.96	-72.4857	0
1000000838	53	15900	80.7562	196.239	-72.3458	0
1000000838	54	16200	81.1906	197.243	-71.8648	0
1000000838	55	16500	81.7381	198.646	-71.2072	0
1000000838	56	16800	82.1243	199.681	-70.7285	0
1000000838	57	17100	82.4764	200.624	-70.2947	0
1000000838	58	17400	82.7104	201.212	-70.0209	0
1000000838	59	17700	83.3064	202.606	-69.3646	0
1000000838	60	18000	83.6278	203.305	-69.0299	0
1000000838	61	18300	83.9877	204.023	-68.6748	0
1000000838	62	18600	85.0034	205.959	-67.7137	0
1000000838	63	18900	85.0034	205.959	-67.7137	0
1000000838	64	19200	82.9654	206.863	-67.5918	0
1000000838	65	19500	82.8195	206.939	-67.5909	0
1000000838	66	19800	82.5597	207.104	-67.6119	0
1000000838	67	20100	81.1123	208.088	-67.7826	0
1000000838	68	20400	81.1123	208.088	-67.7826	0
1000000838	69	20700	82.0376	208.356	-68.0106	0
1000000838	70	21000	82.8588	208.598	-68.1929	0
1000000838	71	21300	83.0058	208.645	-68.2075	0
1000000838	72	21600	83.4713	208.817	-68.1901	0
1000000838	73	21900	83.6365	208.888	-68.1657	0
1000000838	74	22200	84.7026	209.414	-67.9175	0
1000000838	75	22500	84.9912	209.571	-67.8518	0
1000000838	76	22800	85.1343	209.667	-67.824	0
1000000838	77	23100	85.2922	209.795	-67.8013	0
1000000838	78	23400	85.3564	209.86	-67.7956	0
1000000838	79	23700	85.6056	210.155	-67.7803	0
1000000838	80	24000	85.8254	210.419	-67.754	0
1000000838	81	24300	85.945	210.558	-67.7196	0
1000000838	82	24600	86.3455	211.006	-67.5431	0
1000000838	83	24900	87.301	212.059	-67.0824	0
1000000838	84	25200	88.373	213.23	-66.5595	0
1000000838	85	25500	88.6152	213.493	-66.441	0
1000000923	1	300	74.8241	79.8369	-144.072	0
1000000923	2	600	74.4429	81.5723	-144.88	0
1000000923	3	900	73.6679	85.2162	-146.611	0
1000000923	4	1200	72.6739	90.1723	-149.029	0
1000000923	5	1500	72.0599	93.5521	-150.713	0
1000000923	6	1800	71.7091	95.8628	-151.863	0
1000000923	7	2100	71.4768	97.955	-152.872	0
1000000923	8	2400	71.2213	101.475	-154.483	0
1000000923	9	2700	71.1059	104.536	-155.772	0
1000000923	10	3000	71.0441	111.644	-158.499	0
1000000923	11	3300	71.0966	113.139	-158.935	0
1000000923	12	3600	71.4361	117.462	-159.75	0
1000000923	13	3900	72.0486	123.984	-160.732	0
1000000923	14	4200	72.3561	126.881	-161.073	0
1000000923	15	4500	72.7898	130.573	-161.382	0
1000000923	16	4800	73.2138	133.953	-161.555	0
1000000923	17	5100	73.4887	136.002	-161.561	0
1000000923	18	5400	73.8602	138.606	-161.424	0
1000000923	19	5700	74.4449	142.567	-161.065	0
1000000923	20	6000	75.0086	146.346	-160.633	0
1000000923	21	6300	75.1577	147.381	-160.471	0
1000000923	22	6600	75.5971	150.653	-159.831	0
1000000923	23	6900	75.6904	151.566	-159.625	0
1000000923	24	7200	75.7553	152.835	-159.29	0
1000000923	25	7500	75.7625	154.246	-158.874	0
1000000923	26	7800	75.6989	156.042	-158.293	0
1000000923	27	8100	75.5965	157.436	-157.791	0
1000000923	28	8400	75.492	158.309	-157.418	0
1000000923	29	8700	75.2871	159.631	-156.746	0
1000000923	30	9000	74.9612	161.665	-155.572	0
1000000923	31	9300	74.8521	162.476	-155.01	0
1000000923	32	9600	74.699	164.075	-153.701	0
1000000923	33	9900	74.6113	165.494	-152.434	0
1000000923	34	10200	74.5899	166.419	-151.546	0
1000000923	35	10500	74.6041	167.562	-150.403	0
1000000923	36	10800	74.6503	168.804	-149.165	0
1000000923	37	11100	74.7234	170.13	-147.893	0
1000000923	38	11400	74.7892	171.068	-147.059	0
1000000923	39	11700	74.837	171.607	-146.645	0
1000000923	40	12000	74.9378	172.536	-146.025	0
1000000923	41	12300	75.0385	173.323	-145.537	0
1000000923	42	12600	75.1176	173.842	-145.226	0
1000000923	43	12900	75.1875	174.236	-144.987	0
1000000923	44	13200	75.3564	175.14	-144.43	0
1000000923	45	13500	75.4737	175.834	-144.004	0
1000000923	46	13800	75.5848	176.669	-143.502	0
1000000923	47	14100	75.6897	177.768	-142.864	0
1000000923	48	14400	75.7261	178.488	-142.47	0
1000000923	49	14700	75.71	178.576	-142.439	0
1000000923	50	15000	75.2697	179.673	-142.251	0
1000000923	51	15300	75.2696	179.674	-142.251	0
1000000923	52	15600	75.4365	180.44	-141.595	0
1000000923	53	15900	75.4921	180.704	-141.385	0
1000000923	54	16200	75.6636	181.541	-140.779	0
1000000923	55	16500	75.7236	181.818	-140.606	0
1000000923	56	16800	75.8343	182.284	-140.37	0
1000000923	57	17100	75.9027	182.534	-140.276	0
1000000923	58	17400	76.083	183.119	-140.125	0
1000000923	59	17700	76.7494	185.199	-139.686	0
1000000923	60	18000	76.9435	185.804	-139.579	0
1000000923	61	18300	77.1622	186.49	-139.483	0
1000000923	62	18600	77.3279	187.013	-139.421	0
1000000923	63	18900	77.345	187.067	-139.415	0
1000000923	64	19200	77.345	187.067	-139.415	0
1000000923	65	19500	77.1651	187.051	-139.494	0
1000000923	66	19800	75.8727	186.931	-140.075	0
1000000923	67	20100	75.8727	186.931	-140.075	0
1000000923	68	20400	77.3986	187.733	-139.23	0
1000000923	69	20700	78.6436	188.371	-138.562	0
1000000923	70	21000	79.6773	188.872	-138.015	0
1000000923	71	21300	79.8154	188.918	-137.937	0
1000000923	72	21600	80.8466	189.121	-137.317	0
1000000923	73	21900	81.9769	189.323	-136.651	0
1000000923	74	22200	81.9769	189.323	-136.651	0
1000000923	75	22500	81.0186	189.289	-138.299	0
1000000923	76	22800	80.9505	189.288	-138.418	0
1000000923	77	23100	80.8812	189.288	-138.539	0
1000000923	78	23400	80.8808	189.289	-138.539	0
1000000923	79	23700	80.6594	189.514	-138.525	0
1000000923	80	24000	80.442	189.735	-138.51	0
1000000923	81	24300	80.2465	189.933	-138.496	0
1000000923	82	24600	80.1602	190.021	-138.49	0
1000000923	83	24900	80.1602	190.021	-138.49	0
1000000923	84	25200	80.6982	190.498	-136.796	0
1000000923	85	25500	81.0927	190.837	-135.604	0
1000001008	1	300	67.3342	61.094	-123.678	0
1000001008	2	600	67.3287	63.4679	-125.251	0
1000001008	3	900	67.3441	66.7421	-127.359	0
1000001008	4	1200	67.4065	71.1763	-130.076	0
1000001008	5	1500	67.5041	75.0948	-132.305	0
1000001008	6	1800	67.5843	77.221	-133.348	0
1000001008	7	2100	67.6592	78.5065	-133.809	0
1000001008	8	2400	67.8346	80.6649	-134.326	0
1000001008	9	2700	68.2784	85.2016	-135.18	0
1000001008	10	3000	68.5307	87.3056	-135.535	0
1000001008	11	3300	69.5722	94.7787	-136.724	0
1000001008	12	3600	70.0046	97.6955	-137.175	0
1000001008	13	3900	70.9845	104.066	-138.086	0
1000001008	14	4200	71.5831	108.02	-138.501	0
1000001008	15	4500	72.268	112.778	-138.69	0
1000001008	16	4800	72.5684	115.119	-138.476	0
1000001008	17	5100	72.8126	117.424	-137.807	0
1000001008	18	5400	72.9914	119.551	-136.708	0
1000001008	19	5700	73.3998	124.887	-133.059	0
1000001008	20	6000	73.5505	126.869	-131.41	0
1000001008	21	6300	74.3533	135.418	-123.315	0
1000001008	22	6600	74.438	136.221	-122.557	0
1000001008	23	6900	74.4837	136.792	-122.032	0
1000001008	24	7200	74.567	138.132	-120.847	0
1000001008	25	7500	74.7213	140.548	-118.744	0
1000001008	26	7800	74.7213	140.548	-118.744	0
1000001008	27	8100	74.0126	141.276	-119.429	0
1000001008	28	8400	73.4922	141.841	-119.88	0
1000001008	29	8700	73.0112	142.419	-120.187	0
1000001008	30	9000	72.3445	143.317	-120.436	0
1000001008	31	9300	71.5674	144.489	-120.533	0
1000001008	32	9600	71.0742	145.356	-120.43	0
1000001008	33	9900	70.5657	146.443	-120.096	0
1000001008	34	10200	70.0888	147.68	-119.563	0
1000001008	35	10500	69.792	148.652	-119.066	0
1000001008	36	10800	69.5636	149.664	-118.506	0
1000001008	37	11100	69.2707	151.402	-117.544	0
1000001008	38	11400	69.0779	152.907	-116.761	0
1000001008	39	11700	69.018	153.724	-116.404	0
1000001008	40	12000	68.9809	155.388	-115.817	0
1000001008	41	12300	69.0032	156.718	-115.415	0
1000001008	42	12600	69.1469	159.663	-114.609	0
1000001008	43	12900	69.2027	160.153	-114.47	0
1000001008	44	13200	69.3555	160.916	-114.24	0
1000001008	45	13500	69.7053	162.364	-113.792	0
1000001008	46	13800	69.9371	163.273	-113.519	0
1000001008	47	14100	70.2458	164.487	-113.178	0
1000001008	48	14400	70.5877	165.901	-112.812	0
1000001008	49	14700	70.5912	165.982	-112.808	0
1000001008	50	15000	70.4438	166.967	-112.961	0
1000001008	51	15300	70.4204	167.099	-112.982	0
1000001008	52	15600	70.4155	167.117	-112.984	0
1000001008	53	15900	70.2445	167.623	-112.978	0
1000001008	54	16200	70.1636	167.906	-112.967	0
1000001008	55	16500	70.0283	168.532	-112.922	0
1000001008	56	16800	69.7817	169.964	-112.8	0
1000001008	57	17100	69.6341	171.098	-112.699	0
1000001008	58	17400	69.5386	172.286	-112.601	0
1000001008	59	17700	69.5167	173.149	-112.549	0
1000001008	60	18000	69.5415	173.717	-112.545	0
1000001008	61	18300	69.5743	173.887	-112.573	0
1000001008	62	18600	70.048	175.408	-113.064	0
1000001008	63	18900	70.158	175.778	-113.215	0
1000001008	64	19200	70.3142	176.374	-113.523	0
1000001008	65	19500	70.3695	176.642	-113.688	0
1000001008	66	19800	70.5282	177.604	-114.348	0
1000001008	67	20100	70.5311	177.608	-114.349	0
1000001008	68	20400	70.7548	177.774	-114.238	0
1000001008	69	20700	70.834	177.815	-114.199	0
1000001008	70	21000	71.9522	178.191	-113.672	0
1000001008	71	21300	72.1147	178.223	-113.616	0
1000001008	72	21600	72.8331	178.268	-113.458	0
1000001008	73	21900	75.0076	178.344	-113.05	0
1000001008	74	22200	75.0076	178.344	-113.05	0
1000001008	75	22500	74.1021	178.209	-114.219	0
1000001008	76	22800	73.6713	178.137	-114.811	0
1000001008	77	23100	73.559	178.108	-114.994	0
1000001008	78	23400	73.117	177.946	-115.85	0
1000001008	79	23700	72.8353	177.825	-116.438	0
1000001008	80	24000	72.6773	177.741	-116.794	0
1000001008	81	24300	72.5736	177.67	-117.049	0
1000001008	82	24600	72.1912	177.359	-118.053	0
1000001008	83	24900	72.0602	177.248	-118.407	0
1000001008	84	25200	72.0602	177.248	-118.407	0
1000001008	85	25500	71.9416	177.194	-118.289	0
1000001093	1	300	79.5933	65.774	-25.1007	0
1000001093	2	600	80.4411	69.6413	-26.4287	0
1000001093	3	900	81.0406	72.5689	-27.4417	0
1000001093	4	1200	81.2721	74.0144	-27.973	0
1000001093	5	1500	81.5712	76.6761	-29.02	0
1000001093	6	1800	81.696	78.3056	-29.7006	0
1000001093	7	2100	81.748	79.6542	-30.3101	0
1000001093	8	2400	81.7582	80.8281	-30.8886	0
1000001093	9	2700	81.746	81.624	-31.3266	0
1000001093	10	3000	81.6186	87.7756	-34.9819	0
1000001093	11	3300	81.6042	88.9803	-35.764	0
1000001093	12	3600	81.5897	92.7361	-38.437	0
1000001093	13	3900	81.6408	97.8924	-42.2079	0
1000001093	14	4200	81.6888	100.44	-44.093	0
1000001093	15	4500	81.8434	105.795	-48.0442	0
1000001093	16	4800	81.9282	107.799	-49.4645	0
1000001093	17	5100	82.0411	109.945	-50.874	0
1000001093	18	5400	82.1313	111.333	-51.6781	0
1000001093	19	5700	82.294	113.5	-52.7581	0
1000001093	20	6000	82.4916	116.025	-53.8566	0
1000001093	21	6300	82.6481	118.211	-54.6652	0
1000001093	22	6600	82.6911	119.253	-54.9376	0
1000001093	23	6900	82.6755	120.077	-55.0184	0
1000001093	24	7200	82.5615	121.469	-54.9521	0
1000001093	25	7500	82.3485	123.023	-54.7148	0
1000001093	26	7800	82.0265	124.66	-54.3045	0
1000001093	27	8100	81.7215	125.766	-53.9008	0
1000001093	28	8400	81.4463	126.447	-53.5346	0
1000001093	29	8700	79.6762	130.025	-51.1096	0
1000001093	30	9000	79.2538	130.845	-50.5141	0
1000001093	31	9300	78.6136	132.057	-49.6027	0
1000001093	32	9600	78.5582	132.179	-49.5185	0
1000001093	33	9900	78.4119	132.588	-49.2669	0
1000001093	34	10200	77.93	134.111	-48.335	0
1000001093	35	10500	77.6591	135.104	-47.6956	0
1000001093	36	10800	77.4298	136.174	-46.9535	0
1000001093	37	11100	77.2293	137.421	-46.0333	0
1000001093	38	11400	76.9615	139.555	-44.4079	0
1000001093	39	11700	76.8009	141.026	-43.292	0
1000001093	40	12000	76.723	141.748	-42.7716	0
1000001093	41	12300	76.3326	145.363	-40.2782	0
1000001093	42	12600	76.1799	146.779	-39.3161	0
1000001093	43	12900	76.0412	147.98	-38.5142	0
1000001093	44	13200	75.8472	149.579	-37.4459	0
1000001093	45	13500	75.7144	150.626	-36.7216	0
1000001093	46	13800	75.586	151.573	-36.0189	0
1000001093	47	14100	75.5143	152.033	-35.6247	0
1000001093	48	14400	75.4377	152.433	-35.2057	0
1000001093	49	14700	75.3376	152.861	-34.6629	0
1000001093	50	15000	74.8738	154.704	-32.0562	0
1000001093	51	15300	74.0774	158.227	-26.9119	0
1000001093	52	15600	73.6397	160.476	-23.6039	0
1000001093	53	15900	73.3885	161.882	-21.593	0
1000001093	54	16200	73.1754	163.135	-19.8986	0
1000001093	55	16500	73.096	163.609	-19.3406	0
1000001093	56	16800	72.8849	164.886	-18.0402	0
1000001093	57	17100	72.7734	165.581	-17.4001	0
1000001093	58	17400	72.5422	167.049	-16.1612	0
1000001093	59	17700	72.3171	168.478	-14.9963	0
1000001093	60	18000	72.2104	169.094	-14.5098	0
1000001093	61	18300	71.9781	170.285	-13.5882	0
1000001093	62	18600	71.8738	170.737	-13.2388	0
1000001093	63	18900	71.7484	171.174	-12.8973	0
1000001093	64	19200	71.7014	171.289	-12.8022	0
1000001093	65	19500	71.4952	171.678	-12.4543	0
1000001093	66	19800	71.4588	171.738	-12.3891	0
1000001093	67	20100	71.3181	171.942	-12.1147	0
1000001093	68	20400	70.6802	172.856	-10.8193	0
1000001093	69	20700	70.6802	172.856	-10.8193	0
1000001093	70	21000	71.3196	173.102	-10.9382	0
1000001093	71	21300	72.5626	173.581	-11.1634	0
1000001093	72	21600	72.7271	173.644	-11.1926	0
1000001093	73	21900	72.7271	173.644	-11.1926	0
1000001093	74	22200	72.0034	173.908	-10.8793	0
1000001093	75	22500	71.3163	174.158	-10.5731	0
1000001093	76	22800	71.3139	174.159	-10.57	0
1000001093	77	23100	71.2125	174.128	-10.2568	0
1000001093	78	23400	70.7792	173.991	-8.863	0
1000001093	79	23700	70.7022	173.965	-8.60854	0
1000001093	80	24000	70.7022	173.965	-8.60854	0
1000001093	81	24300	71.9599	174.297	-9.36231	0
1000001093	82	24600	71.9599	174.297	-9.3624	0
1000001093	83	24900	71.885	174.434	-9.59754	0
1000001093	84	25200	71.8831	174.436	-9.59949	0
1000001093	85	25500	69.3818	174.947	-10.3128	0
1000001178	1	300	93.5478	36.1167	51.4776	0
1000001178	2	600	95.1103	40.4924	49.1927	0
1000001178	3	900	96.9634	45.6155	46.6123	0
1000001178	4	1200	98.4354	49.7026	44.6237	0
1000001178	5	1500	99.2998	52.198	43.4387	0
1000001178	6	1800	99.3972	52.5856	43.2582	0
1000001178	7	2100	99.6203	54.054	42.5885	0
1000001178	8	2400	99.8202	55.6884	41.8682	0
1000001178	9	2700	100.081	58.1303	40.8485	0
1000001178	10	3000	100.584	62.9026	38.9787	0
1000001178	11	3300	100.906	65.8082	37.9571	0
1000001178	12	3600	101.181	68.1672	37.2793	0
1000001178	13	3900	101.522	70.9712	36.6664	0
1000001178	14	4200	101.916	74.1788	36.1484	0
1000001178	15	4500	102.409	78.2795	35.6511	0
1000001178	16	4800	102.727	81.1358	35.381	0
1000001178	17	5100	103.085	84.8015	35.0813	0
1000001178	18	5400	103.125	85.5894	35.001	0
1000001178	19	5700	103.138	89.1846	34.5349	0
1000001178	20	6000	103.086	93.4539	33.9248	0
1000001178	21	6300	102.958	98.509	33.138	0
1000001178	22	6600	102.872	100.362	32.813	0
1000001178	23	6900	102.634	103.735	32.1576	0
1000001178	24	7200	102.519	104.872	31.9276	0
1000001178	25	7500	102.218	107.139	31.4731	0
1000001178	26	7800	102.043	108.245	31.2868	0
1000001178	27	8100	101.794	109.591	31.138	0
1000001178	28	8400	101.639	110.327	31.1297	0
1000001178	29	8700	101.49	110.948	31.2169	0
1000001178	30	9000	100.849	113.467	31.831	0
1000001178	31	9300	100.306	115.591	32.4141	0
1000001178	32	9600	99.9667	116.923	32.8046	0
1000001178	33	9900	99.6013	118.357	33.2298	0
1000001178	34	10200	99.1927	119.933	33.6796	0
1000001178	35	10500	98.8367	121.256	34.0234	0
1000001178	36	10800	98.6235	121.994	34.1777	0
1000001178	37	11100	97.7925	124.741	34.6386	0
1000001178	38	11400	97.4168	126.003	34.8252	0
1000001178	39	11700	97.094	127.151	34.9682	0
1000001178	40	12000	96.8067	128.277	35.091	0
1000001178	41	12300	96.4567	129.811	35.2531	0
1000001178	42	12600	95.9332	132.317	35.5383	0
1000001178	43	12900	95.8612	132.752	35.6145	0
1000001178	44	13200	95.8194	133.178	35.7377	0
1000001178	45	13500	95.7349	134.529	36.2381	0
1000001178	46	13800	95.6952	135.133	36.5022	0
1000001178	47	14100	95.6412	135.763	36.8351	0
1000001178	48	14400	95.5159	136.961	37.5498	0
1000001178	49	14700	95.4739	137.263	37.7617	0
1000001178	50	15000	95.2489	138.577	38.8216	0
1000001178	51	15300	95.0676	139.623	39.7047	0
1000001178	52	15600	94.9513	140.286	40.2881	0
1000001178	53	15900	94.8355	140.915	40.8625	0
1000001178	54	16200	94.681	141.684	41.5791	0
1000001178	55	16500	94.5715	142.135	42.0017	0
1000001178	56	16800	94.3607	142.847	42.6676	0
1000001178	57	17100	94.0392	143.813	43.5686	0
1000001178	58	17400	93.7285	144.67	44.3656	0
1000001178	59	17700	93.3666	145.612	45.2403	0
1000001178	60	18000	93.0752	146.355	45.9318	0
1000001178	61	18300	93.0755	146.357	45.9329	0
1000001178	62	18600	93.3046	146.726	46.0759	0
1000001178	63	18900	93.3046	146.727	46.076	0
1000001178	64	19200	92.9188	147.265	46.3056	0
1000001178	65	19500	92.654	147.635	46.4674	0
1000001178	66	19800	92.121	148.38	46.8042	0
1000001178	67	20100	91.8542	148.752	46.9801	0
1000001178	68	20400	91.6903	148.979	47.095	0
1000001178	69	20700	91.1489	149.725	47.4928	0
1000001178	70	21000	91.1114	149.775	47.5211	0
1000001178	71	21300	91.108	149.777	47.524	0
1000001178	72	21600	90.6186	149.941	47.9686	0
1000001178	73	21900	90.6186	149.941	47.9686	0
1000001178	74	22200	90.5411	150.095	47.7105	0
1000001178	75	22500	90.3893	150.407	47.1949	0
1000001178	76	22800	90.1691	150.881	46.4217	0
1000001178	77	23100	90.1672	150.896	46.4081	0
1000001178	78	23400	90.1916	151.208	46.2553	0
1000001178	79	23700	90.2542	151.909	45.9283	0
1000001178	80	24000	90.2542	151.909	45.9283	0
1000001178	81	24300	89.0224	152.392	47.0617	0
1000001178	82	24600	89.0224	152.392	47.0617	0
1000001178	83	24900	89.3385	153.078	46.5839	0
1000001178	84	25200	89.4904	153.406	46.3579	0
1000001178	85	25500	89.9633	154.421	45.667	0
1000001263	1	300	107.595	59.698	75.2715	0
1000001263	2	600	107.903	61.2342	73.6841	0
1000001263	3	900	108.65	64.7223	70.1118	0
1000001263	4	1200	108.973	66.2731	68.5396	0
1000001263	5	1500	109.069	66.9541	67.8577	0
1000001263	6	1800	109.196	68.6058	66.2418	0
1000001263	7	2100	109.207	69.1591	65.7431	0
1000001263	8	2400	109.178	69.548	65.4526	0
1000001263	9	2700	108.849	72.1746	63.7454	0
1000001263	10	3000	108.38	76.0309	61.2972	0
1000001263	11	3300	108.109	78.3885	59.8371	0
1000001263	12	3600	107.543	83.8069	56.5648	0
1000001263	13	3900	107.179	87.8182	54.2197	0
1000001263	14	4200	106.994	90.0348	53.038	0
1000001263	15	4500	106.852	91.7458	52.2801	0
1000001263	16	4800	106.667	93.9155	51.5297	0
1000001263	17	5100	106.406	96.8862	50.7321	0
1000001263	18	5400	106.166	99.4933	50.2161	0
1000001263	19	5700	105.717	104.113	49.5563	0
1000001263	20	6000	105.321	107.98	49.1383	0
1000001263	21	6300	105.226	108.735	49.1243	0
1000001263	22	6600	105.063	109.764	49.2336	0
1000001263	23	6900	104.468	113.135	49.8206	0
1000001263	24	7200	103.901	116.232	50.4587	0
1000001263	25	7500	103.639	117.591	50.8033	0
1000001263	26	7800	103.014	120.67	51.7259	0
1000001263	27	8100	102.531	122.988	52.4822	0
1000001263	28	8400	102.208	124.477	53.0095	0
1000001263	29	8700	102.084	124.998	53.219	0
1000001263	30	9000	101.796	126.119	53.7256	0
1000001263	31	9300	101.571	126.989	54.154	0
1000001263	32	9600	101.285	128.132	54.7697	0
1000001263	33	9900	100.761	130.376	56.0714	0
1000001263	34	10200	100.573	131.32	56.6828	0
1000001263	35	10500	100.236	133.457	58.2353	0
1000001263	36	10800	100.088	134.706	59.2369	0
1000001263	37	11100	100.005	135.861	60.279	0
1000001263	38	11400	99.9604	137.345	61.7454	0
1000001263	39	11700	99.9593	138.966	63.4353	0
1000001263	40	12000	99.9784	140.219	64.7802	0
1000001263	41	12300	100.041	142.705	67.462	0
1000001263	42	12600	100.076	144.241	69.0772	0
1000001263	43	12900	100.052	144.429	69.2315	0
1000001263	44	13200	99.7795	145.449	69.8669	0
1000001263	45	13500	99.6042	146.035	70.2105	0
1000001263	46	13800	99.4639	146.472	70.4613	0
1000001263	47	14100	99.0982	147.618	71.1406	0
1000001263	48	14400	99.0422	147.858	71.3117	0
1000001263	49	14700	99.0343	148.045	71.4932	0
1000001263	50	15000	99.1526	149.232	72.8525	0
1000001263	51	15300	99.2255	149.819	73.5321	0
1000001263	52	15600	99.228	149.869	73.5815	0
1000001263	53	15900	99.217	150.167	73.8417	0
1000001263	54	16200	99.2018	150.299	73.9576	0
1000001263	55	16500	99.0658	151.014	74.6175	0
1000001263	56	16800	98.8761	151.908	75.4873	0
1000001263	57	17100	98.833	152.042	75.659	0
1000001263	58	17400	98.217	153.417	77.9721	0
1000001263	59	17700	97.9083	154.104	79.1728	0
1000001263	60	18000	97.7421	154.455	79.8049	0
1000001263	61	18300	97.4895	154.967	80.7385	0
1000001263	62	18600	97.365	155.212	81.1853	0
1000001263	63	18900	97.2588	155.411	81.5478	0
1000001263	64	19200	97.2183	155.481	81.6728	0
1000001263	65	19500	96.8581	156.061	82.7113	0
1000001263	66	19800	96.7691	156.195	82.9542	0
1000001263	67	20100	96.614	156.407	83.3401	0
1000001263	68	20400	96.2056	156.934	84.3129	0
1000001263	69	20700	95.7677	157.478	85.3362	0
1000001263	70	21000	95.7366	157.497	85.381	0
1000001263	71	21300	93.9314	158.045	87.1894	0
1000001263	72	21600	93.8798	158.061	87.2419	0
1000001263	73	21900	93.8797	158.061	87.2419	0
1000001263	74	22200	93.8738	158.072	87.2126	0
1000001263	75	22500	93.754	158.315	86.5799	0
1000001263	76	22800	93.7247	158.389	86.3931	0
1000001263	77	23100	93.6918	158.514	86.0906	0
1000001263	78	23400	93.6791	158.613	85.8582	0
1000001263	79	23700	93.6818	158.727	85.5924	0
1000001263	80	24000	93.6923	158.747	85.5436	0
1000001263	81	24300	94.1528	159.205	84.4305	0
1000001263	82	24600	94.7124	159.727	83.1495	0
1000001263	83	24900	94.7845	159.781	82.9909	0
1000001263	84	25200	95.7906	160.365	80.8752	0
1000001263	85	25500	95.8767	160.413	80.6997	0
1000001348	1	300	108.081	50.2757	90.2162	0
1000001348	2	600	109.179	53.8747	85.0046	0
1000001348	3	900	110.093	56.4607	81.4186	0
1000001348	4	1200	110.415	57.3696	80.2849	0
1000001348	5	1500	110.715	58.308	79.2871	0
1000001348	6	1800	110.78	58.6011	79.0749	0
1000001348	7	2100	110.864	59.2745	78.7797	0
1000001348	8	2400	111.13	62.3419	77.7036	0
1000001348	9	2700	111.261	64.4774	76.9744	0
1000001348	10	3000	111.338	67.1694	76.0282	0
1000001348	11	3300	111.312	68.4826	75.5172	0
1000001348	12	3600	111.079	72.4969	73.8046	0
1000001348	13	3900	110.801	76.8379	71.903	0
1000001348	14	4200	110.686	78.5461	71.1601	0
1000001348	15	4500	110.441	82.1097	69.6539	0
1000001348	16	4800	110.204	85.6824	68.2031	0
1000001348	17	5100	110.105	87.064	67.702	0
1000001348	18	5400	109.968	88.7181	67.1967	0
1000001348	19	5700	109.648	92.2151	66.2377	0
1000001348	20	6000	109.354	95.2124	65.4408	0
1000001348	21	6300	109.255	96.0271	65.2216	0
1000001348	22	6600	108.722	99.7986	64.181	0
1000001348	23	6900	108.498	101.349	63.7478	0
1000001348	24	7200	108.367	102.252	63.4964	0
1000001348	25	7500	108.229	103.231	63.231	0
1000001348	26	7800	108.132	103.97	63.0434	0
1000001348	27	8100	107.883	106.008	62.5665	0
1000001348	28	8400	107.789	106.847	62.3988	0
1000001348	29	8700	107.749	107.274	62.3507	0
1000001348	30	9000	107.602	109.019	62.2911	0
1000001348	31	9300	107.536	109.787	62.3199	0
1000001348	32	9600	107.365	111.694	62.54	0
1000001348	33	9900	107.256	112.844	62.7538	0
1000001348	34	10200	107.157	113.85	63.0408	0
1000001348	35	10500	106.975	115.645	63.7004	0
1000001348	36	10800	106.828	117.134	64.3305	0
1000001348	37	11100	106.748	117.962	64.7355	0
1000001348	38	11400	106.623	119.336	65.4871	0
1000001348	39	11700	106.414	121.798	66.8919	0
1000001348	40	12000	106.263	123.695	67.9867	0
1000001348	41	12300	106.211	124.337	68.3565	0
1000001348	42	12600	106.118	125.465	69.0117	0
1000001348	43	12900	106.049	126.293	69.5209	0
1000001348	44	13200	105.995	126.952	69.9783	0
1000001348	45	13500	105.939	127.68	70.5672	0
1000001348	46	13800	105.877	128.619	71.4401	0
1000001348	47	14100	105.793	130.588	73.4384	0
1000001348	48	14400	105.782	131.846	74.7953	0
1000001348	49	14700	105.808	132.205	75.2348	0
1000001348	50	15000	105.998	133.294	76.7235	0
1000001348	51	15300	106.185	134.038	77.7653	0
1000001348	52	15600	106.297	134.325	78.1655	0
1000001348	53	15900	106.485	134.658	78.6198	0
1000001348	54	16200	106.846	135.194	79.3275	0
1000001348	55	16500	107.043	135.458	79.6633	0
1000001348	56	16800	107.52	136.056	80.4038	0
1000001348	57	17100	107.521	136.062	80.4133	0
1000001348	58	17400	107.047	137.249	82.5725	0
1000001348	59	17700	106.758	137.989	83.9828	0
1000001348	60	18000	106.548	138.518	85.0777	0
1000001348	61	18300	106.368	138.958	86.0945	0
1000001348	62	18600	105.913	140.175	89.1015	0
1000001348	63	18900	105.921	140.192	89.1381	0
1000001348	64	19200	106.498	140.688	90.0545	0
1000001348	65	19500	106.855	140.986	90.5931	0
1000001348	66	19800	107.391	141.433	91.3865	0
1000001348	67	20100	107.392	141.439	91.3976	0
1000001348	68	20400	106.2	142.674	94.2458	0
1000001348	69	20700	105.444	143.454	96.1143	0
1000001348	70	21000	104.817	144.063	97.6493	0
1000001348	71	21300	104.572	144.26	98.2007	0
1000001348	72	21600	103.506	144.996	100.488	0
1000001348	73	21900	103.208	145.199	101.141	0
1000001348	74	22200	103.208	145.199	101.141	0
1000001348	75	22500	103.733	145.991	100.784	0
1000001348	76	22800	103.867	146.217	100.701	0
1000001348	77	23100	104.013	146.521	100.626	0
1000001348	78	23400	104.221	147.046	100.536	0
1000001348	79	23700	104.31	147.343	100.501	0
1000001348	80	24000	104.37	147.656	100.478	0
1000001348	81	24300	104.369	147.756	100.475	0
1000001348	82	24600	104.312	148.036	100.473	0
1000001348	83	24900	104.158	148.633	100.473	0
1000001348	84	25200	104.158	148.633	100.473	0
1000001348	85	25500	105.803	149.759	99.2892	0
1000001436	1	300	98.6695	58.6687	42.3831	0
1000001436	2	600	99.2689	61.2142	40.9247	0
1000001436	3	900	99.3991	61.7588	40.6623	0
1000001436	4	1200	99.7128	63.0911	40.1651	0
1000001436	5	1500	100.05	64.6073	39.6852	0
1000001436	6	1800	100.308	65.9357	39.3227	0
1000001436	7	2100	100.504	67.2358	39.0066	0
1000001436	8	2400	100.655	68.7131	38.6656	0
1000001436	9	2700	100.973	73.2196	37.6214	0
1000001436	10	3000	101.409	80.4879	35.8811	0
1000001436	11	3300	101.473	82.2061	35.401	0
1000001436	12	3600	101.502	85.5299	34.2957	0
1000001436	13	3900	101.468	87.5223	33.5459	0
1000001436	14	4200	101.31	91.5266	31.8938	0
1000001436	15	4500	101.169	94.004	30.8248	0
1000001436	16	4800	100.747	100.133	28.1093	0
1000001436	17	5100	100.613	101.766	27.3889	0
1000001436	18	5400	100.232	105.629	25.6992	0
1000001436	19	5700	99.9459	108.385	24.4876	0
1000001436	20	6000	99.8633	109.046	24.1919	0
1000001436	21	6300	99.7335	109.882	23.811	0
1000001436	22	6600	99.3638	112.06	22.8234	0
1000001436	23	6900	99.0946	113.604	22.1537	0
1000001436	24	7200	98.9123	114.617	21.763	0
1000001436	25	7500	98.8937	114.704	21.7651	0
1000001436	26	7800	97.6265	119.855	23.9495	0
1000001436	27	8100	96.9095	122.746	25.2661	0
1000001436	28	8400	95.9044	126.706	27.2038	0
1000001436	29	8700	95.4499	128.407	28.1035	0
1000001436	30	9000	94.9189	130.251	29.1651	0
1000001436	31	9300	94.3859	132.011	30.2527	0
1000001436	32	9600	93.5085	134.872	32.1197	0
1000001436	33	9900	93.1511	136.055	32.9271	0
1000001436	34	10200	92.3586	138.76	34.8344	0
1000001436	35	10500	92.0842	139.748	35.5309	0
1000001436	36	10800	91.7944	140.856	36.2864	0
1000001436	37	11100	91.3627	142.588	37.4112	0
1000001436	38	11400	90.915	144.429	38.5306	0
1000001436	39	11700	90.5454	145.933	39.3457	0
1000001436	40	12000	90.2468	147.077	39.8488	0
1000001436	41	12300	90.0418	147.765	40.0376	0
1000001436	42	12600	89.8768	148.22	40.0428	0
1000001436	43	12900	89.3842	149.392	39.7925	0
1000001436	44	13200	88.0502	152.43	38.869	0
1000001436	45	13500	86.8707	155.099	37.9286	0
1000001436	46	13800	85.9758	157.145	37.126	0
1000001436	47	14100	85.4689	158.342	36.6209	0
1000001436	48	14400	85.1952	159.03	36.32	0
1000001436	49	14700	85.1963	159.05	36.3133	0
1000001436	50	15000	85.9249	160.518	35.9741	0
1000001436	51	15300	85.9249	160.518	35.9741	0
1000001436	52	15600	84.6297	161.341	36.4913	0
1000001436	53	15900	84.6296	161.341	36.4913	0
1000001436	54	16200	84.3887	162.412	36.0828	0
1000001436	55	16500	84.3218	162.617	36.0241	0
1000001436	56	16800	83.8648	163.645	35.8411	0
1000001436	57	17100	83.1651	165.101	35.6265	0
1000001436	58	17400	82.8208	165.756	35.5537	0
1000001436	59	17700	82.5712	166.173	35.5308	0
1000001436	60	18000	82.5259	166.22	35.5411	0
1000001436	61	18300	81.6768	166.787	35.8963	0
1000001436	62	18600	80.1572	167.774	36.5666	0
1000001436	63	18900	80.1563	167.775	36.5669	0
1000001436	64	19200	79.9977	168.473	36.534	0
1000001436	65	19500	79.8903	168.863	36.4964	0
1000001436	66	19800	79.8097	169.055	36.4491	0
1000001436	67	20100	79.5453	169.506	36.2548	0
1000001436	68	20400	78.843	170.565	35.6793	0
1000001436	69	20700	78.212	171.459	35.0984	0
1000001436	70	21000	77.8852	171.884	34.7383	0
1000001436	71	21300	77.4764	172.369	34.2034	0
1000001436	72	21600	76.5508	173.418	32.8757	0
1000001436	73	21900	76.0654	173.961	32.1659	0
1000001436	74	22200	75.8925	174.15	31.9347	0
1000001436	75	22500	75.5732	174.499	31.5588	0
1000001436	76	22800	74.7769	175.382	30.6559	0
1000001436	77	23100	74.5068	175.7	30.3425	0
1000001436	78	23400	74.4391	175.799	30.256	0
1000001436	79	23700	74.2041	176.226	29.9212	0
1000001436	80	24000	74.1124	176.407	29.7908	0
1000001436	81	24300	74.0075	176.627	29.6495	0
1000001436	82	24600	73.7781	177.111	29.3568	0
1000001436	83	24900	73.682	177.301	29.243	0
1000001436	84	25200	73.6287	177.39	29.1888	0
1000001436	85	25500	72.7335	178.722	28.3486	0
1000001808	1	300	110.796	108.633	95.0652	0
1000001808	2	600	110.773	109.009	91.8207	0
1000001808	3	900	110.739	109.178	89.9437	0
1000001808	4	1200	110.64	109.21	88.8197	0
1000001808	5	1500	109.736	109.071	80.2269	0
1000001808	6	1800	109.429	108.873	70.4817	0
1000001808	7	2100	109.425	108.883	70.4571	0
1000001808	8	2400	108.865	110.144	69.3086	0
1000001808	9	2700	108.552	110.888	68.7251	0
1000001808	10	3000	107.236	114.216	66.4838	0
1000001808	11	3300	106.299	116.717	64.9711	0
1000001808	12	3600	105.178	119.859	63.345	0
1000001808	13	3900	104.277	122.496	62.2335	0
1000001808	14	4200	103.198	125.765	61.1809	0
1000001808	15	4500	101.442	131.211	59.8051	0
1000001808	16	4800	100.264	134.936	59.103	0
1000001808	17	5100	99.6509	136.918	58.9522	0
1000001808	18	5400	99.4507	137.595	59.0872	0
1000001808	19	5700	98.4469	141.164	60.7067	0
1000001808	20	6000	97.5338	144.475	62.472	0
1000001808	21	6300	96.805	147.121	64.0719	0
1000001808	22	6600	96.7116	147.394	64.3097	0
1000001808	23	6900	95.9217	149.26	66.5706	0
1000001808	24	7200	95.5447	150.148	67.7574	0
1000001808	25	7500	94.4549	152.852	71.6864	0
1000001808	26	7800	94.3912	153.082	72.0681	0
1000001808	27	8100	94.2638	154.112	74.0269	0
1000001808	28	8400	94.2102	155.406	76.5876	0
1000001808	29	8700	94.2393	155.833	77.4909	0
1000001808	30	9000	94.4546	157.045	80.2106	0
1000001808	31	9300	94.6874	158.045	82.5018	0
1000001808	32	9600	94.7062	158.165	82.7966	0
1000001808	33	9900	94.7609	159.014	85.028	0
1000001808	34	10200	94.8098	159.613	86.5781	0
1000001808	35	10500	94.8434	159.983	87.4833	0
1000001808	36	10800	94.9717	161.096	90.0542	0
1000001808	37	11100	95.1208	162.065	92.1984	0
1000001808	38	11400	95.2761	162.932	94.0142	0
1000001808	39	11700	95.5612	164.347	96.8434	0
1000001808	40	12000	95.676	164.948	97.988	0
1000001808	41	12300	95.86	166.085	100.065	0
1000001808	42	12600	95.9271	166.677	101.128	0
1000001808	43	12900	95.9268	167.063	101.822	0
1000001808	44	13200	95.8538	167.747	103.071	0
1000001808	45	13500	95.7154	168.637	104.735	0
1000001808	46	13800	95.638	168.986	105.419	0
1000001808	47	14100	95.2649	170.429	108.355	0
1000001808	48	14400	95.1579	170.895	109.294	0
1000001808	49	14700	95.1158	171.122	109.721	0
1000001808	50	15000	95.105	171.244	109.914	0
1000001808	51	15300	95.1019	171.681	110.507	0
1000001808	52	15600	95.125	172.271	111.262	0
1000001808	53	15900	95.1775	172.883	112.006	0
1000001808	54	16200	95.2699	173.607	112.854	0
1000001808	55	16500	95.348	174.088	113.403	0
1000001808	56	16800	95.4347	174.555	113.929	0
1000001808	57	17100	95.4347	174.556	113.933	0
1000001808	58	17400	95.3848	174.583	114.319	0
1000001808	59	17700	94.9985	174.802	117.68	0
1000001808	60	18000	94.972	174.822	117.975	0
1000001808	61	18300	94.9191	174.874	118.721	0
1000001808	62	18600	94.7308	175.149	122.675	0
1000001808	63	18900	94.7255	175.165	122.939	0
1000001808	64	19200	94.7215	175.197	123.574	0
1000001808	65	19500	94.7189	175.2	123.618	0
1000001808	66	19800	94.6783	175.224	123.937	0
1000001808	67	20100	94.6141	175.254	124.35	0
1000001808	68	20400	94.2487	175.408	126.498	0
1000001808	69	20700	94.2073	175.41	126.618	0
1000001808	70	21000	93.2938	175.315	128.278	0
1000001808	71	21300	93.0859	175.283	128.639	0
1000001808	72	21600	92.6873	175.202	129.298	0
1000001808	73	21900	92.572	175.174	129.485	0
1000001808	74	22200	92.439	175.136	129.698	0
1000001808	75	22500	92.439	175.136	129.698	0
1000001808	76	22800	92.5583	175.19	129.512	0
1000001808	77	23100	93.1106	175.447	128.641	0
1000001808	78	23400	93.1362	175.467	128.582	0
1000001808	79	23700	93.1947	175.565	128.318	0
1000001808	80	24000	93.2343	175.67	128.044	0
1000001808	81	24300	93.3589	176.138	126.848	0
1000001808	82	24600	93.5053	176.684	125.457	0
1000001808	83	24900	93.5053	176.684	125.457	0
1000001808	84	25200	93.5372	176.659	126.148	0
1000001808	85	25500	93.5417	176.655	126.241	0
1000001893	1	300	106.223	81.2489	66.5222	0
1000001893	2	600	106.479	82.8114	65.3854	0
1000001893	3	900	106.801	84.8406	63.9056	0
1000001893	4	1200	107.093	86.871	62.4152	0
1000001893	5	1500	107.289	88.5506	61.1708	0
1000001893	6	1800	107.464	90.6136	59.6362	0
1000001893	7	2100	107.463	91.1242	59.2624	0
1000001893	8	2400	107.371	91.9298	58.6911	0
1000001893	9	2700	107.195	92.8634	58.0557	0
1000001893	10	3000	106.355	96.6969	55.5207	0
1000001893	11	3300	105.849	99.0023	54.0463	0
1000001893	12	3600	105.177	102.05	52.2061	0
1000001893	13	3900	104.185	106.668	49.556	0
1000001893	14	4200	103.817	108.39	48.6883	0
1000001893	15	4500	103.483	109.912	48.1109	0
1000001893	16	4800	102.593	113.932	46.9687	0
1000001893	17	5100	101.817	117.532	46.1834	0
1000001893	18	5400	101.557	118.832	46.1013	0
1000001893	19	5700	101.246	120.578	46.3444	0
1000001893	20	6000	100.443	125.428	47.5981	0
1000001893	21	6300	100.048	127.883	48.4386	0
1000001893	22	6600	99.6756	130.212	49.4758	0
1000001893	23	6900	99.0767	133.956	51.4318	0
1000001893	24	7200	98.7577	135.865	52.5474	0
1000001893	25	7500	98.5534	136.922	53.2574	0
1000001893	26	7800	98.066	139.176	54.9517	0
1000001893	27	8100	97.7805	140.419	55.9649	0
1000001893	28	8400	97.3824	142.058	57.4165	0
1000001893	29	8700	97.0111	143.562	58.8457	0
1000001893	30	9000	96.4721	145.792	61.1027	0
1000001893	31	9300	96.3481	146.319	61.6977	0
1000001893	32	9600	96.2125	146.909	62.4672	0
1000001893	33	9900	95.9765	148.036	64.0724	0
1000001893	34	10200	95.7894	149.108	65.6506	0
1000001893	35	10500	95.4992	151.364	68.9801	0
1000001893	36	10800	95.4314	152.202	70.1433	0
1000001893	37	11100	95.3622	153.7	72.0401	0
1000001893	38	11400	95.343	154.337	72.7391	0
1000001893	39	11700	95.3159	155.269	73.6007	0
1000001893	40	12000	95.2645	156.85	74.9321	0
1000001893	41	12300	95.2179	157.842	75.7414	0
1000001893	42	12600	95.1794	158.196	76.033	0
1000001893	43	12900	95.0672	158.777	76.5294	0
1000001893	44	13200	94.8052	159.828	77.4549	0
1000001893	45	13500	94.4978	160.867	78.3839	0
1000001893	46	13800	94.3023	161.382	78.8459	0
1000001893	47	14100	94.1238	161.724	79.1485	0
1000001893	48	14400	93.3149	163.044	80.3033	0
1000001893	49	14700	93.0931	163.406	80.6165	0
1000001893	50	15000	93.0578	163.474	80.6694	0
1000001893	51	15300	93.012	163.592	80.7481	0
1000001893	52	15600	92.7006	164.528	81.3331	0
1000001893	53	15900	92.5926	164.86	81.5391	0
1000001893	54	16200	92.4521	165.287	81.8066	0
1000001893	55	16500	92.2356	165.914	82.2144	0
1000001893	56	16800	92.1938	166.001	82.2874	0
1000001893	57	17100	91.6858	166.796	83.1324	0
1000001893	58	17400	91.2163	167.5	83.9219	0
1000001893	59	17700	91.0581	167.717	84.1866	0
1000001893	60	18000	90.6226	168.264	84.9147	0
1000001893	61	18300	90.4905	168.42	85.1398	0
1000001893	62	18600	90.1981	168.741	85.6502	0
1000001893	63	18900	90.1217	168.818	85.79	0
1000001893	64	19200	90.0804	168.852	85.8727	0
1000001893	65	19500	89.8272	169.023	86.4216	0
1000001893	66	19800	89.6785	169.122	86.7605	0
1000001893	67	20100	89.6442	169.145	86.8508	0
1000001893	68	20400	88.9975	169.593	88.8243	0
1000001893	69	20700	88.9661	169.604	88.8998	0
1000001893	70	21000	88.8438	169.612	89.1208	0
1000001893	71	21300	88.7501	169.607	89.2663	0
1000001893	72	21600	88.1871	169.536	90.066	0
1000001893	73	21900	87.5688	169.451	90.95	0
1000001893	74	22200	87.5688	169.451	90.95	0
1000001893	75	22500	87.4927	169.643	90.4302	0
1000001893	76	22800	87.3741	169.975	89.5537	0
1000001893	77	23100	87.3542	170.058	89.3569	0
1000001893	78	23400	87.3374	170.21	89.0489	0
1000001893	79	23700	87.3294	170.411	88.6746	0
1000001893	80	24000	87.3285	171.004	87.619	0
1000001893	81	24300	87.3285	171.004	87.619	0
1000001893	82	24600	86.7893	170.888	87.6136	0
1000001893	83	24900	86.7893	170.888	87.6136	0
1000001893	84	25200	86.8229	170.895	87.5628	0
1000001893	85	25500	88.8285	171.322	84.6461	0
1000001978	1	300	104.091	109.609	65.7602	0
1000001978	2	600	103.325	111.566	62.8752	0
1000001978	3	900	102.211	114.768	58.0608	0
1000001978	4	1200	101.651	116.577	55.2865	0
1000001978	5	1500	100.616	120.552	49.074	0
1000001978	6	1800	100.616	120.553	49.0735	0
1000001978	7	2100	99.7708	123.853	50.1145	0
1000001978	8	2400	99.2499	125.922	50.7919	0
1000001978	9	2700	98.727	128.047	51.5236	0
1000001978	10	3000	97.7537	132.105	52.9922	0
1000001978	11	3300	96.3403	138.162	55.2948	0
1000001978	12	3600	95.4856	141.9	56.7986	0
1000001978	13	3900	95.0302	143.873	57.6606	0
1000001978	14	4200	93.9679	148.409	59.8178	0
1000001978	15	4500	93.5239	150.208	60.7698	0
1000001978	16	4800	93.3308	150.844	61.1995	0
1000001978	17	5100	90.6816	158.763	67.7539	0
1000001978	18	5400	90.4735	159.391	68.3757	0
1000001978	19	5700	90.054	160.586	69.8283	0
1000001978	20	6000	89.8296	161.198	70.7164	0
1000001978	21	6300	89.2921	162.636	73.1502	0
1000001978	22	6600	88.9636	163.524	74.8055	0
1000001978	23	6900	88.4686	164.898	77.5694	0
1000001978	24	7200	88.0525	166.141	80.1647	0
1000001978	25	7500	87.6684	167.408	82.8295	0
1000001978	26	7800	87.376	168.501	85.0768	0
1000001978	27	8100	87.2759	168.926	85.8717	0
1000001978	28	8400	87.0619	169.956	87.6039	0
1000001978	29	8700	86.8989	170.852	89.0176	0
1000001978	30	9000	86.8497	171.158	89.4382	0
1000001978	31	9300	86.7112	172.083	90.5414	0
1000001978	32	9600	86.6114	172.732	91.238	0
1000001978	33	9900	86.3775	174.172	92.6317	0
1000001978	34	10200	86.2986	174.582	92.9579	0
1000001978	35	10500	86.005	175.907	93.7969	0
1000001978	36	10800	85.8126	176.758	94.2684	0
1000001978	37	11100	85.5525	177.923	94.8395	0
1000001978	38	11400	85.3049	179.084	95.3827	0
1000001978	39	11700	85.1214	180.01	95.8268	0
1000001978	40	12000	85.0026	180.666	96.1788	0
1000001978	41	12300	84.8399	181.618	96.768	0
1000001978	42	12600	84.6773	182.55	97.4289	0
1000001978	43	12900	84.6005	182.918	97.7564	0
1000001978	44	13200	84.1987	184.588	99.5197	0
1000001978	45	13500	83.8446	186.04	101.091	0
1000001978	46	13800	83.7477	186.394	101.45	0
1000001978	47	14100	83.5811	186.922	101.928	0
1000001978	48	14400	83.1705	188.167	102.975	0
1000001978	49	14700	83.0929	188.399	103.149	0
1000001978	50	15000	82.9253	188.896	103.47	0
1000001978	51	15300	82.7413	189.447	103.815	0
1000001978	52	15600	82.7082	189.55	103.889	0
1000001978	53	15900	82.6208	189.838	104.135	0
1000001978	54	16200	82.5767	189.991	104.295	0
1000001978	55	16500	82.561	190.051	104.393	0
1000001978	56	16800	82.4518	190.492	105.445	0
1000001978	57	17100	82.4308	190.535	105.611	0
1000001978	58	17400	81.9322	190.995	109.229	0
1000001978	59	17700	81.7419	191.184	110.803	0
1000001978	60	18000	81.7419	191.184	110.803	0
1000001978	61	18300	81.6065	191.209	110.773	0
1000001978	62	18600	81.1304	191.295	110.666	0
1000001978	63	18900	81.1304	191.295	110.666	0
1000001978	64	19200	81.392	191.268	109.815	0
1000001978	65	19500	81.392	191.268	109.815	0
1000001978	66	19800	80.833	191.236	110.828	0
1000001978	67	20100	80.7614	191.229	110.947	0
1000001978	68	20400	80.2955	191.172	111.646	0
1000001978	69	20700	80.1314	191.144	111.869	0
1000001978	70	21000	78.6034	190.82	113.812	0
1000001978	71	21300	78.1775	190.723	114.353	0
1000001978	72	21600	77.2858	190.505	115.477	0
1000001978	73	21900	77.2858	190.505	115.477	0
1000001978	74	22200	77.318	190.511	115.316	0
1000001978	75	22500	77.6095	190.568	113.893	0
1000001978	76	22800	77.9254	190.637	112.426	0
1000001978	77	23100	78.0387	190.671	111.913	0
1000001978	78	23400	78.2818	190.766	110.829	0
1000001978	79	23700	78.3046	190.782	110.72	0
1000001978	80	24000	78.3311	190.816	110.571	0
1000001978	81	24300	78.4468	191.009	109.844	0
1000001978	82	24600	78.4659	191.049	109.693	0
1000001978	83	24900	78.5057	191.169	109.248	0
1000001978	84	25200	78.5042	191.17	109.242	0
1000001978	85	25500	78.12	191.269	108.691	0
1000002063	1	300	99.0501	129.418	54.5895	0
1000002063	2	600	98.1597	131.491	54.1329	0
1000002063	3	900	97.6278	132.744	53.9135	0
1000002063	4	1200	95.0974	138.787	53.1582	0
1000002063	5	1500	94.1912	141.01	53.0519	0
1000002063	6	1800	93.9157	141.752	53.218	0
1000002063	7	2100	93.1816	143.985	54.3686	0
1000002063	8	2400	92.6491	145.77	55.5922	0
1000002063	9	2700	91.371	150.622	59.567	0
1000002063	10	3000	89.7386	157.893	65.9449	0
1000002063	11	3300	89.529	158.922	66.8416	0
1000002063	12	3600	89.3727	159.663	67.4332	0
1000002063	13	3900	88.6982	162.841	69.8162	0
1000002063	14	4200	88.3898	164.337	70.9223	0
1000002063	15	4500	88.3872	164.344	70.9215	0
1000002063	16	4800	88.1385	164.802	70.3799	0
[truncated: 3,635 more rows]
