# Supplementary material for: Filopodia-based contact stimulation of cell migration drives tissue morphogenesis
Source: Nat Commun. 2021 Feb 4;12:791. doi: 10.1038/s41467-020-20362-2 (PMC7862658; doi:10.1038/s41467-020-20362-2)
Supplement: Supplementary file 26 — Supplementary Data 2 [file 41467_2020_20362_MOESM26_ESM.zip › Excel sheets for track quantification/3_Projektor 2 new X.xlsx]

## Sheet: Input,sort for E
1000001178	1	300	93.5478	36.1167	51.4776	0
1000000497	1	300	81.641	39.7378	12.27	0
1000001178	2	600	95.1103	40.4924	49.1927	0
1000000497	2	600	83.6235	44.8145	9.91881	0
1000001178	3	900	96.9634	45.6155	46.6123	0
1000000497	3	900	84.6039	47.3392	8.76129	0
1000001178	4	1200	98.4354	49.7026	44.6237	0
1000001348	1	300	108.081	50.2757	90.2162	0			Yellow=	Input
1000000497	4	1200	85.7641	50.3961	7.33712	0			Paste data from Excel Sheet 1_Projector 1 new Y.xls
1000001178	5	1500	99.2998	52.198	43.4387	0
1000001178	6	1800	99.3972	52.5856	43.2582	0			Sort for Column E
1000001348	2	600	109.179	53.8747	85.0046	0
1000001178	7	2100	99.6203	54.054	42.5885	0
1000000497	5	1500	87.1568	54.1376	5.58198	0
1000000497	6	1800	87.1874	54.2793	5.48898	0			For output: See tab below
1000000497	7	2100	87.2287	55.3614	4.53863	0
1000000582	1	300	86.508	55.6593	6.67897	0
1000001178	8	2400	99.8202	55.6884	41.8682	0
1000001348	3	900	110.093	56.4607	81.4186	0
1000000497	8	2400	87.2853	57.2193	2.85663	0
1000001348	4	1200	110.415	57.3696	80.2849	0
1000000582	2	600	86.2675	57.8296	3.0886	0
1000001178	9	2700	100.081	58.1303	40.8485	0
1000001348	5	1500	110.715	58.308	79.2871	0
1000000497	9	2700	87.3463	58.3876	1.80166	0
1000001348	6	1800	110.78	58.6011	79.0749	0
1000001436	1	300	98.6695	58.6687	42.3831	0
1000000582	3	900	86.1731	58.842	1.36699	0
1000001348	7	2100	110.864	59.2745	78.7797	0
1000001263	1	300	107.595	59.698	75.2715	0
1000001008	1	300	67.3342	61.094	-123.678	0
1000001436	2	600	99.2689	61.2142	40.9247	0
1000001263	2	600	107.903	61.2342	73.6841	0
1000000582	4	1200	85.9902	61.4845	-3.25155	0
1000001436	3	900	99.3991	61.7588	40.6623	0
1000000497	10	3000	87.6447	61.849	-1.25164	0
1000001348	8	2400	111.13	62.3419	77.7036	0
1000001178	10	3000	100.584	62.9026	38.9787	0
1000001436	4	1200	99.7128	63.0911	40.1651	0
1000001008	2	600	67.3287	63.4679	-125.251	0
1000000497	11	3300	87.9313	64.1532	-3.17169	0
1000001348	9	2700	111.261	64.4774	76.9744	0
1000001436	5	1500	100.05	64.6073	39.6852	0
1000000582	5	1500	85.9563	64.6625	-8.82599	0
1000000582	6	1800	85.9593	64.7096	-8.86698	0
1000001263	3	900	108.65	64.7223	70.1118	0
1000000582	7	2100	86.0563	65.7483	-9.17381	0
1000001093	1	300	79.5933	65.774	-25.1007	0
1000001178	11	3300	100.906	65.8082	37.9571	0
1000001436	6	1800	100.308	65.9357	39.3227	0
1000001263	4	1200	108.973	66.2731	68.5396	0
1000001008	3	900	67.3441	66.7421	-127.359	0
1000000582	8	2400	86.1815	66.9509	-9.45545	0
1000001263	5	1500	109.069	66.9541	67.8577	0
1000001348	10	3000	111.338	67.1694	76.0282	0
1000001436	7	2100	100.504	67.2358	39.0066	0
1000000497	12	3600	88.5198	67.8017	-5.96298	0
1000001178	12	3600	101.181	68.1672	37.2793	0
1000001348	11	3300	111.312	68.4826	75.5172	0
1000001263	6	1800	109.196	68.6058	66.2418	0
1000001436	8	2400	100.655	68.7131	38.6656	0
1000001263	7	2100	109.207	69.1591	65.7431	0
1000001263	8	2400	109.178	69.548	65.4526	0
1000001093	2	600	80.4411	69.6413	-26.4287	0
1000001178	13	3900	101.522	70.9712	36.6664	0
1000001008	4	1200	67.4065	71.1763	-130.076	0
1000000582	9	2700	86.6668	71.1926	-10.2806	0
1000000497	13	3900	89.3504	72.1701	-8.99339	0
1000001263	9	2700	108.849	72.1746	63.7454	0
1000001348	12	3600	111.079	72.4969	73.8046	0
1000001093	3	900	81.0406	72.5689	-27.4417	0
1000001436	9	2700	100.973	73.2196	37.6214	0
1000000753	1	300	90.7729	73.4593	8.0885	0
1000001093	4	1200	81.2721	74.0144	-27.973	0
1000001178	14	4200	101.916	74.1788	36.1484	0
1000000753	2	600	90.6505	74.8082	6.66588	0
1000001008	5	1500	67.5041	75.0948	-132.305	0
1000000497	14	4200	90.0868	75.6827	-11.1232	0
1000000582	10	3000	87.2267	75.762	-11.0976	0
1000001263	10	3000	108.38	76.0309	61.2972	0
1000001093	5	1500	81.5712	76.6761	-29.02	0
1000001348	13	3900	110.801	76.8379	71.903	0
1000001008	6	1800	67.5843	77.221	-133.348	0
1000000753	3	900	90.4557	77.2461	4.11413	0
1000000582	11	3300	87.5533	78.1762	-11.4944	0
1000001178	15	4500	102.409	78.2795	35.6511	0
1000001093	6	1800	81.696	78.3056	-29.7006	0
1000001263	11	3300	108.109	78.3885	59.8371	0
1000001008	7	2100	67.6592	78.5065	-133.809	0
1000001348	14	4200	110.686	78.5461	71.1601	0
1000000497	15	4500	90.8447	79.1417	-12.8744	0
1000001093	7	2100	81.748	79.6542	-30.3101	0
1000000923	1	300	74.8241	79.8369	-144.072	0
1000001436	10	3000	101.409	80.4879	35.8811	0
1000000753	4	1200	90.2466	80.4934	0.756928	0
1000001008	8	2400	67.8346	80.6649	-134.326	0
1000001093	8	2400	81.7582	80.8281	-30.8886	0
1000001178	16	4800	102.727	81.1358	35.381	0
1000001893	1	300	106.223	81.2489	66.5222	0
1000000923	2	600	74.4429	81.5723	-144.88	0
1000001093	9	2700	81.746	81.624	-31.3266	0
1000000497	16	4800	91.4362	81.8465	-13.9447	0
1000000582	12	3600	88.1186	81.9967	-12.0778	0
1000001348	15	4500	110.441	82.1097	69.6539	0
1000001436	11	3300	101.473	82.2061	35.401	0
1000000753	5	1500	90.1289	82.6268	-1.39714	0
1000001893	2	600	106.479	82.8114	65.3854	0
1000000753	6	1800	90.0571	83.7484	-2.47575	0
1000001263	12	3600	107.543	83.8069	56.5648	0
1000000497	17	5100	91.9614	84.3483	-14.6396	0
1000001178	17	5100	103.085	84.8015	35.0813	0
1000001893	3	900	106.801	84.8406	63.9056	0
1000000753	7	2100	89.9659	84.9039	-3.52206	0
1000004452	1	300	101.262	85.1859	49.45	0
1000001008	9	2700	68.2784	85.2016	-135.18	0
1000000923	3	900	73.6679	85.2162	-146.611	0
1000000753	8	2400	89.927	85.2818	-3.82891	0
1000000497	18	5400	92.1736	85.487	-14.7591	0
1000001436	12	3600	101.502	85.5299	34.2957	0
1000001178	18	5400	103.125	85.5894	35.001	0
1000001348	16	4800	110.204	85.6824	68.2031	0
1000000753	9	2700	89.8513	85.8754	-4.24686	0
1000001893	4	1200	107.093	86.871	62.4152	0
1000000838	1	300	75.9204	86.9711	-106.078	0
1000001348	17	5100	110.105	87.064	67.702	0
1000001008	10	3000	68.5307	87.3056	-135.535	0
1000000582	13	3900	88.9415	87.3325	-12.8611	0
1000001436	13	3900	101.468	87.5223	33.5459	0
1000001093	10	3000	81.6186	87.7756	-34.9819	0
1000001263	13	3900	107.179	87.8182	54.2197	0
1000001893	5	1500	107.289	88.5506	61.1708	0
1000000497	19	5700	92.675	88.577	-14.6234	0
1000001348	18	5400	109.968	88.7181	67.1967	0
1000004537	1	300	96.2371	88.7225	18.3614	0
1000001093	11	3300	81.6042	88.9803	-35.764	0
1000004452	2	600	101.659	89.0149	47.8994	0
1000001178	19	5700	103.138	89.1846	34.5349	0
1000000838	2	600	75.2978	89.2095	-107.43	0
1000001263	14	4200	106.994	90.0348	53.038	0
1000000923	4	1200	72.6739	90.1723	-149.029	0
1000004537	2	600	95.3996	90.3503	15.6783	0
1000000497	20	6000	92.9541	90.5282	-14.3729	0
1000001893	6	1800	107.464	90.6136	59.6362	0
1000001893	7	2100	107.463	91.1242	59.2624	0
1000001436	14	4200	101.31	91.5266	31.8938	0
1000001263	15	4500	106.852	91.7458	52.2801	0
1000000582	14	4200	89.6535	91.9042	-13.5245	0
1000001893	8	2400	107.371	91.9298	58.6911	0
1000004452	3	900	101.953	92.1662	46.6447	0
1000001348	19	5700	109.648	92.2151	66.2377	0
1000004537	3	900	94.4151	92.427	12.2603	0
1000001093	12	3600	81.5897	92.7361	-38.437	0
1000000838	3	900	74.3137	92.8576	-109.66	0
1000001893	9	2700	107.195	92.8634	58.0557	0
1000000497	21	6300	93.2721	93.1392	-13.835	0
1000004622	1	300	88.8473	93.19	-11.0853	0
1000001178	20	6000	103.086	93.4539	33.9248	0
1000000923	5	1500	72.0599	93.5521	-150.713	0
1000000753	10	3000	88.8937	93.8297	-9.52697	0
1000001263	16	4800	106.667	93.9155	51.5297	0
1000001436	15	4500	101.169	94.004	30.8248	0
1000004537	4	1200	93.6678	94.1543	9.49124	0
1000001008	11	3300	69.5722	94.7787	-136.724	0
1000001348	20	6000	109.354	95.2124	65.4408	0
1000004452	4	1200	102.173	95.3628	45.4016	0
1000000667	1	300	83.181	95.657	-43.2041	0
1000000923	6	1800	71.7091	95.8628	-151.863	0
1000004537	5	1500	92.9709	95.9132	6.81891	0
1000004622	2	600	87.9451	96.0255	-13.9107	0
1000001348	21	6300	109.255	96.0271	65.2216	0
1000000497	22	6600	93.5889	96.1517	-13.069	0
1000000753	11	3300	88.6764	96.1791	-11.0086	0
1000001893	10	3000	106.355	96.6969	55.5207	0
1000004537	6	1800	92.654	96.7802	5.6559	0
1000001263	17	5100	106.406	96.8862	50.7321	0
1000004452	5	1500	102.2	96.9839	44.7942	0
1000004537	7	2100	92.5269	97.1615	5.29764	0
1000000667	2	600	81.9712	97.2306	-45.6934	0
1000001008	12	3600	70.0046	97.6955	-137.175	0
1000001093	13	3900	81.6408	97.8924	-42.2079	0
1000000923	7	2100	71.4768	97.955	-152.872	0
1000000667	3	900	81.2297	98.2138	-47.2948	0
1000000582	15	4500	90.6265	98.2383	-14.454	0
1000001178	21	6300	102.958	98.509	33.138	0
1000004622	3	900	87.0868	98.8155	-16.8162	0
1000001893	11	3300	105.849	99.0023	54.0463	0
1000000497	23	6900	93.8555	99.1066	-12.2223	0
1000000838	4	1200	72.677	99.2736	-113.662	0
1000004622	4	1200	86.8611	99.4793	-17.5916	0
1000001263	18	5400	106.166	99.4933	50.2161	0
1000004452	6	1800	102.09	99.5131	43.8818	0
1000001348	22	6600	108.722	99.7986	64.181	0
1000004537	8	2400	91.7101	99.8247	3.48592	0
1000000667	4	1200	79.9765	99.9253	-50.144	0
1000001436	16	4800	100.747	100.133	28.1093	0
1000001178	22	6600	102.872	100.362	32.813	0
1000001093	14	4200	81.6888	100.44	-44.093	0
1000004537	9	2700	91.5326	100.5	3.13124	0
1000000582	16	4800	90.9578	100.573	-14.8281	0
1000004622	5	1500	86.3342	100.839	-19.38	0
1000000753	12	3600	88.3459	101.053	-13.8332	0
1000000497	24	7200	94.0149	101.297	-11.5378	0
1000001348	23	6900	108.498	101.349	63.7478	0
1000000582	17	5100	91.0383	101.385	-15.0015	0
1000000923	8	2400	71.2213	101.475	-154.483	0
1000001436	17	5100	100.613	101.766	27.3889	0
1000001893	12	3600	105.177	102.05	52.2061	0
1000000838	5	1500	71.9846	102.217	-115.485	0
1000001348	24	7200	108.367	102.252	63.4964	0
1000000497	25	7500	94.0563	102.331	-11.1792	0
1000000667	5	1500	78.2498	102.47	-54.43	0
1000000582	18	5400	91.0835	102.494	-15.3193	0
1000004537	10	3000	91.0898	102.52	2.39084	0
1000004452	7	2100	101.819	102.878	42.6903	0
1000000753	13	3900	88.2631	102.972	-14.8023	0
1000001348	25	7500	108.229	103.231	63.231	0
1000000667	6	1800	77.5351	103.684	-56.349	0
1000000497	26	7800	94.0577	103.707	-10.6521	0
1000004622	6	1800	85.2387	103.734	-23.3132	0
1000001178	23	6900	102.634	103.735	32.1576	0
1000000838	6	1800	71.6386	103.889	-116.441	0
1000001348	26	7800	108.132	103.97	63.0434	0
1000001008	13	3900	70.9845	104.066	-138.086	0
1000001263	19	5700	105.717	104.113	49.5563	0
1000004622	7	2100	85.0261	104.359	-24.0518	0
1000004707	1	300	79.5037	104.475	-72.2147	0
1000000923	9	2700	71.1059	104.536	-155.772	0
1000000497	27	8100	94.0211	104.649	-10.2578	0
1000004452	8	2400	101.607	104.652	42.0681	0
1000001178	24	7200	102.519	104.872	31.9276	0
1000004622	8	2400	84.8545	104.941	-24.5308	0
1000000582	19	5700	91.096	105.168	-16.2032	0
1000000753	14	4200	88.216	105.266	-15.7322	0
1000004452	9	2700	101.434	105.576	41.7456	0
1000001436	18	5400	100.232	105.629	25.6992	0
1000001093	15	4500	81.8434	105.795	-48.0442	0
1000001348	27	8100	107.883	106.008	62.5665	0
1000000667	7	2100	76.3796	106.023	-59.6801	0
1000000497	28	8400	93.9039	106.218	-9.54999	0
1000000497	29	8700	93.8616	106.491	-9.40587	0
1000001893	13	3900	104.185	106.668	49.556	0
1000005049	1	300	76.7672	106.706	-93.7482	0
1000000582	20	6000	91.0565	106.822	-16.797	0
1000001348	28	8400	107.789	106.847	62.3988	0
1000001178	25	7500	102.218	107.139	31.4731	0
1000001348	29	8700	107.749	107.274	62.3507	0
1000004707	2	600	78.2926	107.321	-72.7899	0
1000004537	11	3300	90.063	107.644	0.803464	0
1000000667	8	2400	75.7366	107.662	-61.7112	0
1000000753	15	4500	88.2017	107.728	-16.5323	0
1000001093	16	4800	81.9282	107.799	-49.4645	0
1000001263	20	6000	105.321	107.98	49.1383	0
1000001008	14	4200	71.5831	108.02	-138.501	0
1000001178	26	7800	102.043	108.245	31.2868	0
1000004792	1	300	96.0542	108.295	31.8804	0
1000000838	7	2100	70.8473	108.362	-118.79	0
1000001436	19	5700	99.9459	108.385	24.4876	0
1000001893	14	4200	103.817	108.39	48.6883	0
1000001808	1	300	110.796	108.633	95.0652	0
1000001263	21	6300	105.226	108.735	49.1243	0
1000000497	30	9000	93.341	108.771	-8.02694	0
1000004622	9	2700	83.8384	108.828	-26.9795	0
1000001808	6	1800	109.429	108.873	70.4817	0
1000001808	7	2100	109.425	108.883	70.4571	0
1000001808	2	600	110.773	109.009	91.8207	0
1000001348	30	9000	107.602	109.019	62.2911	0
1000001436	20	6000	99.8633	109.046	24.1919	0
1000001808	5	1500	109.736	109.071	80.2269	0
1000001808	3	900	110.739	109.178	89.9437	0
1000001808	4	1200	110.64	109.21	88.8197	0
1000004452	10	3000	100.565	109.237	40.4474	0
1000000582	21	6300	90.9297	109.254	-17.7207	0
1000000667	9	2700	75.208	109.494	-63.5551	0
1000001178	27	8100	101.794	109.591	31.138	0
1000001978	1	300	104.091	109.609	65.7602	0
1000000838	8	2400	70.6754	109.726	-119.401	0
1000001263	22	6600	105.063	109.764	49.2336	0
1000001348	31	9300	107.536	109.787	62.3199	0
1000001436	21	6300	99.7335	109.882	23.811	0
1000001893	15	4500	103.483	109.912	48.1109	0
1000001093	17	5100	82.0411	109.945	-50.874	0
1000004537	12	3600	89.6255	110.038	0.220295	0
1000001808	8	2400	108.865	110.144	69.3086	0
1000001178	28	8400	101.639	110.327	31.1297	0
1000000497	31	9300	92.927	110.593	-6.89407	0
1000004707	3	900	76.833	110.772	-73.4939	0
1000001808	9	2700	108.552	110.888	68.7251	0
1000001178	29	8700	101.49	110.948	31.2169	0
1000005049	2	600	75.4023	111.006	-94.7425	0
1000004452	11	3300	100.09	111.105	39.7562	0
1000004622	10	3000	83.272	111.257	-28.3447	0
1000001093	18	5400	82.1313	111.333	-51.6781	0
1000000582	22	6600	90.7747	111.459	-18.5551	0
1000001978	2	600	103.325	111.566	62.8752	0
1000000923	10	3000	71.0441	111.644	-158.499	0
1000001348	32	9600	107.365	111.694	62.54	0
1000004792	2	600	95.3158	111.851	29.0635	0
1000004537	13	3900	89.31	112.015	-0.0403574	0
1000001436	22	6600	99.3638	112.06	22.8234	0
1000004707	4	1200	76.2951	112.071	-73.7428	0
1000000497	32	9600	92.5351	112.401	-5.75131	0
1000004707	5	1500	76.097	112.587	-73.8169	0
1000001008	15	4500	72.268	112.778	-138.69	0
1000000753	16	4800	88.2088	112.795	-17.9368	0
1000001348	33	9900	107.256	112.844	62.7538	0
1000001263	23	6900	104.468	113.135	49.8206	0
1000000923	11	3300	71.0966	113.139	-158.935	0
1000004452	12	3600	99.4989	113.292	38.9018	0
1000001178	30	9000	100.849	113.467	31.831	0
1000000582	23	6900	90.6073	113.479	-19.2712	0
1000001093	19	5700	82.294	113.5	-52.7581	0
1000004792	3	900	94.961	113.542	27.6678	0
1000001436	23	6900	99.0946	113.604	22.1537	0
1000000838	9	2700	70.3758	113.785	-120.86	0
1000000497	33	9900	92.2513	113.817	-4.85147	0
1000001348	34	10200	107.157	113.85	63.0408	0
1000000753	17	5100	88.2054	113.922	-18.197	0
1000001893	16	4800	102.593	113.932	46.9687	0
1000000667	10	3000	74.2282	114.053	-67.4881	0
1000005049	3	900	74.4137	114.214	-95.393	0
1000001808	10	3000	107.236	114.216	66.4838	0
1000004878	1	300	90.5294	114.545	1.31858	0
1000004707	6	1800	75.3903	114.615	-74.024	0
1000001436	24	7200	98.9123	114.617	21.763	0
1000001436	25	7500	98.8937	114.704	21.7651	0
1000001978	3	900	102.211	114.768	58.0608	0
1000004878	2	600	89.9055	114.821	-0.151644	0
1000001008	16	4800	72.5684	115.119	-138.476	0
1000003256	1	300	77.3596	115.174	-149.27	0
1000004878	3	900	88.9411	115.291	-2.48938	0
1000004622	11	3300	82.4456	115.307	-30.333	0
1000000497	34	10200	91.9412	115.488	-3.79073	0
1000000753	18	5400	88.1796	115.571	-18.4853	0
1000001178	31	9300	100.306	115.591	32.4141	0
1000001348	35	10500	106.975	115.645	63.7004	0
1000000582	24	7200	90.4145	115.696	-19.9622	0
1000000582	25	7500	90.4026	115.886	-19.9546	0
1000000667	11	3300	73.9537	115.918	-68.8226	0
1000004792	4	1200	94.4167	116.002	25.5205	0
1000001093	20	6000	82.4916	116.025	-53.8566	0
1000001263	24	7200	103.901	116.232	50.4587	0
1000004878	4	1200	87.0971	116.322	-7.2623	0
1000001978	4	1200	101.651	116.577	55.2865	0
1000004707	7	2100	74.7455	116.655	-74.2141	0
1000004878	5	1500	86.5934	116.677	-8.56963	0
1000001808	11	3300	106.299	116.717	64.9711	0
1000000753	19	5700	88.1378	116.774	-18.6306	0
1000004792	5	1500	94.1992	116.87	24.6864	0
1000001178	32	9600	99.9667	116.923	32.8046	0
1000004792	6	1800	94.1325	117.022	24.4756	0
1000001348	36	10800	106.828	117.134	64.3305	0
1000000582	26	7800	90.3541	117.306	-19.3662	0
1000001008	17	5100	72.8126	117.424	-137.807	0
1000000923	12	3600	71.4361	117.462	-159.75	0
1000000497	35	10500	91.5778	117.529	-2.49645	0
1000001893	17	5100	101.817	117.532	46.1834	0
1000001263	25	7500	103.639	117.591	50.8033	0
1000003256	2	600	76.0303	117.644	-150.668	0
1000004878	6	1800	85.4415	117.651	-11.4732	0
1000005049	4	1200	73.3592	117.824	-95.9219	0
1000004878	7	2100	85.1312	117.95	-12.2587	0
1000001348	37	11100	106.748	117.962	64.7355	0
1000004878	8	2400	85.1237	117.969	-12.2702	0
1000004792	7	2100	93.4574	118.022	22.5182	0
1000004792	8	2400	93.4574	118.022	22.5182	0
1000001093	21	6300	82.6481	118.211	-54.6652	0
1000001178	33	9900	99.6013	118.357	33.2298	0
1000001893	18	5400	101.557	118.832	46.1013	0
1000000497	36	10800	91.3323	118.883	-1.64227	0
1000004622	12	3600	81.7812	118.998	-31.9439	0
1000000753	20	6000	88.005	119.175	-18.7915	0
1000004878	9	2700	84.9608	119.207	-12.0028	0
1000001093	22	6600	82.6911	119.253	-54.9376	0
1000001348	38	11400	106.623	119.336	65.4871	0
1000003256	3	900	75.1665	119.338	-151.529	0
1000000497	37	11100	91.2174	119.442	-1.29663	0
1000001008	18	5400	72.9914	119.551	-136.708	0
1000000667	12	3600	73.6276	119.6	-70.8874	0
1000004537	14	4200	88.2071	119.666	-0.459846	0
1000001436	26	7800	97.6265	119.855	23.9495	0
1000001808	12	3600	105.178	119.859	63.345	0
1000001178	34	10200	99.1927	119.933	33.6796	0
1000001093	23	6900	82.6755	120.077	-55.0184	0
1000003256	4	1200	74.754	120.27	-151.828	0
1000004452	13	3900	97.5784	120.297	36.0365	0
1000004707	8	2400	73.7329	120.302	-74.5477	0
1000001978	5	1500	100.616	120.552	49.074	0
1000001978	6	1800	100.616	120.553	49.0735	0
1000001893	19	5700	101.246	120.578	46.3444	0
1000001263	26	7800	103.014	120.67	51.7259	0
1000000838	10	3000	70.0289	120.892	-123.104	0
1000005049	5	1500	72.5192	120.96	-96.1499	0
1000004878	10	3000	84.7481	121.033	-11.5497	0
1000001178	35	10500	98.8367	121.256	34.0234	0
1000001093	24	7200	82.5615	121.469	-54.9521	0
1000000497	38	11400	90.7533	121.519	-0.0297807	0
1000000582	27	8100	90.2439	121.546	-17.3989	0
1000000582	28	8400	90.2433	121.547	-17.3989	0
1000000497	39	11700	90.749	121.56	-0.0109652	0
1000005135	1	300	75.9567	121.724	-110.845	0
1000001348	39	11700	106.414	121.798	66.8919	0
1000004792	9	2700	92.9321	121.818	24.1983	0
1000001178	36	10800	98.6235	121.994	34.1777	0
1000004707	9	2700	73.3629	122.041	-74.7122	0
1000000753	21	6300	87.7784	122.339	-18.8615	0
1000001808	13	3900	104.277	122.496	62.2335	0
1000004452	14	4200	96.9569	122.549	35.1056	0
1000000497	40	12000	90.7532	122.633	0.324262	0
1000004622	13	3900	81.1964	122.677	-33.3317	0
1000000667	13	3900	73.4688	122.714	-72.3052	0
1000001436	27	8100	96.9095	122.746	25.2661	0
1000001263	27	8100	102.531	122.988	52.4822	0
1000001093	25	7500	82.3485	123.023	-54.7148	0
1000003256	5	1500	73.5591	123.409	-152.306	0
1000003429	1	300	80.4717	123.629	-178.904	0
1000001348	40	12000	106.263	123.695	67.9867	0
1000000582	29	8700	87.8086	123.743	-19.0937	0
1000005049	6	1800	71.8734	123.746	-96.1055	0
1000001978	7	2100	99.7708	123.853	50.1145	0
1000000923	13	3900	72.0486	123.984	-160.732	0
1000005220	1	300	84.8375	124.081	-30.0382	0
1000004452	15	4500	96.5149	124.089	34.4997	0
1000004537	15	4500	87.6014	124.122	-0.532788	0
1000001348	41	12300	106.211	124.337	68.3565	0
1000004707	10	3000	73.0522	124.419	-74.9396	0
1000001263	28	8400	102.208	124.477	53.0095	0
1000001093	26	7800	82.0265	124.66	-54.3045	0
1000001178	37	11100	97.7925	124.741	34.6386	0
1000001008	19	5700	73.3998	124.887	-133.059	0
1000000582	30	9000	86.5036	124.927	-20.0476	0
1000000582	31	9300	86.5033	124.927	-20.0474	0
1000001263	29	8700	102.084	124.998	53.219	0
1000004622	14	4200	80.8573	125.111	-34.0588	0
1000005220	2	600	82.8061	125.165	-30.1216	0
1000005220	3	900	82.8023	125.169	-30.1192	0
1000000753	22	6600	87.5131	125.28	-18.7567	0
1000000838	11	3300	69.916	125.373	-124.245	0
1000001893	20	6000	100.443	125.428	47.5981	0
1000001348	42	12600	106.118	125.465	69.0117	0
1000000497	41	12300	90.7748	125.507	1.19888	0
1000005049	7	2100	71.5443	125.631	-95.8762	0
1000001808	14	4200	103.198	125.765	61.1809	0
1000001093	27	8100	81.7215	125.766	-53.9008	0
1000003429	2	600	79.4215	125.804	-179.094	0
1000004878	11	3300	84.2413	125.85	-10.2725	0
1000001978	8	2400	99.2499	125.922	50.7919	0
1000000582	32	9600	86.361	125.956	-18.6187	0
1000001178	38	11400	97.4168	126.003	34.8252	0
1000001263	30	9000	101.796	126.119	53.7256	0
1000005220	4	1200	82.4636	126.121	-29.146	0
1000001348	43	12900	106.049	126.293	69.5209	0
1000001093	28	8400	81.4463	126.447	-53.5346	0
1000003256	6	1800	72.4813	126.591	-152.504	0
1000005135	2	600	73.8961	126.609	-114.828	0
1000001436	28	8400	95.9044	126.706	27.2038	0
1000004792	10	3000	92.2609	126.773	26.3559	0
1000001008	20	6000	73.5505	126.869	-131.41	0
1000000497	42	12600	90.7775	126.879	1.60613	0
1000000923	14	4200	72.3561	126.881	-161.073	0
1000001348	44	13200	105.995	126.952	69.9783	0
1000001263	31	9300	101.571	126.989	54.154	0
1000001178	39	11700	97.094	127.151	34.9682	0
1000000667	14	4200	73.3602	127.494	-74.0536	0
1000000497	43	12900	90.7625	127.588	1.8069	0
1000003429	3	900	78.5656	127.606	-179.268	0
1000001348	45	13500	105.939	127.68	70.5672	0
1000004878	12	3600	84.0615	127.701	-9.78558	0
1000001893	21	6300	100.048	127.883	48.4386	0
1000000753	23	6900	87.2108	127.952	-18.4491	0
1000005135	3	900	73.3862	127.956	-115.774	0
1000001978	9	2700	98.727	128.047	51.5236	0
1000001263	32	9600	101.285	128.132	54.7697	0
1000000582	33	9900	86.0922	128.231	-15.4659	0
1000004792	11	3300	92.0424	128.263	26.9346	0
1000001178	40	12000	96.8067	128.277	35.091	0
1000000497	44	13200	90.7168	128.356	2.01316	0
1000001436	29	8700	95.4499	128.407	28.1035	0
1000005220	5	1500	81.7016	128.427	-26.7835	0
1000001348	46	13800	105.877	128.619	71.4401	0
1000000838	12	3600	69.9277	128.817	-124.758	0
1000004878	13	3900	83.9364	129.107	-9.43732	0
1000004537	16	4800	86.9404	129.336	-0.412343	0
1000002063	1	300	99.0501	129.418	54.5895	0
1000000753	24	7200	86.9783	129.538	-18.0617	0
1000000497	45	13500	90.6009	129.542	2.32205	0
1000005135	4	1200	72.7863	129.799	-116.678	0
1000001178	41	12300	96.4567	129.811	35.2531	0
1000005305	1	300	77.4904	129.833	-71.1939	0
1000004452	16	4800	94.8312	129.878	32.3367	0
1000001093	29	8700	79.6762	130.025	-51.1096	0
1000001893	22	6600	99.6756	130.212	49.4758	0
1000001436	30	9000	94.9189	130.251	29.1651	0
1000001263	33	9900	100.761	130.376	56.0714	0
1000005049	8	2400	70.9564	130.455	-94.9277	0
1000000923	15	4500	72.7898	130.573	-161.382	0
1000000497	46	13800	90.456	130.579	2.58983	0
1000001348	47	14100	105.793	130.588	73.4384	0
1000001093	30	9000	79.2538	130.845	-50.5141	0
1000003256	7	2100	71.2377	130.846	-152.406	0
1000004622	15	4500	80.1237	130.979	-35.4183	0
1000000582	34	10200	85.8423	131.027	-11.6259	0
1000004707	11	3300	72.4967	131.095	-75.5474	0
1000001808	15	4500	101.442	131.211	59.8051	0
1000001263	34	10200	100.573	131.32	56.6828	0
1000005220	6	1800	80.8353	131.364	-23.7811	0
1000002063	2	600	98.1597	131.491	54.1329	0
1000005305	2	600	76.7267	131.521	-72.707	0
1000000753	25	7500	86.5891	131.674	-17.2166	0
1000001348	48	14400	105.782	131.846	74.7953	0
1000004792	12	3600	91.4488	131.9	28.1435	0
1000001436	31	9300	94.3859	132.011	30.2527	0
1000001093	31	9300	78.6136	132.057	-49.6027	0
1000000582	35	10500	85.7553	132.096	-10.2203	0
1000001978	10	3000	97.7537	132.105	52.9922	0
1000001093	32	9600	78.5582	132.179	-49.5185	0
1000001348	49	14700	105.808	132.205	75.2348	0
1000000497	47	14100	90.1569	132.226	3.01601	0
1000005135	5	1500	72.0961	132.262	-117.462	0
1000001178	42	12600	95.9332	132.317	35.5383	0
1000004537	17	5100	86.5746	132.47	-0.234138	0
1000001093	33	9900	78.4119	132.588	-49.2669	0
1000003256	8	2400	70.8593	132.644	-152.146	0
1000000582	36	10800	85.691	132.668	-9.54907	0
1000002063	3	900	97.6278	132.744	53.9135	0
1000001178	43	12900	95.8612	132.752	35.6145	0
1000005305	3	900	76.191	132.774	-73.8228	0
1000005220	7	2100	80.4858	132.801	-22.3786	0
1000000667	15	4500	73.3344	132.828	-75.6759	0
1000000753	26	7800	86.3175	132.911	-16.5046	0
1000000582	37	11100	85.6414	132.934	-9.31477	0
1000001178	44	13200	95.8194	133.178	35.7377	0
1000001348	50	15000	105.998	133.294	76.7235	0
1000001263	35	10500	100.236	133.457	58.2353	0
1000000497	48	14400	89.8814	133.462	3.33774	0
1000004452	17	5100	93.7963	133.518	31.0815	0
1000004878	14	4200	83.5621	133.557	-8.37811	0
1000003429	4	1200	75.7503	133.671	-179.932	0
1000004622	16	4800	79.8025	133.783	-35.8847	0
1000005049	9	2700	70.6807	133.904	-94.1734	0
1000000923	16	4800	73.2138	133.953	-161.555	0
1000001893	23	6900	99.0767	133.956	51.4318	0
1000001348	51	15300	106.185	134.038	77.7653	0
1000000497	49	14700	89.6996	134.082	3.49951	0
1000001093	34	10200	77.93	134.111	-48.335	0
1000005305	4	1200	75.6412	134.18	-75.0347	0
1000001348	52	15600	106.297	134.325	78.1655	0
1000000753	27	8100	85.9198	134.445	-15.2971	0
1000001178	45	13500	95.7349	134.529	36.2381	0
1000001348	53	15900	106.485	134.658	78.6198	0
1000001263	36	10800	100.088	134.706	59.2369	0
1000000838	13	3900	70.0787	134.723	-125.013	0
1000000582	38	11400	85.2134	134.775	-8.05946	0
1000001436	32	9600	93.5085	134.872	32.1197	0
1000001808	16	4800	100.264	134.936	59.103	0
1000004792	13	3900	90.9058	134.994	29.0732	0
1000001093	35	10500	77.6591	135.104	-47.6956	0
1000001178	46	13800	95.6952	135.133	36.5022	0
1000004452	18	5400	93.3522	135.147	30.6828	0
1000001348	54	16200	106.846	135.194	79.3275	0
1000000497	50	15000	89.2935	135.204	3.79348	0
1000001008	21	6300	74.3533	135.418	-123.315	0
1000001348	55	16500	107.043	135.458	79.6633	0
1000004707	12	3600	72.2494	135.534	-75.8717	0
1000004537	18	5400	86.2387	135.634	0.0340486	0
1000000667	16	4800	73.3695	135.653	-76.3184	0
1000001178	47	14100	95.6412	135.763	36.8351	0
1000000497	51	15300	89.0433	135.81	3.9544	0
1000003429	5	1500	74.7966	135.84	-180.212	0
1000001263	37	11100	100.005	135.861	60.279	0
1000001893	24	7200	98.7577	135.865	52.5474	0
1000000923	17	5100	73.4887	136.002	-161.561	0
1000000582	39	11700	84.9313	136.005	-7.28518	0
1000001436	33	9900	93.1511	136.055	32.9271	0
1000001348	56	16800	107.52	136.056	80.4038	0
1000001348	57	17100	107.521	136.062	80.4133	0
1000004622	17	5100	79.5721	136.062	-36.0296	0
1000001093	36	10800	77.4298	136.174	-46.9535	0
1000003256	9	2700	70.4264	136.202	-151.201	0
1000001008	22	6600	74.438	136.221	-122.557	0
1000000497	52	15600	88.8032	136.323	4.09555	0
1000004452	19	5700	93.0517	136.33	30.6082	0
1000005049	10	3000	70.6293	136.425	-93.6121	0
1000005220	8	2400	79.7413	136.69	-18.7942	0
1000000838	14	4200	70.1774	136.715	-124.743	0
1000000497	53	15900	88.5866	136.743	4.22104	0
1000000753	28	8400	85.2687	136.778	-13.0987	0
1000001008	23	6900	74.4837	136.792	-122.032	0
1000001808	17	5100	99.6509	136.918	58.9522	0
1000001893	25	7500	98.5534	136.922	53.2574	0
1000005135	6	1800	70.9537	136.937	-118.402	0
1000001178	48	14400	95.5159	136.961	37.5498	0
1000004452	20	6000	92.8798	137.081	30.7683	0
1000000582	40	12000	84.6898	137.116	-6.65141	0
1000004537	19	5700	86.0903	137.178	0.194167	0
1000001348	58	17400	107.047	137.249	82.5725	0
1000001178	49	14700	95.4739	137.263	37.7617	0
1000004878	15	4500	83.2498	137.339	-7.4551	0
1000001263	38	11400	99.9604	137.345	61.7454	0
1000001093	37	11100	77.2293	137.421	-46.0333	0
1000005220	9	2700	79.6316	137.595	-18.0839	0
1000001808	18	5400	99.4507	137.595	59.0872	0
1000001348	59	17700	106.758	137.989	83.9828	0
1000004707	13	3900	72.2088	138.055	-75.9311	0
1000000667	17	5100	73.4478	138.116	-76.631	0
1000001008	24	7200	74.567	138.132	-120.847	0
1000001978	11	3300	96.3403	138.162	55.2948	0
1000000582	41	12300	84.449	138.324	-6.01659	0
1000003429	6	1800	73.7695	138.413	-180.615	0
1000001348	60	18000	106.548	138.518	85.0777	0
1000001178	50	15000	95.2489	138.577	38.8216	0
1000000923	18	5400	73.8602	138.606	-161.424	0
1000000497	54	16200	87.5672	138.641	4.84299	0
1000001436	34	10200	92.3586	138.76	34.8344	0
1000002063	4	1200	95.0974	138.787	53.1582	0
1000000753	29	8700	84.6689	138.895	-10.8847	0
1000001348	61	18300	106.368	138.958	86.0945	0
1000004622	18	5400	79.317	138.966	-35.9246	0
1000001263	39	11700	99.9593	138.966	63.4353	0
1000005220	10	3000	79.5602	139.028	-17.2399	0
1000000497	55	16500	87.3344	139.091	5.02073	0
1000000497	56	16800	87.3167	139.144	5.0687	0
1000001893	26	7800	98.066	139.176	54.9517	0
1000004792	14	4200	90.1105	139.217	30.2384	0
1000005776	1	300	88.3115	139.409	32.2181	0
1000000582	42	12600	84.2534	139.414	-5.4708	0
1000004537	20	6000	85.8878	139.429	0.453029	0
1000001093	38	11400	76.9615	139.555	-44.4079	0
1000001178	51	15300	95.0676	139.623	39.7047	0
1000005135	7	2100	70.3943	139.722	-118.652	0
1000001436	35	10500	92.0842	139.748	35.5309	0
1000000838	15	4500	70.4197	139.835	-123.612	0
1000004452	21	6300	92.2534	140.078	32.071	0
1000001348	62	18600	105.913	140.175	89.1015	0
1000000667	18	5400	73.5533	140.186	-76.6686	0
1000001348	63	18900	105.921	140.192	89.1381	0
1000001263	40	12000	99.9784	140.219	64.7802	0
1000003256	10	3000	70.1573	140.225	-149.873	0
1000001178	52	15600	94.9513	140.286	40.2881	0
1000003343	1	300	77.5501	140.353	-149.56	0
1000001893	27	8100	97.7805	140.419	55.9649	0
1000000582	43	12900	84.0806	140.482	-4.94118	0
1000001008	25	7500	74.7213	140.548	-118.744	0
1000001008	26	7800	74.7213	140.548	-118.744	0
1000004537	21	6300	85.7691	140.667	0.600744	0
1000003429	7	2100	72.9717	140.681	-168.732	0
1000001348	64	19200	106.498	140.688	90.0545	0
1000001436	36	10800	91.7944	140.856	36.2864	0
1000001178	53	15900	94.8355	140.915	40.8625	0
1000001348	65	19500	106.855	140.986	90.5931	0
1000002063	5	1500	94.1912	141.01	53.0519	0
1000001093	39	11700	76.8009	141.026	-43.292	0
1000005305	5	1500	73.1964	141.136	-81.0263	0
1000001808	19	5700	98.4469	141.164	60.7067	0
1000001008	27	8100	74.0126	141.276	-119.429	0
1000000497	57	17100	87.1092	141.282	8.25135	0
1000001348	66	19800	107.391	141.433	91.3865	0
1000001348	67	20100	107.392	141.439	91.3976	0
1000005776	2	600	87.8752	141.474	31.8705	0
1000005220	11	3300	79.5255	141.539	-16.1052	0
1000001178	54	16200	94.681	141.684	41.5791	0
1000000582	44	13200	83.8972	141.688	-4.32412	0
1000001093	40	12000	76.723	141.748	-42.7716	0
1000002063	6	1800	93.9157	141.752	53.218	0
1000001008	28	8400	73.4922	141.841	-119.88	0
1000001978	12	3600	95.4856	141.9	56.7986	0
1000000753	30	9000	83.8332	141.92	-7.52224	0
1000000497	58	17400	87.0492	141.926	9.21752	0
1000004792	15	4500	89.5564	141.95	30.9489	0
1000001893	28	8400	97.3824	142.058	57.4165	0
1000001178	55	16500	94.5715	142.135	42.0017	0
1000000497	59	17700	87.008	142.17	9.57662	0
1000001008	29	8700	73.0112	142.419	-120.187	0
1000003256	11	3300	70.1416	142.522	-148.974	0
1000000923	19	5700	74.4449	142.567	-161.065	0
1000001436	37	11100	91.3627	142.588	37.4112	0
1000001348	68	20400	106.2	142.674	94.2458	0
1000001263	41	12300	100.041	142.705	67.462	0
1000004452	22	6600	91.6963	142.825	33.5219	0
1000001178	56	16800	94.3607	142.847	42.6676	0
1000004878	16	4800	82.7958	142.923	-6.00349	0
1000005049	11	3300	70.8027	142.952	-92.1815	0
1000004964	1	300	74.2556	143.06	-114.532	0
1000003343	2	600	76.8281	143.193	-148.374	0
1000000497	60	18000	86.7536	143.255	11.1339	0
1000005776	3	900	87.4954	143.271	31.6153	0
1000004537	22	6600	85.4816	143.302	0.929748	0
1000001008	30	9000	72.3445	143.317	-120.436	0
1000001348	69	20700	105.444	143.454	96.1143	0
1000003429	8	2400	72.1255	143.493	-168.086	0
1000000497	61	18300	86.6738	143.544	11.5222	0
1000000582	45	13500	83.6147	143.556	-3.31388	0
1000001893	29	8700	97.0111	143.562	58.8457	0
1000000838	16	4800	70.7932	143.58	-121.653	0
1000000497	62	18600	86.6246	143.671	11.662	0
1000004622	19	5700	78.9467	143.714	-35.4366	0
1000001178	57	17100	94.0392	143.813	43.5686	0
1000001978	13	3900	95.0302	143.873	57.6606	0
1000000497	63	18900	86.4887	143.959	11.9098	0
1000002063	7	2100	93.1816	143.985	54.3686	0
1000005135	8	2400	69.747	144.004	-118.559	0
1000001348	70	21000	104.817	144.063	97.6493	0
1000004537	23	6900	85.3586	144.132	1.05333	0
1000000582	46	13800	83.5153	144.132	-2.95467	0
1000004452	23	6900	91.4082	144.238	34.4479	0
1000001263	42	12600	100.076	144.241	69.0772	0
1000001348	71	21300	104.572	144.26	98.2007	0
1000001263	43	12900	100.052	144.429	69.2315	0
1000001436	38	11400	90.915	144.429	38.5306	0
1000000497	64	19200	86.2342	144.469	12.3023	0
1000001808	20	6000	97.5338	144.475	62.472	0
1000001008	31	9300	71.5674	144.489	-120.533	0
1000001178	58	17400	93.7285	144.67	44.3656	0
1000003429	9	2700	71.852	144.731	-167.713	0
1000000753	31	9300	83.096	144.757	-4.32566	0
1000000667	19	5700	73.8462	144.797	-76.394	0
1000001348	72	21600	103.506	144.996	100.488	0
1000000667	20	6000	73.868	145.012	-76.2975	0
1000004878	17	5100	82.625	145.049	-5.35435	0
1000003256	12	3600	70.2811	145.128	-147.789	0
1000001348	73	21900	103.208	145.199	101.141	0
1000001348	74	22200	103.208	145.199	101.141	0
1000000497	65	19500	85.8375	145.266	12.8896	0
1000005135	9	2700	69.6699	145.334	-118.324	0
1000001008	32	9600	71.0742	145.356	-120.43	0
1000001093	41	12300	76.3326	145.363	-40.2782	0
1000001263	44	13200	99.7795	145.449	69.8669	0
1000004622	20	6000	78.8338	145.465	-35.1216	0
1000003600	1	300	80.9282	145.504	-182.12	0
1000004792	16	4800	88.7754	145.542	31.8531	0
1000000497	66	19800	85.709	145.543	13.0909	0
1000001178	59	17700	93.3666	145.612	45.2403	0
1000002063	8	2400	92.6491	145.77	55.5922	0
1000001893	30	9000	96.4721	145.792	61.1027	0
1000000497	67	20100	85.5891	145.84	13.3048	0
1000000582	47	14100	83.1668	145.906	-1.682	0
1000001436	39	11700	90.5454	145.933	39.3457	0
1000001348	75	22500	103.733	145.991	100.784	0
1000001263	45	13500	99.6042	146.035	70.2105	0
1000004707	14	4200	72.322	146.036	-75.7167	0
1000005305	6	1800	71.6435	146.109	-85.3539	0
1000005475	1	300	83.0289	146.192	1.62455	0
1000001348	76	22800	103.867	146.217	100.701	0
1000003343	3	900	76.0734	146.217	-147.013	0
1000000497	68	20400	85.4442	146.255	13.6034	0
1000001893	31	9300	96.3481	146.319	61.6977	0
1000000923	20	6000	75.0086	146.346	-160.633	0
1000001178	60	18000	93.0752	146.355	45.9318	0
1000001178	61	18300	93.0755	146.357	45.9329	0
1000005305	7	2100	71.5969	146.396	-85.452	0
1000004964	2	600	74.0568	146.432	-112.062	0
1000001008	33	9900	70.5657	146.443	-120.096	0
1000005220	12	3600	79.5185	146.447	-14.3546	0
1000001263	46	13800	99.4639	146.472	70.4613	0
1000001348	77	23100	104.013	146.521	100.626	0
1000005049	12	3600	71.014	146.636	-91.368	0
1000000582	48	14400	83.0024	146.684	-1.06018	0
1000001178	62	18600	93.3046	146.726	46.0759	0
1000001178	63	18900	93.3046	146.727	46.076	0
1000000838	17	5100	71.1855	146.765	-119.52	0
1000001093	42	12600	76.1799	146.779	-39.3161	0
1000003600	2	600	80.3566	146.859	-181.624	0
1000000497	69	20700	85.2519	146.878	14.0474	0
1000000753	32	9600	82.5691	146.878	-2.02186	0
1000001893	32	9600	96.2125	146.909	62.4672	0
1000001348	78	23400	104.221	147.046	100.536	0
1000005305	8	2400	71.6014	147.064	-85.2377	0
1000001436	40	12000	90.2468	147.077	39.8488	0
1000003256	13	3900	70.4797	147.105	-146.757	0
1000001808	21	6300	96.805	147.121	64.0719	0
1000004537	24	7200	84.7811	147.172	1.6026	0
1000001178	64	19200	92.9188	147.265	46.3056	0
1000005475	2	600	82.8232	147.331	2.16193	0
1000001348	79	23700	104.31	147.343	100.501	0
1000000497	70	21000	85.1206	147.359	14.3786	0
1000000753	33	9900	82.4385	147.37	-1.61605	0
1000000923	21	6300	75.1577	147.381	-160.471	0
1000001808	22	6600	96.7116	147.394	64.3097	0
1000000582	49	14700	82.8282	147.429	-0.381907	0
1000005220	13	3900	79.5012	147.456	-14.2546	0
1000000497	71	21300	85.0892	147.513	14.4701	0
1000001263	47	14100	99.0982	147.618	71.1406	0
1000005135	10	3000	69.8016	147.622	-117.523	0
1000001178	65	19500	92.654	147.635	46.4674	0
1000001348	80	24000	104.37	147.656	100.478	0
1000001008	34	10200	70.0888	147.68	-119.563	0
1000004622	21	6300	78.7241	147.714	-34.514	0
1000001348	81	24300	104.369	147.756	100.475	0
1000001436	41	12300	90.0418	147.765	40.0376	0
1000001263	48	14400	99.0422	147.858	71.3117	0
1000001093	43	12900	76.0412	147.98	-38.5142	0
1000001348	82	24600	104.312	148.036	100.473	0
1000001893	33	9900	95.9765	148.036	64.0724	0
1000001263	49	14700	99.0343	148.045	71.4932	0
1000004452	24	7200	90.6199	148.152	37.4566	0
1000004707	15	4500	72.4061	148.205	-75.4711	0
1000001436	42	12600	89.8768	148.22	40.0428	0
1000000667	21	6300	74.3659	148.329	-73.3087	0
1000001178	66	19800	92.121	148.38	46.8042	0
1000001978	14	4200	93.9679	148.409	59.8178	0
1000000582	50	15000	82.576	148.435	0.617392	0
1000003256	14	4200	70.6824	148.522	-145.873	0
1000003600	3	900	79.6365	148.547	-180.942	0
1000000497	72	21600	84.9286	148.592	15.0082	0
1000001348	83	24900	104.158	148.633	100.473	0
1000001348	84	25200	104.158	148.633	100.473	0
1000001008	35	10500	69.792	148.652	-119.066	0
1000001178	67	20100	91.8542	148.752	46.9801	0
1000005049	13	3900	71.2428	148.872	-90.8294	0
1000004878	18	5400	82.3228	148.907	-3.94741	0
1000001178	68	20400	91.6903	148.979	47.095	0
1000004792	17	5100	87.9828	149.03	32.7505	0
1000000497	73	21900	84.8666	149.04	15.1954	0
1000004622	22	6600	78.6749	149.053	-34.0362	0
1000001893	34	10200	95.7894	149.108	65.6506	0
1000003343	4	1200	75.3517	149.213	-145.513	0
1000001263	50	15000	99.1526	149.232	72.8525	0
1000001808	23	6900	95.9217	149.26	66.5706	0
1000000838	18	5400	71.5606	149.261	-117.441	0
1000000497	74	22200	84.8256	149.348	15.275	0
1000001436	43	12900	89.3842	149.392	39.7925	0
1000000753	34	10200	81.8608	149.403	-0.441487	0
1000001093	44	13200	75.8472	149.579	-37.4459	0
1000001008	36	10800	69.5636	149.664	-118.506	0
1000001178	69	20700	91.1489	149.725	47.4928	0
1000005305	9	2700	71.8361	149.742	-83.6293	0
1000004964	3	900	73.9055	149.752	-109.515	0
1000001348	85	25500	105.803	149.759	99.2892	0
1000001178	70	21000	91.1114	149.775	47.5211	0
1000001178	71	21300	91.108	149.777	47.524	0
1000000497	75	22500	84.7662	149.785	15.3186	0
1000001263	51	15300	99.2255	149.819	73.5321	0
1000003429	10	3000	71.0761	149.845	-165.811	0
1000001263	52	15600	99.228	149.869	73.5815	0
1000001178	72	21600	90.6186	149.941	47.9686	0
1000001178	73	21900	90.6186	149.941	47.9686	0
1000005220	14	4200	79.3969	149.942	-14.7675	0
1000000497	76	22800	84.7342	149.995	15.3014	0
1000000497	77	23100	84.7217	150.052	15.2672	0
1000005776	4	1200	86.0608	150.089	30.8452	0
1000001178	74	22200	90.5411	150.095	47.7105	0
1000001808	24	7200	95.5447	150.148	67.7574	0
1000000667	22	6600	74.6496	150.156	-71.5311	0
1000001263	53	15900	99.217	150.167	73.8417	0
1000001978	15	4500	93.5239	150.208	60.7698	0
1000001263	54	16200	99.2018	150.299	73.9576	0
1000003429	11	3300	71.0639	150.327	-165.53	0
1000000497	78	23400	84.6384	150.331	14.929	0
1000000497	79	23700	84.6261	150.361	14.8632	0
1000000753	35	10500	81.5828	150.373	-0.0287664	0
1000001178	75	22500	90.3893	150.407	47.1949	0
1000003256	15	4500	71.0135	150.407	-144.474	0
1000004622	23	6900	78.634	150.485	-33.3929	0
1000004537	25	7500	84.0748	150.565	2.31575	0
1000002063	9	2700	91.371	150.622	59.567	0
1000001093	45	13500	75.7144	150.626	-36.7216	0
1000004792	18	5400	87.5984	150.636	33.2006	0
1000000923	22	6600	75.5971	150.653	-159.831	0
1000000497	80	24000	84.4092	150.69	13.3877	0
1000000497	81	24300	84.3627	150.748	13.0966	0
1000000497	82	24600	84.3438	150.758	13.0232	0
1000000497	83	24900	84.2509	150.778	12.7693	0
1000000497	84	25200	84.1708	150.788	12.5796	0
1000000497	85	25500	83.5713	150.833	11.2476	0
1000001978	16	4800	93.3308	150.844	61.1995	0
1000001178	76	22800	90.1691	150.881	46.4217	0
1000001178	77	23100	90.1672	150.896	46.4081	0
1000004964	4	1200	73.8724	150.991	-108.426	0
1000001263	55	16500	99.0658	151.014	74.6175	0
1000000753	36	10800	81.3776	151.084	0.105302	0
1000001178	78	23400	90.1916	151.208	46.2553	0
1000005220	15	4500	79.3164	151.253	-15.3798	0
1000003600	4	1200	78.4254	151.358	-179.639	0
1000001893	35	10500	95.4992	151.364	68.9801	0
1000001008	37	11100	69.2707	151.402	-117.544	0
1000000923	23	6900	75.6904	151.566	-159.625	0
1000001093	46	13800	75.586	151.573	-36.0189	0
1000005305	10	3000	72.1264	151.695	-82.17	0
1000003343	5	1500	74.7888	151.722	-144.101	0
1000004452	25	7500	89.9334	151.767	40.4178	0
1000001263	56	16800	98.8761	151.908	75.4873	0
1000001178	79	23700	90.2542	151.909	45.9283	0
1000001178	80	24000	90.2542	151.909	45.9283	0
1000004622	24	7200	78.595	151.921	-32.6384	0
1000001093	47	14100	75.5143	152.033	-35.6247	0
1000003256	16	4800	71.3366	152.041	-143.055	0
1000001263	57	17100	98.833	152.042	75.659	0
1000004707	16	4800	72.663	152.047	-74.6	0
1000004964	5	1500	73.8731	152.15	-107.187	0
1000002149	1	300	89.973	152.166	62.1735	0
1000001893	36	10800	95.4314	152.202	70.1433	0
1000004537	26	7800	83.6883	152.217	2.76827	0
1000001178	81	24300	89.0224	152.392	47.0617	0
1000001178	82	24600	89.0224	152.392	47.0617	0
1000000582	51	15300	81.6012	152.398	4.68999	0
1000001436	44	13200	88.0502	152.43	38.869	0
1000001093	48	14400	75.4377	152.433	-35.2057	0
1000005475	3	900	81.9188	152.47	4.61573	0
1000004452	26	7800	89.7719	152.578	41.1316	0
1000004707	17	5100	72.7464	152.725	-74.2506	0
1000000923	24	7200	75.7553	152.835	-159.29	0
1000001808	25	7500	94.4549	152.852	71.6864	0
1000001093	49	14700	75.3376	152.861	-34.6629	0
1000004792	19	5700	87.0332	152.886	33.9065	0
1000004878	19	5700	82.0329	152.89	-2.30293	0
1000001008	38	11400	69.0779	152.907	-116.761	0
1000003600	5	1500	77.7331	152.964	-178.737	0
1000000667	23	6900	75.0797	152.984	-68.5615	0
1000001178	83	24900	89.3385	153.078	46.5839	0
1000001808	26	7800	94.3912	153.082	72.0681	0
1000000582	52	15600	81.4019	153.182	5.4296	0
1000000838	19	5700	72.2753	153.253	-113.625	0
1000001178	84	25200	89.4904	153.406	46.3579	0
1000001263	58	17400	98.217	153.417	77.9721	0
1000005776	5	1500	85.3649	153.473	30.5943	0
1000004452	27	8100	89.5641	153.492	42.0064	0
1000000667	24	7200	75.1276	153.539	-67.8817	0
1000004537	27	8100	83.3291	153.546	3.27921	0
1000005049	14	4200	71.9128	153.587	-89.5313	0
1000000582	53	15900	81.2734	153.596	5.70908	0
1000004964	6	1800	73.9282	153.666	-105.301	0
1000001893	37	11100	95.3622	153.7	72.0401	0
1000001008	39	11700	69.018	153.724	-116.404	0
1000000753	37	11100	80.5572	153.941	0.190529	0
1000001263	59	17700	97.9083	154.104	79.1728	0
1000001808	27	8100	94.2638	154.112	74.0269	0
1000004452	28	8400	89.3727	154.232	42.7748	0
1000000923	25	7500	75.7625	154.246	-158.874	0
1000005220	16	4800	79.1011	154.271	-17.5408	0
1000001893	38	11400	95.343	154.337	72.7391	0
1000005135	11	3300	70.5899	154.341	-114.712	0
1000005390	1	300	77.0527	154.413	-50.7697	0
1000001178	85	25500	89.9633	154.421	45.667	0
1000000838	20	6000	72.5113	154.44	-112.328	0
1000003600	6	1800	77.1098	154.442	-177.693	0
1000001263	60	18000	97.7421	154.455	79.8049	0
1000000582	54	16200	80.9004	154.63	6.17474	0
1000001093	50	15000	74.8738	154.704	-32.0562	0
1000005776	6	1800	85.125	154.741	30.6452	0
1000003429	12	3600	71.5938	154.817	-161.914	0
1000004537	28	8400	82.8995	154.967	4.01168	0
1000001263	61	18300	97.4895	154.967	80.7385	0
1000000667	25	7500	75.1165	154.971	-65.8097	0
1000004622	25	7500	78.511	154.974	-30.8842	0
1000001436	45	13500	86.8707	155.099	37.9286	0
1000001263	62	18600	97.365	155.212	81.1853	0
1000002149	2	600	89.0442	155.216	65.1758	0
1000001893	39	11700	95.3159	155.269	73.6007	0
1000001008	40	12000	68.9809	155.388	-115.817	0
1000001808	28	8400	94.2102	155.406	76.5876	0
1000001263	63	18900	97.2588	155.411	81.5478	0
1000001263	64	19200	97.2183	155.481	81.6728	0
1000004878	20	6000	81.8667	155.485	-1.07873	0
1000004707	18	5400	73.2857	155.52	-71.875	0
1000005475	4	1200	81.3637	155.74	6.20277	0
1000001808	29	8700	94.2393	155.833	77.4909	0
1000003343	6	1800	73.9632	155.863	-141.57	0
1000005390	2	600	77.1573	155.881	-51.2971	0
1000003600	7	2100	76.5241	155.949	-176.405	0
1000000753	38	11400	79.9783	156	0.142957	0
1000000923	26	7800	75.6989	156.042	-158.293	0
1000001263	65	19500	96.8581	156.061	82.7113	0
1000000667	26	7800	75.0432	156.072	-64.0909	0
1000003256	17	5100	72.256	156.192	-139.055	0
1000001263	66	19800	96.7691	156.195	82.9542	0
1000004452	29	8700	88.8224	156.221	44.9903	0
1000005049	15	4500	72.3846	156.281	-88.5954	0
1000001263	67	20100	96.614	156.407	83.3401	0
1000000582	55	16500	80.2107	156.444	6.84885	0
1000000838	21	6300	72.9879	156.705	-109.525	0
1000001008	41	12300	69.0032	156.718	-115.415	0
1000004452	30	9000	88.6551	156.776	45.672	0
1000001893	40	12000	95.2645	156.85	74.9321	0
1000001263	68	20400	96.2056	156.934	84.3129	0
1000004792	20	6000	85.9935	156.949	35.304	0
1000001808	30	9000	94.4546	157.045	80.2106	0
1000005305	11	3300	73.2851	157.109	-77.5726	0
1000005390	3	900	77.2565	157.141	-51.7294	0
1000001436	46	13800	85.9758	157.145	37.126	0
1000005475	8	2400	78.8676	157.154	-4.76635	0
1000005475	7	2100	80.5102	157.163	4.20198	0
1000005475	5	1500	81.1229	157.189	6.91127	0
1000005475	6	1800	81.1229	157.189	6.91127	0
1000005475	9	2700	78.2633	157.258	-9.16151	0
1000005475	10	3000	78.0555	157.435	-10.8893	0
1000000923	27	8100	75.5965	157.436	-157.791	0
1000001263	69	20700	95.7677	157.478	85.3362	0
1000000753	39	11700	79.5788	157.483	0.0320087	0
1000005776	7	2100	84.6604	157.486	31.0733	0
1000004622	26	7800	78.4392	157.49	-29.3752	0
1000001263	70	21000	95.7366	157.497	85.381	0
1000003429	13	3900	72.0662	157.677	-159.554	0
1000003600	8	2400	75.9497	157.701	-175.074	0
1000001893	41	12300	95.2179	157.842	75.7414	0
1000002063	10	3000	89.7386	157.893	65.9449	0
1000004964	7	2100	74.2904	157.962	-99.6263	0
1000000582	56	16800	79.601	158.002	7.38707	0
1000001808	31	9300	94.6874	158.045	82.5018	0
1000001263	71	21300	93.9314	158.045	87.1894	0
1000001263	72	21600	93.8798	158.061	87.2419	0
1000001263	73	21900	93.8797	158.061	87.2419	0
1000001263	74	22200	93.8738	158.072	87.2126	0
1000000838	22	6600	73.2776	158.102	-107.681	0
1000001808	32	9600	94.7062	158.165	82.7966	0
1000001893	42	12600	95.1794	158.196	76.033	0
1000001093	51	15300	74.0774	158.227	-26.9119	0
1000003256	18	5400	72.774	158.29	-136.858	0
1000000923	28	8400	75.492	158.309	-157.418	0
1000001263	75	22500	93.754	158.315	86.5799	0
1000001436	47	14100	85.4689	158.342	36.6209	0
1000003343	7	2100	73.5648	158.365	-140.004	0
1000001263	76	22800	93.7247	158.389	86.3931	0
1000004537	29	8700	81.8194	158.414	6.14001	0
1000000582	57	17100	79.4133	158.46	7.54752	0
1000001263	77	23100	93.6918	158.514	86.0906	0
1000004792	21	6300	85.5867	158.515	35.9095	0
1000004452	31	9300	88.068	158.588	48.1118	0
1000001263	78	23400	93.6791	158.613	85.8582	0
1000003514	1	300	78.5391	158.638	-141.154	0
1000005049	16	4800	72.9038	158.662	-87.4527	0
1000000582	58	17400	79.3142	158.684	7.63786	0
1000004707	19	5700	74.0159	158.7	-68.8413	0
1000001263	79	23700	93.6818	158.727	85.5924	0
1000001263	80	24000	93.6923	158.747	85.5436	0
1000001978	17	5100	90.6816	158.763	67.7539	0
1000001893	43	12900	95.0672	158.777	76.5294	0
1000002063	11	3300	89.529	158.922	66.8416	0
1000000753	40	12000	79.2069	158.944	-0.145238	0
1000003343	8	2400	73.5431	159.01	-139.636	0
1000001808	33	9900	94.7609	159.014	85.028	0
1000002149	3	900	87.9896	159.015	69.061	0
1000000582	59	17700	79.1568	159.015	7.79832	0
1000001436	48	14400	85.1952	159.03	36.32	0
1000001436	49	14700	85.1963	159.05	36.3133	0
1000000667	27	8100	74.7503	159.202	-58.9821	0
1000001263	81	24300	94.1528	159.205	84.4305	0
1000000582	60	18000	79.0012	159.334	7.97609	0
1000003600	9	2700	75.5473	159.386	-176.825	0
1000001978	18	5400	90.4735	159.391	68.3757	0
1000000582	61	18300	78.9653	159.409	8.03022	0
1000005135	12	3600	71.3646	159.534	-112.483	0
1000001808	34	10200	94.8098	159.613	86.5781	0
1000000582	62	18600	78.8683	159.614	8.21752	0
1000000923	29	8700	75.2871	159.631	-156.746	0
1000005475	11	3300	77.092	159.648	-23.8933	0
1000001008	42	12600	69.1469	159.663	-114.609	0
1000002063	12	3600	89.3727	159.663	67.4332	0
1000005220	17	5100	78.81	159.722	-21.9185	0
1000001263	82	24600	94.7124	159.727	83.1495	0
1000003429	14	4200	72.5274	159.755	-157.81	0
1000005776	8	2400	84.3143	159.759	31.55	0
1000001263	83	24900	94.7845	159.781	82.9909	0
1000000582	63	18900	78.782	159.802	8.39958	0
1000001893	44	13200	94.8052	159.828	77.4549	0
1000000838	23	6900	73.6111	159.862	-105.239	0
1000004878	21	6300	81.6337	159.951	1.2512	0
1000001808	35	10500	94.8434	159.983	87.4833	0
1000000582	64	19200	78.6414	160.12	8.70942	0
1000001008	43	12900	69.2027	160.153	-114.47	0
1000003343	9	2700	73.6849	160.197	-139.071	0
1000003600	10	3000	75.4826	160.218	-177.703	0
1000004537	30	9000	81.2658	160.244	7.42627	0
1000004622	27	8100	78.3558	160.247	-27.6702	0
1000001263	84	25200	95.7906	160.365	80.8752	0
1000001263	85	25500	95.8767	160.413	80.6997	0
1000001093	52	15600	73.6397	160.476	-23.6039	0
1000001436	50	15000	85.9249	160.518	35.9741	0
1000001436	51	15300	85.9249	160.518	35.9741	0
1000003256	19	5700	73.3946	160.555	-134.22	0
1000000838	24	7200	73.7071	160.586	-104.187	0
1000001978	19	5700	90.054	160.586	69.8283	0
1000004452	32	9600	87.4414	160.617	50.9176	0
1000000582	65	19500	78.411	160.658	9.21972	0
1000005475	12	3600	77.0321	160.681	-28.9026	0
1000005135	13	3900	71.6402	160.865	-111.9	0
1000001893	45	13500	94.4978	160.867	78.3839	0
1000001008	44	13200	69.3555	160.916	-114.24	0
1000004792	22	6600	84.9452	160.943	36.9705	0
1000003514	2	600	78.802	161.001	-141.595	0
1000000667	28	8400	74.5838	161.07	-55.9395	0
1000001808	36	10800	94.9717	161.096	90.0542	0
1000001978	20	6000	89.8296	161.198	70.7164	0
1000000667	29	8700	74.5323	161.26	-55.6886	0
1000004707	20	6000	74.7031	161.277	-66.1543	0
1000000582	66	19800	78.1277	161.34	9.8397	0
1000001436	52	15600	84.6297	161.341	36.4913	0
1000001436	53	15900	84.6296	161.341	36.4913	0
1000001893	46	13800	94.3023	161.382	78.8459	0
1000004622	28	8400	78.3151	161.482	-26.8875	0
1000000923	30	9000	74.9612	161.665	-155.572	0
1000005776	9	2700	84.0611	161.685	32.0145	0
1000000582	67	20100	77.9845	161.698	10.1392	0
1000001893	47	14100	94.1238	161.724	79.1485	0
1000005475	13	3900	77.1406	161.737	-32.8636	0
1000001093	53	15900	73.3885	161.882	-21.593	0
1000005475	14	4200	77.1756	161.904	-33.0839	0
1000003514	3	900	78.8981	162.003	-141.776	0
1000001808	37	11100	95.1208	162.065	92.1984	0
1000004792	23	6900	84.5925	162.261	37.6194	0
1000000582	76	22800	78.6114	162.329	7.24918	0
1000000582	75	22500	78.6114	162.329	7.24934	0
1000000582	81	24300	78.8609	162.362	3.46643	0
1000000582	82	24600	78.8609	162.362	3.46641	0
1000001008	45	13500	69.7053	162.364	-113.792	0
1000000582	83	24900	78.7898	162.374	3.42754	0
1000000667	30	9000	74.0408	162.381	-54.5303	0
1000000582	84	25200	78.7345	162.383	3.40179	0
1000000582	74	22200	78.4984	162.404	7.62676	0
1000001436	54	16200	84.3887	162.412	36.0828	0
1000000582	80	24000	78.1356	162.471	4.77555	0
1000000923	31	9300	74.8521	162.476	-155.01	0
1000000582	77	23100	77.8993	162.478	6.59687	0
1000000838	25	7500	73.856	162.492	-101.306	0
1000000582	85	25500	77.6728	162.554	2.96554	0
1000000582	78	23400	77.4065	162.581	6.13706	0
1000000582	79	23700	77.4065	162.581	6.13706	0
1000001436	55	16500	84.3218	162.617	36.0241	0
1000001978	21	6300	89.2921	162.636	73.1502	0
1000000582	73	21900	78.1419	162.637	8.8338	0
1000005049	17	5100	73.9405	162.706	-85.0017	0
1000002149	4	1200	87.0789	162.756	73.077	0
1000005220	18	5400	78.7508	162.803	-24.3923	0
1000004537	31	9300	80.5474	162.804	9.44758	0
1000005390	4	1200	77.7604	162.81	-53.5529	0
1000002149	5	1500	87.0788	162.816	73.2061	0
1000002063	13	3900	88.6982	162.841	69.8162	0
1000003429	15	4500	73.3946	162.884	-155.191	0
1000000582	72	21600	77.7611	162.885	10.1553	0
1000000582	68	20400	77.5149	162.911	11.0884	0
1000001808	38	11400	95.2761	162.932	94.0142	0
1000000582	71	21300	77.6378	162.961	10.5828	0
1000001893	48	14400	93.3149	163.044	80.3033	0
1000000582	69	20700	77.4553	163.067	11.2088	0
1000000582	70	21000	77.4553	163.067	11.2088	0
1000004622	29	8700	78.2636	163.07	-25.8617	0
1000001093	54	16200	73.1754	163.135	-19.8986	0
1000005135	14	4200	72.2805	163.207	-110.858	0
1000004452	33	9900	86.6991	163.265	54.5841	0
1000001008	46	13800	69.9371	163.273	-113.519	0
1000000667	31	9300	73.647	163.283	-53.6649	0
1000005776	10	3000	83.8773	163.351	32.4315	0
1000001893	49	14700	93.0931	163.406	80.6165	0
1000001893	50	15000	93.0578	163.474	80.6694	0
1000002149	6	1800	87.6911	163.476	77.0913	0
1000000667	32	9600	73.5715	163.509	-53.4877	0
1000001978	22	6600	88.9636	163.524	74.8055	0
1000000838	26	7800	73.914	163.56	-99.6675	0
1000000753	41	12300	78.067	163.585	-0.840089	0
1000002149	7	2100	87.8645	163.585	77.8749	0
1000003514	4	1200	79.0171	163.589	-142.051	0
1000004452	34	10200	86.6174	163.59	54.9508	0
1000001893	51	15300	93.012	163.592	80.7481	0
1000001093	55	16500	73.096	163.609	-19.3406	0
1000001436	56	16800	83.8648	163.645	35.8411	0
1000005475	15	4500	77.6212	163.785	-33.7701	0
1000000667	33	9900	73.5204	163.796	-53.3218	0
1000000667	34	10200	73.5187	164	-53.2352	0
1000002149	8	2400	89.0102	164.051	81.8589	0
1000000923	32	9600	74.699	164.075	-153.701	0
1000002149	9	2700	89.0843	164.096	82.0564	0
1000004452	35	10500	86.4587	164.26	55.4977	0
1000004878	22	6600	81.4666	164.289	3.6055	0
1000002063	14	4200	88.3898	164.337	70.9223	0
1000002063	15	4500	88.3872	164.344	70.9215	0
1000001808	39	11700	95.5612	164.347	96.8434	0
1000003343	10	3000	74.4884	164.347	-137.337	0
1000004964	8	2400	75.247	164.365	-91.3372	0
1000005390	5	1500	77.9387	164.436	-53.9929	0
1000000753	42	12600	77.8574	164.45	-0.999677	0
1000001008	47	14100	70.2458	164.487	-113.178	0
1000000838	27	8100	73.9368	164.509	-98.1913	0
1000001893	52	15600	92.7006	164.528	81.3331	0
1000000667	35	10500	73.5875	164.599	-53.0352	0
1000002149	10	3000	89.8525	164.702	83.7221	0
1000002149	11	3300	89.8525	164.702	83.7221	0
1000003429	16	4800	74.0107	164.737	-153.656	0
1000002063	16	4800	88.1385	164.802	70.3799	0
1000003600	11	3300	75.774	164.824	-167.305	0
1000000753	43	12900	77.7663	164.832	-1.1033	0
1000001893	53	15900	92.5926	164.86	81.5391	0
1000004964	9	2700	75.3607	164.872	-90.8721	0
1000001093	56	16800	72.8849	164.886	-18.0402	0
1000001978	23	6900	88.4686	164.898	77.5694	0
1000001808	40	12000	95.676	164.948	97.988	0
1000004537	32	9600	79.9813	165.079	11.3888	0
1000001436	57	17100	83.1651	165.101	35.6265	0
1000003256	20	6000	74.8315	165.144	-128.625	0
1000004452	36	10800	86.25	165.17	56.0976	0
1000005135	15	4500	72.9361	165.241	-109.942	0
1000001893	54	16200	92.4521	165.287	81.8066	0
1000005305	12	3600	75.4661	165.335	-70.6566	0
1000000838	28	8400	73.9464	165.37	-96.8417	0
1000000838	29	8700	73.9464	165.37	-96.8417	0
1000005220	19	5700	78.8047	165.46	-26.3349	0
1000000923	33	9900	74.6113	165.494	-152.434	0
1000001093	57	17100	72.7734	165.581	-17.4001	0
1000004707	21	6300	76.0674	165.745	-61.2893	0
1000001436	58	17400	82.8208	165.756	35.5537	0
1000005049	18	5400	74.82	165.762	-82.7884	0
1000000753	44	13200	77.5286	165.838	-1.46118	0
1000004281	1	300	78.16	165.887	-95.1638	0
1000001008	48	14400	70.5877	165.901	-112.812	0
1000001893	55	16500	92.2356	165.914	82.2144	0
1000001008	49	14700	70.5912	165.982	-112.808	0
1000001893	56	16800	92.1938	166.001	82.2874	0
1000004792	24	7200	83.5856	166.022	39.6681	0
1000005220	20	6000	78.8672	166.031	-26.5493	0
1000001808	41	12300	95.86	166.085	100.065	0
1000001978	24	7200	88.0525	166.141	80.1647	0
1000001436	59	17700	82.5712	166.173	35.5308	0
1000003514	5	1500	79.1879	166.18	-142.492	0
1000001436	60	18000	82.5259	166.22	35.5411	0
1000003343	11	3300	74.9726	166.288	-136.64	0
1000003429	17	5100	74.6584	166.369	-152.309	0
1000000923	34	10200	74.5899	166.419	-151.546	0
1000004452	37	11100	85.9598	166.456	56.8279	0
1000001808	42	12600	95.9271	166.677	101.128	0
1000002149	12	3600	88.7435	166.708	79.8885	0
1000000667	36	10800	73.8901	166.719	-52.3468	0
1000004707	22	6600	76.3946	166.726	-60.1815	0
1000001436	61	18300	81.6768	166.787	35.8963	0
1000001893	57	17100	91.6858	166.796	83.1324	0
1000005776	11	3300	83.5395	166.816	33.2907	0
1000005776	12	3600	83.5379	166.828	33.2838	0
1000001008	50	15000	70.4438	166.967	-112.961	0
1000004537	33	9900	79.5873	166.969	13.088	0
1000001093	58	17400	72.5422	167.049	-16.1612	0
1000001808	43	12900	95.9268	167.063	101.822	0
1000001008	51	15300	70.4204	167.099	-112.982	0
1000001008	52	15600	70.4155	167.117	-112.984	0
1000004452	38	11400	85.7873	167.213	57.2097	0
1000005390	6	1800	78.3222	167.239	-54.5541	0
1000004622	30	9000	78.1826	167.307	-23.1116	0
1000000753	45	13500	77.172	167.368	-2.06295	0
1000005049	19	5700	75.3457	167.373	-81.2698	0
1000001978	25	7500	87.6684	167.408	82.8295	0
1000000667	37	11100	73.9762	167.424	-52.0823	0
1000001893	58	17400	91.2163	167.5	83.9219	0
1000000838	30	9000	72.5102	167.536	-102.649	0
1000000923	35	10500	74.6041	167.562	-150.403	0
1000000838	31	9300	72.4741	167.595	-102.81	0
1000000838	32	9600	72.4741	167.595	-102.81	0
1000001008	53	15900	70.2445	167.623	-112.978	0
1000005220	21	6300	79.1879	167.695	-26.541	0
1000001893	59	17700	91.0581	167.717	84.1866	0
1000001808	44	13200	95.8538	167.747	103.071	0
1000001436	62	18600	80.1572	167.774	36.5666	0
1000001436	63	18900	80.1563	167.775	36.5669	0
1000005776	13	3900	83.3514	167.859	31.2318	0
1000001008	54	16200	70.1636	167.906	-112.967	0
1000003429	18	5400	75.3913	167.965	-150.99	0
1000003600	12	3600	76.1789	167.968	-164.208	0
1000000838	33	9900	72.5812	168.09	-101.791	0
1000004792	25	7500	83.0159	168.193	40.9318	0
1000004878	23	6900	81.3686	168.227	5.74216	0
1000003514	6	1800	79.3293	168.242	-142.841	0
1000001893	60	18000	90.6226	168.264	84.9147	0
1000004452	39	11700	85.5141	168.38	57.7524	0
1000001893	61	18300	90.4905	168.42	85.1398	0
1000001436	64	19200	79.9977	168.473	36.534	0
1000001093	59	17700	72.3171	168.478	-14.9963	0
1000001978	26	7800	87.376	168.501	85.0768	0
1000001008	55	16500	70.0283	168.532	-112.922	0
1000004537	34	10200	79.3302	168.537	14.5297	0
1000000667	38	11400	74.0744	168.576	-51.5634	0
1000005390	7	2100	78.5556	168.597	-54.6995	0
1000001808	45	13500	95.7154	168.637	104.735	0
1000003600	13	3900	76.3623	168.708	-163.617	0
1000001893	62	18600	90.1981	168.741	85.6502	0
1000000923	36	10800	74.6503	168.804	-149.165	0
1000001893	63	18900	90.1217	168.818	85.79	0
1000001893	64	19200	90.0804	168.852	85.8727	0
1000005305	13	3900	76.5564	168.863	-67.8605	0
1000001436	65	19500	79.8903	168.863	36.4964	0
1000000753	46	13800	76.8263	168.892	-2.70221	0
1000001978	27	8100	87.2759	168.926	85.8717	0
1000001808	46	13800	95.638	168.986	105.419	0
1000004281	2	600	79.0884	169.001	-94.4201	0
1000001893	65	19500	89.8272	169.023	86.4216	0
1000002234	1	300	81.257	169.035	55.4324	0
1000001436	66	19800	79.8097	169.055	36.4491	0
1000001093	60	18000	72.2104	169.094	-14.5098	0
1000001893	66	19800	89.6785	169.122	86.7605	0
1000001893	67	20100	89.6442	169.145	86.8508	0
1000003686	1	300	84.3839	169.205	-154.916	0
1000005135	16	4800	74.4133	169.321	-108.086	0
1000002063	17	5100	85.7875	169.348	64.7907	0
1000003429	19	5700	76.1259	169.395	-149.799	0
1000005691	1	300	79.0098	169.448	17.3547	0
1000001893	74	22200	87.5688	169.451	90.95	0
1000001893	73	21900	87.5688	169.451	90.95	0
1000001436	67	20100	79.5453	169.506	36.2548	0
1000001893	72	21600	88.1871	169.536	90.066	0
1000004792	26	7800	82.664	169.561	41.7895	0
1000001893	68	20400	88.9975	169.593	88.8243	0
1000004452	40	12000	85.2139	169.603	58.3309	0
1000001893	69	20700	88.9661	169.604	88.8998	0
1000001893	71	21300	88.7501	169.607	89.2663	0
1000001893	70	21000	88.8438	169.612	89.1208	0
1000001893	75	22500	87.4927	169.643	90.4302	0
1000004622	31	9300	78.2053	169.663	-21.6041	0
1000004452	41	12300	85.1348	169.862	58.4849	0
1000001978	28	8400	87.0619	169.956	87.6039	0
1000001008	56	16800	69.7817	169.964	-112.8	0
1000001893	76	22800	87.3741	169.975	89.5537	0
1000004878	24	7200	81.3463	170.033	6.65901	0
1000001893	77	23100	87.3542	170.058	89.3569	0
1000004537	35	10500	79.1406	170.071	15.9202	0
1000000923	37	11100	74.7234	170.13	-147.893	0
1000003343	12	3600	76.1591	170.171	-135.484	0
1000001893	78	23400	87.3374	170.21	89.0489	0
1000001093	61	18300	71.9781	170.285	-13.5882	0
1000002234	2	600	81.281	170.375	54.0302	0
1000004537	36	10800	79.1219	170.381	16.1562	0
1000001893	79	23700	87.3294	170.411	88.6746	0
1000001808	47	14100	95.2649	170.429	108.355	0
1000005135	17	5100	74.9097	170.517	-107.5	0
1000001436	68	20400	78.843	170.565	35.6793	0
1000000667	39	11700	74.2053	170.603	-50.5617	0
1000003686	2	600	84.3923	170.615	-153.785	0
1000005776	14	4200	82.9852	170.637	25.5144	0
1000004707	23	6900	77.8282	170.733	-55.5572	0
1000001093	62	18600	71.8738	170.737	-13.2388	0
1000004792	27	8100	82.362	170.768	42.6027	0
1000005049	20	6000	76.6278	170.836	-77.2964	0
1000001978	29	8700	86.8989	170.852	89.0176	0
1000001893	83	24900	86.7893	170.888	87.6136	0
1000001893	82	24600	86.7893	170.888	87.6136	0
1000001893	84	25200	86.8229	170.895	87.5628	0
1000001808	48	14400	95.1579	170.895	109.294	0
1000004537	37	11100	79.1201	170.989	16.4999	0
1000001893	80	24000	87.3285	171.004	87.619	0
1000001893	81	24300	87.3285	171.004	87.619	0
1000005691	2	600	79.5484	171.047	13.3629	0
1000004452	42	12600	84.6844	171.048	59.3736	0
1000003256	21	6300	76.9871	171.05	-121.58	0
1000000923	38	11400	74.7892	171.068	-147.059	0
1000001008	57	17100	69.6341	171.098	-112.699	0
1000001808	49	14700	95.1158	171.122	109.721	0
1000001978	30	9000	86.8497	171.158	89.4382	0
1000001093	63	18900	71.7484	171.174	-12.8973	0
1000001808	50	15000	95.105	171.244	109.914	0
1000001093	64	19200	71.7014	171.289	-12.8022	0
1000003514	7	2100	79.5782	171.31	-143.358	0
1000001893	85	25500	88.8285	171.322	84.6461	0
1000005475	16	4800	79.4796	171.386	-35.6426	0
1000004878	25	7500	81.3452	171.396	7.24851	0
1000001436	69	20700	78.212	171.459	35.0984	0
1000003429	20	6000	77.2885	171.502	-148.042	0
1000004537	38	11400	79.1293	171.509	16.7099	0
1000000923	39	11700	74.837	171.607	-146.645	0
1000001093	65	19500	71.4952	171.678	-12.4543	0
1000001808	51	15300	95.1019	171.681	110.507	0
1000004622	32	9600	78.3103	171.696	-20.3504	0
1000001093	66	19800	71.4588	171.738	-12.3891	0
1000005776	15	4500	82.8893	171.836	22.9345	0
1000001436	70	21000	77.8852	171.884	34.7383	0
1000001093	67	20100	71.3181	171.942	-12.1147	0
1000003600	14	4200	77.5234	171.994	-161.585	0
1000002234	3	900	81.3325	172.033	52.2503	0
1000001978	31	9300	86.7112	172.083	90.5414	0
1000003256	22	6600	77.4026	172.087	-120.381	0
1000002149	13	3900	86.343	172.097	69.359	0
1000002234	4	1200	81.3391	172.105	52.1285	0
1000000753	47	14100	76.1278	172.106	-4.10897	0
1000004707	24	7200	78.3477	172.166	-53.9647	0
1000004792	28	8400	82.0103	172.231	43.6347	0
1000004452	43	12900	84.17	172.253	60.3865	0
1000001808	52	15600	95.125	172.271	111.262	0
1000001008	58	17400	69.5386	172.286	-112.601	0
1000004878	26	7800	81.3548	172.327	7.54791	0
1000001436	71	21300	77.4764	172.369	34.2034	0
1000000667	40	12000	74.3121	172.443	-49.6147	0
1000003686	3	900	84.418	172.463	-152.303	0
1000000923	40	12000	74.9378	172.536	-146.025	0
1000000838	34	10200	73.796	172.573	-92.8384	0
1000005305	14	4200	77.8388	172.627	-65.1265	0
1000001978	32	9600	86.6114	172.732	91.238	0
1000005691	3	900	80.2043	172.734	9.31876	0
1000002063	18	5400	84.2074	172.736	60.5662	0
1000004964	10	3000	77.495	172.812	-86.21	0
1000005475	17	5100	79.8607	172.833	-35.7869	0
1000001093	68	20400	70.6802	172.856	-10.8193	0
1000001093	69	20700	70.6802	172.856	-10.8193	0
1000004537	39	11700	79.1597	172.876	17.0922	0
1000001808	53	15900	95.1775	172.883	112.006	0
1000004452	44	13200	83.8053	172.945	61.077	0
1000003256	23	6900	77.7908	173.029	-119.319	0
1000005220	22	6600	80.3547	173.076	-25.8229	0
1000001093	70	21000	71.3196	173.102	-10.9382	0
1000001008	59	17700	69.5167	173.149	-112.549	0
1000004281	3	900	80.3223	173.2	-93.4158	0
1000005390	8	2400	79.5016	173.251	-54.8114	0
1000003343	13	3900	77.2347	173.283	-134.687	0
1000000923	41	12300	75.0385	173.323	-145.537	0
1000000753	48	14400	75.878	173.38	-4.67324	0
1000005049	21	6300	77.6778	173.41	-74.0941	0
1000001436	72	21600	76.5508	173.418	32.8757	0
1000004792	29	8700	81.7316	173.453	44.5056	0
1000004622	33	9900	78.4878	173.471	-19.319	0
1000002063	19	5700	83.8929	173.506	59.7459	0
1000005606	1	300	80.0923	173.566	-12.389	0
1000001093	71	21300	72.5626	173.581	-11.1634	0
1000001808	54	16200	95.2699	173.607	112.854	0
1000001093	72	21600	72.7271	173.644	-11.1926	0
1000001093	73	21900	72.7271	173.644	-11.1926	0
1000000667	41	12300	74.3902	173.7	-48.9592	0
1000003600	15	4500	78.2293	173.708	-160.668	0
1000003429	21	6300	78.5399	173.711	-146.226	0
1000001008	60	18000	69.5415	173.717	-112.545	0
1000005305	15	4500	78.2688	173.801	-64.4458	0
1000000923	42	12600	75.1176	173.842	-145.226	0
1000004537	40	12000	79.1736	173.857	17.2836	0
1000004452	45	13500	83.1908	173.878	62.1951	0
1000001008	61	18300	69.5743	173.887	-112.573	0
1000001093	74	22200	72.0034	173.908	-10.8793	0
1000003256	24	7200	78.1603	173.927	-118.346	0
1000001436	73	21900	76.0654	173.961	32.1659	0
1000001093	80	24000	70.7022	173.965	-8.60854	0
1000001093	79	23700	70.7022	173.965	-8.60854	0
1000005776	16	4800	82.8224	173.968	18.1433	0
1000003514	8	2400	79.8609	173.976	-143.803	0
1000001093	78	23400	70.7792	173.991	-8.863	0
1000002234	5	1500	81.7964	174.052	46.8205	0
1000000838	35	10500	74.2723	174.074	-90.0532	0
1000001808	55	16500	95.348	174.088	113.403	0
1000000667	42	12600	74.4274	174.11	-48.7555	0
1000004964	11	3300	77.9009	174.121	-85.7138	0
1000001093	77	23100	71.2125	174.128	-10.2568	0
1000004878	27	8100	81.3893	174.133	7.95879	0
1000005691	4	1200	80.7937	174.147	6.16361	0
1000001436	74	22200	75.8925	174.15	31.9347	0
1000001093	75	22500	71.3163	174.158	-10.5731	0
1000001093	76	22800	71.3139	174.159	-10.57	0
1000001978	33	9900	86.3775	174.172	92.6317	0
1000000923	43	12900	75.1875	174.236	-144.987	0
1000001093	81	24300	71.9599	174.297	-9.36231	0
1000001093	82	24600	71.9599	174.297	-9.3624	0
1000004452	46	13800	82.8277	174.305	62.8264	0
1000000667	43	12900	74.4679	174.378	-48.6401	0
1000002149	14	4200	85.604	174.391	65.0097	0
1000001093	83	24900	71.885	174.434	-9.59754	0
1000001093	84	25200	71.8831	174.436	-9.59949	0
1000001436	75	22500	75.5732	174.499	31.5588	0
1000001808	56	16800	95.4347	174.555	113.929	0
1000001808	57	17100	95.4347	174.556	113.933	0
1000001978	34	10200	86.2986	174.582	92.9579	0
1000001808	58	17400	95.3848	174.583	114.319	0
1000005606	2	600	80.3187	174.617	-12.7907	0
1000005390	9	2700	79.8361	174.682	-54.7397	0
1000001808	59	17700	94.9985	174.802	117.68	0
1000001808	60	18000	94.972	174.822	117.975	0
1000001808	61	18300	94.9191	174.874	118.721	0
1000004707	25	7500	79.317	174.923	-51.0355	0
1000003514	9	2700	80.0297	174.926	-143.954	0
1000000753	49	14700	75.62	174.94	-5.35492	0
1000001093	85	25500	69.3818	174.947	-10.3128	0
1000005776	17	5100	82.8411	174.957	15.8537	0
1000004622	34	10200	78.7235	175.074	-18.4656	0
1000005135	18	5400	77.0647	175.122	-105.095	0
1000001808	75	22500	92.439	175.136	129.698	0
1000001808	74	22200	92.439	175.136	129.698	0
1000000923	44	13200	75.3564	175.14	-144.43	0
1000001808	62	18600	94.7308	175.149	122.675	0
1000001808	63	18900	94.7255	175.165	122.939	0
1000001808	73	21900	92.572	175.174	129.485	0
1000001808	76	22800	92.5583	175.19	129.512	0
1000001808	64	19200	94.7215	175.197	123.574	0
1000001808	65	19500	94.7189	175.2	123.618	0
1000001808	72	21600	92.6873	175.202	129.298	0
1000001808	66	19800	94.6783	175.224	123.937	0
1000005691	5	1500	81.2426	175.238	3.97624	0
1000001808	67	20100	94.6141	175.254	124.35	0
1000001808	71	21300	93.0859	175.283	128.639	0
1000003429	22	6600	79.4253	175.294	-144.94	0
1000001808	70	21000	93.2938	175.315	128.278	0
1000001436	76	22800	74.7769	175.382	30.6559	0
1000003256	25	7500	78.7519	175.395	-116.821	0
1000002234	6	1800	82.1957	175.397	43.3999	0
1000001008	62	18600	70.048	175.408	-113.064	0
1000001808	68	20400	94.2487	175.408	126.498	0
1000001808	69	20700	94.2073	175.41	126.618	0
1000001808	77	23100	93.1106	175.447	128.641	0
1000001808	78	23400	93.1362	175.467	128.582	0
1000001808	79	23700	93.1947	175.565	128.318	0
1000001808	80	24000	93.2343	175.67	128.044	0
1000001436	77	23100	74.5068	175.7	30.3425	0
1000004537	41	12300	79.1822	175.704	17.514	0
1000002149	15	4500	85.2791	175.73	62.8244	0
1000003686	4	1200	84.5087	175.738	-149.683	0
1000001008	63	18900	70.158	175.778	-113.215	0
1000001436	78	23400	74.4391	175.799	30.256	0
1000000753	50	15000	75.5109	175.83	-5.72267	0
1000000923	45	13500	75.4737	175.834	-144.004	0
1000004707	26	7800	79.6091	175.848	-50.1152	0
1000005049	22	6600	78.7528	175.858	-70.8633	0
1000005220	23	6900	80.9814	175.893	-25.2467	0
1000000667	44	13200	74.7568	175.9	-48.0693	0
1000001978	35	10500	86.005	175.907	93.7969	0
1000004878	28	8400	81.4359	175.979	8.28673	0
1000002063	20	6000	82.9718	176.03	57.5288	0
1000004707	27	8100	79.6427	176.08	-49.9243	0
1000001808	81	24300	93.3589	176.138	126.848	0
1000004452	47	14100	80.9428	176.177	66.1282	0
1000004452	48	14400	80.9428	176.177	66.1282	0
1000000838	36	10800	74.9495	176.203	-86.4577	0
1000001436	79	23700	74.2041	176.226	29.9212	0
1000005606	3	900	80.6748	176.24	-13.3848	0
1000003343	14	4200	78.4256	176.363	-134.001	0
1000002063	21	6300	82.8689	176.37	57.3375	0
1000001008	64	19200	70.3142	176.374	-113.523	0
1000001436	80	24000	74.1124	176.407	29.7908	0
1000002234	7	2100	82.507	176.453	41.1384	0
1000004792	30	9000	81.0786	176.497	46.6481	0
1000005691	6	1800	81.7684	176.575	1.61506	0
1000001436	81	24300	74.0075	176.627	29.6495	0
1000001008	65	19500	70.3695	176.642	-113.688	0
1000001808	85	25500	93.5417	176.655	126.241	0
1000001808	84	25200	93.5372	176.659	126.148	0
1000000923	46	13800	75.5848	176.669	-143.502	0
1000000753	51	15300	75.4544	176.672	-6.03214	0
1000001808	82	24600	93.5053	176.684	125.457	0
1000001808	83	24900	93.5053	176.684	125.457	0
1000004792	31	9300	81.0375	176.724	46.7465	0
1000005776	18	5400	82.9632	176.753	11.6216	0
1000005776	19	5700	82.9633	176.753	11.6212	0
1000001978	36	10800	85.8126	176.758	94.2684	0
1000003256	26	7800	79.3239	176.867	-115.346	0
1000003600	16	4800	79.7718	177.005	-159.133	0
1000002063	22	6600	82.7048	177.051	57.1934	0
1000000838	37	11100	75.2101	177.098	-85.158	0
1000004707	28	8400	79.6438	177.107	-49.2285	0
1000001436	82	24600	73.7781	177.111	29.3568	0
1000002234	8	2400	82.6747	177.168	40.0314	0
1000001008	85	25500	71.9416	177.194	-118.289	0
1000001008	84	25200	72.0602	177.248	-118.407	0
1000001008	83	24900	72.0602	177.248	-118.407	0
1000001436	83	24900	73.682	177.301	29.243	0
1000003429	23	6900	80.5227	177.34	-143.305	0
1000004281	4	1200	81.505	177.345	-92.4092	0
1000001008	82	24600	72.1912	177.359	-118.053	0
1000001436	84	25200	73.6287	177.39	29.1888	0
1000005691	7	2100	82.109	177.514	0.205824	0
1000003256	27	8100	79.5549	177.537	-114.699	0
1000002149	16	4800	84.9445	177.543	60.3788	0
1000004792	32	9600	80.9134	177.548	46.852	0
1000001008	66	19800	70.5282	177.604	-114.348	0
1000003256	28	8400	79.5537	177.606	-114.642	0
1000001008	67	20100	70.5311	177.608	-114.349	0
1000001008	81	24300	72.5736	177.67	-117.049	0
1000004878	29	8700	81.4912	177.688	8.52975	0
1000001008	80	24000	72.6773	177.741	-116.794	0
1000000923	47	14100	75.6897	177.768	-142.864	0
1000001008	68	20400	70.7548	177.774	-114.238	0
1000001008	69	20700	70.834	177.815	-114.199	0
1000001008	79	23700	72.8353	177.825	-116.438	0
1000004281	5	1500	81.6141	177.836	-92.2659	0
1000000667	45	13500	75.1272	177.875	-47.3665	0
1000004366	1	300	80.154	177.91	-67.3744	0
1000001978	37	11100	85.5525	177.923	94.8395	0
1000001008	78	23400	73.117	177.946	-115.85	0
1000005135	19	5700	78.4722	177.974	-103.601	0
1000001008	77	23100	73.559	178.108	-114.994	0
1000001008	76	22800	73.6713	178.137	-114.811	0
1000003256	29	8700	79.3479	178.189	-114.225	0
1000001008	70	21000	71.9522	178.191	-113.672	0
1000004707	29	8700	79.6204	178.2	-48.5147	0
1000000753	52	15600	75.415	178.206	-6.52392	0
1000001008	75	22500	74.1021	178.209	-114.219	0
1000001008	71	21300	72.1147	178.223	-113.616	0
1000000838	38	11400	75.488	178.229	-83.8064	0
1000004452	49	14700	82.4566	178.254	63.0962	0
1000004452	50	15000	82.4566	178.254	63.0962	0
1000001008	72	21600	72.8331	178.268	-113.458	0
1000004964	12	3600	79.3415	178.269	-85.0485	0
1000001008	73	21900	75.0076	178.344	-113.05	0
1000001008	74	22200	75.0076	178.344	-113.05	0
1000004792	33	9900	80.8	178.372	46.8445	0
1000000923	48	14400	75.7261	178.488	-142.47	0
1000004622	35	10500	79.3281	178.513	-16.7859	0
1000005691	8	2400	82.4347	178.524	-1.03143	0
1000000923	49	14700	75.71	178.576	-142.439	0
1000003514	10	3000	80.9456	178.607	-144.49	0
1000000667	46	13800	75.2413	178.612	-47.122	0
1000001436	85	25500	72.7335	178.722	28.3486	0
1000005305	16	4800	80.2479	178.957	-62.1656	0
1000004452	51	15300	81.9385	179.016	63.8392	0
1000005390	10	3000	80.9872	179.038	-54.2274	0
1000001978	38	11400	85.3049	179.084	95.3827	0
1000003256	30	9000	78.9991	179.096	-113.58	0
1000003256	31	9300	78.9978	179.111	-113.568	0
1000002234	9	2700	83.0654	179.223	37.682	0
1000004452	52	15600	81.7167	179.365	64.1555	0
1000003343	15	4500	79.7645	179.523	-133.364	0
1000002063	23	6900	82.1727	179.539	56.968	0
1000004622	36	10800	79.5169	179.566	-16.3421	0
1000005475	18	5400	81.7553	179.568	-35.5256	0
1000004537	42	12600	79.1911	179.581	17.8993	0
1000000753	53	15900	75.4115	179.618	-6.90995	0
1000004707	30	9000	79.6003	179.625	-47.5848	0
1000000923	50	15000	75.2697	179.673	-142.251	0
1000000923	51	15300	75.2696	179.674	-142.251	0
1000005135	20	6000	79.3794	179.718	-102.651	0
1000004878	30	9000	81.5754	179.772	8.77992	0
1000003429	24	7200	81.7744	179.792	-141.402	0
1000004792	34	10200	80.616	179.82	46.6808	0
1000004452	53	15900	81.4086	179.898	64.5797	0
1000003600	17	5100	81.2585	179.942	-157.867	0
1000003686	5	1500	84.717	179.979	-146.322	0
1000001978	39	11700	85.1214	180.01	95.8268	0
1000000838	39	11700	75.9031	180.068	-81.9037	0
1000005135	21	6300	79.6067	180.111	-102.397	0
1000000753	54	16200	75.424	180.129	-6.99287	0
1000002063	24	7200	82.0483	180.219	56.927	0
1000005049	23	6900	80.8306	180.224	-65.1196	0
1000000667	47	14100	75.4438	180.365	-46.5667	0
1000003514	11	3300	81.4728	180.417	-144.704	0
1000000923	52	15600	75.4365	180.44	-141.595	0
1000003256	32	9600	79.319	180.455	-112.188	0
1000005691	9	2700	83.0147	180.46	-3.02231	0
1000004452	54	16200	81.0947	180.478	64.9837	0
1000004537	43	12900	79.2026	180.493	17.9926	0
1000004792	35	10500	80.5356	180.522	46.5361	0
1000004622	37	11100	79.6799	180.543	-16.0288	0
1000001978	40	12000	85.0026	180.666	96.1788	0
1000000923	53	15900	75.4921	180.704	-141.385	0
1000004366	2	600	81.3112	180.968	-64.8636	0
1000000667	48	14400	75.4891	181.002	-46.3527	0
1000004707	31	9300	79.6287	181.016	-46.6493	0
1000003256	33	9900	79.5206	181.245	-111.426	0
1000004452	55	16500	80.6811	181.265	65.4602	0
1000005220	24	7200	82.1918	181.315	-23.8392	0
1000004281	6	1800	82.2061	181.445	-91.0878	0
1000002063	25	7500	81.8657	181.467	56.8782	0
1000000923	54	16200	75.6636	181.541	-140.779	0
1000004792	36	10800	80.4323	181.56	46.2344	0
1000005691	10	3000	83.3274	181.579	-3.97244	0
1000001978	41	12300	84.8399	181.618	96.768	0
1000000753	55	16500	75.49	181.646	-7.07289	0
1000004964	13	3900	80.5967	181.715	-84.9129	0
1000000667	49	14700	75.502	181.738	-46.0713	0
1000005049	24	7200	81.5758	181.746	-63.2413	0
1000000838	40	12000	76.2804	181.76	-80.3217	0
1000004707	32	9600	79.7024	181.778	-46.1031	0
1000000923	55	16500	75.7236	181.818	-140.606	0
1000004622	38	11400	79.8782	181.874	-15.7191	0
1000004452	56	16800	80.3217	181.935	65.8046	0
1000005305	17	5100	81.4302	181.955	-61.0585	0
1000004537	44	13200	79.2455	181.975	18.1719	0
1000003256	34	10200	79.7223	181.997	-110.783	0
1000002234	10	3000	83.5795	182.089	34.9374	0
1000004878	31	9300	81.6896	182.094	9.03089	0
1000004792	37	11100	80.387	182.108	46.0494	0
1000005776	20	6000	83.5481	182.109	13.7705	0
1000005691	11	3300	83.4598	182.148	-4.29043	0
1000000923	56	16800	75.8343	182.284	-140.37	0
1000003429	25	7500	82.9899	182.32	-139.517	0
1000005135	22	6600	81.018	182.335	-100.761	0
1000005606	4	1200	82.0546	182.357	-15.4859	0
1000000667	50	15000	75.4909	182.405	-45.7741	0
1000004452	57	17100	80.0328	182.435	65.9994	0
1000000753	56	16800	75.5235	182.466	-7.05749	0
1000003686	6	1800	84.9072	182.501	-144.371	0
1000004792	38	11400	80.3634	182.505	45.9077	0
1000000923	57	17100	75.9027	182.534	-140.276	0
1000005049	25	7500	81.9325	182.539	-62.3815	0
1000001978	42	12600	84.6773	182.55	97.4289	0
1000005606	5	1500	82.1176	182.589	-15.5115	0
1000002149	17	5100	84.2694	182.62	54.2512	0
1000002321	1	300	77.6919	182.644	44.2323	0
1000004537	45	13500	79.2788	182.655	18.2896	0
1000002063	26	7800	81.7134	182.691	56.8546	0
1000004792	39	11700	80.3572	182.712	45.842	0
1000000838	41	12300	76.4967	182.724	-79.51	0
1000005220	25	7500	82.5073	182.826	-23.3958	0
1000000667	51	15300	75.4744	182.905	-45.5064	0
1000001978	43	12900	84.6005	182.918	97.7564	0
1000005305	18	5400	81.8427	182.96	-60.8231	0
1000003256	35	10500	80.006	183.031	-110.018	0
1000000753	57	17100	75.538	183.036	-6.98832	0
1000004281	7	2100	82.4924	183.109	-90.6681	0
1000000923	58	17400	76.083	183.119	-140.125	0
1000003343	16	4800	81.4104	183.143	-132.667	0
1000000667	52	15600	75.4671	183.153	-45.3355	0
1000004622	39	11700	80.0644	183.282	-15.4865	0
1000004452	58	17400	79.4665	183.334	66.2473	0
1000003686	7	2100	85.0111	183.377	-143.745	0
1000005390	11	3300	82.2075	183.453	-53.6519	0
1000000838	42	12600	76.6945	183.593	-78.8549	0
1000004452	59	17700	79.2485	183.631	66.28	0
1000004707	33	9900	80.029	183.654	-44.6855	0
1000003600	18	5400	83.3377	183.817	-156.265	0
1000002063	27	8100	81.5865	183.861	56.8776	0
1000004537	46	13800	79.3601	183.893	18.5876	0
1000003256	36	10800	80.2736	184.011	-109.397	0
1000005049	26	7800	82.5326	184.015	-60.9989	0
1000000667	53	15900	75.4529	184.029	-44.6239	0
1000000838	43	12900	76.7976	184.041	-78.56	0
1000003429	26	7800	83.8041	184.17	-138.2	0
1000002063	28	8400	81.5574	184.19	56.9304	0
1000004964	14	4200	81.5446	184.191	-85.1928	0
1000005135	23	6900	82.2192	184.2	-99.4047	0
1000005691	12	3600	83.8769	184.273	-5.037	0
1000004452	60	18000	78.6789	184.295	66.2283	0
1000000753	58	17400	75.5493	184.356	-6.72405	0
1000004366	3	900	82.6416	184.395	-62.1697	0
1000004622	40	12000	80.1949	184.407	-15.3728	0
1000004792	40	12000	80.3339	184.445	45.3922	0
1000004452	61	18300	78.4713	184.498	66.1706	0
1000002063	29	8700	81.537	184.507	57.0567	0
1000001978	44	13200	84.1987	184.588	99.5197	0
1000000667	54	16200	75.4515	184.603	-44.1465	0
1000004281	8	2400	82.7893	184.604	-90.5192	0
1000004707	34	10200	80.254	184.63	-43.9318	0
1000002149	18	5400	84.0752	184.68	51.9847	0
1000002234	11	3300	84.0249	184.755	32.8121	0
1000000667	55	16500	75.4561	184.763	-44.0201	0
1000004452	62	18600	78.1025	184.793	66.0052	0
1000004537	47	14100	79.4206	184.819	18.8747	0
1000004452	63	18900	77.7571	185.035	65.8185	0
1000000753	59	17700	75.5424	185.035	-6.55384	0
1000003256	37	11100	80.5503	185.047	-108.847	0
1000000838	44	13200	77.0391	185.101	-77.9409	0
1000000923	59	17700	76.7494	185.199	-139.686	0
1000004792	41	12300	80.3123	185.213	45.2676	0
1000003514	12	3600	83.0867	185.349	-145.115	0
1000005049	27	8100	83.0342	185.352	-59.8867	0
1000004452	74	22200	74.8375	185.368	71.3981	0
1000004452	73	21900	74.8375	185.368	71.3981	0
1000000753	60	18000	75.5248	185.38	-6.43811	0
1000002063	30	9000	81.4936	185.386	57.5434	0
1000003600	19	5700	84.237	185.411	-155.581	0
1000004452	64	19200	77.0393	185.5	65.3935	0
1000004452	65	19500	77.0393	185.5	65.3935	0
1000004452	66	19800	77.04	185.501	65.3986	0
1000005305	19	5700	82.987	185.649	-60.5324	0
1000004452	67	20100	77.1984	185.722	66.4296	0
1000000667	56	16800	75.509	185.736	-43.3031	0
1000004452	75	22500	74.9765	185.744	70.6967	0
1000004622	41	12300	80.3366	185.769	-15.3076	0
1000005049	28	8400	83.1589	185.774	-59.613	0
1000000923	60	18000	76.9435	185.804	-139.579	0
1000004452	76	22800	74.9983	185.814	70.5526	0
1000003343	17	5100	82.7887	186.001	-132.113	0
1000002234	12	3600	84.1894	186.016	32.1078	0
1000001978	45	13500	83.8446	186.04	101.091	0
1000004878	32	9600	81.9171	186.066	9.43088	0
1000000753	61	18300	75.4564	186.091	-6.13871	0
1000005606	6	1800	83.2217	186.12	-15.1117	0
1000004452	68	20400	77.5194	186.144	68.3871	0
1000004452	69	20700	77.5194	186.144	68.3872	0
1000004452	70	21000	76.2803	186.16	69.3934	0
1000005475	19	5700	83.6389	186.162	-35.0341	0
1000004452	72	21600	76.0875	186.162	69.5543	0
1000004452	71	21300	76.0893	186.163	69.5523	0
1000003256	38	11400	80.8463	186.184	-108.345	0
1000003429	27	8100	84.6316	186.258	-136.784	0
1000004281	9	2700	83.2001	186.354	-90.6539	0
1000004964	15	4500	82.4299	186.38	-85.8358	0
1000001978	46	13800	83.7477	186.394	101.45	0
1000004792	42	12600	80.2507	186.406	45.2384	0
1000004452	77	23100	75.1434	186.417	69.2063	0
1000004537	48	14400	79.5083	186.457	19.4913	0
1000000838	45	13500	77.3368	186.471	-77.1902	0
1000000923	61	18300	77.1622	186.49	-139.483	0
1000005135	24	7200	83.7131	186.525	-97.7695	0
1000004707	35	10500	80.7835	186.556	-42.4393	0
1000004452	78	23400	75.1941	186.679	68.6186	0
1000003771	1	300	92.4421	186.696	-149.16	0
1000000753	62	18600	75.3692	186.73	-5.82712	0
1000004537	49	14700	79.5008	186.751	19.6484	0
1000002063	31	9300	81.4356	186.754	58.3396	0
1000005606	7	2100	83.4249	186.803	-15.0537	0
1000003514	13	3900	83.6096	186.825	-145.135	0
1000004452	79	23700	75.2038	186.826	68.2916	0
1000002321	2	600	79.3893	186.916	39.7169	0
1000004792	43	12900	80.2068	186.921	45.3317	0
1000001978	47	14100	83.5811	186.922	101.928	0
1000002149	19	5700	83.9049	186.928	49.779	0
1000000923	67	20100	75.8727	186.931	-140.075	0
1000000923	66	19800	75.8727	186.931	-140.075	0
1000004452	80	24000	75.1896	187.01	67.8974	0
1000000923	62	18600	77.3279	187.013	-139.421	0
1000004452	81	24300	75.1751	187.044	67.8344	0
1000000923	65	19500	77.1651	187.051	-139.494	0
1000000923	63	18900	77.345	187.067	-139.415	0
1000000923	64	19200	77.345	187.067	-139.415	0
1000004707	36	10800	80.9414	187.107	-42.0316	0
1000004452	82	24600	75.1042	187.134	67.6981	0
1000000667	57	17100	75.5909	187.159	-42.2904	0
1000000753	63	18900	75.2627	187.275	-5.51196	0
1000004452	83	24900	74.8835	187.377	67.3559	0
1000002063	32	9600	81.4117	187.441	58.7036	0
1000004792	44	13200	80.1382	187.463	45.5832	0
1000004452	84	25200	74.8001	187.464	67.2403	0
1000003256	39	11700	81.1884	187.511	-107.852	0
1000000838	46	13800	77.5421	187.53	-76.6423	0
1000002149	27	8100	81.369	187.534	75.7466	0
1000002149	26	7800	81.2961	187.549	73.4586	0
1000002149	28	8400	81.5545	187.611	78.5	0
1000004622	42	12600	80.5258	187.657	-15.2681	0
1000004452	85	25500	74.5996	187.663	66.9835	0
1000002149	29	8700	81.7268	187.707	80.3126	0
1000000753	64	19200	75.14	187.715	-5.20402	0
1000002149	25	7500	81.3406	187.73	68.6531	0
1000000923	68	20400	77.3986	187.733	-139.23	0
1000002149	30	9000	81.8171	187.765	81.1156	0
1000002149	31	9300	81.8171	187.765	81.1157	0
1000004537	50	15000	79.3719	187.844	20.4218	0
1000000753	65	19500	75.0346	187.965	-4.97956	0
1000003686	8	2400	85.7413	187.98	-140.758	0
1000003600	20	6000	85.7529	187.997	-154.388	0
1000002149	24	7200	81.6246	188.018	63.3952	0
1000005606	8	2400	83.7595	188.034	-15.0206	0
1000003343	18	5400	83.848	188.07	-131.687	0
1000004537	51	15300	79.315	188.148	20.6667	0
1000005220	26	7800	83.5354	188.152	-21.7314	0
1000005135	25	7500	84.7367	188.161	-96.6873	0
1000001978	48	14400	83.1705	188.167	102.975	0
1000003429	28	8400	85.3303	188.186	-135.543	0
1000000667	58	17400	75.6483	188.258	-41.5437	0
1000004707	37	11100	81.268	188.264	-41.2343	0
1000003686	9	2700	85.8059	188.266	-140.663	0
1000005305	20	6000	84.1261	188.291	-60.4008	0
1000005049	29	8700	83.7495	188.307	-58.3293	0
1000000753	66	19800	74.807	188.352	-4.54136	0
1000000923	69	20700	78.6436	188.371	-138.562	0
1000001978	49	14700	83.0929	188.399	103.149	0
1000002149	23	6900	82.3238	188.466	56.624	0
1000003256	40	12000	81.4543	188.522	-107.539	0
1000004622	43	12900	80.6297	188.657	-15.2523	0
1000005135	26	7800	85.1075	188.815	-96.3067	0
1000000923	70	21000	79.6773	188.872	-138.015	0
1000004366	4	1200	84.4218	188.876	-58.8467	0
1000001978	50	15000	82.9253	188.896	103.47	0
1000000923	71	21300	79.8154	188.918	-137.937	0
1000004537	52	15600	79.1057	188.987	21.4071	0
1000005135	27	8100	85.2024	189.048	-96.2166	0
1000002149	22	6600	83.6265	189.054	48.5026	0
1000000753	67	20100	74.3261	189.065	-3.63803	0
1000000838	47	14100	77.7995	189.075	-75.8834	0
1000004537	53	15900	79.0823	189.078	21.4772	0
1000002149	20	6000	83.7699	189.11	47.7692	0
1000002149	21	6300	83.7699	189.11	47.7692	0
1000000923	72	21600	80.8466	189.121	-137.317	0
1000000667	59	17700	75.68	189.143	-40.9834	0
1000004878	33	9900	82.1198	189.146	9.7158	0
1000004707	38	11400	81.5076	189.167	-40.6654	0
1000004537	54	16200	79.0524	189.195	21.5432	0
1000000923	76	22800	80.9505	189.288	-138.418	0
1000000923	77	23100	80.8812	189.288	-138.539	0
1000000923	78	23400	80.8808	189.289	-138.539	0
1000000923	75	22500	81.0186	189.289	-138.299	0
1000002063	33	9900	81.3635	189.314	59.545	0
1000000923	73	21900	81.9769	189.323	-136.651	0
1000000923	74	22200	81.9769	189.323	-136.651	0
1000002321	3	900	80.4126	189.364	37.3384	0
1000001978	51	15300	82.7413	189.447	103.815	0
1000000923	79	23700	80.6594	189.514	-138.525	0
1000005606	9	2700	84.1363	189.528	-15.0608	0
1000001978	52	15600	82.7082	189.55	103.889	0
1000003600	21	6300	86.7179	189.631	-153.578	0
1000000753	68	20400	73.901	189.67	-2.83354	0
1000000753	69	20700	73.901	189.67	-2.83354	0
1000003429	29	8700	85.8303	189.681	-134.632	0
1000000923	80	24000	80.442	189.735	-138.51	0
1000002063	34	10200	81.3643	189.758	59.6472	0
1000004622	44	13200	80.7531	189.758	-15.2208	0
1000005135	28	8400	85.4045	189.778	-96.0554	0
1000002149	32	9600	81.7692	189.791	79.7585	0
1000001978	53	15900	82.6208	189.838	104.135	0
1000005475	20	6000	84.704	189.861	-34.6298	0
1000000923	81	24300	80.2465	189.933	-138.496	0
1000000753	70	21000	73.8583	189.979	-3.82841	0
1000001978	54	16200	82.5767	189.991	104.295	0
1000000923	82	24600	80.1602	190.021	-138.49	0
1000000923	83	24900	80.1602	190.021	-138.49	0
1000003771	2	600	92.6781	190.031	-148.45	0
1000004792	45	13500	79.7752	190.046	47.1819	0
1000001978	55	16500	82.561	190.051	104.393	0
1000000667	60	18000	75.6916	190.098	-40.4252	0
1000000753	71	21300	73.8253	190.203	-4.58619	0
1000004622	45	13500	80.8137	190.245	-15.182	0
1000004707	39	11700	81.7816	190.293	-40.0347	0
1000004537	55	16500	78.7647	190.318	22.0614	0
1000004964	16	4800	84.1071	190.321	-87.522	0
1000000753	72	21600	73.7967	190.351	-5.14225	0
1000004792	46	13800	79.7327	190.47	47.435	0
1000001978	56	16800	82.4518	190.492	105.445	0
1000000923	84	25200	80.6982	190.498	-136.796	0
1000001978	73	21900	77.2858	190.505	115.477	0
1000001978	72	21600	77.2858	190.505	115.477	0
1000001978	74	22200	77.318	190.511	115.316	0
1000000838	48	14400	78.0082	190.519	-75.2007	0
1000001978	57	17100	82.4308	190.535	105.611	0
1000000753	73	21900	73.7461	190.558	-6.01595	0
1000001978	75	22500	77.6095	190.568	113.893	0
1000005390	12	3600	84.234	190.601	-52.7766	0
1000001978	76	22800	77.9254	190.637	112.426	0
1000000667	61	18300	75.6772	190.662	-40.1285	0
1000001978	77	23100	78.0387	190.671	111.913	0
1000000753	74	22200	73.7042	190.716	-6.73349	0
1000001978	71	21300	78.1775	190.723	114.353	0
1000001978	78	23400	78.2818	190.766	110.829	0
1000001978	79	23700	78.3046	190.782	110.72	0
1000003256	41	12300	82.0799	190.804	-106.932	0
1000001978	80	24000	78.3311	190.816	110.571	0
1000001978	70	21000	78.6034	190.82	113.812	0
1000000923	85	25500	81.0927	190.837	-135.604	0
1000005220	27	8100	84.0367	190.855	-20.9374	0
1000000753	75	22500	73.6631	190.875	-7.49076	0
1000000753	76	22800	73.6645	190.881	-7.50924	0
1000001978	58	17400	81.9322	190.995	109.229	0
1000001978	81	24300	78.4468	191.009	109.844	0
1000003771	3	900	92.7462	191.039	-148.173	0
1000005135	29	8700	85.7136	191.045	-95.8458	0
1000001978	82	24600	78.4659	191.049	109.693	0
1000000753	77	23100	73.7665	191.082	-7.94044	0
1000000667	62	18600	75.64	191.113	-39.9238	0
1000004366	5	1500	85.3199	191.127	-57.2871	0
1000004537	56	16800	78.5408	191.129	22.4242	0
1000004281	10	3000	84.4517	191.139	-91.5839	0
1000001978	69	20700	80.1314	191.144	111.869	0
1000005691	13	3900	85.1783	191.147	-7.15205	0
1000001978	83	24900	78.5057	191.169	109.248	0
1000001978	84	25200	78.5042	191.17	109.242	0
1000001978	68	20400	80.2955	191.172	111.646	0
1000001978	59	17700	81.7419	191.184	110.803	0
1000001978	60	18000	81.7419	191.184	110.803	0
1000003686	10	3000	86.6335	191.19	-140.562	0
1000001978	61	18300	81.6065	191.209	110.773	0
1000001978	67	20100	80.7614	191.229	110.947	0
1000001978	66	19800	80.833	191.236	110.828	0
1000003343	19	5700	85.5575	191.265	-131	0
1000001978	65	19500	81.392	191.268	109.815	0
1000001978	64	19200	81.392	191.268	109.815	0
1000001978	85	25500	78.12	191.269	108.691	0
1000004792	47	14100	79.6937	191.277	47.8644	0
1000001978	62	18600	81.1304	191.295	110.666	0
1000001978	63	18900	81.1304	191.295	110.666	0
1000002063	35	10500	81.4114	191.352	59.6488	0
1000002321	4	1200	81.2689	191.381	35.6132	0
1000000838	49	14700	78.1143	191.394	-74.8014	0
1000004056	1	300	89.3086	191.398	-109.301	0
1000005049	30	9000	84.457	191.433	-56.8664	0
1000005776	21	6300	84.616	191.447	17.4129	0
1000004707	40	12000	82.0474	191.469	-39.4604	0
1000005305	21	6300	85.5382	191.557	-60.3781	0
1000003429	30	9000	86.4588	191.637	-133.498	0
1000000667	63	18900	75.5413	191.857	-39.6258	0
1000004537	57	17100	78.3009	191.891	22.7554	0
1000003256	42	12600	82.422	191.948	-106.659	0
1000004366	6	1800	85.6652	192.027	-56.7189	0
1000003514	14	4200	85.5974	192.08	-144.806	0
1000000753	78	23400	74.3854	192.242	-10.3687	0
1000000753	79	23700	74.4241	192.312	-10.5134	0
1000000753	80	24000	74.4242	192.312	-10.5135	0
1000004792	48	14400	79.6689	192.365	48.3747	0
1000003429	31	9300	86.7167	192.419	-133.067	0
1000004537	58	17400	78.0618	192.545	23.0335	0
1000000667	64	19200	75.4252	192.546	-39.3669	0
1000005220	28	8400	84.3301	192.546	-20.516	0
1000005475	21	6300	85.4826	192.567	-34.2234	0
1000005390	13	3900	84.8228	192.653	-52.6324	0
1000000753	81	24300	74.4806	192.659	-10.0514	0
1000005135	30	9000	86.1088	192.684	-95.6165	0
1000000838	50	15000	78.2624	192.768	-74.1897	0
1000000838	51	15300	78.2673	192.78	-74.1835	0
1000000667	65	19500	75.3674	192.799	-39.2767	0
1000004878	34	10200	82.4084	192.987	10.0285	0
1000004792	49	14700	79.6616	193.048	48.6369	0
1000003256	43	12900	82.7956	193.05	-106.423	0
1000005776	22	6600	84.7817	193.056	17.9938	0
1000004964	17	5100	85.3445	193.085	-88.9374	0
1000000753	82	24600	74.5667	193.18	-9.32398	0
1000002321	5	1500	82.0436	193.211	34.2702	0
1000000243	1	300	84.9077	193.214	-56.3526	0
1000000753	83	24900	74.5746	193.231	-9.2164	0
1000004366	7	2100	86.1191	193.259	-56.0062	0
1000004366	8	2400	86.1203	193.264	-56.0074	0
1000004281	11	3300	85.0694	193.294	-92.2118	0
1000002321	6	1800	82.0802	193.321	34.2686	0
1000004622	46	13800	81.2193	193.324	-14.7854	0
1000003429	32	9600	87.0416	193.341	-132.585	0
1000005691	14	4200	85.5866	193.353	-7.86351	0
1000003256	44	13200	82.95	193.418	-106.356	0
1000002149	33	9900	81.7111	193.446	77.333	0
1000005135	31	9300	86.3292	193.515	-95.5106	0
1000003771	4	1200	92.9119	193.642	-147.254	0
1000000667	66	19800	75.1241	193.669	-38.9758	0
1000003600	22	6600	89.0925	193.678	-151.497	0
1000004056	2	600	89.749	193.755	-110.18	0
1000002063	36	10800	81.5084	193.817	59.462	0
1000005776	23	6900	84.8269	193.831	18.2236	0
1000004792	50	15000	79.6548	193.89	48.8823	0
1000000753	84	25200	74.6734	193.9	-7.06193	0
1000002234	13	3900	85.017	194.004	29.054	0
1000000753	85	25500	74.7182	194.155	-6.22053	0
1000004707	41	12300	82.6614	194.261	-38.255	0
1000000667	67	20100	74.925	194.353	-38.7378	0
1000004964	18	5400	85.9658	194.365	-89.7592	0
[truncated: 3,180 more rows]

## Sheet: calc
old x	lokal radius	new x
36.1167	93.5478	36.1167
39.7378	81.641	40.4264
40.4924	95.1103	41.4555
44.8145	83.6235	46.515
45.6155	96.9634	47.5815
47.3392	84.6039	49.5607
49.7026	98.4354	52.6709
50.2757	108.081	53.3191
50.3961	85.7641	53.4431
52.198	99.2998	55.7824
52.5856	99.3972	56.217
53.8747	109.179	57.6609
54.054	99.6203	57.8437
54.1376	87.1568	57.9372
54.2793	87.1874	58.1182
55.3614	87.2287	59.5
55.6593	86.508	59.8802
55.6884	99.8202	59.9177
56.4607	110.093	60.7791
57.2193	87.2853	61.5463
57.3696	110.415	61.738
57.8296	86.2675	62.2019
58.1303	100.081	62.59
58.308	110.715	62.7877
58.3876	87.3463	62.8677
58.6011	110.78	63.1398
58.6687	98.6695	63.2078
58.842	86.1731	63.4033
59.2745	110.864	63.9622
59.698	107.595	64.3874
61.094	67.3342	65.832
61.2142	99.2689	66.0307
61.2342	107.903	66.0532
61.4845	85.9902	66.3114
61.7588	99.3991	66.6666
61.849	87.6447	66.7676
62.3419	111.13	67.3938
62.9026	100.584	67.9555
63.0911	99.7128	68.1642
63.4679	67.3287	68.5849
64.1532	87.9313	69.7182
64.4774	111.261	70.1287
64.6073	100.05	70.2586
64.6625	85.9563	70.3201
64.7096	85.9593	70.3811
64.7223	108.65	70.3976
65.7483	86.0563	71.4489
65.774	79.5933	71.4823
65.8082	100.906	71.5301
65.9357	100.308	71.6707
66.2731	108.973	72.0452
66.7421	67.3441	72.5245
66.9509	86.1815	72.8696
66.9541	109.069	72.8738
67.1694	111.338	73.0935
67.2358	100.504	73.1599
67.8017	88.5198	73.7868
68.1672	101.181	74.2466
68.4826	111.312	74.5936
68.6058	109.196	74.7168
68.7131	100.655	74.8263
69.1591	109.207	75.3196
69.548	109.178	75.716
69.6413	80.4411	75.8112
70.9712	101.522	77.6519
71.1763	67.4065	77.8769
71.1926	86.6668	77.9037
72.1701	89.3504	79.1595
72.1746	108.849	79.1652
72.4969	111.079	79.4948
72.5689	81.0406	79.567
73.2196	100.973	80.461
73.4593	90.7729	80.7252
74.0144	81.2721	81.4061
74.1788	101.916	81.6313
74.8082	90.6505	82.3188
75.0948	67.5041	82.6709
75.6827	90.0868	83.6405
75.762	87.2267	83.7385
76.0309	108.38	84.0817
76.6761	81.5712	84.7446
76.8379	110.801	84.9654
77.221	67.5843	85.3503
77.2461	90.4557	85.3918
78.1762	87.5533	86.5365
78.2795	102.409	86.6679
78.3056	81.696	86.6962
78.3885	108.109	86.8092
78.5065	67.6592	86.9308
78.5461	110.686	86.9959
79.1417	90.8447	87.595
79.6542	81.748	88.2231
79.8369	74.8241	88.472
80.4879	101.409	89.4406
80.4934	90.2466	89.4466
80.6649	67.8346	89.6582
80.8281	81.7582	89.9262
81.1358	102.727	90.3451
81.2489	106.223	90.4677
81.5723	74.4429	90.8067
81.624	81.746	90.884
81.8465	91.4362	91.187
81.9967	88.1186	91.3699
82.1097	110.441	91.5127
82.2061	101.473	91.6099
82.6268	90.1289	92.0714
82.8114	106.479	92.2995
83.7484	90.0571	93.2793
83.8069	107.543	93.3516
84.3483	91.9614	93.9121
84.8015	103.085	94.4608
84.8406	106.801	94.5031
84.9039	89.9659	94.5691
85.1859	101.262	94.918
85.2016	68.2784	94.9352
85.2162	73.6679	94.959
85.2818	89.927	95.0582
85.487	92.1736	95.3122
85.5299	101.502	95.3641
85.5894	103.125	95.4294
85.6824	110.204	95.5297
85.8754	89.8513	95.7248
86.871	107.093	96.9584
86.9711	75.9204	97.0625
87.064	110.105	97.1988
87.3056	68.5307	97.4431
87.3325	88.9415	97.4867
87.5223	101.468	97.7244
87.7756	81.6186	98.0023
87.8182	107.179	98.0604
88.5506	107.289	98.8212
88.577	92.675	98.8486
88.7181	109.968	99.0182
88.7225	96.2371	99.0226
88.9803	81.6042	99.3208
89.0149	101.659	99.368
89.1846	103.138	99.5539
89.2095	75.2978	99.5808
90.0348	106.994	100.801
90.1723	72.6739	100.944
90.3503	95.3996	101.217
90.5282	92.9541	101.425
90.6136	107.464	101.527
91.1242	107.463	102.056
91.5266	101.31	102.473
91.7458	106.852	102.714
91.9042	89.6535	102.879
91.9298	107.371	102.91
92.1662	101.953	103.156
92.2151	109.648	103.209
92.427	94.4151	103.424
92.7361	81.5897	103.789
92.8576	74.3137	103.954
92.8634	107.195	103.963
93.1392	93.2721	104.25
93.19	88.8473	104.31
93.4539	103.086	104.641
93.5521	72.0599	104.747
93.8297	88.8937	105.176
93.9155	106.667	105.283
94.004	101.169	105.376
94.1543	93.6678	105.541
94.7787	69.5722	106.283
95.2124	109.354	106.977
95.3628	102.173	107.131
95.657	83.181	107.451
95.8628	71.7091	107.727
95.9132	92.9709	107.805
96.0255	87.9451	107.939
96.0271	109.255	107.941
96.1517	93.5889	108.068
96.1791	88.6764	108.101
96.6969	106.355	108.751
96.7802	92.654	108.838
96.8862	106.406	108.966
96.9839	102.2	109.068
97.1615	92.5269	109.261
97.2306	81.9712	109.345
97.6955	70.0046	109.976
97.8924	81.6408	110.289
97.955	71.4768	110.375
98.2138	81.2297	110.778
98.2383	90.6265	110.811
98.509	102.958	111.144
98.8155	87.0868	111.475
99.0023	105.849	111.714
99.1066	93.8555	111.824
99.2736	72.677	112.022
99.4793	86.8611	112.337
99.4933	106.166	112.355
99.5131	102.09	112.376
99.7986	108.722	112.687
99.8247	91.7101	112.714
99.9253	79.9765	112.836
100.133	100.747	113.125
100.362	102.872	113.378
100.44	81.6888	113.463
100.5	91.5326	113.544
100.573	90.9578	113.633
100.839	86.3342	113.959
101.053	88.3459	114.234
101.297	94.0149	114.543
101.349	108.498	114.604
101.385	91.0383	114.641
101.475	71.2213	114.751
101.766	100.613	115.205
102.05	105.177	115.52
102.217	71.9846	115.696
102.252	108.367	115.751
102.331	94.0563	115.832
102.47	78.2498	115.997
102.494	91.0835	116.031
102.52	91.0898	116.062
102.878	101.819	116.5
102.972	88.2631	116.602
103.231	108.229	116.929
103.684	77.5351	117.395
103.707	94.0577	117.428
103.734	85.2387	117.46
103.735	102.634	117.462
103.889	71.6386	117.628
103.97	108.132	117.755
104.066	70.9845	117.854
104.113	105.717	117.927
104.359	85.0261	118.187
104.475	79.5037	118.338
104.536	71.1059	118.424
104.649	94.0211	118.601
104.652	101.607	118.604
104.872	102.519	118.845
104.941	84.8545	118.92
105.168	91.096	119.218
105.266	88.216	119.338
105.576	101.434	119.728
105.629	100.232	119.787
105.795	81.8434	119.971
106.008	107.883	120.261
106.023	76.3796	120.277
106.218	93.9039	120.561
106.491	93.8616	120.885
106.668	104.185	121.095
106.706	76.7672	121.135
106.822	91.0565	121.304
106.847	107.789	121.334
107.139	102.218	121.636
107.274	107.749	121.783
107.321	78.2926	121.832
107.644	90.063	122.292
107.662	75.7366	122.313
107.728	88.2017	122.41
107.799	81.9282	122.5
107.98	105.321	122.745
108.02	71.5831	122.788
108.245	102.043	123.138
108.295	96.0542	123.193
108.362	70.8473	123.271
108.385	99.9459	123.306
108.39	103.817	123.311
108.633	110.796	123.573
108.735	105.226	123.675
108.771	93.341	123.713
108.828	83.8384	123.781
108.873	109.429	123.841
108.883	109.425	123.851
109.009	110.773	123.979
109.019	107.602	123.989
109.046	99.8633	124.017
109.071	109.736	124.045
109.178	110.739	124.153
109.21	110.64	124.186
109.237	100.565	124.213
109.254	90.9297	124.232
109.494	75.208	124.525
109.591	101.794	124.669
109.609	104.091	124.689
109.726	70.6754	124.814
109.764	105.063	124.874
109.787	107.536	124.898
109.882	99.7335	124.996
109.912	103.483	125.03
109.945	82.0411	125.066
110.038	89.6255	125.192
110.144	108.865	125.323
110.327	101.639	125.51
110.593	92.927	125.802
110.772	76.833	126.016
110.888	108.552	126.184
110.948	101.49	126.245
111.006	75.4023	126.31
111.105	100.09	126.455
111.257	83.272	126.625
111.333	82.1313	126.725
111.459	90.7747	126.897
111.566	103.325	127.028
111.644	71.0441	127.112
111.694	107.365	127.19
111.851	95.3158	127.354
112.015	89.31	127.545
112.06	99.3638	127.601
112.071	76.2951	127.613
112.401	92.5351	128.095
112.587	76.097	128.319
112.778	72.268	128.597
112.795	88.2088	128.624
112.844	107.256	128.686
113.135	104.468	128.988
113.139	71.0966	128.992
113.292	99.4989	129.232
113.467	100.849	129.427
113.479	90.6073	129.441
113.5	82.294	129.466
113.542	94.961	129.524
113.604	99.0946	129.596
113.785	70.3758	129.799
113.817	92.2513	129.85
113.85	107.157	129.89
113.922	88.2054	129.965
113.932	102.593	129.978
114.053	74.2282	130.109
114.214	74.4137	130.35
114.216	107.236	130.354
114.545	90.5294	130.695
114.615	75.3903	130.781
114.617	98.9123	130.784
114.704	98.8937	130.882
114.768	102.211	130.954
114.821	89.9055	131.012
115.119	72.5684	131.381
115.174	77.3596	131.464
115.291	88.9411	131.633
115.307	82.4456	131.654
115.488	91.9412	131.897
115.571	88.1796	131.998
115.591	100.306	132.023
115.645	106.975	132.083
115.696	90.4145	132.137
115.886	90.4026	132.371
115.918	73.9537	132.41
116.002	94.4167	132.536
116.025	82.4916	132.563
116.232	103.901	132.843
116.322	87.0971	132.94
116.577	101.651	133.266
116.655	74.7455	133.35
116.677	86.5934	133.383
116.717	106.299	133.436
116.774	88.1378	133.495
116.87	94.1992	133.616
116.923	99.9667	133.679
117.022	94.1325	133.789
117.134	106.828	133.922
117.306	90.3541	134.101
117.424	72.8126	134.246
117.462	71.4361	134.304
117.529	91.5778	134.409
117.532	101.817	134.413
117.591	103.639	134.477
117.644	76.0303	134.533
117.651	85.4415	134.544
117.824	73.3592	134.77
117.95	85.1312	134.961
117.962	106.748	134.976
117.969	85.1237	134.984
118.022	93.4574	135.053
118.022	93.4574	135.053
118.211	82.6481	135.279
118.357	99.6013	135.474
118.832	101.557	136.005
118.883	91.3323	136.062
118.998	81.7812	136.202
119.175	88.005	136.443
119.207	84.9608	136.483
119.253	82.6911	136.543
119.336	106.623	136.655
119.338	75.1665	136.658
119.442	91.2174	136.81
119.551	72.9914	136.944
119.6	73.6276	137.018
119.666	88.2071	137.119
119.855	97.6265	137.357
119.859	105.178	137.361
119.933	99.1927	137.44
120.077	82.6755	137.602
120.27	74.754	137.862
120.297	97.5784	137.902
120.302	73.7329	137.907
120.552	100.616	138.285
120.553	100.616	138.286
120.578	101.246	138.313
120.67	103.014	138.415
120.892	70.0289	138.655
120.96	72.5192	138.763
121.033	84.7481	138.875
121.256	98.8367	139.168
121.469	82.5615	139.408
121.519	90.7533	139.475
121.546	90.2439	139.508
121.547	90.2433	139.51
121.56	90.749	139.525
121.724	75.9567	139.727
121.798	106.414	139.835
121.818	92.9321	139.856
121.994	98.6235	140.067
122.041	73.3629	140.12
122.339	87.7784	140.573
122.496	104.277	140.771
122.549	96.9569	140.828
122.633	90.7532	140.924
122.677	81.1964	140.979
122.714	73.4688	141.029
122.746	96.9095	141.077
122.988	102.531	141.355
123.023	82.3485	141.393
123.409	73.5591	141.915
123.629	80.4717	142.249
123.695	106.263	142.34
123.743	87.8086	142.39
123.746	71.8734	142.394
123.853	99.7708	142.559
123.984	72.0486	142.706
124.081	84.8375	142.855
124.089	96.5149	142.867
124.122	87.6014	142.905
124.337	106.211	143.178
124.419	73.0522	143.264
124.477	102.208	143.352
124.66	82.0265	143.552
124.741	97.7925	143.661
124.887	73.3998	143.828
124.927	86.5036	143.888
124.927	86.5033	143.888
124.998	102.084	143.98
125.111	80.8573	144.102
125.165	82.8061	144.177
125.169	82.8023	144.182
125.28	87.5131	144.332
125.373	69.916	144.451
125.428	100.443	144.538
125.465	106.118	144.578
125.507	90.7748	144.622
125.631	71.5443	144.775
125.765	103.198	144.984
125.766	81.7215	144.984
125.804	79.4215	145.036
125.85	84.2413	145.101
125.922	99.2499	145.196
125.956	86.361	145.234
126.003	97.4168	145.295
126.119	101.796	145.427
126.121	82.4636	145.43
126.293	106.049	145.661
126.447	81.4463	145.823
126.591	72.4813	146.02
126.609	73.8961	146.047
126.706	95.9044	146.194
126.773	92.2609	146.271
126.869	73.5505	146.387
126.879	90.7775	146.403
126.881	72.3561	146.406
126.952	105.995	146.514
126.989	101.571	146.553
127.151	97.094	146.731
127.494	73.3602	147.124
127.588	90.7625	147.266
127.606	78.5656	147.288
127.68	105.939	147.393
127.701	84.0615	147.416
127.883	100.048	147.656
127.952	87.2108	147.733
127.956	73.3862	147.739
128.047	98.727	147.877
128.132	101.285	147.972
128.231	86.0922	148.081
128.263	92.0424	148.122
128.277	96.8067	148.14
128.356	90.7168	148.231
128.407	95.4499	148.292
128.427	81.7016	148.316
128.619	105.877	148.578
128.817	69.9277	148.786
129.107	83.9364	149.248
129.336	86.9404	149.552
129.418	99.0501	149.657
129.538	86.9783	149.792
129.542	90.6009	149.797
129.799	72.7863	150.112
129.811	96.4567	150.131
129.833	77.4904	150.156
129.878	94.8312	150.221
130.025	79.6762	150.393
130.212	99.6756	150.655
130.251	94.9189	150.699
130.376	100.761	150.846
130.455	70.9564	150.933
130.573	72.7898	151.117
130.579	90.456	151.126
130.588	105.793	151.137
130.845	79.2538	151.408
130.846	71.2377	151.41
130.979	80.1237	151.618
131.027	85.8423	151.684
131.095	72.4967	151.772
131.211	101.442	151.95
131.32	100.573	152.07
131.364	80.8353	152.119
131.491	98.1597	152.294
131.521	76.7267	152.327
131.674	86.5891	152.55
131.846	105.782	152.77
131.9	91.4488	152.828
132.011	94.3859	152.963
132.057	78.6136	153.017
132.096	85.7553	153.072
132.105	97.7537	153.084
132.179	78.5582	153.168
132.205	105.808	153.205
132.226	90.1569	153.227
132.262	72.0961	153.272
132.317	95.9332	153.356
132.47	86.5746	153.534
132.588	78.4119	153.686
132.644	70.8593	153.765
132.668	85.691	153.804
132.744	97.6278	153.901
132.752	95.8612	153.911
132.774	76.191	153.936
132.801	80.4858	153.976
132.828	73.3344	154.014
132.911	86.3175	154.14
132.934	85.6414	154.169
133.178	95.8194	154.486
133.294	105.998	154.621
133.457	100.236	154.792
133.462	89.8814	154.797
133.518	93.7963	154.867
133.557	83.5621	154.913
133.671	75.7503	155.065
133.783	79.8025	155.23
133.904	70.6807	155.399
133.953	73.2138	155.476
133.956	99.0767	155.481
134.038	106.185	155.573
134.082	89.6996	155.619
134.111	77.93	155.656
134.18	75.6412	155.753
134.325	106.297	155.967
134.445	85.9198	156.093
134.529	95.7349	156.201
134.658	106.485	156.352
134.706	100.088	156.402
134.723	70.0787	156.421
134.775	85.2134	156.503
134.872	93.5085	156.63
134.936	100.264	156.707
134.994	90.9058	156.771
135.104	77.6591	156.906
135.133	95.6952	156.947
135.147	93.3522	156.964
135.194	106.846	157.02
135.204	89.2935	157.03
135.418	74.3533	157.297
135.458	107.043	157.356
135.534	72.2494	157.436
135.634	86.2387	157.589
135.653	73.3695	157.614
135.763	95.6412	157.781
135.81	89.0433	157.836
135.84	74.7966	157.873
135.861	100.005	157.905
135.865	98.7577	157.909
136.002	73.4887	158.064
136.005	84.9313	158.068
136.055	93.1511	158.133
136.056	107.52	158.134
136.062	107.521	158.141
136.062	79.5721	158.141
136.174	77.4298	158.298
136.202	70.4264	158.337
136.221	74.438	158.368
136.323	88.8032	158.521
136.33	93.0517	158.529
136.425	70.6293	158.642
136.69	79.7413	159.061
136.715	70.1774	159.096
136.743	88.5866	159.14
136.778	85.2687	159.184
136.792	74.4837	159.203
136.918	99.6509	159.39
136.922	98.5534	159.395
136.937	70.9537	159.412
136.961	95.5159	159.45
137.081	92.8798	159.59
137.116	84.6898	159.632
137.178	86.0903	159.714
137.249	107.047	159.805
137.263	95.4739	159.82
137.339	83.2498	159.908
137.345	99.9604	159.916
137.421	77.2293	160.001
137.595	79.6316	160.251
137.595	99.4507	160.252
137.989	106.758	160.693
138.055	72.2088	160.762
138.116	73.4478	160.856
138.132	74.567	160.879
138.162	96.3403	160.925
138.324	84.449	161.112
138.413	73.7695	161.229
138.518	106.548	161.387
138.577	95.2489	161.449
138.606	73.8602	161.483
138.641	87.5672	161.536
138.76	92.3586	161.687
138.787	95.0974	161.72
138.895	84.6689	161.847
138.958	106.368	161.93
138.966	79.317	161.937
138.966	99.9593	161.938
139.028	79.5602	162.007
139.091	87.3344	162.094
139.144	87.3167	162.163
139.176	98.066	162.203
139.217	90.1105	162.25
139.409	88.3115	162.487
139.414	84.2534	162.493
139.429	85.8878	162.514
139.555	76.9615	162.677
139.623	95.0676	162.775
139.722	70.3943	162.891
139.748	92.0842	162.932
139.835	70.4197	163.037
140.078	92.2534	163.421
140.175	105.913	163.539
140.186	73.5533	163.55
140.192	105.921	163.559
140.219	99.9784	163.587
140.225	70.1573	163.594
140.286	94.9513	163.691
140.353	77.5501	163.77
140.419	97.7805	163.864
140.482	84.0806	163.936
140.548	74.7213	164.024
140.548	74.7213	164.024
140.667	85.7691	164.2
140.681	72.9717	164.218
140.688	106.498	164.229
140.856	91.7944	164.406
140.915	94.8355	164.477
140.986	106.855	164.56
141.01	94.1912	164.585
141.026	76.8009	164.604
141.136	73.1964	164.763
141.164	98.4469	164.806
141.276	74.0126	164.933
141.282	87.1092	164.942
141.433	107.391	165.135
141.439	107.392	165.141
141.474	87.8752	165.177
141.539	79.5255	165.26
141.684	94.681	165.463
141.688	83.8972	165.467
141.748	76.723	165.547
141.752	93.9157	165.554
141.841	73.4922	165.658
141.9	95.4856	165.748
141.92	83.8332	165.772
141.926	87.0492	165.78
141.95	89.5564	165.81
142.058	97.3824	165.945
142.135	94.5715	166.033
142.17	87.008	166.074
142.419	73.0112	166.392
142.522	70.1416	166.549
142.567	74.4449	166.621
142.588	91.3627	166.652
142.674	106.2	166.757
142.705	100.041	166.789
142.825	91.6963	166.923
142.847	94.3607	166.95
142.923	82.7958	167.04
142.952	70.8027	167.079
143.06	74.2556	167.248
143.193	76.8281	167.448
143.255	86.7536	167.537
143.271	87.4954	167.557
143.302	85.4816	167.597
143.317	72.3445	167.617
143.454	105.444	167.828
143.493	72.1255	167.869
143.544	86.6738	167.947
143.556	83.6147	167.962
143.562	97.0111	167.971
143.58	70.7932	167.991
143.671	86.6246	168.135
143.714	78.9467	168.191
143.813	94.0392	168.33
143.873	95.0302	168.401
143.959	86.4887	168.501
143.985	93.1816	168.535
144.004	69.747	168.558
144.063	104.817	168.651
144.132	85.3586	168.725
144.132	83.5153	168.725
144.238	91.4082	168.866
144.241	100.076	168.87
144.26	104.572	168.89
144.429	100.052	169.07
144.429	90.915	169.071
144.469	86.2342	169.12
144.475	97.5338	169.128
144.489	71.5674	169.143
144.67	93.7285	169.425
144.731	71.852	169.498
144.757	83.096	169.538
144.797	73.8462	169.591
144.996	103.506	169.892
145.012	73.868	169.908
145.049	82.625	169.964
145.128	70.2811	170.071
145.199	103.208	170.184
145.199	103.208	170.184
145.266	85.8375	170.256
145.334	69.6699	170.344
145.356	71.0742	170.38
145.363	76.3326	170.391
145.449	99.7795	170.516
145.465	78.8338	170.533
145.504	80.9282	170.589
145.542	88.7754	170.641
145.543	85.709	170.643
145.612	93.3666	170.732
145.77	92.6491	170.92
145.792	96.4721	170.947
145.84	85.5891	171.002
145.906	83.1668	171.089
145.933	90.5454	171.124
145.991	103.733	171.196
146.035	99.6042	171.243
146.036	72.322	171.244
146.109	71.6435	171.357
146.192	83.0289	171.485
146.217	103.867	171.519
146.217	76.0734	171.519
146.255	85.4442	171.575
146.319	96.3481	171.658
146.346	75.0086	171.689
146.355	93.0752	171.703
146.357	93.0755	171.705
146.396	71.5969	171.751
146.432	74.0568	171.808
146.443	70.5657	171.824
146.447	79.5185	171.83
146.472	99.4639	171.865
146.521	104.013	171.92
146.636	71.014	172.043
146.684	83.0024	172.118
146.726	93.3046	172.175
146.727	93.3046	172.175
146.765	71.1855	172.221
146.779	76.1799	172.243
146.859	80.3566	172.36
146.878	85.2519	172.387
146.878	82.5691	172.387
146.909	96.2125	172.428
147.046	104.221	172.587
147.064	71.6014	172.606
147.077	90.2468	172.625
147.105	70.4797	172.661
147.121	96.805	172.685
147.172	84.7811	172.744
147.265	92.9188	172.866
147.331	82.8232	172.946
147.343	104.31	172.961
147.359	85.1206	172.978
147.37	82.4385	172.994
147.381	75.1577	173.008
147.394	96.7116	173.027
147.429	82.8282	173.068
147.456	79.5012	173.104
147.513	85.0892	173.184
147.618	99.0982	173.321
147.622	69.8016	173.325
147.635	92.654	173.346
147.656	104.37	173.371
147.68	70.0888	173.397
147.714	78.7241	173.451
147.756	104.369	173.51
147.765	90.0418	173.52
147.858	99.0422	173.635
147.98	76.0412	173.772
148.036	104.312	173.853
148.036	95.9765	173.854
148.045	99.0343	173.864
148.152	90.6199	173.985
148.205	72.4061	174.05
148.22	89.8768	174.073
148.329	74.3659	174.207
148.38	92.121	174.284
148.409	93.9679	174.319
148.435	82.576	174.35
148.522	70.6824	174.467
148.547	79.6365	174.507
148.592	84.9286	174.57
148.633	104.158	174.624
148.633	104.158	174.624
148.652	69.792	174.643
148.752	91.8542	174.804
148.872	71.2428	174.949
148.907	82.3228	175.003
148.979	91.6903	175.101
149.03	87.9828	175.162
149.04	84.8666	175.175
149.053	78.6749	175.192
149.108	95.7894	175.271
149.213	75.3517	175.393
149.232	99.1526	175.42
149.26	95.9217	175.452
149.261	71.5606	175.452
149.348	84.8256	175.588
149.392	89.3842	175.646
149.403	81.8608	175.66
149.579	75.8472	175.899
149.664	69.5636	176.024
149.725	91.1489	176.122
149.742	71.8361	176.142
149.752	73.9055	176.159
149.759	105.803	176.169
149.775	91.1114	176.185
149.777	91.108	176.189
149.785	84.7662	176.198
149.819	99.2255	176.243
149.845	71.0761	176.272
149.869	99.228	176.309
149.941	90.6186	176.39
149.941	90.6186	176.39
149.942	79.3969	176.391
149.995	84.7342	176.465
150.052	84.7217	176.54
150.089	86.0608	176.589
150.095	90.5411	176.597
150.148	95.5447	176.662
150.156	74.6496	176.671
150.167	99.217	176.688
150.208	93.5239	176.734
150.299	99.2018	176.842
150.327	71.0639	176.874
150.331	84.6384	176.881
150.361	84.6261	176.92
150.373	81.5828	176.935
150.407	90.3893	176.981
150.407	71.0135	176.982
150.485	78.634	177.104
150.565	84.0748	177.217
150.622	91.371	177.293
150.626	75.7144	177.297
150.636	87.5984	177.313
150.653	75.5971	177.334
150.69	84.4092	177.389
150.748	84.3627	177.465
150.758	84.3438	177.479
150.778	84.2509	177.505
150.788	84.1708	177.518
150.833	83.5713	177.578
150.844	93.3308	177.592
150.881	90.1691	177.636
150.896	90.1672	177.654
150.991	73.8724	177.772
151.014	99.0658	177.807
151.084	81.3776	177.885
151.208	90.1916	178.055
151.253	79.3164	178.11
151.358	78.4254	178.259
151.364	95.4992	178.267
151.402	69.2707	178.31
151.566	75.6904	178.575
151.573	75.586	178.584
151.695	72.1264	178.764
151.722	74.7888	178.807
151.767	89.9334	178.873
151.908	98.8761	179.048
151.909	90.2542	179.049
151.909	90.2542	179.049
151.921	78.595	179.064
152.033	75.5143	179.223
152.041	71.3366	179.235
152.042	98.833	179.236
152.047	72.663	179.242
152.15	73.8731	179.4
152.166	89.973	179.424
152.202	95.4314	179.468
152.217	83.6883	179.485
152.392	89.0224	179.719
152.392	89.0224	179.719
152.398	81.6012	179.725
152.43	88.0502	179.769
152.433	75.4377	179.774
152.47	81.9188	179.827
152.578	89.7719	179.974
152.725	72.7464	180.157
152.835	75.7553	180.325
152.852	94.4549	180.35
152.861	75.3376	180.361
152.886	87.0332	180.397
152.89	82.0329	180.402
152.907	69.0779	180.426
152.964	77.7331	180.517
152.984	75.0797	180.546
153.078	89.3385	180.686
153.082	94.3912	180.69
153.182	81.4019	180.809
153.253	72.2753	180.905
153.406	89.4904	181.142
153.417	98.217	181.155
153.473	85.3649	181.219
153.492	89.5641	181.243
153.539	75.1276	181.301
153.546	83.3291	181.312
153.587	71.9128	181.366
153.596	81.2734	181.38
153.666	73.9282	181.477
153.7	95.3622	181.528
153.724	69.018	181.556
153.941	80.5572	181.907
154.104	97.9083	182.131
154.112	94.2638	182.141
154.232	89.3727	182.282
154.246	75.7625	182.3
154.271	79.1011	182.336
154.337	95.343	182.429
154.341	70.5899	182.434
154.413	77.0527	182.548
154.421	89.9633	182.559
154.44	72.5113	182.582
154.442	77.1098	182.585
154.455	97.7421	182.605
154.63	80.9004	182.804
154.704	74.8738	182.906
154.741	85.125	182.961
154.817	71.5938	183.06
154.967	82.8995	183.293
154.967	97.4895	183.293
154.971	75.1165	183.297
154.974	78.511	183.302
155.099	86.8707	183.479
155.212	97.365	183.624
155.216	89.0442	183.629
155.269	95.3159	183.695
155.388	68.9809	183.834
155.406	94.2102	183.862
155.411	97.2588	183.869
155.481	97.2183	183.949
155.485	81.8667	183.954
155.52	73.2857	184.001
155.74	81.3637	184.336
155.833	94.2393	184.463
155.863	73.9632	184.498
155.881	77.1573	184.526
155.949	76.5241	184.623
156	79.9783	184.697
156.042	75.6989	184.756
156.061	96.8581	184.783
156.072	75.0432	184.796
156.192	72.256	184.974
156.195	96.7691	184.979
156.221	88.8224	185.009
156.281	72.3846	185.084
156.407	96.614	185.278
156.444	80.2107	185.321
156.705	72.9879	185.682
156.718	69.0032	185.703
156.776	88.6551	185.797
156.85	95.2645	185.889
156.934	96.2056	185.988
156.949	85.9935	186.005
157.045	94.4546	186.129
157.109	73.2851	186.205
157.141	77.2565	186.254
157.145	85.9758	186.259
157.154	78.8676	186.271
157.163	80.5102	186.284
157.189	81.1229	186.32
157.189	81.1229	186.32
157.258	78.2633	186.414
157.435	78.0555	186.666
157.436	75.5965	186.667
157.478	95.7677	186.729
157.483	79.5788	186.735
157.486	84.6604	186.739
157.49	78.4392	186.744
157.497	95.7366	186.755
157.677	72.0662	186.964
157.701	75.9497	187
157.842	95.2179	187.208
157.893	89.7386	187.267
157.962	74.2904	187.352
158.002	79.601	187.413
158.045	94.6874	187.473
158.045	93.9314	187.474
158.061	93.8798	187.492
158.061	93.8797	187.492
158.072	93.8738	187.505
158.102	73.2776	187.54
158.165	94.7062	187.636
158.196	95.1794	187.673
158.227	74.0774	187.709
158.29	72.774	187.803
158.309	75.492	187.834
158.315	93.754	187.842
158.342	85.4689	187.874
158.365	73.5648	187.903
158.389	93.7247	187.941
158.414	81.8194	187.97
158.46	79.4133	188.033
158.514	93.6918	188.108
158.515	85.5867	188.109
158.588	88.068	188.205
158.613	93.6791	188.235
158.638	78.5391	188.266
158.662	72.9038	188.299
158.684	79.3142	188.333
158.7	74.0159	188.355
158.727	93.6818	188.396
158.747	93.6923	188.421
158.763	90.6816	188.44
158.777	95.0672	188.456
158.922	89.529	188.626
158.944	79.2069	188.653
159.01	73.5431	188.747
159.014	94.7609	188.753
159.015	87.9896	188.753
159.015	79.1568	188.754
159.03	85.1952	188.775
159.05	85.1963	188.801
159.202	74.7503	189
159.205	94.1528	189.005
159.334	79.0012	189.157
159.386	75.5473	189.229
159.391	90.4735	189.237
159.409	78.9653	189.259
159.534	71.3646	189.435
159.613	94.8098	189.559
159.614	78.8683	189.56
159.631	75.2871	189.585
159.648	77.092	189.609
159.663	69.1469	189.631
159.663	89.3727	189.631
159.722	78.81	189.704
159.727	94.7124	189.711
159.755	72.5274	189.744
159.759	84.3143	189.751
159.781	94.7845	189.779
159.802	78.782	189.804
159.828	94.8052	189.841
159.862	73.6111	189.881
159.951	81.6337	190.016
159.983	94.8434	190.059
160.12	78.6414	190.22
160.153	69.2027	190.267
160.197	73.6849	190.338
160.218	75.4826	190.37
160.244	81.2658	190.408
160.247	78.3558	190.412
160.365	95.7906	190.58
160.413	95.8767	190.636
160.476	73.6397	190.709
160.518	85.9249	190.771
160.518	85.9249	190.771
160.555	73.3946	190.82
160.586	73.7071	190.866
160.586	90.054	190.866
160.617	87.4414	190.905
160.658	78.411	190.957
160.681	77.0321	190.989
160.865	71.6402	191.256
160.867	94.4978	191.258
160.916	69.3555	191.317
160.943	84.9452	191.36
161.001	78.802	191.436
161.07	74.5838	191.534
161.096	94.9717	191.572
161.198	89.8296	191.692
161.26	74.5323	191.768
161.277	74.7031	191.793
161.34	78.1277	191.888
161.341	84.6297	191.89
161.341	84.6296	191.89
161.382	94.3023	191.943
161.482	78.3151	192.061
161.665	74.9612	192.321
161.685	84.0611	192.35
161.698	77.9845	192.369
161.724	94.1238	192.406
161.737	77.1406	192.421
161.882	73.3885	192.63
161.904	77.1756	192.663
162.003	78.8981	192.806
162.065	95.1208	192.894
162.261	84.5925	193.122
162.329	78.6114	193.213
162.329	78.6114	193.213
162.362	78.8609	193.26
162.362	78.8609	193.26
162.364	69.7053	193.262
162.374	78.7898	193.278
162.381	74.0408	193.288
162.383	78.7345	193.29
162.404	78.4984	193.32
162.412	84.3887	193.332
162.471	78.1356	193.409
162.476	74.8521	193.417
162.478	77.8993	193.42
162.492	73.856	193.44
162.554	77.6728	193.534
162.581	77.4065	193.573
162.581	77.4065	193.573
162.617	84.3218	193.623
162.636	89.2921	193.648
162.637	78.1419	193.65
162.706	73.9405	193.748
162.756	87.0789	193.823
162.803	78.7508	193.884
162.804	80.5474	193.885
162.81	77.7604	193.894
162.816	87.0788	193.903
162.841	88.6982	193.935
162.884	73.3946	193.988
162.885	77.7611	193.99
162.911	77.5149	194.027
162.932	95.2761	194.057
162.961	77.6378	194.091
163.044	93.3149	194.21
163.067	77.4553	194.237
163.067	77.4553	194.237
163.07	78.2636	194.241
163.135	73.1754	194.334
163.207	72.2805	194.444
163.265	86.6991	194.533
163.273	69.9371	194.544
163.283	73.647	194.558
163.351	83.8773	194.661
163.406	93.0931	194.734
163.474	93.0578	194.816
163.476	87.6911	194.819
163.509	73.5715	194.86
163.524	88.9636	194.884
163.56	73.914	194.929
163.585	78.067	194.966
163.585	87.8645	194.966
163.589	79.0171	194.971
163.59	86.6174	194.972
163.592	93.012	194.975
163.609	73.096	194.995
163.645	83.8648	195.05
163.785	77.6212	195.236
163.796	73.5204	195.251
164	73.5187	195.561
164.051	89.0102	195.637
164.075	74.699	195.668
164.096	89.0843	195.699
164.26	86.4587	195.904
164.289	81.4666	195.941
164.337	88.3898	196.006
164.344	88.3872	196.016
164.347	95.5612	196.019
164.347	74.4884	196.019
164.365	75.247	196.046
164.436	77.9387	196.151
164.45	77.8574	196.172
164.487	70.2458	196.224
164.509	73.9368	196.259
164.528	92.7006	196.288
164.599	73.5875	196.373
164.702	89.8525	196.529
164.702	89.8525	196.529
164.737	74.0107	196.572
164.802	88.1385	196.67
164.824	75.774	196.698
164.832	77.7663	196.709
164.86	92.5926	196.75
164.872	75.3607	196.764
164.886	72.8849	196.785
164.898	88.4686	196.803
164.948	95.676	196.866
165.079	79.9813	197.019
165.101	83.1651	197.049
165.144	74.8315	197.106
165.17	86.25	197.145
165.241	72.9361	197.237
165.287	92.4521	197.307
165.335	75.4661	197.365
165.37	73.9464	197.417
165.37	73.9464	197.417
165.46	78.8047	197.552
165.494	74.6113	197.601
165.581	72.7734	197.73
165.745	76.0674	197.981
165.756	82.8208	197.996
165.762	74.82	198.005
165.838	77.5286	198.118
165.887	78.16	198.189
165.901	70.5877	198.209
165.914	92.2356	198.228
165.982	70.5912	198.31
166.001	92.1938	198.341
166.022	83.5856	198.367
166.031	78.8672	198.379
166.085	95.86	198.455
166.141	88.0525	198.52
166.173	82.5712	198.56
166.18	79.1879	198.57
166.22	82.5259	198.626
166.288	74.9726	198.717
166.369	74.6584	198.837
166.419	74.5899	198.913
166.456	85.9598	198.967
166.677	95.9271	199.253
166.708	88.7435	199.289
166.719	73.8901	199.303
166.726	76.3946	199.313
166.787	81.6768	199.402
166.796	91.6858	199.415
166.816	83.5395	199.44
166.828	83.5379	199.456
166.967	70.4438	199.641
166.969	79.5873	199.644
167.049	72.5422	199.756
167.063	95.9268	199.777
167.099	70.4204	199.819
167.117	70.4155	199.848
167.213	85.7873	200
167.239	78.3222	200.034
167.307	78.1826	200.129
167.368	77.172	200.217
167.373	75.3457	200.224
167.408	87.6684	200.275
167.424	73.9762	200.296
167.5	91.2163	200.41
167.536	72.5102	200.454
167.562	74.6041	200.493
167.595	72.4741	200.543
167.595	72.4741	200.543
167.623	70.2445	200.586
167.695	79.1879	200.7
167.717	91.0581	200.731
167.747	95.8538	200.767
167.774	80.1572	200.799
167.775	80.1563	200.8
167.859	83.3514	200.918
167.906	70.1636	200.98
167.965	75.3913	201.074
167.968	76.1789	201.078
168.09	72.5812	201.256
168.193	83.0159	201.415
168.227	81.3686	201.46
168.242	79.3293	201.481
168.264	90.6226	201.512
168.38	85.5141	201.654
168.42	90.4905	201.706
168.473	79.9977	201.772
168.478	72.3171	201.779
168.501	87.376	201.813
168.532	70.0283	201.853
168.537	79.3302	201.862
168.576	74.0744	201.916
168.597	78.5556	201.948
168.637	95.7154	202.004
168.708	76.3623	202.086
168.741	90.1981	202.135
168.804	74.6503	202.213
168.818	90.1217	202.234
168.852	90.0804	202.276
168.863	76.5564	202.289
168.863	79.8903	202.289
168.892	76.8263	202.329
168.926	87.2759	202.379
168.986	95.638	202.456
169.001	79.0884	202.473
169.023	89.8272	202.504
169.035	81.257	202.519
169.055	79.8097	202.546
169.094	72.2104	202.601
169.122	89.6785	202.643
169.145	89.6442	202.672
169.205	84.3839	202.747
169.321	74.4133	202.9
169.348	85.7875	202.941
169.395	76.1259	203.001
169.448	79.0098	203.079
169.451	87.5688	203.083
169.451	87.5688	203.083
169.506	79.5453	203.152
169.536	88.1871	203.195
169.561	82.664	203.226
169.593	88.9975	203.27
169.603	85.2139	203.282
169.604	88.9661	203.284
169.607	88.7501	203.287
169.612	88.8438	203.294
169.643	87.4927	203.333
169.663	78.2053	203.358
169.862	85.1348	203.642
169.956	87.0619	203.764
169.964	69.7817	203.775
169.975	87.3741	203.791
170.033	81.3463	203.866
170.058	87.3542	203.9
170.071	79.1406	203.916
170.13	74.7234	203.999
170.171	76.1591	204.06
170.21	87.3374	204.117
170.285	71.9781	204.214
170.375	81.281	204.352
170.381	79.1219	204.361
170.411	87.3294	204.403
170.429	95.2649	204.426
170.517	74.9097	204.528
170.565	78.843	204.6
170.603	74.2053	204.654
170.615	84.3923	204.672
170.637	82.9852	204.7
170.733	77.8282	204.829
170.737	71.8738	204.835
170.768	82.362	204.883
170.836	76.6278	204.975
170.852	86.8989	204.998
170.888	86.7893	205.044
170.888	86.7893	205.044
170.895	86.8229	205.053
170.895	95.1579	205.053
170.989	79.1201	205.163
171.004	87.3285	205.185
171.004	87.3285	205.185
171.047	79.5484	205.239
171.048	84.6844	205.24
171.05	76.9871	205.243
171.068	74.7892	205.269
171.098	69.6341	205.314
171.122	95.1158	205.353
171.158	86.8497	205.394
171.174	71.7484	205.415
171.244	95.105	205.524
171.289	71.7014	205.577
171.31	79.5782	205.609
171.322	88.8285	205.626
171.386	79.4796	205.706
171.396	81.3452	205.72
171.459	78.212	205.807
171.502	77.2885	205.868
171.509	79.1293	205.877
171.607	74.837	206.015
171.678	71.4952	206.121
171.681	95.1019	206.126
171.696	78.3103	206.143
171.738	71.4588	206.203
171.836	82.8893	206.356
171.884	77.8852	206.421
171.942	71.3181	206.504
171.994	77.5234	206.584
172.033	81.3325	206.64
172.083	86.7112	206.709
172.087	77.4026	206.714
172.097	86.343	206.729
172.105	81.3391	206.738
172.106	76.1278	206.741
172.166	78.3477	206.828
172.231	82.0103	206.92
172.253	84.17	206.95
172.271	95.125	206.974
172.286	69.5386	206.991
172.327	81.3548	207.057
172.369	77.4764	207.115
172.443	74.3121	207.221
172.463	84.418	207.251
172.536	74.9378	207.347
172.573	73.796	207.403
172.627	77.8388	207.484
172.732	86.6114	207.635
172.734	80.2043	207.637
172.736	84.2074	207.64
172.812	77.495	207.741
172.833	79.8607	207.771
172.856	70.6802	207.802
172.856	70.6802	207.802
172.876	79.1597	207.834
172.883	95.1775	207.843
172.945	83.8053	207.916
173.029	77.7908	208.027
173.076	80.3547	208.095
173.102	71.3196	208.131
173.149	69.5167	208.204
173.2	80.3223	208.286
173.251	79.5016	208.356
173.283	77.2347	208.402
173.323	75.0385	208.46
173.38	75.878	208.544
173.41	77.6778	208.588
173.418	76.5508	208.599
173.453	81.7316	208.65
173.471	78.4878	208.675
173.506	83.8929	208.724
173.566	80.0923	208.804
173.581	72.5626	208.825
173.607	95.2699	208.865
173.644	72.7271	208.908
173.644	72.7271	208.908
173.7	74.3902	208.994
173.708	78.2293	209.006
173.711	78.5399	209.009
173.717	69.5415	209.018
173.801	78.2688	209.153
173.842	75.1176	209.212
173.857	79.1736	209.234
173.878	83.1908	209.263
173.887	69.5743	209.275
173.908	72.0034	209.309
173.927	78.1603	209.338
173.961	76.0654	209.386
173.965	70.7022	209.393
173.965	70.7022	209.393
173.968	82.8224	209.397
173.976	79.8609	209.408
173.991	70.7792	209.428
174.052	81.7964	209.524
174.074	74.2723	209.554
174.088	95.348	209.575
174.11	74.4274	209.601
174.121	77.9009	209.618
174.128	71.2125	209.628
174.133	81.3893	209.636
174.147	80.7937	209.654
174.15	75.8925	209.659
174.158	71.3163	209.671
174.159	71.3139	209.672
174.172	86.3775	209.692
174.236	75.1875	209.775
174.297	71.9599	209.866
174.297	71.9599	209.866
174.305	82.8277	209.877
174.378	74.4679	209.976
174.391	85.604	209.996
174.434	71.885	210.051
174.436	71.8831	210.053
174.499	75.5732	210.151
174.555	95.4347	210.233
174.556	95.4347	210.235
174.582	86.2986	210.266
174.583	95.3848	210.267
174.617	80.3187	210.306
174.682	79.8361	210.396
174.802	94.9985	210.565
174.822	94.972	210.588
174.874	94.9191	210.649
174.923	79.317	210.706
174.926	80.0297	210.71
174.94	75.62	210.729
174.947	69.3818	210.739
174.957	82.8411	210.756
175.074	78.7235	210.913
175.122	77.0647	210.981
175.136	92.439	211.001
175.136	92.439	211.001
175.14	75.3564	211.006
175.149	94.7308	211.02
175.165	94.7255	211.039
175.174	92.572	211.049
175.19	92.5583	211.068
175.197	94.7215	211.077
175.2	94.7189	211.08
175.202	92.6873	211.083
175.224	94.6783	211.108
175.238	81.2426	211.125
175.254	94.6141	211.148
175.283	93.0859	211.182
175.294	79.4253	211.195
175.315	93.2938	211.224
175.382	74.7769	211.304
175.395	78.7519	211.323
175.397	82.1957	211.326
175.408	70.048	211.341
175.408	94.2487	211.341
175.41	94.2073	211.343
175.447	93.1106	211.387
175.467	93.1362	211.411
175.565	93.1947	211.528
175.67	93.2343	211.654
175.7	74.5068	211.689
175.704	79.1822	211.695
175.73	85.2791	211.732
175.738	84.5087	211.743
175.778	70.158	211.795
175.799	74.4391	211.828
175.83	75.5109	211.875
175.834	75.4737	211.882
175.848	79.6091	211.901
175.858	78.7528	211.915
175.893	80.9814	211.966
175.9	74.7568	211.974
175.907	86.005	211.985
175.979	81.4359	212.078
176.03	82.9718	212.148
176.08	79.6427	212.216
176.138	93.3589	212.296
176.177	80.9428	212.342
176.177	80.9428	212.342
176.203	74.9495	212.378
176.226	74.2041	212.412
176.24	80.6748	212.433
176.363	78.4256	212.604
176.37	82.8689	212.613
176.374	70.3142	212.618
176.407	74.1124	212.671
176.453	82.507	212.741
176.497	81.0786	212.8
176.575	81.7684	212.907
176.627	74.0075	212.977
176.642	70.3695	213
176.655	93.5417	213.021
176.659	93.5372	213.025
176.669	75.5848	213.038
176.672	75.4544	213.042
176.684	93.5053	213.059
176.684	93.5053	213.059
176.724	81.0375	213.107
176.753	82.9632	213.146
176.753	82.9633	213.147
176.758	85.8126	213.153
176.867	79.3239	213.295
177.005	79.7718	213.488
177.051	82.7048	213.553
177.098	75.2101	213.616
177.107	79.6438	213.629
177.111	73.7781	213.635
177.168	82.6747	213.722
177.194	71.9416	213.755
177.248	72.0602	213.84
177.248	72.0602	213.84
177.301	73.682	213.922
177.34	80.5227	213.98
177.345	81.505	213.988
177.359	72.1912	214.007
177.39	73.6287	214.054
177.514	82.109	214.241
177.537	79.5549	214.274
177.543	84.9445	214.282
177.548	80.9134	214.288
177.604	70.5282	214.364
177.606	79.5537	214.368
177.608	70.5311	214.371
177.67	72.5736	214.468
177.688	81.4912	214.496
177.741	72.6773	214.569
177.768	75.6897	214.609
177.774	70.7548	214.619
177.815	70.834	214.683
177.825	72.8353	214.7
177.836	81.6141	214.716
177.875	75.1272	214.77
177.91	80.154	214.821
177.923	85.5525	214.839
177.946	73.117	214.869
177.974	78.4722	214.912
178.108	73.559	215.101
178.137	73.6713	215.145
178.189	79.3479	215.224
178.191	71.9522	215.227
178.2	79.6204	215.241
178.206	75.415	215.249
178.209	74.1021	215.254
178.223	72.1147	215.276
178.229	75.488	215.284
178.254	82.4566	215.321
178.254	82.4566	215.321
178.268	72.8331	215.339
178.269	79.3415	215.342
178.344	75.0076	215.446
178.344	75.0076	215.446
178.372	80.8	215.488
178.488	75.7261	215.648
178.513	79.3281	215.685
178.524	82.4347	215.7
178.576	75.71	215.77
178.607	80.9456	215.816
178.612	75.2413	215.823
178.722	72.7335	215.986
178.957	80.2479	216.345
179.016	81.9385	216.427
179.038	80.9872	216.457
179.084	85.3049	216.521
179.096	78.9991	216.536
179.111	78.9978	216.557
179.223	83.0654	216.715
179.365	81.7167	216.906
179.523	79.7645	217.12
179.539	82.1727	217.144
179.566	79.5169	217.18
179.568	81.7553	217.183
179.581	79.1911	217.2
179.618	75.4115	217.252
179.625	79.6003	217.262
179.673	75.2697	217.33
179.674	75.2696	217.331
179.718	79.3794	217.396
179.772	81.5754	217.472
179.792	81.7744	217.5
179.82	80.616	217.538
179.898	81.4086	217.646
179.942	81.2585	217.706
179.979	84.717	217.756
180.01	85.1214	217.796
180.068	75.9031	217.872
180.111	79.6067	217.936
180.129	75.424	217.961
180.219	82.0483	218.094
180.224	80.8306	218.1
180.365	75.4438	218.295
180.417	81.4728	218.372
180.44	75.4365	218.403
180.455	79.319	218.425
180.46	83.0147	218.432
180.478	81.0947	218.457
180.493	79.2026	218.477
180.522	80.5356	218.518
180.543	79.6799	218.547
180.666	85.0026	218.718
180.704	75.4921	218.768
180.968	81.3112	219.157
181.002	75.4891	219.204
181.016	79.6287	219.225
181.245	79.5206	219.545
181.265	80.6811	219.573
181.315	82.1918	219.642
181.445	82.2061	219.819
181.467	81.8657	219.848
181.541	75.6636	219.949
181.56	80.4323	219.977
181.579	83.3274	220.002
181.618	84.8399	220.055
181.646	75.49	220.091
181.715	80.5967	220.193
181.738	75.502	220.225
181.746	81.5758	220.237
181.76	76.2804	220.256
181.778	79.7024	220.283
181.818	75.7236	220.338
181.874	79.8782	220.421
181.935	80.3217	220.506
181.955	81.4302	220.534
181.975	79.2455	220.561
181.997	79.7223	220.592
182.089	83.5795	220.72
182.094	81.6896	220.726
182.108	80.387	220.746
182.109	83.5481	220.747
182.148	83.4598	220.799
182.284	75.8343	220.98
182.32	82.9899	221.033
182.335	81.018	221.054
182.357	82.0546	221.083
182.405	75.4909	221.149
182.435	80.0328	221.193
182.466	75.5235	221.237
182.501	84.9072	221.287
182.505	80.3634	221.293
182.534	75.9027	221.333
182.539	81.9325	221.34
182.55	84.6773	221.356
182.589	82.1176	221.407
182.62	84.2694	221.448
182.644	77.6919	221.48
182.655	79.2788	221.497
182.691	81.7134	221.547
182.712	80.3572	221.576
182.724	76.4967	221.592
182.826	82.5073	221.74
182.905	75.4744	221.847
182.918	84.6005	221.867
182.96	81.8427	221.921
183.031	80.006	222.018
183.036	75.538	222.024
183.109	82.4924	222.133
183.119	76.083	222.146
183.143	81.4104	222.181
183.153	75.4671	222.195
183.282	80.0644	222.386
183.334	79.4665	222.458
183.377	85.0111	222.518
183.453	82.2075	222.618
183.593	76.6945	222.807
183.631	79.2485	222.863
183.654	80.029	222.895
183.817	83.3377	223.121
183.861	81.5865	223.18
183.893	79.3601	223.223
184.011	80.2736	223.389
184.015	82.5326	223.395
184.029	75.4529	223.414
184.041	76.7976	223.431
184.17	83.8041	223.618
184.19	81.5574	223.645
184.191	81.5446	223.646
184.2	82.2192	223.658
184.273	83.8769	223.757
184.295	78.6789	223.787
184.356	75.5493	223.874
184.395	82.6416	223.931
184.407	80.1949	223.946
184.445	80.3339	223.999
184.498	78.4713	224.073
184.507	81.537	224.086
184.588	84.1987	224.197
184.603	75.4515	224.216
184.604	82.7893	224.217
184.63	80.254	224.253
184.68	84.0752	224.321
184.755	84.0249	224.421
184.763	75.4561	224.432
184.793	78.1025	224.477
184.819	79.4206	224.513
185.035	77.7571	224.816
185.035	75.5424	224.816
185.047	80.5503	224.834
185.101	77.0391	224.909
185.199	76.7494	225.05
185.213	80.3123	225.07
185.349	83.0867	225.259
185.352	83.0342	225.263
185.368	74.8375	225.284
185.368	74.8375	225.284
185.38	75.5248	225.302
185.386	81.4936	225.311
185.411	84.237	225.345
185.5	77.0393	225.462
185.5	77.0393	225.462
185.501	77.04	225.464
185.649	82.987	225.678
185.722	77.1984	225.776
185.736	75.509	225.797
185.744	74.9765	225.807
185.769	80.3366	225.844
185.774	83.1589	225.851
185.804	76.9435	225.892
185.814	74.9983	225.907
186.001	82.7887	226.184
186.016	84.1894	226.205
186.04	83.8446	226.237
186.066	81.9171	226.271
186.091	75.4564	226.305
186.12	83.2217	226.348
186.144	77.5194	226.379
186.144	77.5194	226.379
186.16	76.2803	226.403
186.162	83.6389	226.405
186.162	76.0875	226.406
186.163	76.0893	226.406
186.184	80.8463	226.438
186.258	84.6316	226.539
186.354	83.2001	226.666
186.38	82.4299	226.7
186.394	83.7477	226.719
186.406	80.2507	226.736
186.417	75.1434	226.75
186.457	79.5083	226.81
186.471	77.3368	226.83
186.49	77.1622	226.857
186.525	83.7131	226.907
186.556	80.7835	226.949
186.679	75.1941	227.118
186.696	92.4421	227.143
186.73	75.3692	227.184
186.751	79.5008	227.216
186.754	81.4356	227.22
186.803	83.4249	227.287
186.825	83.6096	227.316
186.826	75.2038	227.318
186.916	79.3893	227.45
186.921	80.2068	227.458
186.922	83.5811	227.459
186.928	83.9049	227.466
186.931	75.8727	227.471
186.931	75.8727	227.471
187.01	75.1896	227.587
187.013	77.3279	227.591
187.044	75.1751	227.636
187.051	77.1651	227.646
187.067	77.345	227.67
187.067	77.345	227.67
187.107	80.9414	227.728
187.134	75.1042	227.764
187.159	75.5909	227.801
187.275	75.2627	227.972
187.377	74.8835	228.123
187.441	81.4117	228.218
187.463	80.1382	228.248
187.464	74.8001	228.249
187.511	81.1884	228.319
187.53	77.5421	228.346
187.534	81.369	228.351
187.549	81.2961	228.372
187.611	81.5545	228.457
187.657	80.5258	228.52
187.663	74.5996	228.527
187.707	81.7268	228.594
187.715	75.14	228.605
187.73	81.3406	228.627
187.733	77.3986	228.631
187.765	81.8171	228.677
187.765	81.8171	228.677
187.844	79.3719	228.784
187.965	75.0346	228.954
187.98	85.7413	228.976
187.997	85.7529	228.999
188.018	81.6246	229.025
188.034	83.7595	229.048
188.07	83.848	229.095
188.148	79.315	229.198
188.152	83.5354	229.205
188.161	84.7367	229.217
188.167	83.1705	229.224
188.186	85.3303	229.25
188.258	75.6483	229.344
188.264	81.268	229.353
188.266	85.8059	229.355
188.291	84.1261	229.388
188.307	83.7495	229.409
188.352	74.807	229.469
188.371	78.6436	229.497
188.399	83.0929	229.537
188.466	82.3238	229.626
188.522	81.4543	229.702
188.657	80.6297	229.887
188.815	85.1075	230.105
188.872	79.6773	230.179
188.876	84.4218	230.185
188.896	82.9253	230.212
188.918	79.8154	230.241
188.987	79.1057	230.337
189.048	85.2024	230.423
189.054	83.6265	230.431
189.065	74.3261	230.446
189.075	77.7995	230.461
189.078	79.0823	230.464
189.11	83.7699	230.509
189.11	83.7699	230.509
189.121	80.8466	230.524
189.143	75.68	230.554
189.146	82.1198	230.558
189.167	81.5076	230.587
189.195	79.0524	230.626
189.288	80.9505	230.757
189.288	80.8812	230.757
189.289	80.8808	230.757
189.289	81.0186	230.759
189.314	81.3635	230.792
189.323	81.9769	230.804
189.323	81.9769	230.804
189.364	80.4126	230.861
189.447	82.7413	230.975
189.514	80.6594	231.065
189.528	84.1363	231.085
189.55	82.7082	231.114
189.631	86.7179	231.223
189.67	73.901	231.273
189.67	73.901	231.273
189.681	85.8303	231.29
189.735	80.442	231.359
189.758	81.3643	231.392
189.758	80.7531	231.392
189.778	85.4045	231.419
189.791	81.7692	231.436
189.838	82.6208	231.5
189.861	84.704	231.532
189.933	80.2465	231.626
189.979	73.8583	231.689
189.991	82.5767	231.708
190.021	80.1602	231.748
190.021	80.1602	231.748
190.031	92.6781	231.761
190.046	79.7752	231.78
190.051	82.561	231.786
190.098	75.6916	231.85
190.203	73.8253	232.004
190.245	80.8137	232.068
190.293	81.7816	232.134
190.318	78.7647	232.168
190.321	84.1071	232.173
190.351	73.7967	232.212
190.47	79.7327	232.391
190.492	82.4518	232.422
190.498	80.6982	232.43
190.505	77.2858	232.44
190.505	77.2858	232.44
190.511	77.318	232.448
190.519	78.0082	232.46
190.535	82.4308	232.483
190.558	73.7461	232.514
190.568	77.6095	232.529
190.601	84.234	232.577
190.637	77.9254	232.624
190.662	75.6772	232.66
190.671	78.0387	232.673
190.716	73.7042	232.737
190.723	78.1775	232.747
190.766	78.2818	232.809
190.782	78.3046	232.832
190.804	82.0799	232.864
190.816	78.3311	232.879
190.82	78.6034	232.886
190.837	81.0927	232.91
190.855	84.0367	232.934
190.875	73.6631	232.961
190.881	73.6645	232.97
190.995	81.9322	233.142
191.009	78.4468	233.16
191.039	92.7462	233.203
191.045	85.7136	233.211
191.049	78.4659	233.216
191.082	73.7665	233.263
191.113	75.64	233.31
191.127	85.3199	233.33
191.129	78.5408	233.333
191.139	84.4517	233.347
191.144	80.1314	233.353
191.147	85.1783	233.358
191.169	78.5057	233.386
191.17	78.5042	233.388
191.172	80.2955	233.391
191.184	81.7419	233.407
191.184	81.7419	233.407
191.19	86.6335	233.416
191.209	81.6065	233.439
191.229	80.7614	233.468
191.236	80.833	233.476
191.265	85.5575	233.517
191.268	81.392	233.521
191.268	81.392	233.521
191.269	78.12	233.522
191.277	79.6937	233.534
191.295	81.1304	233.558
191.295	81.1304	233.558
191.352	81.4114	233.636
191.381	81.2689	233.677
191.394	78.1143	233.694
191.398	89.3086	233.7
191.433	84.457	233.743
191.447	84.616	233.762
191.469	82.0474	233.791
191.557	85.5382	233.911
191.637	86.4588	234.015
191.857	75.5413	234.298
191.891	78.3009	234.348
191.948	82.422	234.429
192.027	85.6652	234.536
192.08	85.5974	234.605
192.242	74.3854	234.815
192.312	74.4241	234.92
192.312	74.4242	234.921
192.365	79.6689	235
192.419	86.7167	235.075
192.545	78.0618	235.237
192.546	75.4252	235.238
192.546	84.3301	235.239
192.567	85.4826	235.266
192.653	84.8228	235.378
192.659	74.4806	235.386
192.684	86.1088	235.423
192.768	78.2624	235.531
192.78	78.2673	235.549
192.799	75.3674	235.576
192.987	82.4084	235.854
193.048	79.6616	235.937
193.05	82.7956	235.938
193.056	84.7817	235.947
193.085	85.3445	235.985
193.18	74.5667	236.109
193.211	82.0436	236.156
193.214	84.9077	236.159
193.231	74.5746	236.182
193.259	86.1191	236.223
193.264	86.1203	236.23
193.294	85.0694	236.268
193.321	82.0802	236.304
193.324	81.2193	236.308
193.341	87.0416	236.331
193.353	85.5866	236.346
193.418	82.95	236.431
193.446	81.7111	236.469
193.515	86.3292	236.562
193.642	92.9119	236.727
193.669	75.1241	236.76
193.678	89.0925	236.772
193.755	89.749	236.869
193.817	81.5084	236.945
193.831	84.8269	236.964
193.89	79.6548	237.042
193.9	74.6734	237.056
194.004	85.017	237.211
194.155	74.7182	237.408
194.261	82.6614	237.567
194.353	74.925	237.69
[truncated: 8,516 more rows]

## Sheet: Output
1000001178	1	300	36.1167	51.4776	0
1000000497	1	300	40.4264	12.27	0
1000001178	2	600	41.4555	49.1927	0
1000000497	2	600	46.515	9.91881	0
1000001178	3	900	47.5815	46.6123	0
1000000497	3	900	49.5607	8.76129	0
1000001178	4	1200	52.6709	44.6237	0
1000001348	1	300	53.3191	90.2162	0
1000000497	4	1200	53.4431	7.33712	0
1000001178	5	1500	55.7824	43.4387	0
1000001178	6	1800	56.217	43.2582	0
1000001348	2	600	57.6609	85.0046	0
1000001178	7	2100	57.8437	42.5885	0			Yellow=	Output
1000000497	5	1500	57.9372	5.58198	0			Copy/paste in a new .xls
1000000497	6	1800	58.1182	5.48898	0
1000000497	7	2100	59.5	4.53863	0			Do not paste fromulas but values
1000000582	1	300	59.8802	6.67897	0
1000001178	8	2400	59.9177	41.8682	0
1000001348	3	900	60.7791	81.4186	0			Save new .xls
1000000497	8	2400	61.5463	2.85663	0			Format usable in motility lab (http://www.motilitylab.net/import/data-import.php)
1000001348	4	1200	61.738	80.2849	0
1000000582	2	600	62.2019	3.0886	0
1000001178	9	2700	62.59	40.8485	0
1000001348	5	1500	62.7877	79.2871	0
1000000497	9	2700	62.8677	1.80166	0
1000001348	6	1800	63.1398	79.0749	0
1000001436	1	300	63.2078	42.3831	0
1000000582	3	900	63.4033	1.36699	0
1000001348	7	2100	63.9622	78.7797	0
1000001263	1	300	64.3874	75.2715	0
1000001008	1	300	65.832	-123.678	0
1000001436	2	600	66.0307	40.9247	0
1000001263	2	600	66.0532	73.6841	0
1000000582	4	1200	66.3114	-3.25155	0
1000001436	3	900	66.6666	40.6623	0
1000000497	10	3000	66.7676	-1.25164	0
1000001348	8	2400	67.3938	77.7036	0
1000001178	10	3000	67.9555	38.9787	0
1000001436	4	1200	68.1642	40.1651	0
1000001008	2	600	68.5849	-125.251	0
1000000497	11	3300	69.7182	-3.17169	0
1000001348	9	2700	70.1287	76.9744	0
1000001436	5	1500	70.2586	39.6852	0
1000000582	5	1500	70.3201	-8.82599	0
1000000582	6	1800	70.3811	-8.86698	0
1000001263	3	900	70.3976	70.1118	0
1000000582	7	2100	71.4489	-9.17381	0
1000001093	1	300	71.4823	-25.1007	0
1000001178	11	3300	71.5301	37.9571	0
1000001436	6	1800	71.6707	39.3227	0
1000001263	4	1200	72.0452	68.5396	0
1000001008	3	900	72.5245	-127.359	0
1000000582	8	2400	72.8696	-9.45545	0
1000001263	5	1500	72.8738	67.8577	0
1000001348	10	3000	73.0935	76.0282	0
1000001436	7	2100	73.1599	39.0066	0
1000000497	12	3600	73.7868	-5.96298	0
1000001178	12	3600	74.2466	37.2793	0
1000001348	11	3300	74.5936	75.5172	0
1000001263	6	1800	74.7168	66.2418	0
1000001436	8	2400	74.8263	38.6656	0
1000001263	7	2100	75.3196	65.7431	0
1000001263	8	2400	75.716	65.4526	0
1000001093	2	600	75.8112	-26.4287	0
1000001178	13	3900	77.6519	36.6664	0
1000001008	4	1200	77.8769	-130.076	0
1000000582	9	2700	77.9037	-10.2806	0
1000000497	13	3900	79.1595	-8.99339	0
1000001263	9	2700	79.1652	63.7454	0
1000001348	12	3600	79.4948	73.8046	0
1000001093	3	900	79.567	-27.4417	0
1000001436	9	2700	80.461	37.6214	0
1000000753	1	300	80.7252	8.0885	0
1000001093	4	1200	81.4061	-27.973	0
1000001178	14	4200	81.6313	36.1484	0
1000000753	2	600	82.3188	6.66588	0
1000001008	5	1500	82.6709	-132.305	0
1000000497	14	4200	83.6405	-11.1232	0
1000000582	10	3000	83.7385	-11.0976	0
1000001263	10	3000	84.0817	61.2972	0
1000001093	5	1500	84.7446	-29.02	0
1000001348	13	3900	84.9654	71.903	0
1000001008	6	1800	85.3503	-133.348	0
1000000753	3	900	85.3918	4.11413	0
1000000582	11	3300	86.5365	-11.4944	0
1000001178	15	4500	86.6679	35.6511	0
1000001093	6	1800	86.6962	-29.7006	0
1000001263	11	3300	86.8092	59.8371	0
1000001008	7	2100	86.9308	-133.809	0
1000001348	14	4200	86.9959	71.1601	0
1000000497	15	4500	87.595	-12.8744	0
1000001093	7	2100	88.2231	-30.3101	0
1000000923	1	300	88.472	-144.072	0
1000001436	10	3000	89.4406	35.8811	0
1000000753	4	1200	89.4466	0.756928	0
1000001008	8	2400	89.6582	-134.326	0
1000001093	8	2400	89.9262	-30.8886	0
1000001178	16	4800	90.3451	35.381	0
1000001893	1	300	90.4677	66.5222	0
1000000923	2	600	90.8067	-144.88	0
1000001093	9	2700	90.884	-31.3266	0
1000000497	16	4800	91.187	-13.9447	0
1000000582	12	3600	91.3699	-12.0778	0
1000001348	15	4500	91.5127	69.6539	0
1000001436	11	3300	91.6099	35.401	0
1000000753	5	1500	92.0714	-1.39714	0
1000001893	2	600	92.2995	65.3854	0
1000000753	6	1800	93.2793	-2.47575	0
1000001263	12	3600	93.3516	56.5648	0
1000000497	17	5100	93.9121	-14.6396	0
1000001178	17	5100	94.4608	35.0813	0
1000001893	3	900	94.5031	63.9056	0
1000000753	7	2100	94.5691	-3.52206	0
1000004452	1	300	94.918	49.45	0
1000001008	9	2700	94.9352	-135.18	0
1000000923	3	900	94.959	-146.611	0
1000000753	8	2400	95.0582	-3.82891	0
1000000497	18	5400	95.3122	-14.7591	0
1000001436	12	3600	95.3641	34.2957	0
1000001178	18	5400	95.4294	35.001	0
1000001348	16	4800	95.5297	68.2031	0
1000000753	9	2700	95.7248	-4.24686	0
1000001893	4	1200	96.9584	62.4152	0
1000000838	1	300	97.0625	-106.078	0
1000001348	17	5100	97.1988	67.702	0
1000001008	10	3000	97.4431	-135.535	0
1000000582	13	3900	97.4867	-12.8611	0
1000001436	13	3900	97.7244	33.5459	0
1000001093	10	3000	98.0023	-34.9819	0
1000001263	13	3900	98.0604	54.2197	0
1000001893	5	1500	98.8212	61.1708	0
1000000497	19	5700	98.8486	-14.6234	0
1000001348	18	5400	99.0182	67.1967	0
1000004537	1	300	99.0226	18.3614	0
1000001093	11	3300	99.3208	-35.764	0
1000004452	2	600	99.368	47.8994	0
1000001178	19	5700	99.5539	34.5349	0
1000000838	2	600	99.5808	-107.43	0
1000001263	14	4200	100.801	53.038	0
1000000923	4	1200	100.944	-149.029	0
1000004537	2	600	101.217	15.6783	0
1000000497	20	6000	101.425	-14.3729	0
1000001893	6	1800	101.527	59.6362	0
1000001893	7	2100	102.056	59.2624	0
1000001436	14	4200	102.473	31.8938	0
1000001263	15	4500	102.714	52.2801	0
1000000582	14	4200	102.879	-13.5245	0
1000001893	8	2400	102.91	58.6911	0
1000004452	3	900	103.156	46.6447	0
1000001348	19	5700	103.209	66.2377	0
1000004537	3	900	103.424	12.2603	0
1000001093	12	3600	103.789	-38.437	0
1000000838	3	900	103.954	-109.66	0
1000001893	9	2700	103.963	58.0557	0
1000000497	21	6300	104.25	-13.835	0
1000004622	1	300	104.31	-11.0853	0
1000001178	20	6000	104.641	33.9248	0
1000000923	5	1500	104.747	-150.713	0
1000000753	10	3000	105.176	-9.52697	0
1000001263	16	4800	105.283	51.5297	0
1000001436	15	4500	105.376	30.8248	0
1000004537	4	1200	105.541	9.49124	0
1000001008	11	3300	106.283	-136.724	0
1000001348	20	6000	106.977	65.4408	0
1000004452	4	1200	107.131	45.4016	0
1000000667	1	300	107.451	-43.2041	0
1000000923	6	1800	107.727	-151.863	0
1000004537	5	1500	107.805	6.81891	0
1000004622	2	600	107.939	-13.9107	0
1000001348	21	6300	107.941	65.2216	0
1000000497	22	6600	108.068	-13.069	0
1000000753	11	3300	108.101	-11.0086	0
1000001893	10	3000	108.751	55.5207	0
1000004537	6	1800	108.838	5.6559	0
1000001263	17	5100	108.966	50.7321	0
1000004452	5	1500	109.068	44.7942	0
1000004537	7	2100	109.261	5.29764	0
1000000667	2	600	109.345	-45.6934	0
1000001008	12	3600	109.976	-137.175	0
1000001093	13	3900	110.289	-42.2079	0
1000000923	7	2100	110.375	-152.872	0
1000000667	3	900	110.778	-47.2948	0
1000000582	15	4500	110.811	-14.454	0
1000001178	21	6300	111.144	33.138	0
1000004622	3	900	111.475	-16.8162	0
1000001893	11	3300	111.714	54.0463	0
1000000497	23	6900	111.824	-12.2223	0
1000000838	4	1200	112.022	-113.662	0
1000004622	4	1200	112.337	-17.5916	0
1000001263	18	5400	112.355	50.2161	0
1000004452	6	1800	112.376	43.8818	0
1000001348	22	6600	112.687	64.181	0
1000004537	8	2400	112.714	3.48592	0
1000000667	4	1200	112.836	-50.144	0
1000001436	16	4800	113.125	28.1093	0
1000001178	22	6600	113.378	32.813	0
1000001093	14	4200	113.463	-44.093	0
1000004537	9	2700	113.544	3.13124	0
1000000582	16	4800	113.633	-14.8281	0
1000004622	5	1500	113.959	-19.38	0
1000000753	12	3600	114.234	-13.8332	0
1000000497	24	7200	114.543	-11.5378	0
1000001348	23	6900	114.604	63.7478	0
1000000582	17	5100	114.641	-15.0015	0
1000000923	8	2400	114.751	-154.483	0
1000001436	17	5100	115.205	27.3889	0
1000001893	12	3600	115.52	52.2061	0
1000000838	5	1500	115.696	-115.485	0
1000001348	24	7200	115.751	63.4964	0
1000000497	25	7500	115.832	-11.1792	0
1000000667	5	1500	115.997	-54.43	0
1000000582	18	5400	116.031	-15.3193	0
1000004537	10	3000	116.062	2.39084	0
1000004452	7	2100	116.5	42.6903	0
1000000753	13	3900	116.602	-14.8023	0
1000001348	25	7500	116.929	63.231	0
1000000667	6	1800	117.395	-56.349	0
1000000497	26	7800	117.428	-10.6521	0
1000004622	6	1800	117.46	-23.3132	0
1000001178	23	6900	117.462	32.1576	0
1000000838	6	1800	117.628	-116.441	0
1000001348	26	7800	117.755	63.0434	0
1000001008	13	3900	117.854	-138.086	0
1000001263	19	5700	117.927	49.5563	0
1000004622	7	2100	118.187	-24.0518	0
1000004707	1	300	118.338	-72.2147	0
1000000923	9	2700	118.424	-155.772	0
1000000497	27	8100	118.601	-10.2578	0
1000004452	8	2400	118.604	42.0681	0
1000001178	24	7200	118.845	31.9276	0
1000004622	8	2400	118.92	-24.5308	0
1000000582	19	5700	119.218	-16.2032	0
1000000753	14	4200	119.338	-15.7322	0
1000004452	9	2700	119.728	41.7456	0
1000001436	18	5400	119.787	25.6992	0
1000001093	15	4500	119.971	-48.0442	0
1000001348	27	8100	120.261	62.5665	0
1000000667	7	2100	120.277	-59.6801	0
1000000497	28	8400	120.561	-9.54999	0
1000000497	29	8700	120.885	-9.40587	0
1000001893	13	3900	121.095	49.556	0
1000005049	1	300	121.135	-93.7482	0
1000000582	20	6000	121.304	-16.797	0
1000001348	28	8400	121.334	62.3988	0
1000001178	25	7500	121.636	31.4731	0
1000001348	29	8700	121.783	62.3507	0
1000004707	2	600	121.832	-72.7899	0
1000004537	11	3300	122.292	0.803464	0
1000000667	8	2400	122.313	-61.7112	0
1000000753	15	4500	122.41	-16.5323	0
1000001093	16	4800	122.5	-49.4645	0
1000001263	20	6000	122.745	49.1383	0
1000001008	14	4200	122.788	-138.501	0
1000001178	26	7800	123.138	31.2868	0
1000004792	1	300	123.193	31.8804	0
1000000838	7	2100	123.271	-118.79	0
1000001436	19	5700	123.306	24.4876	0
1000001893	14	4200	123.311	48.6883	0
1000001808	1	300	123.573	95.0652	0
1000001263	21	6300	123.675	49.1243	0
1000000497	30	9000	123.713	-8.02694	0
1000004622	9	2700	123.781	-26.9795	0
1000001808	6	1800	123.841	70.4817	0
1000001808	7	2100	123.851	70.4571	0
1000001808	2	600	123.979	91.8207	0
1000001348	30	9000	123.989	62.2911	0
1000001436	20	6000	124.017	24.1919	0
1000001808	5	1500	124.045	80.2269	0
1000001808	3	900	124.153	89.9437	0
1000001808	4	1200	124.186	88.8197	0
1000004452	10	3000	124.213	40.4474	0
1000000582	21	6300	124.232	-17.7207	0
1000000667	9	2700	124.525	-63.5551	0
1000001178	27	8100	124.669	31.138	0
1000001978	1	300	124.689	65.7602	0
1000000838	8	2400	124.814	-119.401	0
1000001263	22	6600	124.874	49.2336	0
1000001348	31	9300	124.898	62.3199	0
1000001436	21	6300	124.996	23.811	0
1000001893	15	4500	125.03	48.1109	0
1000001093	17	5100	125.066	-50.874	0
1000004537	12	3600	125.192	0.220295	0
1000001808	8	2400	125.323	69.3086	0
1000001178	28	8400	125.51	31.1297	0
1000000497	31	9300	125.802	-6.89407	0
1000004707	3	900	126.016	-73.4939	0
1000001808	9	2700	126.184	68.7251	0
1000001178	29	8700	126.245	31.2169	0
1000005049	2	600	126.31	-94.7425	0
1000004452	11	3300	126.455	39.7562	0
1000004622	10	3000	126.625	-28.3447	0
1000001093	18	5400	126.725	-51.6781	0
1000000582	22	6600	126.897	-18.5551	0
1000001978	2	600	127.028	62.8752	0
1000000923	10	3000	127.112	-158.499	0
1000001348	32	9600	127.19	62.54	0
1000004792	2	600	127.354	29.0635	0
1000004537	13	3900	127.545	-0.0403574	0
1000001436	22	6600	127.601	22.8234	0
1000004707	4	1200	127.613	-73.7428	0
1000000497	32	9600	128.095	-5.75131	0
1000004707	5	1500	128.319	-73.8169	0
1000001008	15	4500	128.597	-138.69	0
1000000753	16	4800	128.624	-17.9368	0
1000001348	33	9900	128.686	62.7538	0
1000001263	23	6900	128.988	49.8206	0
1000000923	11	3300	128.992	-158.935	0
1000004452	12	3600	129.232	38.9018	0
1000001178	30	9000	129.427	31.831	0
1000000582	23	6900	129.441	-19.2712	0
1000001093	19	5700	129.466	-52.7581	0
1000004792	3	900	129.524	27.6678	0
1000001436	23	6900	129.596	22.1537	0
1000000838	9	2700	129.799	-120.86	0
1000000497	33	9900	129.85	-4.85147	0
1000001348	34	10200	129.89	63.0408	0
1000000753	17	5100	129.965	-18.197	0
1000001893	16	4800	129.978	46.9687	0
1000000667	10	3000	130.109	-67.4881	0
1000005049	3	900	130.35	-95.393	0
1000001808	10	3000	130.354	66.4838	0
1000004878	1	300	130.695	1.31858	0
1000004707	6	1800	130.781	-74.024	0
1000001436	24	7200	130.784	21.763	0
1000001436	25	7500	130.882	21.7651	0
1000001978	3	900	130.954	58.0608	0
1000004878	2	600	131.012	-0.151644	0
1000001008	16	4800	131.381	-138.476	0
1000003256	1	300	131.464	-149.27	0
1000004878	3	900	131.633	-2.48938	0
1000004622	11	3300	131.654	-30.333	0
1000000497	34	10200	131.897	-3.79073	0
1000000753	18	5400	131.998	-18.4853	0
1000001178	31	9300	132.023	32.4141	0
1000001348	35	10500	132.083	63.7004	0
1000000582	24	7200	132.137	-19.9622	0
1000000582	25	7500	132.371	-19.9546	0
1000000667	11	3300	132.41	-68.8226	0
1000004792	4	1200	132.536	25.5205	0
1000001093	20	6000	132.563	-53.8566	0
1000001263	24	7200	132.843	50.4587	0
1000004878	4	1200	132.94	-7.2623	0
1000001978	4	1200	133.266	55.2865	0
1000004707	7	2100	133.35	-74.2141	0
1000004878	5	1500	133.383	-8.56963	0
1000001808	11	3300	133.436	64.9711	0
1000000753	19	5700	133.495	-18.6306	0
1000004792	5	1500	133.616	24.6864	0
1000001178	32	9600	133.679	32.8046	0
1000004792	6	1800	133.789	24.4756	0
1000001348	36	10800	133.922	64.3305	0
1000000582	26	7800	134.101	-19.3662	0
1000001008	17	5100	134.246	-137.807	0
1000000923	12	3600	134.304	-159.75	0
1000000497	35	10500	134.409	-2.49645	0
1000001893	17	5100	134.413	46.1834	0
1000001263	25	7500	134.477	50.8033	0
1000003256	2	600	134.533	-150.668	0
1000004878	6	1800	134.544	-11.4732	0
1000005049	4	1200	134.77	-95.9219	0
1000004878	7	2100	134.961	-12.2587	0
1000001348	37	11100	134.976	64.7355	0
1000004878	8	2400	134.984	-12.2702	0
1000004792	7	2100	135.053	22.5182	0
1000004792	8	2400	135.053	22.5182	0
1000001093	21	6300	135.279	-54.6652	0
1000001178	33	9900	135.474	33.2298	0
1000001893	18	5400	136.005	46.1013	0
1000000497	36	10800	136.062	-1.64227	0
1000004622	12	3600	136.202	-31.9439	0
1000000753	20	6000	136.443	-18.7915	0
1000004878	9	2700	136.483	-12.0028	0
1000001093	22	6600	136.543	-54.9376	0
1000001348	38	11400	136.655	65.4871	0
1000003256	3	900	136.658	-151.529	0
1000000497	37	11100	136.81	-1.29663	0
1000001008	18	5400	136.944	-136.708	0
1000000667	12	3600	137.018	-70.8874	0
1000004537	14	4200	137.119	-0.459846	0
1000001436	26	7800	137.357	23.9495	0
1000001808	12	3600	137.361	63.345	0
1000001178	34	10200	137.44	33.6796	0
1000001093	23	6900	137.602	-55.0184	0
1000003256	4	1200	137.862	-151.828	0
1000004452	13	3900	137.902	36.0365	0
1000004707	8	2400	137.907	-74.5477	0
1000001978	5	1500	138.285	49.074	0
1000001978	6	1800	138.286	49.0735	0
1000001893	19	5700	138.313	46.3444	0
1000001263	26	7800	138.415	51.7259	0
1000000838	10	3000	138.655	-123.104	0
1000005049	5	1500	138.763	-96.1499	0
1000004878	10	3000	138.875	-11.5497	0
1000001178	35	10500	139.168	34.0234	0
1000001093	24	7200	139.408	-54.9521	0
1000000497	38	11400	139.475	-0.0297807	0
1000000582	27	8100	139.508	-17.3989	0
1000000582	28	8400	139.51	-17.3989	0
1000000497	39	11700	139.525	-0.0109652	0
1000005135	1	300	139.727	-110.845	0
1000001348	39	11700	139.835	66.8919	0
1000004792	9	2700	139.856	24.1983	0
1000001178	36	10800	140.067	34.1777	0
1000004707	9	2700	140.12	-74.7122	0
1000000753	21	6300	140.573	-18.8615	0
1000001808	13	3900	140.771	62.2335	0
1000004452	14	4200	140.828	35.1056	0
1000000497	40	12000	140.924	0.324262	0
1000004622	13	3900	140.979	-33.3317	0
1000000667	13	3900	141.029	-72.3052	0
1000001436	27	8100	141.077	25.2661	0
1000001263	27	8100	141.355	52.4822	0
1000001093	25	7500	141.393	-54.7148	0
1000003256	5	1500	141.915	-152.306	0
1000003429	1	300	142.249	-178.904	0
1000001348	40	12000	142.34	67.9867	0
1000000582	29	8700	142.39	-19.0937	0
1000005049	6	1800	142.394	-96.1055	0
1000001978	7	2100	142.559	50.1145	0
1000000923	13	3900	142.706	-160.732	0
1000005220	1	300	142.855	-30.0382	0
1000004452	15	4500	142.867	34.4997	0
1000004537	15	4500	142.905	-0.532788	0
1000001348	41	12300	143.178	68.3565	0
1000004707	10	3000	143.264	-74.9396	0
1000001263	28	8400	143.352	53.0095	0
1000001093	26	7800	143.552	-54.3045	0
1000001178	37	11100	143.661	34.6386	0
1000001008	19	5700	143.828	-133.059	0
1000000582	30	9000	143.888	-20.0476	0
1000000582	31	9300	143.888	-20.0474	0
1000001263	29	8700	143.98	53.219	0
1000004622	14	4200	144.102	-34.0588	0
1000005220	2	600	144.177	-30.1216	0
1000005220	3	900	144.182	-30.1192	0
1000000753	22	6600	144.332	-18.7567	0
1000000838	11	3300	144.451	-124.245	0
1000001893	20	6000	144.538	47.5981	0
1000001348	42	12600	144.578	69.0117	0
1000000497	41	12300	144.622	1.19888	0
1000005049	7	2100	144.775	-95.8762	0
1000001808	14	4200	144.984	61.1809	0
1000001093	27	8100	144.984	-53.9008	0
1000003429	2	600	145.036	-179.094	0
1000004878	11	3300	145.101	-10.2725	0
1000001978	8	2400	145.196	50.7919	0
1000000582	32	9600	145.234	-18.6187	0
1000001178	38	11400	145.295	34.8252	0
1000001263	30	9000	145.427	53.7256	0
1000005220	4	1200	145.43	-29.146	0
1000001348	43	12900	145.661	69.5209	0
1000001093	28	8400	145.823	-53.5346	0
1000003256	6	1800	146.02	-152.504	0
1000005135	2	600	146.047	-114.828	0
1000001436	28	8400	146.194	27.2038	0
1000004792	10	3000	146.271	26.3559	0
1000001008	20	6000	146.387	-131.41	0
1000000497	42	12600	146.403	1.60613	0
1000000923	14	4200	146.406	-161.073	0
1000001348	44	13200	146.514	69.9783	0
1000001263	31	9300	146.553	54.154	0
1000001178	39	11700	146.731	34.9682	0
1000000667	14	4200	147.124	-74.0536	0
1000000497	43	12900	147.266	1.8069	0
1000003429	3	900	147.288	-179.268	0
1000001348	45	13500	147.393	70.5672	0
1000004878	12	3600	147.416	-9.78558	0
1000001893	21	6300	147.656	48.4386	0
1000000753	23	6900	147.733	-18.4491	0
1000005135	3	900	147.739	-115.774	0
1000001978	9	2700	147.877	51.5236	0
1000001263	32	9600	147.972	54.7697	0
1000000582	33	9900	148.081	-15.4659	0
1000004792	11	3300	148.122	26.9346	0
1000001178	40	12000	148.14	35.091	0
1000000497	44	13200	148.231	2.01316	0
1000001436	29	8700	148.292	28.1035	0
1000005220	5	1500	148.316	-26.7835	0
1000001348	46	13800	148.578	71.4401	0
1000000838	12	3600	148.786	-124.758	0
1000004878	13	3900	149.248	-9.43732	0
1000004537	16	4800	149.552	-0.412343	0
1000002063	1	300	149.657	54.5895	0
1000000753	24	7200	149.792	-18.0617	0
1000000497	45	13500	149.797	2.32205	0
1000005135	4	1200	150.112	-116.678	0
1000001178	41	12300	150.131	35.2531	0
1000005305	1	300	150.156	-71.1939	0
1000004452	16	4800	150.221	32.3367	0
1000001093	29	8700	150.393	-51.1096	0
1000001893	22	6600	150.655	49.4758	0
1000001436	30	9000	150.699	29.1651	0
1000001263	33	9900	150.846	56.0714	0
1000005049	8	2400	150.933	-94.9277	0
1000000923	15	4500	151.117	-161.382	0
1000000497	46	13800	151.126	2.58983	0
1000001348	47	14100	151.137	73.4384	0
1000001093	30	9000	151.408	-50.5141	0
1000003256	7	2100	151.41	-152.406	0
1000004622	15	4500	151.618	-35.4183	0
1000000582	34	10200	151.684	-11.6259	0
1000004707	11	3300	151.772	-75.5474	0
1000001808	15	4500	151.95	59.8051	0
1000001263	34	10200	152.07	56.6828	0
1000005220	6	1800	152.119	-23.7811	0
1000002063	2	600	152.294	54.1329	0
1000005305	2	600	152.327	-72.707	0
1000000753	25	7500	152.55	-17.2166	0
1000001348	48	14400	152.77	74.7953	0
1000004792	12	3600	152.828	28.1435	0
1000001436	31	9300	152.963	30.2527	0
1000001093	31	9300	153.017	-49.6027	0
1000000582	35	10500	153.072	-10.2203	0
1000001978	10	3000	153.084	52.9922	0
1000001093	32	9600	153.168	-49.5185	0
1000001348	49	14700	153.205	75.2348	0
1000000497	47	14100	153.227	3.01601	0
1000005135	5	1500	153.272	-117.462	0
1000001178	42	12600	153.356	35.5383	0
1000004537	17	5100	153.534	-0.234138	0
1000001093	33	9900	153.686	-49.2669	0
1000003256	8	2400	153.765	-152.146	0
1000000582	36	10800	153.804	-9.54907	0
1000002063	3	900	153.901	53.9135	0
1000001178	43	12900	153.911	35.6145	0
1000005305	3	900	153.936	-73.8228	0
1000005220	7	2100	153.976	-22.3786	0
1000000667	15	4500	154.014	-75.6759	0
1000000753	26	7800	154.14	-16.5046	0
1000000582	37	11100	154.169	-9.31477	0
1000001178	44	13200	154.486	35.7377	0
1000001348	50	15000	154.621	76.7235	0
1000001263	35	10500	154.792	58.2353	0
1000000497	48	14400	154.797	3.33774	0
1000004452	17	5100	154.867	31.0815	0
1000004878	14	4200	154.913	-8.37811	0
1000003429	4	1200	155.065	-179.932	0
1000004622	16	4800	155.23	-35.8847	0
1000005049	9	2700	155.399	-94.1734	0
1000000923	16	4800	155.476	-161.555	0
1000001893	23	6900	155.481	51.4318	0
1000001348	51	15300	155.573	77.7653	0
1000000497	49	14700	155.619	3.49951	0
1000001093	34	10200	155.656	-48.335	0
1000005305	4	1200	155.753	-75.0347	0
1000001348	52	15600	155.967	78.1655	0
1000000753	27	8100	156.093	-15.2971	0
1000001178	45	13500	156.201	36.2381	0
1000001348	53	15900	156.352	78.6198	0
1000001263	36	10800	156.402	59.2369	0
1000000838	13	3900	156.421	-125.013	0
1000000582	38	11400	156.503	-8.05946	0
1000001436	32	9600	156.63	32.1197	0
1000001808	16	4800	156.707	59.103	0
1000004792	13	3900	156.771	29.0732	0
1000001093	35	10500	156.906	-47.6956	0
1000001178	46	13800	156.947	36.5022	0
1000004452	18	5400	156.964	30.6828	0
1000001348	54	16200	157.02	79.3275	0
1000000497	50	15000	157.03	3.79348	0
1000001008	21	6300	157.297	-123.315	0
1000001348	55	16500	157.356	79.6633	0
1000004707	12	3600	157.436	-75.8717	0
1000004537	18	5400	157.589	0.0340486	0
1000000667	16	4800	157.614	-76.3184	0
1000001178	47	14100	157.781	36.8351	0
1000000497	51	15300	157.836	3.9544	0
1000003429	5	1500	157.873	-180.212	0
1000001263	37	11100	157.905	60.279	0
1000001893	24	7200	157.909	52.5474	0
1000000923	17	5100	158.064	-161.561	0
1000000582	39	11700	158.068	-7.28518	0
1000001436	33	9900	158.133	32.9271	0
1000001348	56	16800	158.134	80.4038	0
1000001348	57	17100	158.141	80.4133	0
1000004622	17	5100	158.141	-36.0296	0
1000001093	36	10800	158.298	-46.9535	0
1000003256	9	2700	158.337	-151.201	0
1000001008	22	6600	158.368	-122.557	0
1000000497	52	15600	158.521	4.09555	0
1000004452	19	5700	158.529	30.6082	0
1000005049	10	3000	158.642	-93.6121	0
1000005220	8	2400	159.061	-18.7942	0
1000000838	14	4200	159.096	-124.743	0
1000000497	53	15900	159.14	4.22104	0
1000000753	28	8400	159.184	-13.0987	0
1000001008	23	6900	159.203	-122.032	0
1000001808	17	5100	159.39	58.9522	0
1000001893	25	7500	159.395	53.2574	0
1000005135	6	1800	159.412	-118.402	0
1000001178	48	14400	159.45	37.5498	0
1000004452	20	6000	159.59	30.7683	0
1000000582	40	12000	159.632	-6.65141	0
1000004537	19	5700	159.714	0.194167	0
1000001348	58	17400	159.805	82.5725	0
1000001178	49	14700	159.82	37.7617	0
1000004878	15	4500	159.908	-7.4551	0
1000001263	38	11400	159.916	61.7454	0
1000001093	37	11100	160.001	-46.0333	0
1000005220	9	2700	160.251	-18.0839	0
1000001808	18	5400	160.252	59.0872	0
1000001348	59	17700	160.693	83.9828	0
1000004707	13	3900	160.762	-75.9311	0
1000000667	17	5100	160.856	-76.631	0
1000001008	24	7200	160.879	-120.847	0
1000001978	11	3300	160.925	55.2948	0
1000000582	41	12300	161.112	-6.01659	0
1000003429	6	1800	161.229	-180.615	0
1000001348	60	18000	161.387	85.0777	0
1000001178	50	15000	161.449	38.8216	0
1000000923	18	5400	161.483	-161.424	0
1000000497	54	16200	161.536	4.84299	0
1000001436	34	10200	161.687	34.8344	0
1000002063	4	1200	161.72	53.1582	0
1000000753	29	8700	161.847	-10.8847	0
1000001348	61	18300	161.93	86.0945	0
1000004622	18	5400	161.937	-35.9246	0
1000001263	39	11700	161.938	63.4353	0
1000005220	10	3000	162.007	-17.2399	0
1000000497	55	16500	162.094	5.02073	0
1000000497	56	16800	162.163	5.0687	0
1000001893	26	7800	162.203	54.9517	0
1000004792	14	4200	162.25	30.2384	0
1000005776	1	300	162.487	32.2181	0
1000000582	42	12600	162.493	-5.4708	0
1000004537	20	6000	162.514	0.453029	0
1000001093	38	11400	162.677	-44.4079	0
1000001178	51	15300	162.775	39.7047	0
1000005135	7	2100	162.891	-118.652	0
1000001436	35	10500	162.932	35.5309	0
1000000838	15	4500	163.037	-123.612	0
1000004452	21	6300	163.421	32.071	0
1000001348	62	18600	163.539	89.1015	0
1000000667	18	5400	163.55	-76.6686	0
1000001348	63	18900	163.559	89.1381	0
1000001263	40	12000	163.587	64.7802	0
1000003256	10	3000	163.594	-149.873	0
1000001178	52	15600	163.691	40.2881	0
1000003343	1	300	163.77	-149.56	0
1000001893	27	8100	163.864	55.9649	0
1000000582	43	12900	163.936	-4.94118	0
1000001008	25	7500	164.024	-118.744	0
1000001008	26	7800	164.024	-118.744	0
1000004537	21	6300	164.2	0.600744	0
1000003429	7	2100	164.218	-168.732	0
1000001348	64	19200	164.229	90.0545	0
1000001436	36	10800	164.406	36.2864	0
1000001178	53	15900	164.477	40.8625	0
1000001348	65	19500	164.56	90.5931	0
1000002063	5	1500	164.585	53.0519	0
1000001093	39	11700	164.604	-43.292	0
1000005305	5	1500	164.763	-81.0263	0
1000001808	19	5700	164.806	60.7067	0
1000001008	27	8100	164.933	-119.429	0
1000000497	57	17100	164.942	8.25135	0
1000001348	66	19800	165.135	91.3865	0
1000001348	67	20100	165.141	91.3976	0
1000005776	2	600	165.177	31.8705	0
1000005220	11	3300	165.26	-16.1052	0
1000001178	54	16200	165.463	41.5791	0
1000000582	44	13200	165.467	-4.32412	0
1000001093	40	12000	165.547	-42.7716	0
1000002063	6	1800	165.554	53.218	0
1000001008	28	8400	165.658	-119.88	0
1000001978	12	3600	165.748	56.7986	0
1000000753	30	9000	165.772	-7.52224	0
1000000497	58	17400	165.78	9.21752	0
1000004792	15	4500	165.81	30.9489	0
1000001893	28	8400	165.945	57.4165	0
1000001178	55	16500	166.033	42.0017	0
1000000497	59	17700	166.074	9.57662	0
1000001008	29	8700	166.392	-120.187	0
1000003256	11	3300	166.549	-148.974	0
1000000923	19	5700	166.621	-161.065	0
1000001436	37	11100	166.652	37.4112	0
1000001348	68	20400	166.757	94.2458	0
1000001263	41	12300	166.789	67.462	0
1000004452	22	6600	166.923	33.5219	0
1000001178	56	16800	166.95	42.6676	0
1000004878	16	4800	167.04	-6.00349	0
1000005049	11	3300	167.079	-92.1815	0
1000004964	1	300	167.248	-114.532	0
1000003343	2	600	167.448	-148.374	0
1000000497	60	18000	167.537	11.1339	0
1000005776	3	900	167.557	31.6153	0
1000004537	22	6600	167.597	0.929748	0
1000001008	30	9000	167.617	-120.436	0
1000001348	69	20700	167.828	96.1143	0
1000003429	8	2400	167.869	-168.086	0
1000000497	61	18300	167.947	11.5222	0
1000000582	45	13500	167.962	-3.31388	0
1000001893	29	8700	167.971	58.8457	0
1000000838	16	4800	167.991	-121.653	0
1000000497	62	18600	168.135	11.662	0
1000004622	19	5700	168.191	-35.4366	0
1000001178	57	17100	168.33	43.5686	0
1000001978	13	3900	168.401	57.6606	0
1000000497	63	18900	168.501	11.9098	0
1000002063	7	2100	168.535	54.3686	0
1000005135	8	2400	168.558	-118.559	0
1000001348	70	21000	168.651	97.6493	0
1000004537	23	6900	168.725	1.05333	0
1000000582	46	13800	168.725	-2.95467	0
1000004452	23	6900	168.866	34.4479	0
1000001263	42	12600	168.87	69.0772	0
1000001348	71	21300	168.89	98.2007	0
1000001263	43	12900	169.07	69.2315	0
1000001436	38	11400	169.071	38.5306	0
1000000497	64	19200	169.12	12.3023	0
1000001808	20	6000	169.128	62.472	0
1000001008	31	9300	169.143	-120.533	0
1000001178	58	17400	169.425	44.3656	0
1000003429	9	2700	169.498	-167.713	0
1000000753	31	9300	169.538	-4.32566	0
1000000667	19	5700	169.591	-76.394	0
1000001348	72	21600	169.892	100.488	0
1000000667	20	6000	169.908	-76.2975	0
1000004878	17	5100	169.964	-5.35435	0
1000003256	12	3600	170.071	-147.789	0
1000001348	73	21900	170.184	101.141	0
1000001348	74	22200	170.184	101.141	0
1000000497	65	19500	170.256	12.8896	0
1000005135	9	2700	170.344	-118.324	0
1000001008	32	9600	170.38	-120.43	0
1000001093	41	12300	170.391	-40.2782	0
1000001263	44	13200	170.516	69.8669	0
1000004622	20	6000	170.533	-35.1216	0
1000003600	1	300	170.589	-182.12	0
1000004792	16	4800	170.641	31.8531	0
1000000497	66	19800	170.643	13.0909	0
1000001178	59	17700	170.732	45.2403	0
1000002063	8	2400	170.92	55.5922	0
1000001893	30	9000	170.947	61.1027	0
1000000497	67	20100	171.002	13.3048	0
1000000582	47	14100	171.089	-1.682	0
1000001436	39	11700	171.124	39.3457	0
1000001348	75	22500	171.196	100.784	0
1000001263	45	13500	171.243	70.2105	0
1000004707	14	4200	171.244	-75.7167	0
1000005305	6	1800	171.357	-85.3539	0
1000005475	1	300	171.485	1.62455	0
1000001348	76	22800	171.519	100.701	0
1000003343	3	900	171.519	-147.013	0
1000000497	68	20400	171.575	13.6034	0
1000001893	31	9300	171.658	61.6977	0
1000000923	20	6000	171.689	-160.633	0
1000001178	60	18000	171.703	45.9318	0
1000001178	61	18300	171.705	45.9329	0
1000005305	7	2100	171.751	-85.452	0
1000004964	2	600	171.808	-112.062	0
1000001008	33	9900	171.824	-120.096	0
1000005220	12	3600	171.83	-14.3546	0
1000001263	46	13800	171.865	70.4613	0
1000001348	77	23100	171.92	100.626	0
1000005049	12	3600	172.043	-91.368	0
1000000582	48	14400	172.118	-1.06018	0
1000001178	62	18600	172.175	46.0759	0
1000001178	63	18900	172.175	46.076	0
1000000838	17	5100	172.221	-119.52	0
1000001093	42	12600	172.243	-39.3161	0
1000003600	2	600	172.36	-181.624	0
1000000497	69	20700	172.387	14.0474	0
1000000753	32	9600	172.387	-2.02186	0
1000001893	32	9600	172.428	62.4672	0
1000001348	78	23400	172.587	100.536	0
1000005305	8	2400	172.606	-85.2377	0
1000001436	40	12000	172.625	39.8488	0
1000003256	13	3900	172.661	-146.757	0
1000001808	21	6300	172.685	64.0719	0
1000004537	24	7200	172.744	1.6026	0
1000001178	64	19200	172.866	46.3056	0
1000005475	2	600	172.946	2.16193	0
1000001348	79	23700	172.961	100.501	0
1000000497	70	21000	172.978	14.3786	0
1000000753	33	9900	172.994	-1.61605	0
1000000923	21	6300	173.008	-160.471	0
1000001808	22	6600	173.027	64.3097	0
1000000582	49	14700	173.068	-0.381907	0
1000005220	13	3900	173.104	-14.2546	0
1000000497	71	21300	173.184	14.4701	0
1000001263	47	14100	173.321	71.1406	0
1000005135	10	3000	173.325	-117.523	0
1000001178	65	19500	173.346	46.4674	0
1000001348	80	24000	173.371	100.478	0
1000001008	34	10200	173.397	-119.563	0
1000004622	21	6300	173.451	-34.514	0
1000001348	81	24300	173.51	100.475	0
1000001436	41	12300	173.52	40.0376	0
1000001263	48	14400	173.635	71.3117	0
1000001093	43	12900	173.772	-38.5142	0
1000001348	82	24600	173.853	100.473	0
1000001893	33	9900	173.854	64.0724	0
1000001263	49	14700	173.864	71.4932	0
1000004452	24	7200	173.985	37.4566	0
1000004707	15	4500	174.05	-75.4711	0
1000001436	42	12600	174.073	40.0428	0
1000000667	21	6300	174.207	-73.3087	0
1000001178	66	19800	174.284	46.8042	0
1000001978	14	4200	174.319	59.8178	0
1000000582	50	15000	174.35	0.617392	0
1000003256	14	4200	174.467	-145.873	0
1000003600	3	900	174.507	-180.942	0
1000000497	72	21600	174.57	15.0082	0
1000001348	83	24900	174.624	100.473	0
1000001348	84	25200	174.624	100.473	0
1000001008	35	10500	174.643	-119.066	0
1000001178	67	20100	174.804	46.9801	0
1000005049	13	3900	174.949	-90.8294	0
1000004878	18	5400	175.003	-3.94741	0
1000001178	68	20400	175.101	47.095	0
1000004792	17	5100	175.162	32.7505	0
1000000497	73	21900	175.175	15.1954	0
1000004622	22	6600	175.192	-34.0362	0
1000001893	34	10200	175.271	65.6506	0
1000003343	4	1200	175.393	-145.513	0
1000001263	50	15000	175.42	72.8525	0
1000001808	23	6900	175.452	66.5706	0
1000000838	18	5400	175.452	-117.441	0
1000000497	74	22200	175.588	15.275	0
1000001436	43	12900	175.646	39.7925	0
1000000753	34	10200	175.66	-0.441487	0
1000001093	44	13200	175.899	-37.4459	0
1000001008	36	10800	176.024	-118.506	0
1000001178	69	20700	176.122	47.4928	0
1000005305	9	2700	176.142	-83.6293	0
1000004964	3	900	176.159	-109.515	0
1000001348	85	25500	176.169	99.2892	0
1000001178	70	21000	176.185	47.5211	0
1000001178	71	21300	176.189	47.524	0
1000000497	75	22500	176.198	15.3186	0
1000001263	51	15300	176.243	73.5321	0
1000003429	10	3000	176.272	-165.811	0
1000001263	52	15600	176.309	73.5815	0
1000001178	72	21600	176.39	47.9686	0
1000001178	73	21900	176.39	47.9686	0
1000005220	14	4200	176.391	-14.7675	0
1000000497	76	22800	176.465	15.3014	0
1000000497	77	23100	176.54	15.2672	0
1000005776	4	1200	176.589	30.8452	0
1000001178	74	22200	176.597	47.7105	0
1000001808	24	7200	176.662	67.7574	0
1000000667	22	6600	176.671	-71.5311	0
1000001263	53	15900	176.688	73.8417	0
1000001978	15	4500	176.734	60.7698	0
1000001263	54	16200	176.842	73.9576	0
1000003429	11	3300	176.874	-165.53	0
1000000497	78	23400	176.881	14.929	0
1000000497	79	23700	176.92	14.8632	0
1000000753	35	10500	176.935	-0.0287664	0
1000001178	75	22500	176.981	47.1949	0
1000003256	15	4500	176.982	-144.474	0
1000004622	23	6900	177.104	-33.3929	0
1000004537	25	7500	177.217	2.31575	0
1000002063	9	2700	177.293	59.567	0
1000001093	45	13500	177.297	-36.7216	0
1000004792	18	5400	177.313	33.2006	0
1000000923	22	6600	177.334	-159.831	0
1000000497	80	24000	177.389	13.3877	0
1000000497	81	24300	177.465	13.0966	0
1000000497	82	24600	177.479	13.0232	0
1000000497	83	24900	177.505	12.7693	0
1000000497	84	25200	177.518	12.5796	0
1000000497	85	25500	177.578	11.2476	0
1000001978	16	4800	177.592	61.1995	0
1000001178	76	22800	177.636	46.4217	0
1000001178	77	23100	177.654	46.4081	0
1000004964	4	1200	177.772	-108.426	0
1000001263	55	16500	177.807	74.6175	0
1000000753	36	10800	177.885	0.105302	0
1000001178	78	23400	178.055	46.2553	0
1000005220	15	4500	178.11	-15.3798	0
1000003600	4	1200	178.259	-179.639	0
1000001893	35	10500	178.267	68.9801	0
1000001008	37	11100	178.31	-117.544	0
1000000923	23	6900	178.575	-159.625	0
1000001093	46	13800	178.584	-36.0189	0
1000005305	10	3000	178.764	-82.17	0
1000003343	5	1500	178.807	-144.101	0
1000004452	25	7500	178.873	40.4178	0
1000001263	56	16800	179.048	75.4873	0
1000001178	79	23700	179.049	45.9283	0
1000001178	80	24000	179.049	45.9283	0
1000004622	24	7200	179.064	-32.6384	0
1000001093	47	14100	179.223	-35.6247	0
1000003256	16	4800	179.235	-143.055	0
1000001263	57	17100	179.236	75.659	0
1000004707	16	4800	179.242	-74.6	0
1000004964	5	1500	179.4	-107.187	0
1000002149	1	300	179.424	62.1735	0
1000001893	36	10800	179.468	70.1433	0
1000004537	26	7800	179.485	2.76827	0
1000001178	81	24300	179.719	47.0617	0
1000001178	82	24600	179.719	47.0617	0
1000000582	51	15300	179.725	4.68999	0
1000001436	44	13200	179.769	38.869	0
1000001093	48	14400	179.774	-35.2057	0
1000005475	3	900	179.827	4.61573	0
1000004452	26	7800	179.974	41.1316	0
1000004707	17	5100	180.157	-74.2506	0
1000000923	24	7200	180.325	-159.29	0
1000001808	25	7500	180.35	71.6864	0
1000001093	49	14700	180.361	-34.6629	0
1000004792	19	5700	180.397	33.9065	0
1000004878	19	5700	180.402	-2.30293	0
1000001008	38	11400	180.426	-116.761	0
1000003600	5	1500	180.517	-178.737	0
1000000667	23	6900	180.546	-68.5615	0
1000001178	83	24900	180.686	46.5839	0
1000001808	26	7800	180.69	72.0681	0
1000000582	52	15600	180.809	5.4296	0
1000000838	19	5700	180.905	-113.625	0
1000001178	84	25200	181.142	46.3579	0
1000001263	58	17400	181.155	77.9721	0
1000005776	5	1500	181.219	30.5943	0
1000004452	27	8100	181.243	42.0064	0
1000000667	24	7200	181.301	-67.8817	0
1000004537	27	8100	181.312	3.27921	0
1000005049	14	4200	181.366	-89.5313	0
1000000582	53	15900	181.38	5.70908	0
1000004964	6	1800	181.477	-105.301	0
1000001893	37	11100	181.528	72.0401	0
1000001008	39	11700	181.556	-116.404	0
1000000753	37	11100	181.907	0.190529	0
1000001263	59	17700	182.131	79.1728	0
1000001808	27	8100	182.141	74.0269	0
1000004452	28	8400	182.282	42.7748	0
1000000923	25	7500	182.3	-158.874	0
1000005220	16	4800	182.336	-17.5408	0
1000001893	38	11400	182.429	72.7391	0
1000005135	11	3300	182.434	-114.712	0
1000005390	1	300	182.548	-50.7697	0
1000001178	85	25500	182.559	45.667	0
1000000838	20	6000	182.582	-112.328	0
1000003600	6	1800	182.585	-177.693	0
1000001263	60	18000	182.605	79.8049	0
1000000582	54	16200	182.804	6.17474	0
1000001093	50	15000	182.906	-32.0562	0
1000005776	6	1800	182.961	30.6452	0
1000003429	12	3600	183.06	-161.914	0
1000004537	28	8400	183.293	4.01168	0
1000001263	61	18300	183.293	80.7385	0
1000000667	25	7500	183.297	-65.8097	0
1000004622	25	7500	183.302	-30.8842	0
1000001436	45	13500	183.479	37.9286	0
1000001263	62	18600	183.624	81.1853	0
1000002149	2	600	183.629	65.1758	0
1000001893	39	11700	183.695	73.6007	0
1000001008	40	12000	183.834	-115.817	0
1000001808	28	8400	183.862	76.5876	0
1000001263	63	18900	183.869	81.5478	0
1000001263	64	19200	183.949	81.6728	0
1000004878	20	6000	183.954	-1.07873	0
1000004707	18	5400	184.001	-71.875	0
1000005475	4	1200	184.336	6.20277	0
1000001808	29	8700	184.463	77.4909	0
1000003343	6	1800	184.498	-141.57	0
1000005390	2	600	184.526	-51.2971	0
1000003600	7	2100	184.623	-176.405	0
1000000753	38	11400	184.697	0.142957	0
1000000923	26	7800	184.756	-158.293	0
1000001263	65	19500	184.783	82.7113	0
1000000667	26	7800	184.796	-64.0909	0
1000003256	17	5100	184.974	-139.055	0
1000001263	66	19800	184.979	82.9542	0
1000004452	29	8700	185.009	44.9903	0
1000005049	15	4500	185.084	-88.5954	0
1000001263	67	20100	185.278	83.3401	0
1000000582	55	16500	185.321	6.84885	0
1000000838	21	6300	185.682	-109.525	0
1000001008	41	12300	185.703	-115.415	0
1000004452	30	9000	185.797	45.672	0
1000001893	40	12000	185.889	74.9321	0
1000001263	68	20400	185.988	84.3129	0
1000004792	20	6000	186.005	35.304	0
1000001808	30	9000	186.129	80.2106	0
1000005305	11	3300	186.205	-77.5726	0
1000005390	3	900	186.254	-51.7294	0
1000001436	46	13800	186.259	37.126	0
1000005475	8	2400	186.271	-4.76635	0
1000005475	7	2100	186.284	4.20198	0
1000005475	5	1500	186.32	6.91127	0
1000005475	6	1800	186.32	6.91127	0
1000005475	9	2700	186.414	-9.16151	0
1000005475	10	3000	186.666	-10.8893	0
1000000923	27	8100	186.667	-157.791	0
1000001263	69	20700	186.729	85.3362	0
1000000753	39	11700	186.735	0.0320087	0
1000005776	7	2100	186.739	31.0733	0
1000004622	26	7800	186.744	-29.3752	0
1000001263	70	21000	186.755	85.381	0
1000003429	13	3900	186.964	-159.554	0
1000003600	8	2400	187	-175.074	0
1000001893	41	12300	187.208	75.7414	0
1000002063	10	3000	187.267	65.9449	0
1000004964	7	2100	187.352	-99.6263	0
1000000582	56	16800	187.413	7.38707	0
1000001808	31	9300	187.473	82.5018	0
1000001263	71	21300	187.474	87.1894	0
1000001263	72	21600	187.492	87.2419	0
1000001263	73	21900	187.492	87.2419	0
1000001263	74	22200	187.505	87.2126	0
1000000838	22	6600	187.54	-107.681	0
1000001808	32	9600	187.636	82.7966	0
1000001893	42	12600	187.673	76.033	0
1000001093	51	15300	187.709	-26.9119	0
1000003256	18	5400	187.803	-136.858	0
1000000923	28	8400	187.834	-157.418	0
1000001263	75	22500	187.842	86.5799	0
1000001436	47	14100	187.874	36.6209	0
1000003343	7	2100	187.903	-140.004	0
1000001263	76	22800	187.941	86.3931	0
1000004537	29	8700	187.97	6.14001	0
1000000582	57	17100	188.033	7.54752	0
1000001263	77	23100	188.108	86.0906	0
1000004792	21	6300	188.109	35.9095	0
1000004452	31	9300	188.205	48.1118	0
1000001263	78	23400	188.235	85.8582	0
1000003514	1	300	188.266	-141.154	0
1000005049	16	4800	188.299	-87.4527	0
1000000582	58	17400	188.333	7.63786	0
1000004707	19	5700	188.355	-68.8413	0
1000001263	79	23700	188.396	85.5924	0
1000001263	80	24000	188.421	85.5436	0
1000001978	17	5100	188.44	67.7539	0
1000001893	43	12900	188.456	76.5294	0
1000002063	11	3300	188.626	66.8416	0
1000000753	40	12000	188.653	-0.145238	0
1000003343	8	2400	188.747	-139.636	0
1000001808	33	9900	188.753	85.028	0
1000002149	3	900	188.753	69.061	0
1000000582	59	17700	188.754	7.79832	0
1000001436	48	14400	188.775	36.32	0
1000001436	49	14700	188.801	36.3133	0
1000000667	27	8100	189	-58.9821	0
1000001263	81	24300	189.005	84.4305	0
1000000582	60	18000	189.157	7.97609	0
1000003600	9	2700	189.229	-176.825	0
1000001978	18	5400	189.237	68.3757	0
1000000582	61	18300	189.259	8.03022	0
1000005135	12	3600	189.435	-112.483	0
1000001808	34	10200	189.559	86.5781	0
1000000582	62	18600	189.56	8.21752	0
1000000923	29	8700	189.585	-156.746	0
1000005475	11	3300	189.609	-23.8933	0
1000001008	42	12600	189.631	-114.609	0
1000002063	12	3600	189.631	67.4332	0
1000005220	17	5100	189.704	-21.9185	0
1000001263	82	24600	189.711	83.1495	0
1000003429	14	4200	189.744	-157.81	0
1000005776	8	2400	189.751	31.55	0
1000001263	83	24900	189.779	82.9909	0
1000000582	63	18900	189.804	8.39958	0
1000001893	44	13200	189.841	77.4549	0
1000000838	23	6900	189.881	-105.239	0
1000004878	21	6300	190.016	1.2512	0
1000001808	35	10500	190.059	87.4833	0
1000000582	64	19200	190.22	8.70942	0
1000001008	43	12900	190.267	-114.47	0
1000003343	9	2700	190.338	-139.071	0
1000003600	10	3000	190.37	-177.703	0
1000004537	30	9000	190.408	7.42627	0
1000004622	27	8100	190.412	-27.6702	0
1000001263	84	25200	190.58	80.8752	0
1000001263	85	25500	190.636	80.6997	0
1000001093	52	15600	190.709	-23.6039	0
1000001436	50	15000	190.771	35.9741	0
1000001436	51	15300	190.771	35.9741	0
1000003256	19	5700	190.82	-134.22	0
1000000838	24	7200	190.866	-104.187	0
1000001978	19	5700	190.866	69.8283	0
1000004452	32	9600	190.905	50.9176	0
1000000582	65	19500	190.957	9.21972	0
1000005475	12	3600	190.989	-28.9026	0
1000005135	13	3900	191.256	-111.9	0
1000001893	45	13500	191.258	78.3839	0
1000001008	44	13200	191.317	-114.24	0
1000004792	22	6600	191.36	36.9705	0
1000003514	2	600	191.436	-141.595	0
1000000667	28	8400	191.534	-55.9395	0
1000001808	36	10800	191.572	90.0542	0
1000001978	20	6000	191.692	70.7164	0
1000000667	29	8700	191.768	-55.6886	0
1000004707	20	6000	191.793	-66.1543	0
1000000582	66	19800	191.888	9.8397	0
1000001436	52	15600	191.89	36.4913	0
1000001436	53	15900	191.89	36.4913	0
1000001893	46	13800	191.943	78.8459	0
1000004622	28	8400	192.061	-26.8875	0
1000000923	30	9000	192.321	-155.572	0
1000005776	9	2700	192.35	32.0145	0
1000000582	67	20100	192.369	10.1392	0
1000001893	47	14100	192.406	79.1485	0
1000005475	13	3900	192.421	-32.8636	0
1000001093	53	15900	192.63	-21.593	0
1000005475	14	4200	192.663	-33.0839	0
1000003514	3	900	192.806	-141.776	0
1000001808	37	11100	192.894	92.1984	0
1000004792	23	6900	193.122	37.6194	0
1000000582	76	22800	193.213	7.24918	0
1000000582	75	22500	193.213	7.24934	0
1000000582	81	24300	193.26	3.46643	0
1000000582	82	24600	193.26	3.46641	0
1000001008	45	13500	193.262	-113.792	0
1000000582	83	24900	193.278	3.42754	0
1000000667	30	9000	193.288	-54.5303	0
1000000582	84	25200	193.29	3.40179	0
1000000582	74	22200	193.32	7.62676	0
1000001436	54	16200	193.332	36.0828	0
1000000582	80	24000	193.409	4.77555	0
1000000923	31	9300	193.417	-155.01	0
1000000582	77	23100	193.42	6.59687	0
1000000838	25	7500	193.44	-101.306	0
1000000582	85	25500	193.534	2.96554	0
1000000582	78	23400	193.573	6.13706	0
1000000582	79	23700	193.573	6.13706	0
1000001436	55	16500	193.623	36.0241	0
1000001978	21	6300	193.648	73.1502	0
1000000582	73	21900	193.65	8.8338	0
1000005049	17	5100	193.748	-85.0017	0
1000002149	4	1200	193.823	73.077	0
1000005220	18	5400	193.884	-24.3923	0
1000004537	31	9300	193.885	9.44758	0
1000005390	4	1200	193.894	-53.5529	0
1000002149	5	1500	193.903	73.2061	0
1000002063	13	3900	193.935	69.8162	0
1000003429	15	4500	193.988	-155.191	0
1000000582	72	21600	193.99	10.1553	0
1000000582	68	20400	194.027	11.0884	0
1000001808	38	11400	194.057	94.0142	0
1000000582	71	21300	194.091	10.5828	0
1000001893	48	14400	194.21	80.3033	0
1000000582	69	20700	194.237	11.2088	0
1000000582	70	21000	194.237	11.2088	0
1000004622	29	8700	194.241	-25.8617	0
1000001093	54	16200	194.334	-19.8986	0
1000005135	14	4200	194.444	-110.858	0
1000004452	33	9900	194.533	54.5841	0
1000001008	46	13800	194.544	-113.519	0
1000000667	31	9300	194.558	-53.6649	0
1000005776	10	3000	194.661	32.4315	0
1000001893	49	14700	194.734	80.6165	0
1000001893	50	15000	194.816	80.6694	0
1000002149	6	1800	194.819	77.0913	0
1000000667	32	9600	194.86	-53.4877	0
1000001978	22	6600	194.884	74.8055	0
1000000838	26	7800	194.929	-99.6675	0
1000000753	41	12300	194.966	-0.840089	0
1000002149	7	2100	194.966	77.8749	0
1000003514	4	1200	194.971	-142.051	0
1000004452	34	10200	194.972	54.9508	0
1000001893	51	15300	194.975	80.7481	0
1000001093	55	16500	194.995	-19.3406	0
1000001436	56	16800	195.05	35.8411	0
1000005475	15	4500	195.236	-33.7701	0
1000000667	33	9900	195.251	-53.3218	0
1000000667	34	10200	195.561	-53.2352	0
1000002149	8	2400	195.637	81.8589	0
1000000923	32	9600	195.668	-153.701	0
1000002149	9	2700	195.699	82.0564	0
1000004452	35	10500	195.904	55.4977	0
1000004878	22	6600	195.941	3.6055	0
1000002063	14	4200	196.006	70.9223	0
1000002063	15	4500	196.016	70.9215	0
1000001808	39	11700	196.019	96.8434	0
1000003343	10	3000	196.019	-137.337	0
1000004964	8	2400	196.046	-91.3372	0
1000005390	5	1500	196.151	-53.9929	0
1000000753	42	12600	196.172	-0.999677	0
1000001008	47	14100	196.224	-113.178	0
1000000838	27	8100	196.259	-98.1913	0
1000001893	52	15600	196.288	81.3331	0
1000000667	35	10500	196.373	-53.0352	0
1000002149	10	3000	196.529	83.7221	0
1000002149	11	3300	196.529	83.7221	0
1000003429	16	4800	196.572	-153.656	0
1000002063	16	4800	196.67	70.3799	0
1000003600	11	3300	196.698	-167.305	0
1000000753	43	12900	196.709	-1.1033	0
1000001893	53	15900	196.75	81.5391	0
1000004964	9	2700	196.764	-90.8721	0
1000001093	56	16800	196.785	-18.0402	0
1000001978	23	6900	196.803	77.5694	0
1000001808	40	12000	196.866	97.988	0
1000004537	32	9600	197.019	11.3888	0
1000001436	57	17100	197.049	35.6265	0
1000003256	20	6000	197.106	-128.625	0
1000004452	36	10800	197.145	56.0976	0
1000005135	15	4500	197.237	-109.942	0
1000001893	54	16200	197.307	81.8066	0
1000005305	12	3600	197.365	-70.6566	0
1000000838	28	8400	197.417	-96.8417	0
1000000838	29	8700	197.417	-96.8417	0
1000005220	19	5700	197.552	-26.3349	0
1000000923	33	9900	197.601	-152.434	0
1000001093	57	17100	197.73	-17.4001	0
1000004707	21	6300	197.981	-61.2893	0
1000001436	58	17400	197.996	35.5537	0
1000005049	18	5400	198.005	-82.7884	0
1000000753	44	13200	198.118	-1.46118	0
1000004281	1	300	198.189	-95.1638	0
1000001008	48	14400	198.209	-112.812	0
1000001893	55	16500	198.228	82.2144	0
1000001008	49	14700	198.31	-112.808	0
1000001893	56	16800	198.341	82.2874	0
1000004792	24	7200	198.367	39.6681	0
1000005220	20	6000	198.379	-26.5493	0
1000001808	41	12300	198.455	100.065	0
1000001978	24	7200	198.52	80.1647	0
1000001436	59	17700	198.56	35.5308	0
1000003514	5	1500	198.57	-142.492	0
1000001436	60	18000	198.626	35.5411	0
1000003343	11	3300	198.717	-136.64	0
1000003429	17	5100	198.837	-152.309	0
1000000923	34	10200	198.913	-151.546	0
1000004452	37	11100	198.967	56.8279	0
1000001808	42	12600	199.253	101.128	0
1000002149	12	3600	199.289	79.8885	0
1000000667	36	10800	199.303	-52.3468	0
1000004707	22	6600	199.313	-60.1815	0
1000001436	61	18300	199.402	35.8963	0
1000001893	57	17100	199.415	83.1324	0
1000005776	11	3300	199.44	33.2907	0
1000005776	12	3600	199.456	33.2838	0
1000001008	50	15000	199.641	-112.961	0
1000004537	33	9900	199.644	13.088	0
1000001093	58	17400	199.756	-16.1612	0
1000001808	43	12900	199.777	101.822	0
1000001008	51	15300	199.819	-112.982	0
1000001008	52	15600	199.848	-112.984	0
1000004452	38	11400	200	57.2097	0
1000005390	6	1800	200.034	-54.5541	0
1000004622	30	9000	200.129	-23.1116	0
1000000753	45	13500	200.217	-2.06295	0
1000005049	19	5700	200.224	-81.2698	0
1000001978	25	7500	200.275	82.8295	0
1000000667	37	11100	200.296	-52.0823	0
1000001893	58	17400	200.41	83.9219	0
1000000838	30	9000	200.454	-102.649	0
1000000923	35	10500	200.493	-150.403	0
1000000838	31	9300	200.543	-102.81	0
1000000838	32	9600	200.543	-102.81	0
1000001008	53	15900	200.586	-112.978	0
1000005220	21	6300	200.7	-26.541	0
1000001893	59	17700	200.731	84.1866	0
1000001808	44	13200	200.767	103.071	0
1000001436	62	18600	200.799	36.5666	0
1000001436	63	18900	200.8	36.5669	0
1000005776	13	3900	200.918	31.2318	0
1000001008	54	16200	200.98	-112.967	0
1000003429	18	5400	201.074	-150.99	0
1000003600	12	3600	201.078	-164.208	0
1000000838	33	9900	201.256	-101.791	0
1000004792	25	7500	201.415	40.9318	0
1000004878	23	6900	201.46	5.74216	0
1000003514	6	1800	201.481	-142.841	0
1000001893	60	18000	201.512	84.9147	0
1000004452	39	11700	201.654	57.7524	0
1000001893	61	18300	201.706	85.1398	0
1000001436	64	19200	201.772	36.534	0
1000001093	59	17700	201.779	-14.9963	0
1000001978	26	7800	201.813	85.0768	0
1000001008	55	16500	201.853	-112.922	0
1000004537	34	10200	201.862	14.5297	0
1000000667	38	11400	201.916	-51.5634	0
1000005390	7	2100	201.948	-54.6995	0
1000001808	45	13500	202.004	104.735	0
1000003600	13	3900	202.086	-163.617	0
1000001893	62	18600	202.135	85.6502	0
1000000923	36	10800	202.213	-149.165	0
1000001893	63	18900	202.234	85.79	0
1000001893	64	19200	202.276	85.8727	0
1000005305	13	3900	202.289	-67.8605	0
1000001436	65	19500	202.289	36.4964	0
1000000753	46	13800	202.329	-2.70221	0
1000001978	27	8100	202.379	85.8717	0
1000001808	46	13800	202.456	105.419	0
1000004281	2	600	202.473	-94.4201	0
1000001893	65	19500	202.504	86.4216	0
1000002234	1	300	202.519	55.4324	0
1000001436	66	19800	202.546	36.4491	0
1000001093	60	18000	202.601	-14.5098	0
1000001893	66	19800	202.643	86.7605	0
1000001893	67	20100	202.672	86.8508	0
1000003686	1	300	202.747	-154.916	0
1000005135	16	4800	202.9	-108.086	0
1000002063	17	5100	202.941	64.7907	0
1000003429	19	5700	203.001	-149.799	0
1000005691	1	300	203.079	17.3547	0
1000001893	74	22200	203.083	90.95	0
1000001893	73	21900	203.083	90.95	0
1000001436	67	20100	203.152	36.2548	0
1000001893	72	21600	203.195	90.066	0
1000004792	26	7800	203.226	41.7895	0
1000001893	68	20400	203.27	88.8243	0
1000004452	40	12000	203.282	58.3309	0
1000001893	69	20700	203.284	88.8998	0
1000001893	71	21300	203.287	89.2663	0
1000001893	70	21000	203.294	89.1208	0
1000001893	75	22500	203.333	90.4302	0
1000004622	31	9300	203.358	-21.6041	0
1000004452	41	12300	203.642	58.4849	0
1000001978	28	8400	203.764	87.6039	0
1000001008	56	16800	203.775	-112.8	0
1000001893	76	22800	203.791	89.5537	0
1000004878	24	7200	203.866	6.65901	0
1000001893	77	23100	203.9	89.3569	0
1000004537	35	10500	203.916	15.9202	0
1000000923	37	11100	203.999	-147.893	0
1000003343	12	3600	204.06	-135.484	0
1000001893	78	23400	204.117	89.0489	0
1000001093	61	18300	204.214	-13.5882	0
1000002234	2	600	204.352	54.0302	0
1000004537	36	10800	204.361	16.1562	0
1000001893	79	23700	204.403	88.6746	0
1000001808	47	14100	204.426	108.355	0
1000005135	17	5100	204.528	-107.5	0
1000001436	68	20400	204.6	35.6793	0
1000000667	39	11700	204.654	-50.5617	0
1000003686	2	600	204.672	-153.785	0
1000005776	14	4200	204.7	25.5144	0
1000004707	23	6900	204.829	-55.5572	0
1000001093	62	18600	204.835	-13.2388	0
1000004792	27	8100	204.883	42.6027	0
1000005049	20	6000	204.975	-77.2964	0
1000001978	29	8700	204.998	89.0176	0
1000001893	83	24900	205.044	87.6136	0
1000001893	82	24600	205.044	87.6136	0
1000001893	84	25200	205.053	87.5628	0
1000001808	48	14400	205.053	109.294	0
1000004537	37	11100	205.163	16.4999	0
1000001893	80	24000	205.185	87.619	0
1000001893	81	24300	205.185	87.619	0
1000005691	2	600	205.239	13.3629	0
1000004452	42	12600	205.24	59.3736	0
1000003256	21	6300	205.243	-121.58	0
1000000923	38	11400	205.269	-147.059	0
1000001008	57	17100	205.314	-112.699	0
1000001808	49	14700	205.353	109.721	0
1000001978	30	9000	205.394	89.4382	0
1000001093	63	18900	205.415	-12.8973	0
1000001808	50	15000	205.524	109.914	0
1000001093	64	19200	205.577	-12.8022	0
1000003514	7	2100	205.609	-143.358	0
1000001893	85	25500	205.626	84.6461	0
1000005475	16	4800	205.706	-35.6426	0
1000004878	25	7500	205.72	7.24851	0
1000001436	69	20700	205.807	35.0984	0
1000003429	20	6000	205.868	-148.042	0
1000004537	38	11400	205.877	16.7099	0
1000000923	39	11700	206.015	-146.645	0
1000001093	65	19500	206.121	-12.4543	0
1000001808	51	15300	206.126	110.507	0
1000004622	32	9600	206.143	-20.3504	0
1000001093	66	19800	206.203	-12.3891	0
1000005776	15	4500	206.356	22.9345	0
1000001436	70	21000	206.421	34.7383	0
1000001093	67	20100	206.504	-12.1147	0
1000003600	14	4200	206.584	-161.585	0
1000002234	3	900	206.64	52.2503	0
1000001978	31	9300	206.709	90.5414	0
1000003256	22	6600	206.714	-120.381	0
1000002149	13	3900	206.729	69.359	0
1000002234	4	1200	206.738	52.1285	0
1000000753	47	14100	206.741	-4.10897	0
1000004707	24	7200	206.828	-53.9647	0
1000004792	28	8400	206.92	43.6347	0
1000004452	43	12900	206.95	60.3865	0
1000001808	52	15600	206.974	111.262	0
1000001008	58	17400	206.991	-112.601	0
1000004878	26	7800	207.057	7.54791	0
1000001436	71	21300	207.115	34.2034	0
1000000667	40	12000	207.221	-49.6147	0
1000003686	3	900	207.251	-152.303	0
1000000923	40	12000	207.347	-146.025	0
1000000838	34	10200	207.403	-92.8384	0
1000005305	14	4200	207.484	-65.1265	0
1000001978	32	9600	207.635	91.238	0
1000005691	3	900	207.637	9.31876	0
1000002063	18	5400	207.64	60.5662	0
1000004964	10	3000	207.741	-86.21	0
1000005475	17	5100	207.771	-35.7869	0
1000001093	68	20400	207.802	-10.8193	0
1000001093	69	20700	207.802	-10.8193	0
1000004537	39	11700	207.834	17.0922	0
1000001808	53	15900	207.843	112.006	0
1000004452	44	13200	207.916	61.077	0
1000003256	23	6900	208.027	-119.319	0
1000005220	22	6600	208.095	-25.8229	0
1000001093	70	21000	208.131	-10.9382	0
1000001008	59	17700	208.204	-112.549	0
1000004281	3	900	208.286	-93.4158	0
1000005390	8	2400	208.356	-54.8114	0
1000003343	13	3900	208.402	-134.687	0
1000000923	41	12300	208.46	-145.537	0
1000000753	48	14400	208.544	-4.67324	0
1000005049	21	6300	208.588	-74.0941	0
1000001436	72	21600	208.599	32.8757	0
1000004792	29	8700	208.65	44.5056	0
1000004622	33	9900	208.675	-19.319	0
1000002063	19	5700	208.724	59.7459	0
1000005606	1	300	208.804	-12.389	0
1000001093	71	21300	208.825	-11.1634	0
1000001808	54	16200	208.865	112.854	0
1000001093	72	21600	208.908	-11.1926	0
1000001093	73	21900	208.908	-11.1926	0
1000000667	41	12300	208.994	-48.9592	0
1000003600	15	4500	209.006	-160.668	0
1000003429	21	6300	209.009	-146.226	0
1000001008	60	18000	209.018	-112.545	0
1000005305	15	4500	209.153	-64.4458	0
1000000923	42	12600	209.212	-145.226	0
1000004537	40	12000	209.234	17.2836	0
1000004452	45	13500	209.263	62.1951	0
1000001008	61	18300	209.275	-112.573	0
1000001093	74	22200	209.309	-10.8793	0
1000003256	24	7200	209.338	-118.346	0
1000001436	73	21900	209.386	32.1659	0
1000001093	80	24000	209.393	-8.60854	0
1000001093	79	23700	209.393	-8.60854	0
1000005776	16	4800	209.397	18.1433	0
1000003514	8	2400	209.408	-143.803	0
1000001093	78	23400	209.428	-8.863	0
1000002234	5	1500	209.524	46.8205	0
1000000838	35	10500	209.554	-90.0532	0
1000001808	55	16500	209.575	113.403	0
1000000667	42	12600	209.601	-48.7555	0
1000004964	11	3300	209.618	-85.7138	0
1000001093	77	23100	209.628	-10.2568	0
1000004878	27	8100	209.636	7.95879	0
1000005691	4	1200	209.654	6.16361	0
1000001436	74	22200	209.659	31.9347	0
1000001093	75	22500	209.671	-10.5731	0
1000001093	76	22800	209.672	-10.57	0
1000001978	33	9900	209.692	92.6317	0
1000000923	43	12900	209.775	-144.987	0
1000001093	81	24300	209.866	-9.36231	0
1000001093	82	24600	209.866	-9.3624	0
1000004452	46	13800	209.877	62.8264	0
1000000667	43	12900	209.976	-48.6401	0
1000002149	14	4200	209.996	65.0097	0
1000001093	83	24900	210.051	-9.59754	0
1000001093	84	25200	210.053	-9.59949	0
1000001436	75	22500	210.151	31.5588	0
1000001808	56	16800	210.233	113.929	0
1000001808	57	17100	210.235	113.933	0
1000001978	34	10200	210.266	92.9579	0
1000001808	58	17400	210.267	114.319	0
1000005606	2	600	210.306	-12.7907	0
1000005390	9	2700	210.396	-54.7397	0
1000001808	59	17700	210.565	117.68	0
1000001808	60	18000	210.588	117.975	0
1000001808	61	18300	210.649	118.721	0
1000004707	25	7500	210.706	-51.0355	0
1000003514	9	2700	210.71	-143.954	0
1000000753	49	14700	210.729	-5.35492	0
1000001093	85	25500	210.739	-10.3128	0
1000005776	17	5100	210.756	15.8537	0
1000004622	34	10200	210.913	-18.4656	0
1000005135	18	5400	210.981	-105.095	0
1000001808	75	22500	211.001	129.698	0
1000001808	74	22200	211.001	129.698	0
1000000923	44	13200	211.006	-144.43	0
1000001808	62	18600	211.02	122.675	0
1000001808	63	18900	211.039	122.939	0
1000001808	73	21900	211.049	129.485	0
1000001808	76	22800	211.068	129.512	0
1000001808	64	19200	211.077	123.574	0
1000001808	65	19500	211.08	123.618	0
1000001808	72	21600	211.083	129.298	0
1000001808	66	19800	211.108	123.937	0
1000005691	5	1500	211.125	3.97624	0
1000001808	67	20100	211.148	124.35	0
1000001808	71	21300	211.182	128.639	0
1000003429	22	6600	211.195	-144.94	0
1000001808	70	21000	211.224	128.278	0
1000001436	76	22800	211.304	30.6559	0
1000003256	25	7500	211.323	-116.821	0
1000002234	6	1800	211.326	43.3999	0
1000001008	62	18600	211.341	-113.064	0
1000001808	68	20400	211.341	126.498	0
1000001808	69	20700	211.343	126.618	0
1000001808	77	23100	211.387	128.641	0
1000001808	78	23400	211.411	128.582	0
1000001808	79	23700	211.528	128.318	0
1000001808	80	24000	211.654	128.044	0
1000001436	77	23100	211.689	30.3425	0
1000004537	41	12300	211.695	17.514	0
1000002149	15	4500	211.732	62.8244	0
1000003686	4	1200	211.743	-149.683	0
1000001008	63	18900	211.795	-113.215	0
1000001436	78	23400	211.828	30.256	0
1000000753	50	15000	211.875	-5.72267	0
1000000923	45	13500	211.882	-144.004	0
1000004707	26	7800	211.901	-50.1152	0
1000005049	22	6600	211.915	-70.8633	0
1000005220	23	6900	211.966	-25.2467	0
1000000667	44	13200	211.974	-48.0693	0
1000001978	35	10500	211.985	93.7969	0
1000004878	28	8400	212.078	8.28673	0
1000002063	20	6000	212.148	57.5288	0
1000004707	27	8100	212.216	-49.9243	0
1000001808	81	24300	212.296	126.848	0
1000004452	47	14100	212.342	66.1282	0
1000004452	48	14400	212.342	66.1282	0
1000000838	36	10800	212.378	-86.4577	0
1000001436	79	23700	212.412	29.9212	0
1000005606	3	900	212.433	-13.3848	0
1000003343	14	4200	212.604	-134.001	0
1000002063	21	6300	212.613	57.3375	0
1000001008	64	19200	212.618	-113.523	0
1000001436	80	24000	212.671	29.7908	0
1000002234	7	2100	212.741	41.1384	0
1000004792	30	9000	212.8	46.6481	0
1000005691	6	1800	212.907	1.61506	0
1000001436	81	24300	212.977	29.6495	0
1000001008	65	19500	213	-113.688	0
1000001808	85	25500	213.021	126.241	0
1000001808	84	25200	213.025	126.148	0
1000000923	46	13800	213.038	-143.502	0
1000000753	51	15300	213.042	-6.03214	0
1000001808	82	24600	213.059	125.457	0
1000001808	83	24900	213.059	125.457	0
1000004792	31	9300	213.107	46.7465	0
1000005776	18	5400	213.146	11.6216	0
1000005776	19	5700	213.147	11.6212	0
1000001978	36	10800	213.153	94.2684	0
1000003256	26	7800	213.295	-115.346	0
1000003600	16	4800	213.488	-159.133	0
1000002063	22	6600	213.553	57.1934	0
1000000838	37	11100	213.616	-85.158	0
1000004707	28	8400	213.629	-49.2285	0
1000001436	82	24600	213.635	29.3568	0
1000002234	8	2400	213.722	40.0314	0
1000001008	85	25500	213.755	-118.289	0
1000001008	84	25200	213.84	-118.407	0
1000001008	83	24900	213.84	-118.407	0
1000001436	83	24900	213.922	29.243	0
1000003429	23	6900	213.98	-143.305	0
1000004281	4	1200	213.988	-92.4092	0
1000001008	82	24600	214.007	-118.053	0
1000001436	84	25200	214.054	29.1888	0
1000005691	7	2100	214.241	0.205824	0
1000003256	27	8100	214.274	-114.699	0
1000002149	16	4800	214.282	60.3788	0
1000004792	32	9600	214.288	46.852	0
1000001008	66	19800	214.364	-114.348	0
1000003256	28	8400	214.368	-114.642	0
1000001008	67	20100	214.371	-114.349	0
1000001008	81	24300	214.468	-117.049	0
1000004878	29	8700	214.496	8.52975	0
1000001008	80	24000	214.569	-116.794	0
1000000923	47	14100	214.609	-142.864	0
1000001008	68	20400	214.619	-114.238	0
1000001008	69	20700	214.683	-114.199	0
1000001008	79	23700	214.7	-116.438	0
1000004281	5	1500	214.716	-92.2659	0
1000000667	45	13500	214.77	-47.3665	0
1000004366	1	300	214.821	-67.3744	0
1000001978	37	11100	214.839	94.8395	0
1000001008	78	23400	214.869	-115.85	0
1000005135	19	5700	214.912	-103.601	0
1000001008	77	23100	215.101	-114.994	0
1000001008	76	22800	215.145	-114.811	0
1000003256	29	8700	215.224	-114.225	0
1000001008	70	21000	215.227	-113.672	0
1000004707	29	8700	215.241	-48.5147	0
1000000753	52	15600	215.249	-6.52392	0
1000001008	75	22500	215.254	-114.219	0
1000001008	71	21300	215.276	-113.616	0
1000000838	38	11400	215.284	-83.8064	0
1000004452	49	14700	215.321	63.0962	0
1000004452	50	15000	215.321	63.0962	0
1000001008	72	21600	215.339	-113.458	0
1000004964	12	3600	215.342	-85.0485	0
1000001008	73	21900	215.446	-113.05	0
1000001008	74	22200	215.446	-113.05	0
1000004792	33	9900	215.488	46.8445	0
1000000923	48	14400	215.648	-142.47	0
1000004622	35	10500	215.685	-16.7859	0
1000005691	8	2400	215.7	-1.03143	0
1000000923	49	14700	215.77	-142.439	0
1000003514	10	3000	215.816	-144.49	0
1000000667	46	13800	215.823	-47.122	0
1000001436	85	25500	215.986	28.3486	0
1000005305	16	4800	216.345	-62.1656	0
1000004452	51	15300	216.427	63.8392	0
1000005390	10	3000	216.457	-54.2274	0
1000001978	38	11400	216.521	95.3827	0
1000003256	30	9000	216.536	-113.58	0
1000003256	31	9300	216.557	-113.568	0
1000002234	9	2700	216.715	37.682	0
1000004452	52	15600	216.906	64.1555	0
1000003343	15	4500	217.12	-133.364	0
1000002063	23	6900	217.144	56.968	0
1000004622	36	10800	217.18	-16.3421	0
1000005475	18	5400	217.183	-35.5256	0
1000004537	42	12600	217.2	17.8993	0
1000000753	53	15900	217.252	-6.90995	0
1000004707	30	9000	217.262	-47.5848	0
1000000923	50	15000	217.33	-142.251	0
1000000923	51	15300	217.331	-142.251	0
1000005135	20	6000	217.396	-102.651	0
1000004878	30	9000	217.472	8.77992	0
1000003429	24	7200	217.5	-141.402	0
1000004792	34	10200	217.538	46.6808	0
1000004452	53	15900	217.646	64.5797	0
1000003600	17	5100	217.706	-157.867	0
1000003686	5	1500	217.756	-146.322	0
1000001978	39	11700	217.796	95.8268	0
1000000838	39	11700	217.872	-81.9037	0
1000005135	21	6300	217.936	-102.397	0
1000000753	54	16200	217.961	-6.99287	0
1000002063	24	7200	218.094	56.927	0
1000005049	23	6900	218.1	-65.1196	0
1000000667	47	14100	218.295	-46.5667	0
1000003514	11	3300	218.372	-144.704	0
1000000923	52	15600	218.403	-141.595	0
1000003256	32	9600	218.425	-112.188	0
1000005691	9	2700	218.432	-3.02231	0
1000004452	54	16200	218.457	64.9837	0
1000004537	43	12900	218.477	17.9926	0
1000004792	35	10500	218.518	46.5361	0
1000004622	37	11100	218.547	-16.0288	0
1000001978	40	12000	218.718	96.1788	0
1000000923	53	15900	218.768	-141.385	0
1000004366	2	600	219.157	-64.8636	0
1000000667	48	14400	219.204	-46.3527	0
1000004707	31	9300	219.225	-46.6493	0
1000003256	33	9900	219.545	-111.426	0
1000004452	55	16500	219.573	65.4602	0
1000005220	24	7200	219.642	-23.8392	0
1000004281	6	1800	219.819	-91.0878	0
1000002063	25	7500	219.848	56.8782	0
1000000923	54	16200	219.949	-140.779	0
1000004792	36	10800	219.977	46.2344	0
1000005691	10	3000	220.002	-3.97244	0
1000001978	41	12300	220.055	96.768	0
1000000753	55	16500	220.091	-7.07289	0
1000004964	13	3900	220.193	-84.9129	0
1000000667	49	14700	220.225	-46.0713	0
1000005049	24	7200	220.237	-63.2413	0
1000000838	40	12000	220.256	-80.3217	0
1000004707	32	9600	220.283	-46.1031	0
1000000923	55	16500	220.338	-140.606	0
1000004622	38	11400	220.421	-15.7191	0
1000004452	56	16800	220.506	65.8046	0
1000005305	17	5100	220.534	-61.0585	0
1000004537	44	13200	220.561	18.1719	0
1000003256	34	10200	220.592	-110.783	0
1000002234	10	3000	220.72	34.9374	0
1000004878	31	9300	220.726	9.03089	0
1000004792	37	11100	220.746	46.0494	0
1000005776	20	6000	220.747	13.7705	0
1000005691	11	3300	220.799	-4.29043	0
1000000923	56	16800	220.98	-140.37	0
1000003429	25	7500	221.033	-139.517	0
1000005135	22	6600	221.054	-100.761	0
1000005606	4	1200	221.083	-15.4859	0
1000000667	50	15000	221.149	-45.7741	0
1000004452	57	17100	221.193	65.9994	0
1000000753	56	16800	221.237	-7.05749	0
1000003686	6	1800	221.287	-144.371	0
1000004792	38	11400	221.293	45.9077	0
1000000923	57	17100	221.333	-140.276	0
1000005049	25	7500	221.34	-62.3815	0
1000001978	42	12600	221.356	97.4289	0
1000005606	5	1500	221.407	-15.5115	0
1000002149	17	5100	221.448	54.2512	0
1000002321	1	300	221.48	44.2323	0
1000004537	45	13500	221.497	18.2896	0
1000002063	26	7800	221.547	56.8546	0
1000004792	39	11700	221.576	45.842	0
1000000838	41	12300	221.592	-79.51	0
1000005220	25	7500	221.74	-23.3958	0
1000000667	51	15300	221.847	-45.5064	0
1000001978	43	12900	221.867	97.7564	0
1000005305	18	5400	221.921	-60.8231	0
1000003256	35	10500	222.018	-110.018	0
1000000753	57	17100	222.024	-6.98832	0
1000004281	7	2100	222.133	-90.6681	0
1000000923	58	17400	222.146	-140.125	0
1000003343	16	4800	222.181	-132.667	0
1000000667	52	15600	222.195	-45.3355	0
1000004622	39	11700	222.386	-15.4865	0
1000004452	58	17400	222.458	66.2473	0
1000003686	7	2100	222.518	-143.745	0
1000005390	11	3300	222.618	-53.6519	0
1000000838	42	12600	222.807	-78.8549	0
1000004452	59	17700	222.863	66.28	0
1000004707	33	9900	222.895	-44.6855	0
1000003600	18	5400	223.121	-156.265	0
1000002063	27	8100	223.18	56.8776	0
1000004537	46	13800	223.223	18.5876	0
1000003256	36	10800	223.389	-109.397	0
1000005049	26	7800	223.395	-60.9989	0
1000000667	53	15900	223.414	-44.6239	0
1000000838	43	12900	223.431	-78.56	0
1000003429	26	7800	223.618	-138.2	0
1000002063	28	8400	223.645	56.9304	0
1000004964	14	4200	223.646	-85.1928	0
1000005135	23	6900	223.658	-99.4047	0
1000005691	12	3600	223.757	-5.037	0
1000004452	60	18000	223.787	66.2283	0
1000000753	58	17400	223.874	-6.72405	0
1000004366	3	900	223.931	-62.1697	0
1000004622	40	12000	223.946	-15.3728	0
1000004792	40	12000	223.999	45.3922	0
1000004452	61	18300	224.073	66.1706	0
1000002063	29	8700	224.086	57.0567	0
1000001978	44	13200	224.197	99.5197	0
1000000667	54	16200	224.216	-44.1465	0
1000004281	8	2400	224.217	-90.5192	0
1000004707	34	10200	224.253	-43.9318	0
1000002149	18	5400	224.321	51.9847	0
1000002234	11	3300	224.421	32.8121	0
1000000667	55	16500	224.432	-44.0201	0
1000004452	62	18600	224.477	66.0052	0
1000004537	47	14100	224.513	18.8747	0
1000004452	63	18900	224.816	65.8185	0
1000000753	59	17700	224.816	-6.55384	0
1000003256	37	11100	224.834	-108.847	0
1000000838	44	13200	224.909	-77.9409	0
1000000923	59	17700	225.05	-139.686	0
1000004792	41	12300	225.07	45.2676	0
1000003514	12	3600	225.259	-145.115	0
1000005049	27	8100	225.263	-59.8867	0
1000004452	74	22200	225.284	71.3981	0
1000004452	73	21900	225.284	71.3981	0
1000000753	60	18000	225.302	-6.43811	0
1000002063	30	9000	225.311	57.5434	0
1000003600	19	5700	225.345	-155.581	0
1000004452	64	19200	225.462	65.3935	0
1000004452	65	19500	225.462	65.3935	0
1000004452	66	19800	225.464	65.3986	0
1000005305	19	5700	225.678	-60.5324	0
1000004452	67	20100	225.776	66.4296	0
1000000667	56	16800	225.797	-43.3031	0
1000004452	75	22500	225.807	70.6967	0
1000004622	41	12300	225.844	-15.3076	0
1000005049	28	8400	225.851	-59.613	0
1000000923	60	18000	225.892	-139.579	0
1000004452	76	22800	225.907	70.5526	0
1000003343	17	5100	226.184	-132.113	0
1000002234	12	3600	226.205	32.1078	0
1000001978	45	13500	226.237	101.091	0
1000004878	32	9600	226.271	9.43088	0
1000000753	61	18300	226.305	-6.13871	0
1000005606	6	1800	226.348	-15.1117	0
1000004452	68	20400	226.379	68.3871	0
1000004452	69	20700	226.379	68.3872	0
1000004452	70	21000	226.403	69.3934	0
1000005475	19	5700	226.405	-35.0341	0
1000004452	72	21600	226.406	69.5543	0
1000004452	71	21300	226.406	69.5523	0
1000003256	38	11400	226.438	-108.345	0
1000003429	27	8100	226.539	-136.784	0
1000004281	9	2700	226.666	-90.6539	0
1000004964	15	4500	226.7	-85.8358	0
1000001978	46	13800	226.719	101.45	0
1000004792	42	12600	226.736	45.2384	0
1000004452	77	23100	226.75	69.2063	0
1000004537	48	14400	226.81	19.4913	0
1000000838	45	13500	226.83	-77.1902	0
1000000923	61	18300	226.857	-139.483	0
1000005135	24	7200	226.907	-97.7695	0
1000004707	35	10500	226.949	-42.4393	0
1000004452	78	23400	227.118	68.6186	0
1000003771	1	300	227.143	-149.16	0
1000000753	62	18600	227.184	-5.82712	0
1000004537	49	14700	227.216	19.6484	0
1000002063	31	9300	227.22	58.3396	0
1000005606	7	2100	227.287	-15.0537	0
1000003514	13	3900	227.316	-145.135	0
1000004452	79	23700	227.318	68.2916	0
1000002321	2	600	227.45	39.7169	0
1000004792	43	12900	227.458	45.3317	0
1000001978	47	14100	227.459	101.928	0
1000002149	19	5700	227.466	49.779	0
1000000923	67	20100	227.471	-140.075	0
1000000923	66	19800	227.471	-140.075	0
1000004452	80	24000	227.587	67.8974	0
1000000923	62	18600	227.591	-139.421	0
1000004452	81	24300	227.636	67.8344	0
1000000923	65	19500	227.646	-139.494	0
1000000923	63	18900	227.67	-139.415	0
1000000923	64	19200	227.67	-139.415	0
1000004707	36	10800	227.728	-42.0316	0
1000004452	82	24600	227.764	67.6981	0
1000000667	57	17100	227.801	-42.2904	0
1000000753	63	18900	227.972	-5.51196	0
1000004452	83	24900	228.123	67.3559	0
1000002063	32	9600	228.218	58.7036	0
1000004792	44	13200	228.248	45.5832	0
1000004452	84	25200	228.249	67.2403	0
1000003256	39	11700	228.319	-107.852	0
1000000838	46	13800	228.346	-76.6423	0
1000002149	27	8100	228.351	75.7466	0
1000002149	26	7800	228.372	73.4586	0
1000002149	28	8400	228.457	78.5	0
1000004622	42	12600	228.52	-15.2681	0
1000004452	85	25500	228.527	66.9835	0
1000002149	29	8700	228.594	80.3126	0
1000000753	64	19200	228.605	-5.20402	0
1000002149	25	7500	228.627	68.6531	0
1000000923	68	20400	228.631	-139.23	0
1000002149	30	9000	228.677	81.1156	0
1000002149	31	9300	228.677	81.1157	0
1000004537	50	15000	228.784	20.4218	0
1000000753	65	19500	228.954	-4.97956	0
1000003686	8	2400	228.976	-140.758	0
1000003600	20	6000	228.999	-154.388	0
1000002149	24	7200	229.025	63.3952	0
1000005606	8	2400	229.048	-15.0206	0
1000003343	18	5400	229.095	-131.687	0
1000004537	51	15300	229.198	20.6667	0
1000005220	26	7800	229.205	-21.7314	0
1000005135	25	7500	229.217	-96.6873	0
1000001978	48	14400	229.224	102.975	0
1000003429	28	8400	229.25	-135.543	0
1000000667	58	17400	229.344	-41.5437	0
1000004707	37	11100	229.353	-41.2343	0
1000003686	9	2700	229.355	-140.663	0
1000005305	20	6000	229.388	-60.4008	0
1000005049	29	8700	229.409	-58.3293	0
1000000753	66	19800	229.469	-4.54136	0
1000000923	69	20700	229.497	-138.562	0
1000001978	49	14700	229.537	103.149	0
1000002149	23	6900	229.626	56.624	0
1000003256	40	12000	229.702	-107.539	0
1000004622	43	12900	229.887	-15.2523	0
1000005135	26	7800	230.105	-96.3067	0
1000000923	70	21000	230.179	-138.015	0
1000004366	4	1200	230.185	-58.8467	0
1000001978	50	15000	230.212	103.47	0
1000000923	71	21300	230.241	-137.937	0
1000004537	52	15600	230.337	21.4071	0
1000005135	27	8100	230.423	-96.2166	0
1000002149	22	6600	230.431	48.5026	0
1000000753	67	20100	230.446	-3.63803	0
1000000838	47	14100	230.461	-75.8834	0
1000004537	53	15900	230.464	21.4772	0
1000002149	20	6000	230.509	47.7692	0
1000002149	21	6300	230.509	47.7692	0
1000000923	72	21600	230.524	-137.317	0
1000000667	59	17700	230.554	-40.9834	0
1000004878	33	9900	230.558	9.7158	0
1000004707	38	11400	230.587	-40.6654	0
1000004537	54	16200	230.626	21.5432	0
1000000923	76	22800	230.757	-138.418	0
1000000923	77	23100	230.757	-138.539	0
1000000923	78	23400	230.757	-138.539	0
1000000923	75	22500	230.759	-138.299	0
1000002063	33	9900	230.792	59.545	0
1000000923	73	21900	230.804	-136.651	0
1000000923	74	22200	230.804	-136.651	0
1000002321	3	900	230.861	37.3384	0
1000001978	51	15300	230.975	103.815	0
1000000923	79	23700	231.065	-138.525	0
1000005606	9	2700	231.085	-15.0608	0
1000001978	52	15600	231.114	103.889	0
1000003600	21	6300	231.223	-153.578	0
1000000753	68	20400	231.273	-2.83354	0
1000000753	69	20700	231.273	-2.83354	0
1000003429	29	8700	231.29	-134.632	0
1000000923	80	24000	231.359	-138.51	0
1000002063	34	10200	231.392	59.6472	0
1000004622	44	13200	231.392	-15.2208	0
1000005135	28	8400	231.419	-96.0554	0
1000002149	32	9600	231.436	79.7585	0
1000001978	53	15900	231.5	104.135	0
1000005475	20	6000	231.532	-34.6298	0
1000000923	81	24300	231.626	-138.496	0
1000000753	70	21000	231.689	-3.82841	0
1000001978	54	16200	231.708	104.295	0
1000000923	82	24600	231.748	-138.49	0
1000000923	83	24900	231.748	-138.49	0
1000003771	2	600	231.761	-148.45	0
1000004792	45	13500	231.78	47.1819	0
1000001978	55	16500	231.786	104.393	0
1000000667	60	18000	231.85	-40.4252	0
1000000753	71	21300	232.004	-4.58619	0
1000004622	45	13500	232.068	-15.182	0
1000004707	39	11700	232.134	-40.0347	0
1000004537	55	16500	232.168	22.0614	0
1000004964	16	4800	232.173	-87.522	0
1000000753	72	21600	232.212	-5.14225	0
1000004792	46	13800	232.391	47.435	0
1000001978	56	16800	232.422	105.445	0
1000000923	84	25200	232.43	-136.796	0
1000001978	73	21900	232.44	115.477	0
1000001978	72	21600	232.44	115.477	0
1000001978	74	22200	232.448	115.316	0
1000000838	48	14400	232.46	-75.2007	0
1000001978	57	17100	232.483	105.611	0
1000000753	73	21900	232.514	-6.01595	0
1000001978	75	22500	232.529	113.893	0
1000005390	12	3600	232.577	-52.7766	0
1000001978	76	22800	232.624	112.426	0
1000000667	61	18300	232.66	-40.1285	0
1000001978	77	23100	232.673	111.913	0
1000000753	74	22200	232.737	-6.73349	0
1000001978	71	21300	232.747	114.353	0
1000001978	78	23400	232.809	110.829	0
1000001978	79	23700	232.832	110.72	0
1000003256	41	12300	232.864	-106.932	0
1000001978	80	24000	232.879	110.571	0
1000001978	70	21000	232.886	113.812	0
1000000923	85	25500	232.91	-135.604	0
1000005220	27	8100	232.934	-20.9374	0
1000000753	75	22500	232.961	-7.49076	0
1000000753	76	22800	232.97	-7.50924	0
1000001978	58	17400	233.142	109.229	0
1000001978	81	24300	233.16	109.844	0
1000003771	3	900	233.203	-148.173	0
1000005135	29	8700	233.211	-95.8458	0
1000001978	82	24600	233.216	109.693	0
1000000753	77	23100	233.263	-7.94044	0
1000000667	62	18600	233.31	-39.9238	0
1000004366	5	1500	233.33	-57.2871	0
1000004537	56	16800	233.333	22.4242	0
1000004281	10	3000	233.347	-91.5839	0
1000001978	69	20700	233.353	111.869	0
1000005691	13	3900	233.358	-7.15205	0
1000001978	83	24900	233.386	109.248	0
1000001978	84	25200	233.388	109.242	0
1000001978	68	20400	233.391	111.646	0
1000001978	59	17700	233.407	110.803	0
1000001978	60	18000	233.407	110.803	0
1000003686	10	3000	233.416	-140.562	0
1000001978	61	18300	233.439	110.773	0
1000001978	67	20100	233.468	110.947	0
1000001978	66	19800	233.476	110.828	0
1000003343	19	5700	233.517	-131	0
1000001978	65	19500	233.521	109.815	0
1000001978	64	19200	233.521	109.815	0
1000001978	85	25500	233.522	108.691	0
1000004792	47	14100	233.534	47.8644	0
1000001978	62	18600	233.558	110.666	0
1000001978	63	18900	233.558	110.666	0
1000002063	35	10500	233.636	59.6488	0
1000002321	4	1200	233.677	35.6132	0
1000000838	49	14700	233.694	-74.8014	0
1000004056	1	300	233.7	-109.301	0
1000005049	30	9000	233.743	-56.8664	0
1000005776	21	6300	233.762	17.4129	0
1000004707	40	12000	233.791	-39.4604	0
1000005305	21	6300	233.911	-60.3781	0
1000003429	30	9000	234.015	-133.498	0
1000000667	63	18900	234.298	-39.6258	0
1000004537	57	17100	234.348	22.7554	0
1000003256	42	12600	234.429	-106.659	0
1000004366	6	1800	234.536	-56.7189	0
1000003514	14	4200	234.605	-144.806	0
1000000753	78	23400	234.815	-10.3687	0
1000000753	79	23700	234.92	-10.5134	0
1000000753	80	24000	234.921	-10.5135	0
1000004792	48	14400	235	48.3747	0
1000003429	31	9300	235.075	-133.067	0
1000004537	58	17400	235.237	23.0335	0
1000000667	64	19200	235.238	-39.3669	0
1000005220	28	8400	235.239	-20.516	0
1000005475	21	6300	235.266	-34.2234	0
1000005390	13	3900	235.378	-52.6324	0
1000000753	81	24300	235.386	-10.0514	0
1000005135	30	9000	235.423	-95.6165	0
1000000838	50	15000	235.531	-74.1897	0
1000000838	51	15300	235.549	-74.1835	0
1000000667	65	19500	235.576	-39.2767	0
1000004878	34	10200	235.854	10.0285	0
1000004792	49	14700	235.937	48.6369	0
1000003256	43	12900	235.938	-106.423	0
1000005776	22	6600	235.947	17.9938	0
1000004964	17	5100	235.985	-88.9374	0
1000000753	82	24600	236.109	-9.32398	0
1000002321	5	1500	236.156	34.2702	0
1000000243	1	300	236.159	-56.3526	0
1000000753	83	24900	236.182	-9.2164	0
1000004366	7	2100	236.223	-56.0062	0
1000004366	8	2400	236.23	-56.0074	0
1000004281	11	3300	236.268	-92.2118	0
1000002321	6	1800	236.304	34.2686	0
1000004622	46	13800	236.308	-14.7854	0
1000003429	32	9600	236.331	-132.585	0
1000005691	14	4200	236.346	-7.86351	0
1000003256	44	13200	236.431	-106.356	0
1000002149	33	9900	236.469	77.333	0
1000005135	31	9300	236.562	-95.5106	0
1000003771	4	1200	236.727	-147.254	0
1000000667	66	19800	236.76	-38.9758	0
1000003600	22	6600	236.772	-151.497	0
1000004056	2	600	236.869	-110.18	0
1000002063	36	10800	236.945	59.462	0
1000005776	23	6900	236.964	18.2236	0
1000004792	50	15000	237.042	48.8823	0
1000000753	84	25200	237.056	-7.06193	0
1000002234	13	3900	237.211	29.054	0
1000000753	85	25500	237.408	-6.22053	0
1000004707	41	12300	237.567	-38.255	0
1000000667	67	20100	237.69	-38.7378	0
1000004964	18	5400	237.708	-89.7592	0
[truncated: 3,180 more rows]
