# Supplementary material for: Filopodia-based contact stimulation of cell migration drives tissue morphogenesis
Source: Nat Commun. 2021 Feb 4;12:791. doi: 10.1038/s41467-020-20362-2 (PMC7862658; doi:10.1038/s41467-020-20362-2)
Supplement: Supplementary file 26 — Supplementary Data 2 [file 41467_2020_20362_MOESM26_ESM.zip › Excel sheets for track quantification/4_Angle to x-axis.xlsx]

## Sheet: Input, Sort for A, B
1000000072	2	0	278.407	-59.5621	0
1000000072	3	0	279.544	-61.1575	0
1000000072	4	0	280.786	-62.7616	0
1000000072	5	0	282.023	-64.1723	0
1000000072	6	0	282.075	-64.1899	0
1000000072	7	0	283.55	-63.9212	0
1000000072	8	0	286.744	-63.2365	0
1000000072	9	0	290.755	-62.3214	0
1000000072	10	0	295.503	-61.2289	0
1000000072	11	0	298.044	-60.7014	0
1000000072	12	0	302.411	-59.9701	0
1000000072	13	0	306.278	-59.4712	0			Yellow=	Input
1000000072	14	0	311.368	-58.951	0			Paste data from Excel Sheet 1_Projector 2 new X.xls
1000000072	15	0	315.476	-58.5931	0
1000000072	16	0	320.884	-58.172	0			Sort for Column A, B
1000000072	17	0	325.411	-57.8113	0
1000000072	18	0	327.862	-57.5595	0			IMPORTANT: Refresh Pivot Table in calc (See tabs)
1000000072	19	0	331.875	-57.0538	0
1000000072	20	0	336.401	-56.39	0			For output: See tab below
1000000072	21	0	340.801	-55.6665	0
1000000072	22	0	341.18	-55.5784	0
1000000072	23	0	343.861	-54.853	0
1000000072	24	0	347.284	-53.8754	0
1000000072	25	0	348.029	-53.681	0
1000000072	26	0	349.596	-53.209	0
1000000072	27	0	350.864	-52.8349	0
1000000072	28	0	351.356	-52.7261	0
1000000072	29	0	353.443	-52.3971	0
1000000072	30	0	356.754	-51.9356	0
1000000072	31	0	357.585	-51.8573	0
1000000072	32	0	358.102	-51.8601	0
1000000072	33	0	359.215	-51.9668	0
1000000072	34	0	359.565	-52.0484	0
1000000072	35	0	361.587	-52.7468	0
1000000072	36	0	362.424	-53.052	0
1000000072	37	0	363.523	-53.5679	0
1000000072	38	0	366.823	-55.2645	0
1000000072	39	0	369.919	-56.8992	0
1000000072	40	0	371.133	-57.4625	0
1000000072	41	0	372.267	-58.0594	0
1000000072	42	0	372.688	-58.2622	0
1000000072	43	0	375.581	-59.7324	0
1000000072	44	0	377.622	-60.7248	0
1000000072	45	0	381.761	-62.6613	0
1000000072	46	0	383.958	-63.4886	0
1000000072	47	0	386.449	-64.4123	0
1000000072	48	0	389.075	-65.2721	0
1000000072	49	0	390.309	-65.6619	0
1000000072	50	0	392.653	-66.2188	0
1000000072	51	0	394.765	-66.7231	0
1000000072	52	0	398.349	-67.3804	0
1000000072	53	0	404.667	-68.4207	0
1000000072	54	0	406.977	-68.8165	0
1000000072	55	0	408.392	-68.9663	0
1000000072	56	0	410.214	-69.0636	0
1000000072	57	0	413.608	-69.124	0
1000000072	58	0	416.589	-69.1178	0
1000000072	59	0	417.89	-69.0786	0
1000000072	60	0	420.537	-68.9311	0
1000000072	61	0	422.54	-68.8014	0
1000000072	62	0	423.325	-68.7039	0
1000000072	63	0	424.72	-68.5335	0
1000000072	64	0	425.379	-68.4508	0
1000000072	65	0	426.559	-68.2829	0
1000000072	66	0	427.615	-68.1446	0
1000000072	67	0	428.517	-68.0493	0
1000000072	68	0	429.271	-67.9767	0
1000000072	69	0	429.271	-67.9767	0
1000000072	70	0	427.091	-70.2478	0
1000000072	71	0	426.049	-71.4431	0
1000000072	72	0	426.049	-71.4434	0
1000000072	73	0	426.03	-71.2787	0
1000000072	74	0	426.013	-71.1939	0
1000000072	75	0	425.985	-71.1162	0
1000000072	76	0	425.942	-71.0354	0
1000000072	77	0	425.724	-70.7921	0
1000000072	78	0	425.654	-70.7027	0
1000000072	79	0	425.532	-70.5712	0
1000000072	80	0	424.933	-70.0812	0
1000000072	81	0	424.896	-70.0247	0
1000000072	82	0	424.283	-68.845	0
1000000072	83	0	424.026	-68.2916	0
1000000072	84	0	424.018	-68.257	0
1000000072	85	0	423.981	-67.7167	0
1000000158	1	0	256.334	-60.3255	0
1000000158	2	0	256.234	-59.0913	0
1000000158	3	0	256.234	-59.0913	0
1000000158	4	0	255.333	-60.0649	0
1000000158	5	0	253.614	-61.9586	0
1000000158	6	0	251.343	-64.5573	0
1000000158	7	0	251.343	-64.5573	0
1000000158	8	0	252.339	-64.5358	0
1000000158	9	0	261.609	-64.272	0
1000000158	10	0	268.549	-63.948	0
1000000158	11	0	273.225	-63.5462	0
1000000158	12	0	279.859	-62.6834	0
1000000158	13	0	287.424	-61.3766	0
1000000158	14	0	294.134	-59.9613	0
1000000158	15	0	296.402	-59.3087	0
1000000158	16	0	299.373	-58.1274	0
1000000158	17	0	303.595	-56.3084	0
1000000158	18	0	305.168	-55.5175	0
1000000158	19	0	308.406	-53.6454	0
1000000158	20	0	310.785	-52.2012	0
1000000158	21	0	315.428	-49.0991	0
1000000158	22	0	316.922	-48.0946	0
1000000158	23	0	317.327	-47.8442	0
1000000158	24	0	319.677	-46.6074	0
1000000158	25	0	320.726	-46.1276	0
1000000158	26	0	322.838	-45.2039	0
1000000158	27	0	323.681	-44.8607	0
1000000158	28	0	324.758	-44.4848	0
1000000158	29	0	326.079	-44.0781	0
1000000158	30	0	327.102	-43.7869	0
1000000158	31	0	332.628	-42.2961	0
1000000158	32	0	334.26	-41.8527	0
1000000158	33	0	335.782	-41.4703	0
1000000158	34	0	336.834	-41.2222	0
1000000158	35	0	336.847	-41.2237	0
1000000158	36	0	338.441	-42.013	0
1000000158	37	0	345.098	-45.048	0
1000000158	38	0	346.046	-45.4257	0
1000000158	39	0	348.995	-46.3762	0
1000000158	40	0	352.745	-47.4548	0
1000000158	41	0	353.965	-47.8453	0
1000000158	42	0	356.388	-48.5001	0
1000000158	43	0	357.709	-48.883	0
1000000158	44	0	359.06	-49.2895	0
1000000158	45	0	361.253	-50.0277	0
1000000158	46	0	363.349	-50.7193	0
1000000158	47	0	366.452	-51.8005	0
1000000158	48	0	368.044	-52.3849	0
1000000158	49	0	371.982	-53.7041	0
1000000158	50	0	372.189	-53.7781	0
1000000158	51	0	373.62	-54.1689	0
1000000158	52	0	374.439	-54.4103	0
1000000158	53	0	375.329	-54.6763	0
1000000158	54	0	376.942	-55.1749	0
1000000158	55	0	378.236	-55.5767	0
1000000158	56	0	381.149	-56.3934	0
1000000158	57	0	382.473	-56.731	0
1000000158	58	0	383.993	-57.0071	0
1000000158	59	0	385.32	-57.1799	0
1000000158	60	0	386.292	-57.2436	0
1000000158	61	0	387.049	-57.2242	0
1000000158	62	0	387.817	-57.1314	0
1000000158	63	0	389.05	-56.929	0
1000000158	64	0	390.06	-56.7128	0
1000000158	65	0	390.557	-56.6106	0
1000000158	66	0	390.616	-56.6067	0
1000000158	67	0	392.88	-56.8219	0
1000000158	68	0	393.671	-56.9294	0
1000000158	69	0	394.728	-57.0794	0
1000000158	70	0	395.027	-57.125	0
1000000158	71	0	395.142	-57.1456	0
1000000158	72	0	395.142	-57.1456	0
1000000158	73	0	395.128	-57.027	0
1000000158	74	0	395.11	-56.8917	0
1000000158	75	0	394.972	-56.0098	0
1000000158	76	0	394.938	-55.8652	0
1000000158	77	0	394.757	-55.3929	0
1000000158	78	0	394.702	-55.2604	0
1000000158	79	0	394.475	-54.8056	0
1000000158	80	0	394.226	-54.3657	0
1000000158	81	0	394.164	-54.2543	0
1000000158	82	0	393.774	-53.7255	0
1000000158	83	0	393.551	-53.3556	0
1000000158	84	0	393.509	-53.2853	0
1000000158	85	0	393.485	-53.2531	0
1000000243	1	0	236.159	-56.3526	0
1000000243	2	0	239.708	-54.2962	0
1000000243	3	0	244.279	-51.7463	0
1000000243	4	0	246.09	-50.7775	0
1000000243	5	0	246.949	-50.3533	0
1000000243	6	0	246.997	-50.3473	0
1000000243	7	0	247.898	-50.5295	0
1000000243	8	0	249.46	-50.8941	0
1000000243	9	0	252.188	-51.5837	0
1000000243	10	0	256.196	-52.5366	0
1000000243	11	0	259.114	-53.2112	0
1000000243	12	0	262.407	-53.9145	0
1000000243	13	0	268.491	-55.0126	0
1000000243	14	0	274.283	-55.8547	0
1000000243	15	0	275.665	-55.886	0
1000000243	16	0	279.374	-55.4627	0
1000000243	17	0	281.844	-54.9068	0
1000000243	18	0	285.224	-53.7783	0
1000000243	19	0	288.792	-52.2776	0
1000000243	20	0	292.684	-50.2626	0
1000000243	21	0	295.739	-48.395	0
1000000243	22	0	299.415	-45.7975	0
1000000243	23	0	302.291	-43.6613	0
1000000243	24	0	307.821	-39.3655	0
1000000243	25	0	308.847	-38.5008	0
1000000243	26	0	309.737	-37.6272	0
1000000243	27	0	312.45	-34.9667	0
1000000243	28	0	313.141	-34.174	0
1000000243	29	0	314.604	-32.3265	0
1000000243	30	0	316.546	-29.679	0
1000000243	31	0	317.634	-28.1747	0
1000000243	32	0	319.254	-25.7916	0
1000000243	33	0	320.63	-23.8832	0
1000000243	34	0	321.682	-22.4682	0
1000000243	35	0	322.503	-21.3737	0
1000000243	36	0	324.106	-19.4475	0
1000000243	37	0	325.003	-18.4674	0
1000000243	38	0	325.86	-17.5863	0
1000000243	39	0	325.946	-17.5325	0
1000000243	40	0	327.237	-17.0719	0
1000000243	41	0	329.42	-16.3326	0
1000000243	42	0	332.145	-15.4152	0
1000000243	43	0	333.19	-15.032	0
1000000243	44	0	334.876	-14.322	0
1000000243	45	0	335.963	-13.8444	0
1000000243	46	0	337.712	-12.9317	0
1000000243	47	0	339.19	-12.084	0
1000000243	48	0	340.028	-11.5194	0
1000000243	49	0	340.711	-10.9991	0
1000000243	50	0	341.903	-10.0799	0
1000000243	51	0	342.399	-9.6866	0
1000000243	52	0	343.154	-9.10441	0
1000000243	53	0	343.669	-8.76136	0
1000000243	54	0	344.154	-8.46559	0
1000000243	55	0	344.746	-8.18886	0
1000000243	56	0	345.566	-7.81863	0
1000000243	57	0	346.364	-7.49384	0
1000000243	58	0	348.184	-6.83314	0
1000000243	59	0	349.994	-6.16278	0
1000000243	60	0	350.765	-5.86926	0
1000000243	61	0	351.942	-5.46464	0
1000000243	62	0	353.252	-4.98115	0
1000000243	63	0	353.436	-4.90526	0
1000000243	64	0	355.106	-4.3468	0
1000000243	65	0	355.57	-4.2243	0
1000000243	66	0	356.117	-4.1499	0
1000000243	67	0	356.941	-4.12305	0
1000000243	68	0	357.908	-4.17737	0
1000000243	69	0	358.521	-4.27728	0
1000000243	70	0	359.168	-4.4805	0
1000000243	71	0	359.278	-4.55661	0
1000000243	72	0	359.908	-5.28769	0
1000000243	73	0	360.021	-5.45416	0
1000000243	74	0	360.387	-6.19692	0
1000000243	75	0	360.583	-6.64835	0
1000000243	76	0	360.716	-7.01224	0
1000000243	77	0	360.716	-7.01232	0
1000000243	78	0	360.568	-6.69682	0
1000000243	79	0	360.528	-6.61235	0
1000000243	80	0	360.483	-6.50252	0
1000000243	81	0	360.421	-6.33909	0
1000000243	82	0	360.28	-5.95767	0
1000000243	83	0	360.198	-5.72799	0
1000000243	84	0	360.198	-5.72799	0
1000000243	85	0	359.931	-5.13762	0
1000000497	1	0	40.4264	12.27	0
1000000497	2	0	46.515	9.91881	0
1000000497	3	0	49.5607	8.76129	0
1000000497	4	0	53.4431	7.33712	0
1000000497	5	0	57.9372	5.58198	0
1000000497	6	0	58.1182	5.48898	0
1000000497	7	0	59.5	4.53863	0
1000000497	8	0	61.5463	2.85663	0
1000000497	9	0	62.8677	1.80166	0
1000000497	10	0	66.7676	-1.25164	0
1000000497	11	0	69.7182	-3.17169	0
1000000497	12	0	73.7868	-5.96298	0
1000000497	13	0	79.1595	-8.99339	0
1000000497	14	0	83.6405	-11.1232	0
1000000497	15	0	87.595	-12.8744	0
1000000497	16	0	91.187	-13.9447	0
1000000497	17	0	93.9121	-14.6396	0
1000000497	18	0	95.3122	-14.7591	0
1000000497	19	0	98.8486	-14.6234	0
1000000497	20	0	101.425	-14.3729	0
1000000497	21	0	104.25	-13.835	0
1000000497	22	0	108.068	-13.069	0
1000000497	23	0	111.824	-12.2223	0
1000000497	24	0	114.543	-11.5378	0
1000000497	25	0	115.832	-11.1792	0
1000000497	26	0	117.428	-10.6521	0
1000000497	27	0	118.601	-10.2578	0
1000000497	28	0	120.561	-9.54999	0
1000000497	29	0	120.885	-9.40587	0
1000000497	30	0	123.713	-8.02694	0
1000000497	31	0	125.802	-6.89407	0
1000000497	32	0	128.095	-5.75131	0
1000000497	33	0	129.85	-4.85147	0
1000000497	34	0	131.897	-3.79073	0
1000000497	35	0	134.409	-2.49645	0
1000000497	36	0	136.062	-1.64227	0
1000000497	37	0	136.81	-1.29663	0
1000000497	38	0	139.475	-0.0297807	0
1000000497	39	0	139.525	-0.0109652	0
1000000497	40	0	140.924	0.324262	0
1000000497	41	0	144.622	1.19888	0
1000000497	42	0	146.403	1.60613	0
1000000497	43	0	147.266	1.8069	0
1000000497	44	0	148.231	2.01316	0
1000000497	45	0	149.797	2.32205	0
1000000497	46	0	151.126	2.58983	0
1000000497	47	0	153.227	3.01601	0
1000000497	48	0	154.797	3.33774	0
1000000497	49	0	155.619	3.49951	0
1000000497	50	0	157.03	3.79348	0
1000000497	51	0	157.836	3.9544	0
1000000497	52	0	158.521	4.09555	0
1000000497	53	0	159.14	4.22104	0
1000000497	54	0	161.536	4.84299	0
1000000497	55	0	162.094	5.02073	0
1000000497	56	0	162.163	5.0687	0
1000000497	57	0	164.942	8.25135	0
1000000497	58	0	165.78	9.21752	0
1000000497	59	0	166.074	9.57662	0
1000000497	60	0	167.537	11.1339	0
1000000497	61	0	167.947	11.5222	0
1000000497	62	0	168.135	11.662	0
1000000497	63	0	168.501	11.9098	0
1000000497	64	0	169.12	12.3023	0
1000000497	65	0	170.256	12.8896	0
1000000497	66	0	170.643	13.0909	0
1000000497	67	0	171.002	13.3048	0
1000000497	68	0	171.575	13.6034	0
1000000497	69	0	172.387	14.0474	0
1000000497	70	0	172.978	14.3786	0
1000000497	71	0	173.184	14.4701	0
1000000497	72	0	174.57	15.0082	0
1000000497	73	0	175.175	15.1954	0
1000000497	74	0	175.588	15.275	0
1000000497	75	0	176.198	15.3186	0
1000000497	76	0	176.465	15.3014	0
1000000497	77	0	176.54	15.2672	0
1000000497	78	0	176.881	14.929	0
1000000497	79	0	176.92	14.8632	0
1000000497	80	0	177.389	13.3877	0
1000000497	81	0	177.465	13.0966	0
1000000497	82	0	177.479	13.0232	0
1000000497	83	0	177.505	12.7693	0
1000000497	84	0	177.518	12.5796	0
1000000497	85	0	177.578	11.2476	0
1000000582	1	0	59.8802	6.67897	0
1000000582	2	0	62.2019	3.0886	0
1000000582	3	0	63.4033	1.36699	0
1000000582	4	0	66.3114	-3.25155	0
1000000582	5	0	70.3201	-8.82599	0
1000000582	6	0	70.3811	-8.86698	0
1000000582	7	0	71.4489	-9.17381	0
1000000582	8	0	72.8696	-9.45545	0
1000000582	9	0	77.9037	-10.2806	0
1000000582	10	0	83.7385	-11.0976	0
1000000582	11	0	86.5365	-11.4944	0
1000000582	12	0	91.3699	-12.0778	0
1000000582	13	0	97.4867	-12.8611	0
1000000582	14	0	102.879	-13.5245	0
1000000582	15	0	110.811	-14.454	0
1000000582	16	0	113.633	-14.8281	0
1000000582	17	0	114.641	-15.0015	0
1000000582	18	0	116.031	-15.3193	0
1000000582	19	0	119.218	-16.2032	0
1000000582	20	0	121.304	-16.797	0
1000000582	21	0	124.232	-17.7207	0
1000000582	22	0	126.897	-18.5551	0
1000000582	23	0	129.441	-19.2712	0
1000000582	24	0	132.137	-19.9622	0
1000000582	25	0	132.371	-19.9546	0
1000000582	26	0	134.101	-19.3662	0
1000000582	27	0	139.508	-17.3989	0
1000000582	28	0	139.51	-17.3989	0
1000000582	29	0	142.39	-19.0937	0
1000000582	30	0	143.888	-20.0476	0
1000000582	31	0	143.888	-20.0474	0
1000000582	32	0	145.234	-18.6187	0
1000000582	33	0	148.081	-15.4659	0
1000000582	34	0	151.684	-11.6259	0
1000000582	35	0	153.072	-10.2203	0
1000000582	36	0	153.804	-9.54907	0
1000000582	37	0	154.169	-9.31477	0
1000000582	38	0	156.503	-8.05946	0
1000000582	39	0	158.068	-7.28518	0
1000000582	40	0	159.632	-6.65141	0
1000000582	41	0	161.112	-6.01659	0
1000000582	42	0	162.493	-5.4708	0
1000000582	43	0	163.936	-4.94118	0
1000000582	44	0	165.467	-4.32412	0
1000000582	45	0	167.962	-3.31388	0
1000000582	46	0	168.725	-2.95467	0
1000000582	47	0	171.089	-1.682	0
1000000582	48	0	172.118	-1.06018	0
1000000582	49	0	173.068	-0.381907	0
1000000582	50	0	174.35	0.617392	0
1000000582	51	0	179.725	4.68999	0
1000000582	52	0	180.809	5.4296	0
1000000582	53	0	181.38	5.70908	0
1000000582	54	0	182.804	6.17474	0
1000000582	55	0	185.321	6.84885	0
1000000582	56	0	187.413	7.38707	0
1000000582	57	0	188.033	7.54752	0
1000000582	58	0	188.333	7.63786	0
1000000582	59	0	188.754	7.79832	0
1000000582	60	0	189.157	7.97609	0
1000000582	61	0	189.259	8.03022	0
1000000582	62	0	189.56	8.21752	0
1000000582	63	0	189.804	8.39958	0
1000000582	64	0	190.22	8.70942	0
1000000582	65	0	190.957	9.21972	0
1000000582	66	0	191.888	9.8397	0
1000000582	67	0	192.369	10.1392	0
1000000582	68	0	194.027	11.0884	0
1000000582	69	0	194.237	11.2088	0
1000000582	70	0	194.237	11.2088	0
1000000582	71	0	194.091	10.5828	0
1000000582	72	0	193.99	10.1553	0
1000000582	73	0	193.65	8.8338	0
1000000582	74	0	193.32	7.62676	0
1000000582	75	0	193.213	7.24934	0
1000000582	76	0	193.213	7.24918	0
1000000582	77	0	193.42	6.59687	0
1000000582	78	0	193.573	6.13706	0
1000000582	79	0	193.573	6.13706	0
1000000582	80	0	193.409	4.77555	0
1000000582	81	0	193.26	3.46643	0
1000000582	82	0	193.26	3.46641	0
1000000582	83	0	193.278	3.42754	0
1000000582	84	0	193.29	3.40179	0
1000000582	85	0	193.534	2.96554	0
1000000667	1	0	107.451	-43.2041	0
1000000667	2	0	109.345	-45.6934	0
1000000667	3	0	110.778	-47.2948	0
1000000667	4	0	112.836	-50.144	0
1000000667	5	0	115.997	-54.43	0
1000000667	6	0	117.395	-56.349	0
1000000667	7	0	120.277	-59.6801	0
1000000667	8	0	122.313	-61.7112	0
1000000667	9	0	124.525	-63.5551	0
1000000667	10	0	130.109	-67.4881	0
1000000667	11	0	132.41	-68.8226	0
1000000667	12	0	137.018	-70.8874	0
1000000667	13	0	141.029	-72.3052	0
1000000667	14	0	147.124	-74.0536	0
1000000667	15	0	154.014	-75.6759	0
1000000667	16	0	157.614	-76.3184	0
1000000667	17	0	160.856	-76.631	0
1000000667	18	0	163.55	-76.6686	0
1000000667	19	0	169.591	-76.394	0
1000000667	20	0	169.908	-76.2975	0
1000000667	21	0	174.207	-73.3087	0
1000000667	22	0	176.671	-71.5311	0
1000000667	23	0	180.546	-68.5615	0
1000000667	24	0	181.301	-67.8817	0
1000000667	25	0	183.297	-65.8097	0
1000000667	26	0	184.796	-64.0909	0
1000000667	27	0	189	-58.9821	0
1000000667	28	0	191.534	-55.9395	0
1000000667	29	0	191.768	-55.6886	0
1000000667	30	0	193.288	-54.5303	0
1000000667	31	0	194.558	-53.6649	0
1000000667	32	0	194.86	-53.4877	0
1000000667	33	0	195.251	-53.3218	0
1000000667	34	0	195.561	-53.2352	0
1000000667	35	0	196.373	-53.0352	0
1000000667	36	0	199.303	-52.3468	0
1000000667	37	0	200.296	-52.0823	0
1000000667	38	0	201.916	-51.5634	0
1000000667	39	0	204.654	-50.5617	0
1000000667	40	0	207.221	-49.6147	0
1000000667	41	0	208.994	-48.9592	0
1000000667	42	0	209.601	-48.7555	0
1000000667	43	0	209.976	-48.6401	0
1000000667	44	0	211.974	-48.0693	0
1000000667	45	0	214.77	-47.3665	0
1000000667	46	0	215.823	-47.122	0
1000000667	47	0	218.295	-46.5667	0
1000000667	48	0	219.204	-46.3527	0
1000000667	49	0	220.225	-46.0713	0
1000000667	50	0	221.149	-45.7741	0
1000000667	51	0	221.847	-45.5064	0
1000000667	52	0	222.195	-45.3355	0
1000000667	53	0	223.414	-44.6239	0
1000000667	54	0	224.216	-44.1465	0
1000000667	55	0	224.432	-44.0201	0
1000000667	56	0	225.797	-43.3031	0
1000000667	57	0	227.801	-42.2904	0
1000000667	58	0	229.344	-41.5437	0
1000000667	59	0	230.554	-40.9834	0
1000000667	60	0	231.85	-40.4252	0
1000000667	61	0	232.66	-40.1285	0
1000000667	62	0	233.31	-39.9238	0
1000000667	63	0	234.298	-39.6258	0
1000000667	64	0	235.238	-39.3669	0
1000000667	65	0	235.576	-39.2767	0
1000000667	66	0	236.76	-38.9758	0
1000000667	67	0	237.69	-38.7378	0
1000000667	68	0	238.289	-38.5782	0
1000000667	69	0	238.291	-38.577	0
1000000667	70	0	238.762	-37.8084	0
1000000667	71	0	238.799	-37.7206	0
1000000667	72	0	238.985	-36.7518	0
1000000667	73	0	239.01	-36.6155	0
1000000667	74	0	239.01	-36.6155	0
1000000667	75	0	239.692	-37.3428	0
1000000667	76	0	240.143	-37.8257	0
1000000667	77	0	240.372	-38.0716	0
1000000667	78	0	240.89	-38.6289	0
1000000667	79	0	241.299	-39.0442	0
1000000667	80	0	241.328	-39.0714	0
1000000667	81	0	241.762	-39.5256	0
1000000667	82	0	241.762	-39.5256	0
1000000667	83	0	242.967	-38.5436	0
1000000667	84	0	243.143	-38.3978	0
1000000667	85	0	243.754	-37.9001	0
1000000753	1	0	80.7252	8.0885	0
1000000753	2	0	82.3188	6.66588	0
1000000753	3	0	85.3918	4.11413	0
1000000753	4	0	89.4466	0.756928	0
1000000753	5	0	92.0714	-1.39714	0
1000000753	6	0	93.2793	-2.47575	0
1000000753	7	0	94.5691	-3.52206	0
1000000753	8	0	95.0582	-3.82891	0
1000000753	9	0	95.7248	-4.24686	0
1000000753	10	0	105.176	-9.52697	0
1000000753	11	0	108.101	-11.0086	0
1000000753	12	0	114.234	-13.8332	0
1000000753	13	0	116.602	-14.8023	0
1000000753	14	0	119.338	-15.7322	0
1000000753	15	0	122.41	-16.5323	0
1000000753	16	0	128.624	-17.9368	0
1000000753	17	0	129.965	-18.197	0
1000000753	18	0	131.998	-18.4853	0
1000000753	19	0	133.495	-18.6306	0
1000000753	20	0	136.443	-18.7915	0
1000000753	21	0	140.573	-18.8615	0
1000000753	22	0	144.332	-18.7567	0
1000000753	23	0	147.733	-18.4491	0
1000000753	24	0	149.792	-18.0617	0
1000000753	25	0	152.55	-17.2166	0
1000000753	26	0	154.14	-16.5046	0
1000000753	27	0	156.093	-15.2971	0
1000000753	28	0	159.184	-13.0987	0
1000000753	29	0	161.847	-10.8847	0
1000000753	30	0	165.772	-7.52224	0
1000000753	31	0	169.538	-4.32566	0
1000000753	32	0	172.387	-2.02186	0
1000000753	33	0	172.994	-1.61605	0
1000000753	34	0	175.66	-0.441487	0
1000000753	35	0	176.935	-0.0287664	0
1000000753	36	0	177.885	0.105302	0
1000000753	37	0	181.907	0.190529	0
1000000753	38	0	184.697	0.142957	0
1000000753	39	0	186.735	0.0320087	0
1000000753	40	0	188.653	-0.145238	0
1000000753	41	0	194.966	-0.840089	0
1000000753	42	0	196.172	-0.999677	0
1000000753	43	0	196.709	-1.1033	0
1000000753	44	0	198.118	-1.46118	0
1000000753	45	0	200.217	-2.06295	0
1000000753	46	0	202.329	-2.70221	0
1000000753	47	0	206.741	-4.10897	0
1000000753	48	0	208.544	-4.67324	0
1000000753	49	0	210.729	-5.35492	0
1000000753	50	0	211.875	-5.72267	0
1000000753	51	0	213.042	-6.03214	0
1000000753	52	0	215.249	-6.52392	0
1000000753	53	0	217.252	-6.90995	0
1000000753	54	0	217.961	-6.99287	0
1000000753	55	0	220.091	-7.07289	0
1000000753	56	0	221.237	-7.05749	0
1000000753	57	0	222.024	-6.98832	0
1000000753	58	0	223.874	-6.72405	0
1000000753	59	0	224.816	-6.55384	0
1000000753	60	0	225.302	-6.43811	0
1000000753	61	0	226.305	-6.13871	0
1000000753	62	0	227.184	-5.82712	0
1000000753	63	0	227.972	-5.51196	0
1000000753	64	0	228.605	-5.20402	0
1000000753	65	0	228.954	-4.97956	0
1000000753	66	0	229.469	-4.54136	0
1000000753	67	0	230.446	-3.63803	0
1000000753	68	0	231.273	-2.83354	0
1000000753	69	0	231.273	-2.83354	0
1000000753	70	0	231.689	-3.82841	0
1000000753	71	0	232.004	-4.58619	0
1000000753	72	0	232.212	-5.14225	0
1000000753	73	0	232.514	-6.01595	0
1000000753	74	0	232.737	-6.73349	0
1000000753	75	0	232.961	-7.49076	0
1000000753	76	0	232.97	-7.50924	0
1000000753	77	0	233.263	-7.94044	0
1000000753	78	0	234.815	-10.3687	0
1000000753	79	0	234.92	-10.5134	0
1000000753	80	0	234.921	-10.5135	0
1000000753	81	0	235.386	-10.0514	0
1000000753	82	0	236.109	-9.32398	0
1000000753	83	0	236.182	-9.2164	0
1000000753	84	0	237.056	-7.06193	0
1000000753	85	0	237.408	-6.22053	0
1000000838	1	0	97.0625	-106.078	0
1000000838	2	0	99.5808	-107.43	0
1000000838	3	0	103.954	-109.66	0
1000000838	4	0	112.022	-113.662	0
1000000838	5	0	115.696	-115.485	0
1000000838	6	0	117.628	-116.441	0
1000000838	7	0	123.271	-118.79	0
1000000838	8	0	124.814	-119.401	0
1000000838	9	0	129.799	-120.86	0
1000000838	10	0	138.655	-123.104	0
1000000838	11	0	144.451	-124.245	0
1000000838	12	0	148.786	-124.758	0
1000000838	13	0	156.421	-125.013	0
1000000838	14	0	159.096	-124.743	0
1000000838	15	0	163.037	-123.612	0
1000000838	16	0	167.991	-121.653	0
1000000838	17	0	172.221	-119.52	0
1000000838	18	0	175.452	-117.441	0
1000000838	19	0	180.905	-113.625	0
1000000838	20	0	182.582	-112.328	0
1000000838	21	0	185.682	-109.525	0
1000000838	22	0	187.54	-107.681	0
1000000838	23	0	189.881	-105.239	0
1000000838	24	0	190.866	-104.187	0
1000000838	25	0	193.44	-101.306	0
1000000838	26	0	194.929	-99.6675	0
1000000838	27	0	196.259	-98.1913	0
1000000838	28	0	197.417	-96.8417	0
1000000838	29	0	197.417	-96.8417	0
1000000838	30	0	200.454	-102.649	0
1000000838	31	0	200.543	-102.81	0
1000000838	32	0	200.543	-102.81	0
1000000838	33	0	201.256	-101.791	0
1000000838	34	0	207.403	-92.8384	0
1000000838	35	0	209.554	-90.0532	0
1000000838	36	0	212.378	-86.4577	0
1000000838	37	0	213.616	-85.158	0
1000000838	38	0	215.284	-83.8064	0
1000000838	39	0	217.872	-81.9037	0
1000000838	40	0	220.256	-80.3217	0
1000000838	41	0	221.592	-79.51	0
1000000838	42	0	222.807	-78.8549	0
1000000838	43	0	223.431	-78.56	0
1000000838	44	0	224.909	-77.9409	0
1000000838	45	0	226.83	-77.1902	0
1000000838	46	0	228.346	-76.6423	0
1000000838	47	0	230.461	-75.8834	0
1000000838	48	0	232.46	-75.2007	0
1000000838	49	0	233.694	-74.8014	0
1000000838	50	0	235.531	-74.1897	0
1000000838	51	0	235.549	-74.1835	0
1000000838	52	0	239.866	-72.4857	0
1000000838	53	0	240.239	-72.3458	0
1000000838	54	0	241.598	-71.8648	0
1000000838	55	0	243.454	-71.2072	0
1000000838	56	0	244.851	-70.7285	0
1000000838	57	0	246.102	-70.2947	0
1000000838	58	0	246.88	-70.0209	0
1000000838	59	0	248.724	-69.3646	0
1000000838	60	0	249.649	-69.0299	0
1000000838	61	0	250.594	-68.6748	0
1000000838	62	0	253.055	-67.7137	0
1000000838	63	0	253.055	-67.7137	0
1000000838	64	0	254.296	-67.5918	0
1000000838	65	0	254.393	-67.5909	0
1000000838	66	0	254.611	-67.6119	0
1000000838	67	0	255.922	-67.7826	0
1000000838	68	0	255.922	-67.7826	0
1000000838	69	0	256.281	-68.0106	0
1000000838	70	0	256.593	-68.1929	0
1000000838	71	0	256.661	-68.2075	0
1000000838	72	0	256.89	-68.1901	0
1000000838	73	0	256.982	-68.1657	0
1000000838	74	0	257.669	-67.9175	0
1000000838	75	0	257.857	-67.8518	0
1000000838	76	0	257.982	-67.824	0
1000000838	77	0	258.15	-67.8013	0
1000000838	78	0	258.235	-67.7956	0
1000000838	79	0	258.604	-67.7803	0
1000000838	80	0	258.946	-67.754	0
1000000838	81	0	259.133	-67.7196	0
1000000838	82	0	259.695	-67.5431	0
1000000838	83	0	260.997	-67.0824	0
1000000838	84	0	262.458	-66.5595	0
1000000838	85	0	262.799	-66.441	0
1000000923	1	0	88.472	-144.072	0
1000000923	2	0	90.8067	-144.88	0
1000000923	3	0	94.959	-146.611	0
1000000923	4	0	100.944	-149.029	0
1000000923	5	0	104.747	-150.713	0
1000000923	6	0	107.727	-151.863	0
1000000923	7	0	110.375	-152.872	0
1000000923	8	0	114.751	-154.483	0
1000000923	9	0	118.424	-155.772	0
1000000923	10	0	127.112	-158.499	0
1000000923	11	0	128.992	-158.935	0
1000000923	12	0	134.304	-159.75	0
1000000923	13	0	142.706	-160.732	0
1000000923	14	0	146.406	-161.073	0
1000000923	15	0	151.117	-161.382	0
1000000923	16	0	155.476	-161.555	0
1000000923	17	0	158.064	-161.561	0
1000000923	18	0	161.483	-161.424	0
1000000923	19	0	166.621	-161.065	0
1000000923	20	0	171.689	-160.633	0
1000000923	21	0	173.008	-160.471	0
1000000923	22	0	177.334	-159.831	0
1000000923	23	0	178.575	-159.625	0
1000000923	24	0	180.325	-159.29	0
1000000923	25	0	182.3	-158.874	0
1000000923	26	0	184.756	-158.293	0
1000000923	27	0	186.667	-157.791	0
1000000923	28	0	187.834	-157.418	0
1000000923	29	0	189.585	-156.746	0
1000000923	30	0	192.321	-155.572	0
1000000923	31	0	193.417	-155.01	0
1000000923	32	0	195.668	-153.701	0
1000000923	33	0	197.601	-152.434	0
1000000923	34	0	198.913	-151.546	0
1000000923	35	0	200.493	-150.403	0
1000000923	36	0	202.213	-149.165	0
1000000923	37	0	203.999	-147.893	0
1000000923	38	0	205.269	-147.059	0
1000000923	39	0	206.015	-146.645	0
1000000923	40	0	207.347	-146.025	0
1000000923	41	0	208.46	-145.537	0
1000000923	42	0	209.212	-145.226	0
1000000923	43	0	209.775	-144.987	0
1000000923	44	0	211.006	-144.43	0
1000000923	45	0	211.882	-144.004	0
1000000923	46	0	213.038	-143.502	0
1000000923	47	0	214.609	-142.864	0
1000000923	48	0	215.648	-142.47	0
1000000923	49	0	215.77	-142.439	0
1000000923	50	0	217.33	-142.251	0
1000000923	51	0	217.331	-142.251	0
1000000923	52	0	218.403	-141.595	0
1000000923	53	0	218.768	-141.385	0
1000000923	54	0	219.949	-140.779	0
1000000923	55	0	220.338	-140.606	0
1000000923	56	0	220.98	-140.37	0
1000000923	57	0	221.333	-140.276	0
1000000923	58	0	222.146	-140.125	0
1000000923	59	0	225.05	-139.686	0
1000000923	60	0	225.892	-139.579	0
1000000923	61	0	226.857	-139.483	0
1000000923	62	0	227.591	-139.421	0
1000000923	63	0	227.67	-139.415	0
1000000923	64	0	227.67	-139.415	0
1000000923	65	0	227.646	-139.494	0
1000000923	66	0	227.471	-140.075	0
1000000923	67	0	227.471	-140.075	0
1000000923	68	0	228.631	-139.23	0
1000000923	69	0	229.497	-138.562	0
1000000923	70	0	230.179	-138.015	0
1000000923	71	0	230.241	-137.937	0
1000000923	72	0	230.524	-137.317	0
1000000923	73	0	230.804	-136.651	0
1000000923	74	0	230.804	-136.651	0
1000000923	75	0	230.759	-138.299	0
1000000923	76	0	230.757	-138.418	0
1000000923	77	0	230.757	-138.539	0
1000000923	78	0	230.757	-138.539	0
1000000923	79	0	231.065	-138.525	0
1000000923	80	0	231.359	-138.51	0
1000000923	81	0	231.626	-138.496	0
1000000923	82	0	231.748	-138.49	0
1000000923	83	0	231.748	-138.49	0
1000000923	84	0	232.43	-136.796	0
1000000923	85	0	232.91	-135.604	0
1000001008	1	0	65.832	-123.678	0
1000001008	2	0	68.5849	-125.251	0
1000001008	3	0	72.5245	-127.359	0
1000001008	4	0	77.8769	-130.076	0
1000001008	5	0	82.6709	-132.305	0
1000001008	6	0	85.3503	-133.348	0
1000001008	7	0	86.9308	-133.809	0
1000001008	8	0	89.6582	-134.326	0
1000001008	9	0	94.9352	-135.18	0
1000001008	10	0	97.4431	-135.535	0
1000001008	11	0	106.283	-136.724	0
1000001008	12	0	109.976	-137.175	0
1000001008	13	0	117.854	-138.086	0
1000001008	14	0	122.788	-138.501	0
1000001008	15	0	128.597	-138.69	0
1000001008	16	0	131.381	-138.476	0
1000001008	17	0	134.246	-137.807	0
1000001008	18	0	136.944	-136.708	0
1000001008	19	0	143.828	-133.059	0
1000001008	20	0	146.387	-131.41	0
1000001008	21	0	157.297	-123.315	0
1000001008	22	0	158.368	-122.557	0
1000001008	23	0	159.203	-122.032	0
1000001008	24	0	160.879	-120.847	0
1000001008	25	0	164.024	-118.744	0
1000001008	26	0	164.024	-118.744	0
1000001008	27	0	164.933	-119.429	0
1000001008	28	0	165.658	-119.88	0
1000001008	29	0	166.392	-120.187	0
1000001008	30	0	167.617	-120.436	0
1000001008	31	0	169.143	-120.533	0
1000001008	32	0	170.38	-120.43	0
1000001008	33	0	171.824	-120.096	0
1000001008	34	0	173.397	-119.563	0
1000001008	35	0	174.643	-119.066	0
1000001008	36	0	176.024	-118.506	0
1000001008	37	0	178.31	-117.544	0
1000001008	38	0	180.426	-116.761	0
1000001008	39	0	181.556	-116.404	0
1000001008	40	0	183.834	-115.817	0
1000001008	41	0	185.703	-115.415	0
1000001008	42	0	189.631	-114.609	0
1000001008	43	0	190.267	-114.47	0
1000001008	44	0	191.317	-114.24	0
1000001008	45	0	193.262	-113.792	0
1000001008	46	0	194.544	-113.519	0
1000001008	47	0	196.224	-113.178	0
1000001008	48	0	198.209	-112.812	0
1000001008	49	0	198.31	-112.808	0
1000001008	50	0	199.641	-112.961	0
1000001008	51	0	199.819	-112.982	0
1000001008	52	0	199.848	-112.984	0
1000001008	53	0	200.586	-112.978	0
1000001008	54	0	200.98	-112.967	0
1000001008	55	0	201.853	-112.922	0
1000001008	56	0	203.775	-112.8	0
1000001008	57	0	205.314	-112.699	0
1000001008	58	0	206.991	-112.601	0
1000001008	59	0	208.204	-112.549	0
1000001008	60	0	209.018	-112.545	0
1000001008	61	0	209.275	-112.573	0
1000001008	62	0	211.341	-113.064	0
1000001008	63	0	211.795	-113.215	0
1000001008	64	0	212.618	-113.523	0
1000001008	65	0	213	-113.688	0
1000001008	66	0	214.364	-114.348	0
1000001008	67	0	214.371	-114.349	0
1000001008	68	0	214.619	-114.238	0
1000001008	69	0	214.683	-114.199	0
1000001008	70	0	215.227	-113.672	0
1000001008	71	0	215.276	-113.616	0
1000001008	72	0	215.339	-113.458	0
1000001008	73	0	215.446	-113.05	0
1000001008	74	0	215.446	-113.05	0
1000001008	75	0	215.254	-114.219	0
1000001008	76	0	215.145	-114.811	0
1000001008	77	0	215.101	-114.994	0
1000001008	78	0	214.869	-115.85	0
1000001008	79	0	214.7	-116.438	0
1000001008	80	0	214.569	-116.794	0
1000001008	81	0	214.468	-117.049	0
1000001008	82	0	214.007	-118.053	0
1000001008	83	0	213.84	-118.407	0
1000001008	84	0	213.84	-118.407	0
1000001008	85	0	213.755	-118.289	0
1000001093	1	0	71.4823	-25.1007	0
1000001093	2	0	75.8112	-26.4287	0
1000001093	3	0	79.567	-27.4417	0
1000001093	4	0	81.4061	-27.973	0
1000001093	5	0	84.7446	-29.02	0
1000001093	6	0	86.6962	-29.7006	0
1000001093	7	0	88.2231	-30.3101	0
1000001093	8	0	89.9262	-30.8886	0
1000001093	9	0	90.884	-31.3266	0
1000001093	10	0	98.0023	-34.9819	0
1000001093	11	0	99.3208	-35.764	0
1000001093	12	0	103.789	-38.437	0
1000001093	13	0	110.289	-42.2079	0
1000001093	14	0	113.463	-44.093	0
1000001093	15	0	119.971	-48.0442	0
1000001093	16	0	122.5	-49.4645	0
1000001093	17	0	125.066	-50.874	0
1000001093	18	0	126.725	-51.6781	0
1000001093	19	0	129.466	-52.7581	0
1000001093	20	0	132.563	-53.8566	0
1000001093	21	0	135.279	-54.6652	0
1000001093	22	0	136.543	-54.9376	0
1000001093	23	0	137.602	-55.0184	0
1000001093	24	0	139.408	-54.9521	0
1000001093	25	0	141.393	-54.7148	0
1000001093	26	0	143.552	-54.3045	0
1000001093	27	0	144.984	-53.9008	0
1000001093	28	0	145.823	-53.5346	0
1000001093	29	0	150.393	-51.1096	0
1000001093	30	0	151.408	-50.5141	0
1000001093	31	0	153.017	-49.6027	0
1000001093	32	0	153.168	-49.5185	0
1000001093	33	0	153.686	-49.2669	0
1000001093	34	0	155.656	-48.335	0
1000001093	35	0	156.906	-47.6956	0
1000001093	36	0	158.298	-46.9535	0
1000001093	37	0	160.001	-46.0333	0
1000001093	38	0	162.677	-44.4079	0
1000001093	39	0	164.604	-43.292	0
1000001093	40	0	165.547	-42.7716	0
1000001093	41	0	170.391	-40.2782	0
1000001093	42	0	172.243	-39.3161	0
1000001093	43	0	173.772	-38.5142	0
1000001093	44	0	175.899	-37.4459	0
1000001093	45	0	177.297	-36.7216	0
1000001093	46	0	178.584	-36.0189	0
1000001093	47	0	179.223	-35.6247	0
1000001093	48	0	179.774	-35.2057	0
1000001093	49	0	180.361	-34.6629	0
1000001093	50	0	182.906	-32.0562	0
1000001093	51	0	187.709	-26.9119	0
1000001093	52	0	190.709	-23.6039	0
1000001093	53	0	192.63	-21.593	0
1000001093	54	0	194.334	-19.8986	0
1000001093	55	0	194.995	-19.3406	0
1000001093	56	0	196.785	-18.0402	0
1000001093	57	0	197.73	-17.4001	0
1000001093	58	0	199.756	-16.1612	0
1000001093	59	0	201.779	-14.9963	0
1000001093	60	0	202.601	-14.5098	0
1000001093	61	0	204.214	-13.5882	0
1000001093	62	0	204.835	-13.2388	0
1000001093	63	0	205.415	-12.8973	0
1000001093	64	0	205.577	-12.8022	0
1000001093	65	0	206.121	-12.4543	0
1000001093	66	0	206.203	-12.3891	0
1000001093	67	0	206.504	-12.1147	0
1000001093	68	0	207.802	-10.8193	0
1000001093	69	0	207.802	-10.8193	0
1000001093	70	0	208.131	-10.9382	0
1000001093	71	0	208.825	-11.1634	0
1000001093	72	0	208.908	-11.1926	0
1000001093	73	0	208.908	-11.1926	0
1000001093	74	0	209.309	-10.8793	0
1000001093	75	0	209.671	-10.5731	0
1000001093	76	0	209.672	-10.57	0
1000001093	77	0	209.628	-10.2568	0
1000001093	78	0	209.428	-8.863	0
1000001093	79	0	209.393	-8.60854	0
1000001093	80	0	209.393	-8.60854	0
1000001093	81	0	209.866	-9.36231	0
1000001093	82	0	209.866	-9.3624	0
1000001093	83	0	210.051	-9.59754	0
1000001093	84	0	210.053	-9.59949	0
1000001093	85	0	210.739	-10.3128	0
1000001178	1	0	36.1167	51.4776	0
1000001178	2	0	41.4555	49.1927	0
1000001178	3	0	47.5815	46.6123	0
1000001178	4	0	52.6709	44.6237	0
1000001178	5	0	55.7824	43.4387	0
1000001178	6	0	56.217	43.2582	0
1000001178	7	0	57.8437	42.5885	0
1000001178	8	0	59.9177	41.8682	0
1000001178	9	0	62.59	40.8485	0
1000001178	10	0	67.9555	38.9787	0
1000001178	11	0	71.5301	37.9571	0
1000001178	12	0	74.2466	37.2793	0
1000001178	13	0	77.6519	36.6664	0
1000001178	14	0	81.6313	36.1484	0
1000001178	15	0	86.6679	35.6511	0
1000001178	16	0	90.3451	35.381	0
1000001178	17	0	94.4608	35.0813	0
1000001178	18	0	95.4294	35.001	0
1000001178	19	0	99.5539	34.5349	0
1000001178	20	0	104.641	33.9248	0
1000001178	21	0	111.144	33.138	0
1000001178	22	0	113.378	32.813	0
1000001178	23	0	117.462	32.1576	0
1000001178	24	0	118.845	31.9276	0
1000001178	25	0	121.636	31.4731	0
1000001178	26	0	123.138	31.2868	0
1000001178	27	0	124.669	31.138	0
1000001178	28	0	125.51	31.1297	0
1000001178	29	0	126.245	31.2169	0
1000001178	30	0	129.427	31.831	0
1000001178	31	0	132.023	32.4141	0
1000001178	32	0	133.679	32.8046	0
1000001178	33	0	135.474	33.2298	0
1000001178	34	0	137.44	33.6796	0
1000001178	35	0	139.168	34.0234	0
1000001178	36	0	140.067	34.1777	0
1000001178	37	0	143.661	34.6386	0
1000001178	38	0	145.295	34.8252	0
1000001178	39	0	146.731	34.9682	0
1000001178	40	0	148.14	35.091	0
1000001178	41	0	150.131	35.2531	0
1000001178	42	0	153.356	35.5383	0
1000001178	43	0	153.911	35.6145	0
1000001178	44	0	154.486	35.7377	0
1000001178	45	0	156.201	36.2381	0
1000001178	46	0	156.947	36.5022	0
1000001178	47	0	157.781	36.8351	0
1000001178	48	0	159.45	37.5498	0
1000001178	49	0	159.82	37.7617	0
1000001178	50	0	161.449	38.8216	0
1000001178	51	0	162.775	39.7047	0
1000001178	52	0	163.691	40.2881	0
1000001178	53	0	164.477	40.8625	0
1000001178	54	0	165.463	41.5791	0
1000001178	55	0	166.033	42.0017	0
1000001178	56	0	166.95	42.6676	0
1000001178	57	0	168.33	43.5686	0
1000001178	58	0	169.425	44.3656	0
1000001178	59	0	170.732	45.2403	0
1000001178	60	0	171.703	45.9318	0
1000001178	61	0	171.705	45.9329	0
1000001178	62	0	172.175	46.0759	0
1000001178	63	0	172.175	46.076	0
1000001178	64	0	172.866	46.3056	0
1000001178	65	0	173.346	46.4674	0
1000001178	66	0	174.284	46.8042	0
1000001178	67	0	174.804	46.9801	0
1000001178	68	0	175.101	47.095	0
1000001178	69	0	176.122	47.4928	0
1000001178	70	0	176.185	47.5211	0
1000001178	71	0	176.189	47.524	0
1000001178	72	0	176.39	47.9686	0
1000001178	73	0	176.39	47.9686	0
1000001178	74	0	176.597	47.7105	0
1000001178	75	0	176.981	47.1949	0
1000001178	76	0	177.636	46.4217	0
1000001178	77	0	177.654	46.4081	0
1000001178	78	0	178.055	46.2553	0
1000001178	79	0	179.049	45.9283	0
1000001178	80	0	179.049	45.9283	0
1000001178	81	0	179.719	47.0617	0
1000001178	82	0	179.719	47.0617	0
1000001178	83	0	180.686	46.5839	0
1000001178	84	0	181.142	46.3579	0
1000001178	85	0	182.559	45.667	0
1000001263	1	0	64.3874	75.2715	0
1000001263	2	0	66.0532	73.6841	0
1000001263	3	0	70.3976	70.1118	0
1000001263	4	0	72.0452	68.5396	0
1000001263	5	0	72.8738	67.8577	0
1000001263	6	0	74.7168	66.2418	0
1000001263	7	0	75.3196	65.7431	0
1000001263	8	0	75.716	65.4526	0
1000001263	9	0	79.1652	63.7454	0
1000001263	10	0	84.0817	61.2972	0
1000001263	11	0	86.8092	59.8371	0
1000001263	12	0	93.3516	56.5648	0
1000001263	13	0	98.0604	54.2197	0
1000001263	14	0	100.801	53.038	0
1000001263	15	0	102.714	52.2801	0
1000001263	16	0	105.283	51.5297	0
1000001263	17	0	108.966	50.7321	0
1000001263	18	0	112.355	50.2161	0
1000001263	19	0	117.927	49.5563	0
1000001263	20	0	122.745	49.1383	0
1000001263	21	0	123.675	49.1243	0
1000001263	22	0	124.874	49.2336	0
1000001263	23	0	128.988	49.8206	0
1000001263	24	0	132.843	50.4587	0
1000001263	25	0	134.477	50.8033	0
1000001263	26	0	138.415	51.7259	0
1000001263	27	0	141.355	52.4822	0
1000001263	28	0	143.352	53.0095	0
1000001263	29	0	143.98	53.219	0
1000001263	30	0	145.427	53.7256	0
1000001263	31	0	146.553	54.154	0
1000001263	32	0	147.972	54.7697	0
1000001263	33	0	150.846	56.0714	0
1000001263	34	0	152.07	56.6828	0
1000001263	35	0	154.792	58.2353	0
1000001263	36	0	156.402	59.2369	0
1000001263	37	0	157.905	60.279	0
1000001263	38	0	159.916	61.7454	0
1000001263	39	0	161.938	63.4353	0
1000001263	40	0	163.587	64.7802	0
1000001263	41	0	166.789	67.462	0
1000001263	42	0	168.87	69.0772	0
1000001263	43	0	169.07	69.2315	0
1000001263	44	0	170.516	69.8669	0
1000001263	45	0	171.243	70.2105	0
1000001263	46	0	171.865	70.4613	0
1000001263	47	0	173.321	71.1406	0
1000001263	48	0	173.635	71.3117	0
1000001263	49	0	173.864	71.4932	0
1000001263	50	0	175.42	72.8525	0
1000001263	51	0	176.243	73.5321	0
1000001263	52	0	176.309	73.5815	0
1000001263	53	0	176.688	73.8417	0
1000001263	54	0	176.842	73.9576	0
1000001263	55	0	177.807	74.6175	0
1000001263	56	0	179.048	75.4873	0
1000001263	57	0	179.236	75.659	0
1000001263	58	0	181.155	77.9721	0
1000001263	59	0	182.131	79.1728	0
1000001263	60	0	182.605	79.8049	0
1000001263	61	0	183.293	80.7385	0
1000001263	62	0	183.624	81.1853	0
1000001263	63	0	183.869	81.5478	0
1000001263	64	0	183.949	81.6728	0
1000001263	65	0	184.783	82.7113	0
1000001263	66	0	184.979	82.9542	0
1000001263	67	0	185.278	83.3401	0
1000001263	68	0	185.988	84.3129	0
1000001263	69	0	186.729	85.3362	0
1000001263	70	0	186.755	85.381	0
1000001263	71	0	187.474	87.1894	0
1000001263	72	0	187.492	87.2419	0
1000001263	73	0	187.492	87.2419	0
1000001263	74	0	187.505	87.2126	0
1000001263	75	0	187.842	86.5799	0
1000001263	76	0	187.941	86.3931	0
1000001263	77	0	188.108	86.0906	0
1000001263	78	0	188.235	85.8582	0
1000001263	79	0	188.396	85.5924	0
1000001263	80	0	188.421	85.5436	0
1000001263	81	0	189.005	84.4305	0
1000001263	82	0	189.711	83.1495	0
1000001263	83	0	189.779	82.9909	0
1000001263	84	0	190.58	80.8752	0
1000001263	85	0	190.636	80.6997	0
1000001348	1	0	53.3191	90.2162	0
1000001348	2	0	57.6609	85.0046	0
1000001348	3	0	60.7791	81.4186	0
1000001348	4	0	61.738	80.2849	0
1000001348	5	0	62.7877	79.2871	0
1000001348	6	0	63.1398	79.0749	0
1000001348	7	0	63.9622	78.7797	0
1000001348	8	0	67.3938	77.7036	0
1000001348	9	0	70.1287	76.9744	0
1000001348	10	0	73.0935	76.0282	0
1000001348	11	0	74.5936	75.5172	0
1000001348	12	0	79.4948	73.8046	0
1000001348	13	0	84.9654	71.903	0
1000001348	14	0	86.9959	71.1601	0
1000001348	15	0	91.5127	69.6539	0
1000001348	16	0	95.5297	68.2031	0
1000001348	17	0	97.1988	67.702	0
1000001348	18	0	99.0182	67.1967	0
1000001348	19	0	103.209	66.2377	0
1000001348	20	0	106.977	65.4408	0
1000001348	21	0	107.941	65.2216	0
1000001348	22	0	112.687	64.181	0
1000001348	23	0	114.604	63.7478	0
1000001348	24	0	115.751	63.4964	0
1000001348	25	0	116.929	63.231	0
1000001348	26	0	117.755	63.0434	0
1000001348	27	0	120.261	62.5665	0
1000001348	28	0	121.334	62.3988	0
1000001348	29	0	121.783	62.3507	0
1000001348	30	0	123.989	62.2911	0
1000001348	31	0	124.898	62.3199	0
1000001348	32	0	127.19	62.54	0
1000001348	33	0	128.686	62.7538	0
1000001348	34	0	129.89	63.0408	0
1000001348	35	0	132.083	63.7004	0
1000001348	36	0	133.922	64.3305	0
1000001348	37	0	134.976	64.7355	0
1000001348	38	0	136.655	65.4871	0
1000001348	39	0	139.835	66.8919	0
1000001348	40	0	142.34	67.9867	0
1000001348	41	0	143.178	68.3565	0
1000001348	42	0	144.578	69.0117	0
1000001348	43	0	145.661	69.5209	0
1000001348	44	0	146.514	69.9783	0
1000001348	45	0	147.393	70.5672	0
1000001348	46	0	148.578	71.4401	0
1000001348	47	0	151.137	73.4384	0
1000001348	48	0	152.77	74.7953	0
1000001348	49	0	153.205	75.2348	0
1000001348	50	0	154.621	76.7235	0
1000001348	51	0	155.573	77.7653	0
1000001348	52	0	155.967	78.1655	0
1000001348	53	0	156.352	78.6198	0
1000001348	54	0	157.02	79.3275	0
1000001348	55	0	157.356	79.6633	0
1000001348	56	0	158.134	80.4038	0
1000001348	57	0	158.141	80.4133	0
1000001348	58	0	159.805	82.5725	0
1000001348	59	0	160.693	83.9828	0
1000001348	60	0	161.387	85.0777	0
1000001348	61	0	161.93	86.0945	0
1000001348	62	0	163.539	89.1015	0
1000001348	63	0	163.559	89.1381	0
1000001348	64	0	164.229	90.0545	0
1000001348	65	0	164.56	90.5931	0
1000001348	66	0	165.135	91.3865	0
1000001348	67	0	165.141	91.3976	0
1000001348	68	0	166.757	94.2458	0
1000001348	69	0	167.828	96.1143	0
1000001348	70	0	168.651	97.6493	0
1000001348	71	0	168.89	98.2007	0
1000001348	72	0	169.892	100.488	0
1000001348	73	0	170.184	101.141	0
1000001348	74	0	170.184	101.141	0
1000001348	75	0	171.196	100.784	0
1000001348	76	0	171.519	100.701	0
1000001348	77	0	171.92	100.626	0
1000001348	78	0	172.587	100.536	0
1000001348	79	0	172.961	100.501	0
1000001348	80	0	173.371	100.478	0
1000001348	81	0	173.51	100.475	0
1000001348	82	0	173.853	100.473	0
1000001348	83	0	174.624	100.473	0
1000001348	84	0	174.624	100.473	0
1000001348	85	0	176.169	99.2892	0
1000001436	1	0	63.2078	42.3831	0
1000001436	2	0	66.0307	40.9247	0
1000001436	3	0	66.6666	40.6623	0
1000001436	4	0	68.1642	40.1651	0
1000001436	5	0	70.2586	39.6852	0
1000001436	6	0	71.6707	39.3227	0
1000001436	7	0	73.1599	39.0066	0
1000001436	8	0	74.8263	38.6656	0
1000001436	9	0	80.461	37.6214	0
1000001436	10	0	89.4406	35.8811	0
1000001436	11	0	91.6099	35.401	0
1000001436	12	0	95.3641	34.2957	0
1000001436	13	0	97.7244	33.5459	0
1000001436	14	0	102.473	31.8938	0
1000001436	15	0	105.376	30.8248	0
1000001436	16	0	113.125	28.1093	0
1000001436	17	0	115.205	27.3889	0
1000001436	18	0	119.787	25.6992	0
1000001436	19	0	123.306	24.4876	0
1000001436	20	0	124.017	24.1919	0
1000001436	21	0	124.996	23.811	0
1000001436	22	0	127.601	22.8234	0
1000001436	23	0	129.596	22.1537	0
1000001436	24	0	130.784	21.763	0
1000001436	25	0	130.882	21.7651	0
1000001436	26	0	137.357	23.9495	0
1000001436	27	0	141.077	25.2661	0
1000001436	28	0	146.194	27.2038	0
1000001436	29	0	148.292	28.1035	0
1000001436	30	0	150.699	29.1651	0
1000001436	31	0	152.963	30.2527	0
1000001436	32	0	156.63	32.1197	0
1000001436	33	0	158.133	32.9271	0
1000001436	34	0	161.687	34.8344	0
1000001436	35	0	162.932	35.5309	0
1000001436	36	0	164.406	36.2864	0
1000001436	37	0	166.652	37.4112	0
1000001436	38	0	169.071	38.5306	0
1000001436	39	0	171.124	39.3457	0
1000001436	40	0	172.625	39.8488	0
1000001436	41	0	173.52	40.0376	0
1000001436	42	0	174.073	40.0428	0
1000001436	43	0	175.646	39.7925	0
1000001436	44	0	179.769	38.869	0
1000001436	45	0	183.479	37.9286	0
1000001436	46	0	186.259	37.126	0
1000001436	47	0	187.874	36.6209	0
1000001436	48	0	188.775	36.32	0
1000001436	49	0	188.801	36.3133	0
1000001436	50	0	190.771	35.9741	0
1000001436	51	0	190.771	35.9741	0
1000001436	52	0	191.89	36.4913	0
1000001436	53	0	191.89	36.4913	0
1000001436	54	0	193.332	36.0828	0
1000001436	55	0	193.623	36.0241	0
1000001436	56	0	195.05	35.8411	0
1000001436	57	0	197.049	35.6265	0
1000001436	58	0	197.996	35.5537	0
1000001436	59	0	198.56	35.5308	0
1000001436	60	0	198.626	35.5411	0
1000001436	61	0	199.402	35.8963	0
1000001436	62	0	200.799	36.5666	0
1000001436	63	0	200.8	36.5669	0
1000001436	64	0	201.772	36.534	0
1000001436	65	0	202.289	36.4964	0
1000001436	66	0	202.546	36.4491	0
1000001436	67	0	203.152	36.2548	0
1000001436	68	0	204.6	35.6793	0
1000001436	69	0	205.807	35.0984	0
1000001436	70	0	206.421	34.7383	0
1000001436	71	0	207.115	34.2034	0
1000001436	72	0	208.599	32.8757	0
1000001436	73	0	209.386	32.1659	0
1000001436	74	0	209.659	31.9347	0
1000001436	75	0	210.151	31.5588	0
1000001436	76	0	211.304	30.6559	0
1000001436	77	0	211.689	30.3425	0
1000001436	78	0	211.828	30.256	0
1000001436	79	0	212.412	29.9212	0
1000001436	80	0	212.671	29.7908	0
1000001436	81	0	212.977	29.6495	0
1000001436	82	0	213.635	29.3568	0
1000001436	83	0	213.922	29.243	0
1000001436	84	0	214.054	29.1888	0
1000001436	85	0	215.986	28.3486	0
1000001808	1	0	123.573	95.0652	0
1000001808	2	0	123.979	91.8207	0
1000001808	3	0	124.153	89.9437	0
1000001808	4	0	124.186	88.8197	0
1000001808	5	0	124.045	80.2269	0
1000001808	6	0	123.841	70.4817	0
1000001808	7	0	123.851	70.4571	0
1000001808	8	0	125.323	69.3086	0
1000001808	9	0	126.184	68.7251	0
1000001808	10	0	130.354	66.4838	0
1000001808	11	0	133.436	64.9711	0
1000001808	12	0	137.361	63.345	0
1000001808	13	0	140.771	62.2335	0
1000001808	14	0	144.984	61.1809	0
1000001808	15	0	151.95	59.8051	0
1000001808	16	0	156.707	59.103	0
1000001808	17	0	159.39	58.9522	0
1000001808	18	0	160.252	59.0872	0
1000001808	19	0	164.806	60.7067	0
1000001808	20	0	169.128	62.472	0
1000001808	21	0	172.685	64.0719	0
1000001808	22	0	173.027	64.3097	0
1000001808	23	0	175.452	66.5706	0
1000001808	24	0	176.662	67.7574	0
1000001808	25	0	180.35	71.6864	0
1000001808	26	0	180.69	72.0681	0
1000001808	27	0	182.141	74.0269	0
1000001808	28	0	183.862	76.5876	0
1000001808	29	0	184.463	77.4909	0
1000001808	30	0	186.129	80.2106	0
1000001808	31	0	187.473	82.5018	0
1000001808	32	0	187.636	82.7966	0
1000001808	33	0	188.753	85.028	0
1000001808	34	0	189.559	86.5781	0
1000001808	35	0	190.059	87.4833	0
1000001808	36	0	191.572	90.0542	0
1000001808	37	0	192.894	92.1984	0
1000001808	38	0	194.057	94.0142	0
1000001808	39	0	196.019	96.8434	0
1000001808	40	0	196.866	97.988	0
1000001808	41	0	198.455	100.065	0
1000001808	42	0	199.253	101.128	0
1000001808	43	0	199.777	101.822	0
1000001808	44	0	200.767	103.071	0
1000001808	45	0	202.004	104.735	0
1000001808	46	0	202.456	105.419	0
1000001808	47	0	204.426	108.355	0
1000001808	48	0	205.053	109.294	0
1000001808	49	0	205.353	109.721	0
1000001808	50	0	205.524	109.914	0
1000001808	51	0	206.126	110.507	0
1000001808	52	0	206.974	111.262	0
1000001808	53	0	207.843	112.006	0
1000001808	54	0	208.865	112.854	0
1000001808	55	0	209.575	113.403	0
1000001808	56	0	210.233	113.929	0
1000001808	57	0	210.235	113.933	0
1000001808	58	0	210.267	114.319	0
1000001808	59	0	210.565	117.68	0
1000001808	60	0	210.588	117.975	0
1000001808	61	0	210.649	118.721	0
1000001808	62	0	211.02	122.675	0
1000001808	63	0	211.039	122.939	0
1000001808	64	0	211.077	123.574	0
1000001808	65	0	211.08	123.618	0
1000001808	66	0	211.108	123.937	0
1000001808	67	0	211.148	124.35	0
1000001808	68	0	211.341	126.498	0
1000001808	69	0	211.343	126.618	0
1000001808	70	0	211.224	128.278	0
1000001808	71	0	211.182	128.639	0
1000001808	72	0	211.083	129.298	0
1000001808	73	0	211.049	129.485	0
1000001808	74	0	211.001	129.698	0
1000001808	75	0	211.001	129.698	0
1000001808	76	0	211.068	129.512	0
1000001808	77	0	211.387	128.641	0
1000001808	78	0	211.411	128.582	0
1000001808	79	0	211.528	128.318	0
1000001808	80	0	211.654	128.044	0
1000001808	81	0	212.296	126.848	0
1000001808	82	0	213.059	125.457	0
1000001808	83	0	213.059	125.457	0
1000001808	84	0	213.025	126.148	0
1000001808	85	0	213.021	126.241	0
1000001893	1	0	90.4677	66.5222	0
1000001893	2	0	92.2995	65.3854	0
1000001893	3	0	94.5031	63.9056	0
1000001893	4	0	96.9584	62.4152	0
1000001893	5	0	98.8212	61.1708	0
1000001893	6	0	101.527	59.6362	0
1000001893	7	0	102.056	59.2624	0
1000001893	8	0	102.91	58.6911	0
1000001893	9	0	103.963	58.0557	0
1000001893	10	0	108.751	55.5207	0
1000001893	11	0	111.714	54.0463	0
1000001893	12	0	115.52	52.2061	0
1000001893	13	0	121.095	49.556	0
1000001893	14	0	123.311	48.6883	0
1000001893	15	0	125.03	48.1109	0
1000001893	16	0	129.978	46.9687	0
1000001893	17	0	134.413	46.1834	0
1000001893	18	0	136.005	46.1013	0
1000001893	19	0	138.313	46.3444	0
1000001893	20	0	144.538	47.5981	0
1000001893	21	0	147.656	48.4386	0
1000001893	22	0	150.655	49.4758	0
1000001893	23	0	155.481	51.4318	0
1000001893	24	0	157.909	52.5474	0
1000001893	25	0	159.395	53.2574	0
1000001893	26	0	162.203	54.9517	0
1000001893	27	0	163.864	55.9649	0
1000001893	28	0	165.945	57.4165	0
1000001893	29	0	167.971	58.8457	0
1000001893	30	0	170.947	61.1027	0
1000001893	31	0	171.658	61.6977	0
1000001893	32	0	172.428	62.4672	0
1000001893	33	0	173.854	64.0724	0
1000001893	34	0	175.271	65.6506	0
1000001893	35	0	178.267	68.9801	0
1000001893	36	0	179.468	70.1433	0
1000001893	37	0	181.528	72.0401	0
1000001893	38	0	182.429	72.7391	0
1000001893	39	0	183.695	73.6007	0
1000001893	40	0	185.889	74.9321	0
1000001893	41	0	187.208	75.7414	0
1000001893	42	0	187.673	76.033	0
1000001893	43	0	188.456	76.5294	0
1000001893	44	0	189.841	77.4549	0
1000001893	45	0	191.258	78.3839	0
1000001893	46	0	191.943	78.8459	0
1000001893	47	0	192.406	79.1485	0
1000001893	48	0	194.21	80.3033	0
1000001893	49	0	194.734	80.6165	0
1000001893	50	0	194.816	80.6694	0
1000001893	51	0	194.975	80.7481	0
1000001893	52	0	196.288	81.3331	0
1000001893	53	0	196.75	81.5391	0
1000001893	54	0	197.307	81.8066	0
1000001893	55	0	198.228	82.2144	0
1000001893	56	0	198.341	82.2874	0
1000001893	57	0	199.415	83.1324	0
1000001893	58	0	200.41	83.9219	0
1000001893	59	0	200.731	84.1866	0
1000001893	60	0	201.512	84.9147	0
1000001893	61	0	201.706	85.1398	0
1000001893	62	0	202.135	85.6502	0
1000001893	63	0	202.234	85.79	0
1000001893	64	0	202.276	85.8727	0
1000001893	65	0	202.504	86.4216	0
1000001893	66	0	202.643	86.7605	0
1000001893	67	0	202.672	86.8508	0
1000001893	68	0	203.27	88.8243	0
1000001893	69	0	203.284	88.8998	0
1000001893	70	0	203.294	89.1208	0
1000001893	71	0	203.287	89.2663	0
1000001893	72	0	203.195	90.066	0
1000001893	73	0	203.083	90.95	0
1000001893	74	0	203.083	90.95	0
1000001893	75	0	203.333	90.4302	0
1000001893	76	0	203.791	89.5537	0
1000001893	77	0	203.9	89.3569	0
1000001893	78	0	204.117	89.0489	0
1000001893	79	0	204.403	88.6746	0
1000001893	80	0	205.185	87.619	0
1000001893	81	0	205.185	87.619	0
1000001893	82	0	205.044	87.6136	0
1000001893	83	0	205.044	87.6136	0
1000001893	84	0	205.053	87.5628	0
1000001893	85	0	205.626	84.6461	0
1000001978	1	0	124.689	65.7602	0
1000001978	2	0	127.028	62.8752	0
1000001978	3	0	130.954	58.0608	0
1000001978	4	0	133.266	55.2865	0
1000001978	5	0	138.285	49.074	0
1000001978	6	0	138.286	49.0735	0
1000001978	7	0	142.559	50.1145	0
1000001978	8	0	145.196	50.7919	0
1000001978	9	0	147.877	51.5236	0
1000001978	10	0	153.084	52.9922	0
1000001978	11	0	160.925	55.2948	0
1000001978	12	0	165.748	56.7986	0
1000001978	13	0	168.401	57.6606	0
1000001978	14	0	174.319	59.8178	0
1000001978	15	0	176.734	60.7698	0
1000001978	16	0	177.592	61.1995	0
1000001978	17	0	188.44	67.7539	0
1000001978	18	0	189.237	68.3757	0
1000001978	19	0	190.866	69.8283	0
1000001978	20	0	191.692	70.7164	0
1000001978	21	0	193.648	73.1502	0
1000001978	22	0	194.884	74.8055	0
1000001978	23	0	196.803	77.5694	0
1000001978	24	0	198.52	80.1647	0
1000001978	25	0	200.275	82.8295	0
1000001978	26	0	201.813	85.0768	0
1000001978	27	0	202.379	85.8717	0
1000001978	28	0	203.764	87.6039	0
1000001978	29	0	204.998	89.0176	0
1000001978	30	0	205.394	89.4382	0
1000001978	31	0	206.709	90.5414	0
1000001978	32	0	207.635	91.238	0
1000001978	33	0	209.692	92.6317	0
1000001978	34	0	210.266	92.9579	0
1000001978	35	0	211.985	93.7969	0
1000001978	36	0	213.153	94.2684	0
1000001978	37	0	214.839	94.8395	0
1000001978	38	0	216.521	95.3827	0
1000001978	39	0	217.796	95.8268	0
1000001978	40	0	218.718	96.1788	0
1000001978	41	0	220.055	96.768	0
1000001978	42	0	221.356	97.4289	0
1000001978	43	0	221.867	97.7564	0
1000001978	44	0	224.197	99.5197	0
1000001978	45	0	226.237	101.091	0
1000001978	46	0	226.719	101.45	0
1000001978	47	0	227.459	101.928	0
1000001978	48	0	229.224	102.975	0
1000001978	49	0	229.537	103.149	0
1000001978	50	0	230.212	103.47	0
1000001978	51	0	230.975	103.815	0
1000001978	52	0	231.114	103.889	0
1000001978	53	0	231.5	104.135	0
1000001978	54	0	231.708	104.295	0
1000001978	55	0	231.786	104.393	0
1000001978	56	0	232.422	105.445	0
1000001978	57	0	232.483	105.611	0
1000001978	58	0	233.142	109.229	0
1000001978	59	0	233.407	110.803	0
1000001978	60	0	233.407	110.803	0
1000001978	61	0	233.439	110.773	0
1000001978	62	0	233.558	110.666	0
1000001978	63	0	233.558	110.666	0
1000001978	64	0	233.521	109.815	0
1000001978	65	0	233.521	109.815	0
1000001978	66	0	233.476	110.828	0
1000001978	67	0	233.468	110.947	0
1000001978	68	0	233.391	111.646	0
1000001978	69	0	233.353	111.869	0
1000001978	70	0	232.886	113.812	0
1000001978	71	0	232.747	114.353	0
1000001978	72	0	232.44	115.477	0
1000001978	73	0	232.44	115.477	0
1000001978	74	0	232.448	115.316	0
1000001978	75	0	232.529	113.893	0
1000001978	76	0	232.624	112.426	0
1000001978	77	0	232.673	111.913	0
1000001978	78	0	232.809	110.829	0
1000001978	79	0	232.832	110.72	0
1000001978	80	0	232.879	110.571	0
1000001978	81	0	233.16	109.844	0
1000001978	82	0	233.216	109.693	0
1000001978	83	0	233.386	109.248	0
1000001978	84	0	233.388	109.242	0
1000001978	85	0	233.522	108.691	0
1000002063	1	0	149.657	54.5895	0
1000002063	2	0	152.294	54.1329	0
1000002063	3	0	153.901	53.9135	0
1000002063	4	0	161.72	53.1582	0
1000002063	5	0	164.585	53.0519	0
1000002063	6	0	165.554	53.218	0
1000002063	7	0	168.535	54.3686	0
1000002063	8	0	170.92	55.5922	0
1000002063	9	0	177.293	59.567	0
1000002063	10	0	187.267	65.9449	0
1000002063	11	0	188.626	66.8416	0
1000002063	12	0	189.631	67.4332	0
1000002063	13	0	193.935	69.8162	0
1000002063	14	0	196.006	70.9223	0
1000002063	15	0	196.016	70.9215	0
1000002063	16	0	196.67	70.3799	0
1000002063	17	0	202.941	64.7907	0
1000002063	18	0	207.64	60.5662	0
1000002063	19	0	208.724	59.7459	0
1000002063	20	0	212.148	57.5288	0
1000002063	21	0	212.613	57.3375	0
1000002063	22	0	213.553	57.1934	0
1000002063	23	0	217.144	56.968	0
1000002063	24	0	218.094	56.927	0
1000002063	25	0	219.848	56.8782	0
1000002063	26	0	221.547	56.8546	0
1000002063	27	0	223.18	56.8776	0
1000002063	28	0	223.645	56.9304	0
1000002063	29	0	224.086	57.0567	0
1000002063	30	0	225.311	57.5434	0
1000002063	31	0	227.22	58.3396	0
1000002063	32	0	228.218	58.7036	0
1000002063	33	0	230.792	59.545	0
1000002063	34	0	231.392	59.6472	0
1000002063	35	0	233.636	59.6488	0
1000002063	36	0	236.945	59.462	0
1000002063	37	0	240.537	59.1489	0
1000002063	38	0	244.972	58.6997	0
1000002063	39	0	246.496	58.5547	0
1000002063	40	0	248.159	58.4374	0
1000002063	41	0	249.523	58.3793	0
1000002063	42	0	251.153	58.3476	0
1000002063	43	0	253.399	58.3261	0
1000002063	44	0	256.4	58.288	0
1000002063	45	0	259.073	58.2143	0
1000002063	46	0	261.407	58.094	0
1000002063	47	0	264.128	57.8951	0
1000002063	48	0	264.508	57.8434	0
1000002063	49	0	266.44	57.4884	0
1000002063	50	0	266.527	57.4899	0
1000002063	51	0	267.969	57.8186	0
1000002063	52	0	269.307	58.1812	0
1000002063	53	0	269.622	58.3092	0
1000002063	54	0	269.894	58.4834	0
1000002063	55	0	270.775	59.2679	0
1000002063	56	0	271.322	59.8235	0
1000002063	57	0	271.898	60.4943	0
1000002063	58	0	272.592	61.3262	0
1000002063	59	0	272.855	61.7098	0
1000002063	60	0	273.622	62.8315	0
1000002063	61	0	273.648	62.8654	0
1000002063	62	0	273.69	62.9097	0
1000002063	63	0	273.831	63.047	0
1000002063	64	0	274.402	63.623	0
1000002063	65	0	274.42	63.6355	0
1000002063	66	0	274.507	63.6762	0
1000002063	67	0	274.797	63.8077	0
1000002063	68	0	275.195	64.0067	0
1000002063	69	0	276.288	64.5131	0
1000002063	70	0	276.288	64.513	0
1000002063	71	0	275.837	63.5639	0
1000002063	72	0	275.394	62.5465	0
1000002063	73	0	275.394	62.5465	0
1000002063	74	0	276.258	61.1622	0
1000002063	75	0	276.49	60.8007	0
1000002063	76	0	277.37	59.4303	0
1000002063	77	0	277.37	59.4303	0
1000002063	78	0	277.322	60.0214	0
1000002063	79	0	277.322	60.0214	0
1000002063	80	0	277.533	59.5337	0
1000002063	81	0	277.691	59.1733	0
1000002063	82	0	278.203	57.8923	0
1000002063	83	0	278.209	57.8598	0
1000002063	84	0	278.191	57.7998	0
1000002063	85	0	278.054	57.5218	0
1000002149	1	0	179.424	62.1735	0
1000002149	2	0	183.629	65.1758	0
1000002149	3	0	188.753	69.061	0
1000002149	4	0	193.823	73.077	0
1000002149	5	0	193.903	73.2061	0
1000002149	6	0	194.819	77.0913	0
1000002149	7	0	194.966	77.8749	0
1000002149	8	0	195.637	81.8589	0
1000002149	9	0	195.699	82.0564	0
1000002149	10	0	196.529	83.7221	0
1000002149	11	0	196.529	83.7221	0
1000002149	12	0	199.289	79.8885	0
1000002149	13	0	206.729	69.359	0
1000002149	14	0	209.996	65.0097	0
1000002149	15	0	211.732	62.8244	0
1000002149	16	0	214.282	60.3788	0
1000002149	17	0	221.448	54.2512	0
1000002149	18	0	224.321	51.9847	0
1000002149	19	0	227.466	49.779	0
1000002149	20	0	230.509	47.7692	0
1000002149	21	0	230.509	47.7692	0
1000002149	22	0	230.431	48.5026	0
1000002149	23	0	229.626	56.624	0
1000002149	24	0	229.025	63.3952	0
1000002149	25	0	228.627	68.6531	0
1000002149	26	0	228.372	73.4586	0
1000002149	27	0	228.351	75.7466	0
1000002149	28	0	228.457	78.5	0
1000002149	29	0	228.594	80.3126	0
1000002149	30	0	228.677	81.1156	0
1000002149	31	0	228.677	81.1157	0
1000002149	32	0	231.436	79.7585	0
1000002149	33	0	236.469	77.333	0
1000002149	34	0	243.305	74.0251	0
1000002149	35	0	245.444	73.0509	0
1000002149	36	0	246.877	72.5164	0
1000002149	37	0	257.571	69.0431	0
1000002149	38	0	263.645	67.1507	0
1000002149	39	0	266.868	66.317	0
1000002149	40	0	275.786	64.489	0
1000002149	41	0	278.727	64.0553	0
1000002149	42	0	280.601	63.9507	0
1000002149	43	0	282.681	64.069	0
1000002149	44	0	284.834	64.4138	0
1000002149	45	0	288.843	65.3469	0
1000002149	46	0	291.594	66.1674	0
1000002149	47	0	293.211	66.8089	0
1000002149	48	0	295.788	68.0327	0
1000002149	49	0	296.29	68.3575	0
1000002149	50	0	298.227	70.0362	0
1000002149	51	0	299.12	70.8888	0
1000002149	52	0	300.155	72.0491	0
1000002149	53	0	300.708	72.6951	0
1000002149	54	0	301.021	73.1236	0
1000002149	55	0	301.234	73.454	0
1000002149	56	0	301.47	73.8879	0
1000002149	57	0	301.719	74.4075	0
1000002149	58	0	302.355	75.8372	0
1000002149	59	0	303.388	78.3029	0
1000002149	60	0	303.684	79.0966	0
1000002149	61	0	303.836	79.4844	0
1000002149	62	0	304.156	80.4403	0
1000002149	63	0	304.298	80.8074	0
1000002149	64	0	304.791	82.196	0
1000002149	65	0	305.27	83.4991	0
1000002149	66	0	305.498	83.9262	0
1000002149	67	0	306.246	85.1703	0
1000002149	68	0	306.526	85.4967	0
1000002149	69	0	307.404	86.4131	0
1000002149	70	0	308.24	87.3134	0
1000002149	71	0	308.492	87.5383	0
1000002149	72	0	308.734	87.757	0
1000002149	73	0	309.644	88.5855	0
1000002149	74	0	309.798	88.7159	0
1000002149	75	0	309.798	88.7159	0
1000002149	76	0	310.155	87.3092	0
1000002149	77	0	310.218	87.045	0
1000002149	78	0	310.265	86.792	0
1000002149	79	0	310.463	85.4676	0
1000002149	80	0	310.521	84.9628	0
1000002149	81	0	310.52	84.7646	0
1000002149	82	0	310.401	83.4902	0
1000002149	83	0	310.341	83.0595	0
1000002149	84	0	310.324	83.009	0
1000002149	85	0	310.22	82.8049	0
1000002234	1	0	202.519	55.4324	0
1000002234	2	0	204.352	54.0302	0
1000002234	3	0	206.64	52.2503	0
1000002234	4	0	206.738	52.1285	0
1000002234	5	0	209.524	46.8205	0
1000002234	6	0	211.326	43.3999	0
1000002234	7	0	212.741	41.1384	0
1000002234	8	0	213.722	40.0314	0
1000002234	9	0	216.715	37.682	0
1000002234	10	0	220.72	34.9374	0
1000002234	11	0	224.421	32.8121	0
1000002234	12	0	226.205	32.1078	0
1000002234	13	0	237.211	29.054	0
1000002234	14	0	241.426	28.1818	0
1000002234	15	0	244.982	27.8478	0
1000002234	16	0	250.637	27.8866	0
1000002234	17	0	252.346	28.1819	0
1000002234	18	0	256.958	29.6985	0
1000002234	19	0	259.922	31.0543	0
1000002234	20	0	266.232	34.5719	0
1000002234	21	0	269.399	36.4559	0
1000002234	22	0	271.76	38.0252	0
1000002234	23	0	274.216	39.7072	0
1000002234	24	0	276.194	41.0475	0
1000002234	25	0	277.28	41.7954	0
1000002234	26	0	278.766	42.8397	0
1000002234	27	0	279.623	43.4865	0
1000002234	28	0	281.226	44.7916	0
1000002234	29	0	282.107	45.5579	0
1000002234	30	0	287.564	50.5509	0
1000002234	31	0	289.913	52.7636	0
1000002234	32	0	295.476	58.3475	0
1000002234	33	0	298.738	61.6413	0
1000002234	34	0	301.284	64.1668	0
1000002234	35	0	302.035	64.7534	0
1000002234	36	0	303.029	65.3783	0
1000002234	37	0	306.277	67.2588	0
1000002234	38	0	307.706	68.0025	0
1000002234	39	0	309.785	69.021	0
1000002234	40	0	311.499	69.7517	0
1000002234	41	0	313.328	70.5459	0
1000002234	42	0	314.721	71.1505	0
1000002234	43	0	319.157	73.1417	0
1000002234	44	0	322.521	74.6624	0
1000002234	45	0	326.263	76.4228	0
1000002234	46	0	328.416	77.5165	0
1000002234	47	0	329.714	78.1769	0
1000002234	48	0	330.091	78.3862	0
1000002234	49	0	331.199	79.0381	0
1000002234	50	0	332.705	80.0411	0
1000002234	51	0	333.767	80.8043	0
1000002234	52	0	334.798	81.5889	0
1000002234	53	0	335.918	82.4487	0
1000002234	54	0	337.464	83.7722	0
1000002234	55	0	338.012	84.285	0
1000002234	56	0	339.127	85.4211	0
1000002234	57	0	339.692	86.0701	0
1000002234	58	0	340.09	86.5573	0
1000002234	59	0	341.701	88.7165	0
1000002234	60	0	342.077	89.2114	0
1000002234	61	0	342.497	89.7846	0
1000002234	62	0	343.084	90.6218	0
1000002234	63	0	343.473	91.1127	0
1000002234	64	0	343.964	91.8142	0
1000002234	65	0	344.006	91.8724	0
1000002234	66	0	344.766	92.648	0
1000002234	67	0	344.767	92.6488	0
1000002234	68	0	344.752	92.7975	0
1000002234	69	0	344.571	94.4225	0
1000002234	70	0	344.488	95.0689	0
1000002234	71	0	344.457	95.2182	0
1000002234	72	0	344.341	95.6391	0
1000002234	73	0	344.219	96.0576	0
1000002234	74	0	344.219	96.0576	0
1000002234	75	0	344.536	95.6439	0
1000002234	76	0	344.716	95.4176	0
1000002234	77	0	344.94	95.0935	0
1000002234	78	0	344.97	95.0522	0
1000002234	79	0	346.185	92.6152	0
1000002234	80	0	346.241	92.4786	0
1000002234	81	0	346.296	92.3677	0
1000002234	82	0	347.42	89.167	0
1000002234	83	0	347.467	89.063	0
1000002234	84	0	347.467	89.063	0
1000002234	85	0	346.665	89.4165	0
1000002321	1	0	221.48	44.2323	0
1000002321	2	0	227.45	39.7169	0
1000002321	3	0	230.861	37.3384	0
1000002321	4	0	233.677	35.6132	0
1000002321	5	0	236.156	34.2702	0
1000002321	6	0	236.304	34.2686	0
1000002321	7	0	240.726	36.3307	0
1000002321	8	0	242.983	37.4944	0
1000002321	9	0	246.064	39.2861	0
1000002321	10	0	249.381	41.3252	0
1000002321	11	0	252.935	43.6196	0
1000002321	12	0	256.042	45.4697	0
1000002321	13	0	258.594	46.9489	0
1000002321	14	0	266.324	51.313	0
1000002321	15	0	268.981	52.6797	0
1000002321	16	0	271.344	53.7562	0
1000002321	17	0	277.111	56.1333	0
1000002321	18	0	278.258	56.5636	0
1000002321	19	0	282.377	58.0159	0
1000002321	20	0	286.234	59.2673	0
1000002321	21	0	289.736	60.252	0
1000002321	22	0	292.36	60.8357	0
1000002321	23	0	295.316	61.2585	0
1000002321	24	0	298.514	61.4785	0
1000002321	25	0	300.301	61.4321	0
1000002321	26	0	304.111	61.0575	0
1000002321	27	0	307.529	60.6083	0
1000002321	28	0	309.093	60.3696	0
1000002321	29	0	311.165	60.0597	0
1000002321	30	0	314.146	59.6013	0
1000002321	31	0	315.476	59.4074	0
1000002321	32	0	319.187	58.8508	0
1000002321	33	0	320.388	58.6313	0
1000002321	34	0	321.139	58.4321	0
1000002321	35	0	323.941	57.4144	0
1000002321	36	0	326.797	56.3194	0
1000002321	37	0	329.209	55.3105	0
1000002321	38	0	331.685	54.252	0
1000002321	39	0	333.231	53.5764	0
1000002321	40	0	336.031	52.3418	0
1000002321	41	0	341.475	49.9359	0
1000002321	42	0	342.726	49.4398	0
1000002321	43	0	344.917	48.6472	0
1000002321	44	0	349.167	46.9889	0
1000002321	45	0	352.388	45.7388	0
1000002321	46	0	354.064	44.9336	0
1000002321	47	0	355.269	44.3517	0
1000002321	48	0	355.487	44.1686	0
1000002321	49	0	357.581	41.9381	0
1000002321	50	0	357.789	41.6651	0
1000002321	51	0	358.233	41.0136	0
1000002321	52	0	358.401	40.7185	0
1000002321	53	0	359.269	38.8321	0
1000002321	54	0	359.58	38.1527	0
1000002321	55	0	359.791	37.7524	0
1000002321	56	0	360.027	37.4204	0
1000002321	57	0	360.16	37.2879	0
1000002321	58	0	360.279	37.22	0
1000002321	59	0	362.004	36.5768	0
1000002321	60	0	362.77	36.3004	0
1000002321	61	0	362.773	36.3004	0
1000002321	62	0	363.453	36.6936	0
1000002321	63	0	363.453	36.6936	0
1000002321	64	0	363.254	36.0616	0
1000002321	65	0	363.254	36.0616	0
1000002321	66	0	362.451	36.1086	0
1000002321	67	0	361.435	36.1575	0
1000002321	68	0	361.395	36.1493	0
1000002321	69	0	360.066	35.334	0
1000002321	70	0	359.88	35.2027	0
1000002321	71	0	359.55	34.9083	0
1000002321	72	0	359.119	34.4802	0
1000002321	73	0	357.896	33.2792	0
1000002321	74	0	357.896	33.279	0
1000002321	75	0	357.86	33.19	0
1000002321	76	0	357.658	32.6849	0
1000002321	77	0	357.463	32.196	0
1000002321	78	0	357.43	32.107	0
1000002321	79	0	357.337	31.7965	0
1000002321	80	0	357.335	31.7639	0
1000002321	81	0	357.345	31.7411	0
1000002321	82	0	357.591	31.435	0
1000002321	83	0	357.591	31.435	0
1000002321	84	0	357.362	31.0565	0
1000002321	85	0	356.95	30.2564	0
1000002406	1	0	320.526	56.5136	0
1000002406	2	0	323.271	54.69	0
1000002406	3	0	326.906	52.4397	0
1000002406	4	0	328.67	51.4116	0
1000002406	5	0	329.091	51.2309	0
1000002406	6	0	330.958	50.5729	0
1000002406	7	0	331.013	50.5545	0
1000002406	8	0	334.998	48.8558	0
1000002406	9	0	338.741	47.3929	0
1000002406	10	0	342.334	46.0682	0
1000002406	11	0	345.856	45.0038	0
1000002406	12	0	351.195	43.4937	0
1000002406	13	0	355.716	42.3374	0
1000002406	14	0	359.066	41.5903	0
1000002406	15	0	363.698	40.6613	0
1000002406	16	0	366.308	40.2121	0
1000002406	17	0	371.391	39.4584	0
1000002406	18	0	372.29	39.375	0
1000002406	19	0	374.416	39.3504	0
1000002406	20	0	379.305	39.4865	0
1000002406	21	0	380.638	39.6057	0
1000002406	22	0	382.96	40.0406	0
1000002406	23	0	384.268	40.4058	0
1000002406	24	0	385.912	41.1483	0
1000002406	25	0	388.459	42.5137	0
1000002406	26	0	391.443	44.4497	0
1000002406	27	0	392.011	44.9359	0
1000002406	28	0	393.211	46.5133	0
1000002406	29	0	396.704	51.8771	0
1000002406	30	0	398.43	54.3237	0
1000002406	31	0	399.475	55.9683	0
1000002406	32	0	401.318	59.3049	0
1000002406	33	0	404.705	65.5601	0
1000002406	34	0	406.104	69.0737	0
1000002406	35	0	407.695	72.5907	0
1000002406	36	0	410.057	77.4163	0
1000002406	37	0	412.141	81.328	0
1000002406	38	0	413.374	83.5793	0
1000002406	39	0	415.15	86.8997	0
1000002406	40	0	416.147	88.4805	0
1000002406	41	0	417.784	90.9528	0
1000002406	42	0	420.625	95.305	0
1000002406	43	0	422.072	97.3025	0
1000002406	44	0	425.806	104.284	0
1000002406	45	0	428.494	109.167	0
1000002406	46	0	430.533	112.369	0
1000002406	47	0	431.758	114.294	0
1000002406	48	0	433.914	117.835	0
1000002406	49	0	434.303	118.487	0
1000002406	50	0	435.601	120.426	0
1000002406	51	0	437.343	123.269	0
1000002406	52	0	438.865	125.664	0
1000002406	53	0	439.518	126.763	0
1000002406	54	0	440.331	128.127	0
1000002406	55	0	441.071	129.412	0
1000002406	56	0	441.172	129.644	0
1000002406	57	0	442.331	133.955	0
1000002406	58	0	443.288	137.188	0
1000002406	59	0	445.157	144.667	0
1000002406	60	0	445.723	146.645	0
1000002406	61	0	446.074	147.836	0
1000002406	62	0	447.716	153.488	0
1000002406	63	0	447.869	153.905	0
1000002406	64	0	448.174	154.653	0
1000002406	65	0	449.334	157.38	0
1000002406	66	0	449.473	157.8	0
1000002406	67	0	449.493	157.999	0
1000002406	68	0	449.213	163.056	0
1000002406	69	0	448.682	178.609	0
1000002406	70	0	448.261	177.09	0
1000002406	71	0	448.203	177.626	0
1000002406	72	0	447.732	180.972	0
1000002406	73	0	447.732	180.972	0
1000002406	74	0	447.876	180.404	0
1000002406	75	0	450.053	178.504	0
1000002406	76	0	452.365	162.066	0
1000002406	77	0	452.441	161.76	0
1000002406	78	0	452.59	161.168	0
1000002406	79	0	455.317	148.687	0
1000002406	80	0	455.476	148.079	0
1000002406	81	0	455.821	146.704	0
1000002406	82	0	457.38	140.935	0
1000002406	83	0	457.444	140.637	0
1000002406	84	0	457.508	140.157	0
1000002406	85	0	457.688	138.368	0
1000002491	1	0	289.804	33.1328	0
1000002491	2	0	293.626	34.5455	0
1000002491	3	0	293.828	34.6737	0
1000002491	4	0	294.146	35.0484	0
1000002491	5	0	301.104	44.7069	0
1000002491	6	0	303.405	47.39	0
1000002491	7	0	303.508	47.4355	0
1000002491	8	0	306.152	47.1097	0
1000002491	9	0	309.435	46.4847	0
1000002491	10	0	314.944	45.1185	0
1000002491	11	0	316.854	44.4382	0
1000002491	12	0	322.55	41.9964	0
1000002491	13	0	328.845	39.1331	0
1000002491	14	0	332.423	37.4533	0
1000002491	15	0	336.409	35.5414	0
1000002491	16	0	338.233	34.6589	0
1000002491	17	0	340.143	33.7777	0
1000002491	18	0	342.567	32.7581	0
1000002491	19	0	347.387	30.9395	0
1000002491	20	0	350.953	29.6769	0
1000002491	21	0	356.987	27.7247	0
1000002491	22	0	360.347	26.771	0
1000002491	23	0	361.028	26.676	0
1000002491	24	0	362.553	26.7591	0
1000002491	25	0	365.716	27.1876	0
1000002491	26	0	370.333	27.9722	0
1000002491	27	0	371.652	28.1721	0
1000002491	28	0	373.303	28.429	0
1000002491	29	0	376.634	28.8928	0
1000002491	30	0	377.781	29.0013	0
1000002491	31	0	382.32	29.2571	0
1000002491	32	0	385.734	29.391	0
1000002491	33	0	387.457	29.4232	0
1000002491	34	0	388.963	29.4163	0
1000002491	35	0	390.362	29.3851	0
1000002491	36	0	393.175	29.3196	0
1000002491	37	0	395.946	29.2744	0
1000002491	38	0	398.816	29.2821	0
1000002491	39	0	401.356	29.355	0
1000002491	40	0	404.527	29.5286	0
1000002491	41	0	407.672	29.8299	0
1000002491	42	0	414.206	30.4773	0
1000002491	43	0	421.048	31.2608	0
1000002491	44	0	425.112	31.9085	0
1000002491	45	0	426.663	32.2415	0
1000002491	46	0	427.689	32.5262	0
[truncated: 3,180 more rows]

## Sheet: calc
ID	x	y	vector x	vector y	Angle to X	Betrag
1000000072	278.407	-59.5621	1.13677	-1.59532	-54.5277	54.5277							1	1000000072	13.3971
1000000072	279.544	-61.1575	1.24216	-1.60415	-52.248	52.248	Zeilenbeschriftungen	Anzahl von Angle to X					86	1000000158	17.8667
1000000072	280.786	-62.7616	1.23739	-1.41066	-48.7437	48.7437	-180--170	5	-180--170	5			171	1000000243	30.0869
1000000072	282.023	-64.1723	0.0521845	-0.0176119	-18.6492	18.6492	-170--160	5	-170--160	5			256	1000000497	24.4497
1000000072	282.075	-64.1899	1.47449	0.268697	10.3277	10.3277	-160--150	8	-160--150	8			341	1000000582	28.3009
1000000072	283.55	-63.9212	3.19434	0.684688	12.098	12.098	-150--140	10	-150--140	10			426	1000000667	30.1145
1000000072	286.744	-63.2365	4.01081	0.915138	12.853	12.853	-140--130	15	-140--130	15			511	1000000753	21.7922
1000000072	290.755	-62.3214	4.74751	1.09245	12.9588	12.9588	-130--120	18	-130--120	18			596	1000000838	20.5626
1000000072	295.503	-61.2289	2.54163	0.527563	11.7263	11.7263	-120--110	28	-120--110	28			681	1000000923	22.0016
1000000072	298.044	-60.7014	4.36663	0.731213	9.50625	9.50625	-110--100	30	-110--100	30			766	1000001008	18.738
1000000072	302.411	-59.9701	3.86762	0.498971	7.35125	7.35125	-100--90	46	-100--90	46			851	1000001093	29.5328
1000000072	306.278	-59.4712	5.08915	0.52012	5.83546	5.83546	-90--80	60	-90--80	60			936	1000001178	18.6998
1000000072	311.368	-58.951	4.10796	0.357988	4.98045	4.98045	-80--70	84	-80--70	84			1021	1000001263	37.6031
1000000072	315.476	-58.5931	5.40834	0.421023	4.45132	4.45132	-70--60	107	-70--60	107			1106	1000001348	23.8073
1000000072	320.884	-58.172	4.52753	0.360714	4.5552	4.5552	-60--50	125	-60--50	125			1191	1000001436	19.3107
1000000072	325.411	-57.8113	2.45019	0.251781	5.8671	5.8671	-50--40	102	-50--40	102			1276	1000001808	58.5046
1000000072	327.862	-57.5595	4.01328	0.50576	7.18264	7.18264	-40--30	155	-40--30	155			1361	1000001893	34.2356
1000000072	331.875	-57.0538	4.52657	0.663747	8.34204	8.34204	-30--20	228	-30--20	228	5119		1446	1000001978	48.8914
1000000072	336.401	-56.39	4.39952	0.723499	9.33869	9.33869	-20--10	464	-20--10	464			1531	1000002063	25.1155
1000000072	340.801	-55.6665	0.379066	0.0881628	13.093	13.093	-10-0	482	-10-0	482			1616	1000002149	53.8167
1000000072	341.18	-55.5784	2.68077	0.725336	15.14	15.14	0-10	617	0-10	617			1701	1000002234	40.5633
1000000072	343.861	-54.853	3.42287	0.97768	15.941	15.941	10-20	669	10-20	669			1786	1000002321	29.5671
1000000072	347.284	-53.8754	0.745759	0.194329	14.6053	14.6053	20-30	580	20-30	580			1871	1000002406	59.2109
1000000072	348.029	-53.681	1.5668	0.472062	16.7671	16.7671	30-40	433	30-40	433			1956	1000002491	24.5969
1000000072	349.596	-53.209	1.26751	0.3741	16.4437	16.4437	40-50	209	40-50	209			2041	1000002576	36.3039
1000000072	350.864	-52.8349	0.492568	0.108751	12.4502	12.4502	50-60	192	50-60	192			2126	1000002661	30.886
1000000072	351.356	-52.7261	2.08649	0.32906	8.96226	8.96226	60-70	134	60-70	134			2211	1000002746	42.5726
1000000072	353.443	-52.3971	3.31162	0.461408	7.93195	7.93195	70-80	81	70-80	81			2296	1000002831	33.3486
1000000072	356.754	-51.9356	0.831008	0.0783726	5.38765	5.38765	80-90	65	80-90	65			2381	1000002916	63.2492
1000000072	357.585	-51.8573	0.516343	-0.00284942	-0.316181	0.316181	90-100	66	90-100	66			2466	1000003001	44.0488
1000000072	358.102	-51.8601	1.11288	-0.106649	-5.474	5.474	100-110	23	100-110	23			2551	1000003169	14.0486
1000000072	359.215	-51.9668	0.350477	-0.0816548	-13.1149	13.1149	110-120	28	110-120	28			2636	1000003254	13.8896
1000000072	359.565	-52.0484	2.02215	-0.698344	-19.0522	19.0522	120-130	18	120-130	18			2721	1000003256	24.3732
1000000072	361.587	-52.7468	0.836849	-0.305224	-20.0384	20.0384	130-140	13	130-140	13			2806	1000003343	12.211
1000000072	362.424	-53.052	1.09846	-0.51594	-25.1591	25.1591	140-150	7	140-150	7			2891	1000003429	24.9017
1000000072	363.523	-53.5679	3.3001	-1.69657	-27.2076	27.2076	150-160	4	150-160	4			2976	1000003514	12.319
1000000072	366.823	-55.2645	3.0967	-1.63469	-27.8287	27.8287	160-170	2	160-170	2			3061	1000003600	30.2428
1000000072	369.919	-56.8992	1.2131	-0.563295	-24.9074	24.9074	170-180	6	170-180	6			3146	1000003686	23.1779
1000000072	371.133	-57.4625	1.134	-0.596929	-27.762	27.762	Gesamtergebnis	5119	Gesamtergebnis	5119			3231	1000003771	23.9268
1000000072	372.267	-58.0594	0.421483	-0.202776	-25.6922	25.6922			0	0			3316	1000003886	24.555
1000000072	372.688	-58.2622	2.89259	-1.4702	-26.9426	26.9426			0	0			3401	1000003971	28.0229
1000000072	375.581	-59.7324	2.04142	-0.992406	-25.9261	25.9261			0	0			3486	1000004056	15.5486
1000000072	377.622	-60.7248	4.13872	-1.93647	-25.0745	25.0745			0	0			3571	1000004142	18.8759
1000000072	381.761	-62.6613	2.19729	-0.827368	-20.6334	20.6334			0	0			3656	1000004281	12.6969
1000000072	383.958	-63.4886	2.49062	-0.923665	-20.3477	20.3477			0	0			3741	1000004366	15.0228
1000000072	386.449	-64.4123	2.62628	-0.859779	-18.1271	18.1271			0	0			3826	1000004452	30.6486
1000000072	389.075	-65.2721	1.23386	-0.389822	-17.5332	17.5332			0	0			3911	1000004537	22.1774
1000000072	390.309	-65.6619	2.34418	-0.556931	-13.3646	13.3646			0	0			3996	1000004622	17.5869
1000000072	392.653	-66.2188	2.1117	-0.504233	-13.4297	13.4297			0	0			4081	1000004707	22.1764
1000000072	394.765	-66.7231	3.5841	-0.6573	-10.3922	10.3922			0	0			4166	1000004792	20.4439
1000000072	398.349	-67.3804	6.31851	-1.04032	-9.34968	9.34968			0	0			4251	1000004878	14.6274
1000000072	404.667	-68.4207	2.30952	-0.395812	-9.72503	9.72503			0	0			4336	1000004964	19.7691
1000000072	406.977	-68.8165	1.41511	-0.149834	-6.04404	6.04404			0	0			4421	1000005049	15.5462
1000000072	408.392	-68.9663	1.82245	-0.0972411	-3.05425	3.05425			0	0			4506	1000005135	17.6622
1000000072	410.214	-69.0636	3.39324	-0.0604477	-1.02057	1.02057			0	0			4591	1000005220	16.395
1000000072	413.608	-69.124	2.98119	0.00621183	0.119386	0.119386			0	0			4676	1000005305	17.5911
1000000072	416.589	-69.1178	1.301	0.0392652	1.7287	1.7287			0	0			4761	1000005390	10.8639
1000000072	417.89	-69.0786	2.64712	0.147476	3.18876	3.18876			0	0			4846	1000005475	12.8821
1000000072	420.537	-68.9311	2.00321	0.129691	3.70424	3.70424			0	0			4931	1000005606	15.2346
1000000072	422.54	-68.8014	0.78525	0.0975041	7.07815	7.07815			0	0			5016	1000005691	28.7357
1000000072	423.325	-68.7039	1.39508	0.170398	6.96372	6.96372			0	0			5101	1000005776	19.6898
1000000072	424.72	-68.5335	0.658673	0.0826759	7.15428	7.15428			0	0			5186	#NUM!	#NUM!
1000000072	425.379	-68.4508	1.18001	0.167903	8.09827	8.09827			0	0			5271	#NUM!	#NUM!
1000000072	426.559	-68.2829	1.05565	0.138265	7.46193	7.46193			0	0			5356	#NUM!	#NUM!
1000000072	427.615	-68.1446	0.902627	0.0953092	6.02758	6.02758			0	0			5441	#NUM!	#NUM!
1000000072	428.517	-68.0493	0.753663	0.0726195	5.50377	5.50377			0	0			5526	#NUM!	#NUM!
1000000072	429.271	-67.9767	5.56684e-08	8.05647e-09	8.23483	8.23483			0	0			5611	#NUM!	#NUM!
1000000072	429.271	-67.9767	-2.18046	-2.27113	-133.833	133.833			0	0			5696	#NUM!	#NUM!
1000000072	427.091	-70.2478	-1.04159	-1.19526	-131.07	131.07			0	0			5781	#NUM!	#NUM!
1000000072	426.049	-71.4431	-0.000266317	-0.000287542	-132.805	132.805			0	0			5866	#NUM!	#NUM!
1000000072	426.049	-71.4434	-0.0184986	0.164716	96.4078	96.4078							5951	#NUM!	#NUM!
1000000072	426.03	-71.2787	-0.0174065	0.084798	101.6	101.6							6036	#NUM!	#NUM!
1000000072	426.013	-71.1939	-0.0282718	0.0776635	110.003	110.003							6121	#NUM!	#NUM!
1000000072	425.985	-71.1162	-0.0428945	0.0808353	117.952	117.952							6206	#NUM!	#NUM!
1000000072	425.942	-71.0354	-0.21725	0.243301	131.762	131.762							6291	#NUM!	#NUM!
1000000072	425.724	-70.7921	-0.0701194	0.089392	128.111	128.111							6376	#NUM!	#NUM!
1000000072	425.654	-70.7027	-0.121858	0.131516	132.817	132.817							6461	#NUM!	#NUM!
1000000072	425.532	-70.5712	-0.599082	0.490007	140.719	140.719							6546	#NUM!	#NUM!
1000000072	424.933	-70.0812	-0.0378012	0.0564726	123.797	123.797							6631	#NUM!	#NUM!
1000000072	424.896	-70.0247	-0.612212	1.17965	117.428	117.428							6716	#NUM!	#NUM!
1000000072	424.283	-68.845	-0.257479	0.553402	114.951	114.951							6801	#NUM!	#NUM!
1000000072	424.026	-68.2916	-0.00826076	0.0346065	103.426	103.426							6886	#NUM!	#NUM!
1000000072	424.018	-68.257	-0.0362767	0.540343	93.8409	93.8409							6971	#NUM!	#NUM!
1000000072	423.981	-67.7167	ENDE	ENDE	300	300							7056	#NUM!	#NUM!
1000000158	256.334	-60.3255	-0.0994014	1.23417	94.6047	94.6047							7141	#NUM!	#NUM!
1000000158	256.234	-59.0913	-9.50479e-10	1.23494e-08	94.4011	94.4011							7226	#NUM!	#NUM!
1000000158	256.234	-59.0913	-0.901518	-0.973557	-132.8	132.8							7311	#NUM!	#NUM!
1000000158	255.333	-60.0649	-1.71908	-1.89369	-132.233	132.233							7396	#NUM!	#NUM!
1000000158	253.614	-61.9586	-2.27126	-2.59868	-131.154	131.154							7481	#NUM!	#NUM!
1000000158	251.343	-64.5573	-7.28275e-09	-8.94464e-09	-129.153	129.153							7566	#NUM!	#NUM!
1000000158	251.343	-64.5573	0.996515	0.0214892	1.23535	1.23535							7651	#NUM!	#NUM!
1000000158	252.339	-64.5358	9.27019	0.263811	1.63008	1.63008							7736	#NUM!	#NUM!
1000000158	261.609	-64.272	6.94006	0.323928	2.67234	2.67234							7821	#NUM!	#NUM!
1000000158	268.549	-63.948	4.67527	0.401844	4.91255	4.91255							7906	#NUM!	#NUM!
1000000158	273.225	-63.5462	6.63473	0.862811	7.40943	7.40943							7991	#NUM!	#NUM!
1000000158	279.859	-62.6834	7.56475	1.30681	9.80111	9.80111							8076	#NUM!	#NUM!
1000000158	287.424	-61.3766	6.70979	1.41532	11.911	11.911							8161	#NUM!	#NUM!
1000000158	294.134	-59.9613	2.26842	0.652569	16.0493	16.0493							8246	#NUM!	#NUM!
1000000158	296.402	-59.3087	2.97053	1.1813	21.6865	21.6865							8331	#NUM!	#NUM!
1000000158	299.373	-58.1274	4.22236	1.81902	23.3067	23.3067							8416	#NUM!	#NUM!
1000000158	303.595	-56.3084	1.57299	0.790892	26.6931	26.6931							8501	#NUM!	#NUM!
1000000158	305.168	-55.5175	3.23746	1.87206	30.0386	30.0386							8586	#NUM!	#NUM!
1000000158	308.406	-53.6454	2.37975	1.44425	31.2531	31.2531							8671	#NUM!	#NUM!
1000000158	310.785	-52.2012	4.64247	3.10209	33.7508	33.7508							8756	#NUM!	#NUM!
1000000158	315.428	-49.0991	1.49392	1.00445	33.9154	33.9154							8841	#NUM!	#NUM!
1000000158	316.922	-48.0946	0.40569	0.250377	31.6814	31.6814							8926	#NUM!	#NUM!
1000000158	317.327	-47.8442	2.34983	1.23689	27.7611	27.7611							9011	#NUM!	#NUM!
1000000158	319.677	-46.6074	1.04887	0.479746	24.5791	24.5791							9096	#NUM!	#NUM!
1000000158	320.726	-46.1276	2.11226	0.923739	23.6208	23.6208							9181	#NUM!	#NUM!
1000000158	322.838	-45.2039	0.842514	0.343184	22.1627	22.1627							9266	#NUM!	#NUM!
1000000158	323.681	-44.8607	1.07728	0.375852	19.2335	19.2335							9351	#NUM!	#NUM!
1000000158	324.758	-44.4848	1.32038	0.406699	17.1197	17.1197							9436	#NUM!	#NUM!
1000000158	326.079	-44.0781	1.02327	0.291203	15.8854	15.8854							9521	#NUM!	#NUM!
1000000158	327.102	-43.7869	5.52602	1.4908	15.0977	15.0977							9606	#NUM!	#NUM!
1000000158	332.628	-42.2961	1.63168	0.443403	15.2028	15.2028							9691	#NUM!	#NUM!
1000000158	334.26	-41.8527	1.52217	0.382456	14.104	14.104							9776	#NUM!	#NUM!
1000000158	335.782	-41.4703	1.0525	0.248074	13.2626	13.2626							9861	#NUM!	#NUM!
1000000158	336.834	-41.2222	0.0128416	-0.00148153	-6.58109	6.58109							9946	#NUM!	#NUM!
1000000158	336.847	-41.2237	1.59384	-0.789318	-26.346	26.346							10031	#NUM!	#NUM!
1000000158	338.441	-42.013	6.65709	-3.03499	-24.5084	24.5084							10116	#NUM!	#NUM!
1000000158	345.098	-45.048	0.948015	-0.377696	-21.7227	21.7227							10201	#NUM!	#NUM!
1000000158	346.046	-45.4257	2.94868	-0.950504	-17.8667	17.8667							10286	#NUM!	#NUM!
1000000158	348.995	-46.3762	3.75082	-1.07865	-16.044	16.044							10371	#NUM!	#NUM!
1000000158	352.745	-47.4548	1.21978	-0.390412	-17.7482	17.7482							10456	#NUM!	#NUM!
1000000158	353.965	-47.8453	2.42251	-0.654884	-15.1274	15.1274							10541	#NUM!	#NUM!
1000000158	356.388	-48.5001	1.3211	-0.382896	-16.1632	16.1632							10626	#NUM!	#NUM!
1000000158	357.709	-48.883	1.35099	-0.406422	-16.743	16.743							10711	#NUM!	#NUM!
1000000158	359.06	-49.2895	2.19299	-0.738237	-18.605	18.605							10796	#NUM!	#NUM!
1000000158	361.253	-50.0277	2.0966	-0.691584	-18.2556	18.2556							10881	#NUM!	#NUM!
1000000158	363.349	-50.7193	3.10278	-1.08117	-19.211	19.211							10966	#NUM!	#NUM!
1000000158	366.452	-51.8005	1.59182	-0.584412	-20.1599	20.1599							11051	#NUM!	#NUM!
1000000158	368.044	-52.3849	3.93758	-1.31927	-18.5232	18.5232							11136	#NUM!	#NUM!
1000000158	371.982	-53.7041	0.207155	-0.0739545	-19.6466	19.6466							11221	#NUM!	#NUM!
1000000158	372.189	-53.7781	1.43097	-0.390792	-15.2748	15.2748							11306	#NUM!	#NUM!
1000000158	373.62	-54.1689	0.819658	-0.241451	-16.4137	16.4137							11391	#NUM!	#NUM!
1000000158	374.439	-54.4103	0.889593	-0.265962	-16.6451	16.6451							11476	#NUM!	#NUM!
1000000158	375.329	-54.6763	1.61255	-0.49864	-17.1829	17.1829							11561	#NUM!	#NUM!
1000000158	376.942	-55.1749	1.29468	-0.401739	-17.2391	17.2391							11646	#NUM!	#NUM!
1000000158	378.236	-55.5767	2.91255	-0.816683	-15.6636	15.6636							11731	#NUM!	#NUM!
1000000158	381.149	-56.3934	1.32411	-0.337605	-14.3039	14.3039							11816	#NUM!	#NUM!
1000000158	382.473	-56.731	1.52034	-0.276125	-10.2939	10.2939							11901	#NUM!	#NUM!
1000000158	383.993	-57.0071	1.32661	-0.172837	-7.42296	7.42296							11986	#NUM!	#NUM!
1000000158	385.32	-57.1799	0.972292	-0.0636624	-3.74619	3.74619							12071	#NUM!	#NUM!
1000000158	386.292	-57.2436	0.757204	0.0193708	1.46542	1.46542							12156	#NUM!	#NUM!
1000000158	387.049	-57.2242	0.767211	0.0927883	6.89599	6.89599							12241	#NUM!	#NUM!
1000000158	387.817	-57.1314	1.23356	0.202439	9.31968	9.31968							12326	#NUM!	#NUM!
1000000158	389.05	-56.929	1.00989	0.216152	12.081	12.081							12411	#NUM!	#NUM!
1000000158	390.06	-56.7128	0.497007	0.102202	11.6201	11.6201							12496	#NUM!	#NUM!
1000000158	390.557	-56.6106	0.0586094	0.0038827	3.79014	3.79014							12581	#NUM!	#NUM!
1000000158	390.616	-56.6067	2.26403	-0.215196	-5.42965	5.42965							12666	#NUM!	#NUM!
1000000158	392.88	-56.8219	0.79166	-0.107444	-7.72897	7.72897							12751	#NUM!	#NUM!
1000000158	393.671	-56.9294	1.05687	-0.150048	-8.0805	8.0805							12836	#NUM!	#NUM!
1000000158	394.728	-57.0794	0.298741	-0.0455301	-8.66557	8.66557							12921	#NUM!	#NUM!
1000000158	395.027	-57.125	0.114754	-0.0206048	-10.1793	10.1793							13006	#NUM!	#NUM!
1000000158	395.142	-57.1456	1.68416e-09	-2.51333e-10	-8.48783	8.48783							13091	#NUM!	#NUM!
1000000158	395.142	-57.1456	-0.0133234	0.118611	96.4091	96.4091							13176	#NUM!	#NUM!
1000000158	395.128	-57.027	-0.0180658	0.135294	97.6057	97.6057							13261	#NUM!	#NUM!
1000000158	395.11	-56.8917	-0.138585	0.881871	98.9309	98.9309							13346	#NUM!	#NUM!
1000000158	394.972	-56.0098	-0.0332201	0.144646	102.934	102.934							13431	#NUM!	#NUM!
1000000158	394.938	-55.8652	-0.181082	0.472257	110.979	110.979							13516	#NUM!	#NUM!
1000000158	394.757	-55.3929	-0.0552592	0.13249	112.64	112.64							13601	#NUM!	#NUM!
1000000158	394.702	-55.2604	-0.22697	0.454818	116.521	116.521							13686	#NUM!	#NUM!
1000000158	394.475	-54.8056	-0.248791	0.43992	119.49	119.49							13771	#NUM!	#NUM!
1000000158	394.226	-54.3657	-0.062566	0.111378	119.325	119.325							13856	#NUM!	#NUM!
1000000158	394.164	-54.2543	-0.390043	0.528819	126.412	126.412							13941	#NUM!	#NUM!
1000000158	393.774	-53.7255	-0.222616	0.369883	121.042	121.042							14026	#NUM!	#NUM!
1000000158	393.551	-53.3556	-0.0418973	0.0702999	120.794	120.794							14111	#NUM!	#NUM!
1000000158	393.509	-53.2853	-0.0244829	0.0322009	127.246	127.246							14196	#NUM!	#NUM!
1000000158	393.485	-53.2531	ENDE	ENDE	300	300							14281	#NUM!	#NUM!
1000000243	236.159	-56.3526	3.54936	2.05641	30.0869	30.0869							14366	#NUM!	#NUM!
1000000243	239.708	-54.2962	4.57037	2.54983	29.1573	29.1573							14451	#NUM!	#NUM!
1000000243	244.279	-51.7463	1.81185	0.968855	28.1348	28.1348							14536	#NUM!	#NUM!
1000000243	246.09	-50.7775	0.858827	0.424217	26.287	26.287							14621	#NUM!	#NUM!
1000000243	246.949	-50.3533	0.0482867	0.00596666	7.04417	7.04417							14706	#NUM!	#NUM!
1000000243	246.997	-50.3473	0.900138	-0.182201	-11.4429	11.4429							14791	#NUM!	#NUM!
1000000243	247.898	-50.5295	1.56202	-0.364656	-13.1404	13.1404							14876	#NUM!	#NUM!
1000000243	249.46	-50.8941	2.72878	-0.689599	-14.1825	14.1825							14961	#NUM!	#NUM!
1000000243	252.188	-51.5837	4.00801	-0.952846	-13.373	13.373							15046	#NUM!	#NUM!
1000000243	256.196	-52.5366	2.91734	-0.67462	-13.0205	13.0205							15131	#NUM!	#NUM!
1000000243	259.114	-53.2112	3.29365	-0.703328	-12.0539	12.0539							15216	#NUM!	#NUM!
1000000243	262.407	-53.9145	6.08314	-1.09806	-10.2322	10.2322							15301	#NUM!	#NUM!
1000000243	268.491	-55.0126	5.79205	-0.842073	-8.27194	8.27194							15386	#NUM!	#NUM!
1000000243	274.283	-55.8547	1.38278	-0.0312929	-1.29641	1.29641							15471	#NUM!	#NUM!
1000000243	275.665	-55.886	3.70843	0.423256	6.51119	6.51119							15556	#NUM!	#NUM!
1000000243	279.374	-55.4627	2.46987	0.555953	12.6855	12.6855							15641	#NUM!	#NUM!
1000000243	281.844	-54.9068	3.38048	1.12841	18.4591	18.4591							15726	#NUM!	#NUM!
1000000243	285.224	-53.7783	3.56779	1.50072	22.813	22.813							15811	#NUM!	#NUM!
1000000243	288.792	-52.2776	3.89209	2.01504	27.3718	27.3718							15896	#NUM!	#NUM!
1000000243	292.684	-50.2626	3.05525	1.86763	31.4368	31.4368							15981	#NUM!	#NUM!
1000000243	295.739	-48.395	3.67573	2.59742	35.2466	35.2466							16066	#NUM!	#NUM!
1000000243	299.415	-45.7975	2.87589	2.1362	36.6049	36.6049							16151	#NUM!	#NUM!
1000000243	302.291	-43.6613	5.53033	4.2958	37.839	37.839							16236	#NUM!	#NUM!
1000000243	307.821	-39.3655	1.02618	0.864727	40.1197	40.1197							16321	#NUM!	#NUM!
1000000243	308.847	-38.5008	0.889496	0.873632	44.4845	44.4845							16406	#NUM!	#NUM!
1000000243	309.737	-37.6272	2.71356	2.66047	44.4339	44.4339							16491	#NUM!	#NUM!
1000000243	312.45	-34.9667	0.69062	0.792671	48.9357	48.9357							16576	#NUM!	#NUM!
1000000243	313.141	-34.174	1.4632	1.84756	51.622	51.622							16661	#NUM!	#NUM!
1000000243	314.604	-32.3265	1.94167	2.64753	53.7442	53.7442							16746	#NUM!	#NUM!
1000000243	316.546	-29.679	1.088	1.50426	54.1227	54.1227							16831	#NUM!	#NUM!
1000000243	317.634	-28.1747	1.61952	2.38307	55.8002	55.8002							16916	#NUM!	#NUM!
1000000243	319.254	-25.7916	1.3764	1.90838	54.1993	54.1993							17001	#NUM!	#NUM!
1000000243	320.63	-23.8832	1.05203	1.41499	53.3694	53.3694							17086	#NUM!	#NUM!
1000000243	321.682	-22.4682	0.821196	1.09457	53.1212	53.1212							17171	#NUM!	#NUM!
1000000243	322.503	-21.3737	1.60297	1.92618	50.2327	50.2327							17256	#NUM!	#NUM!
1000000243	324.106	-19.4475	0.897323	0.980072	47.5238	47.5238							17341	#NUM!	#NUM!
1000000243	325.003	-18.4674	0.85702	0.881085	45.7933	45.7933							17426	#NUM!	#NUM!
1000000243	325.86	-17.5863	0.0855289	0.0538393	32.1898	32.1898							17511	#NUM!	#NUM!
1000000243	325.946	-17.5325	1.29079	0.460604	19.6384	19.6384							17596	#NUM!	#NUM!
1000000243	327.237	-17.0719	2.18315	0.739286	18.7078	18.7078							17681	#NUM!	#NUM!
1000000243	329.42	-16.3326	2.72499	0.917392	18.6063	18.6063							17766	#NUM!	#NUM!
1000000243	332.145	-15.4152	1.04465	0.383193	20.1438	20.1438							17851	#NUM!	#NUM!
1000000243	333.19	-15.032	1.68617	0.710043	22.8359	22.8359							17936	#NUM!	#NUM!
1000000243	334.876	-14.322	1.08708	0.477545	23.7154	23.7154							18021	#NUM!	#NUM!
1000000243	335.963	-13.8444	1.74931	0.912717	27.5537	27.5537							18106	#NUM!	#NUM!
1000000243	337.712	-12.9317	1.4775	0.847673	29.8439	29.8439							18191	#NUM!	#NUM!
1000000243	339.19	-12.084	0.838499	0.564626	33.9554	33.9554							18276	#NUM!	#NUM!
1000000243	340.028	-11.5194	0.682933	0.520332	37.3041	37.3041							18361	#NUM!	#NUM!
1000000243	340.711	-10.9991	1.19167	0.919202	37.645	37.645							18446	#NUM!	#NUM!
1000000243	341.903	-10.0799	0.496489	0.393286	38.384	38.384							18531	#NUM!	#NUM!
1000000243	342.399	-9.6866	0.755137	0.582186	37.631	37.631							18616	#NUM!	#NUM!
1000000243	343.154	-9.10441	0.515058	0.343053	33.6655	33.6655							18701	#NUM!	#NUM!
1000000243	343.669	-8.76136	0.484353	0.295775	31.4108	31.4108							18786	#NUM!	#NUM!
1000000243	344.154	-8.46559	0.59185	0.276727	25.059	25.059							18871	#NUM!	#NUM!
1000000243	344.746	-8.18886	0.820735	0.370226	24.2797	24.2797							18956	#NUM!	#NUM!
1000000243	345.566	-7.81863	0.797214	0.324794	22.1665	22.1665							19041	#NUM!	#NUM!
1000000243	346.364	-7.49384	1.82026	0.660694	19.9492	19.9492							19126	#NUM!	#NUM!
1000000243	348.184	-6.83314	1.81012	0.670364	20.3217	20.3217							19211	#NUM!	#NUM!
1000000243	349.994	-6.16278	0.77099	0.293518	20.842	20.842							19296	#NUM!	#NUM!
1000000243	350.765	-5.86926	1.1767	0.404623	18.9762	18.9762							19381	#NUM!	#NUM!
1000000243	351.942	-5.46464	1.31067	0.483485	20.2482	20.2482							19466	#NUM!	#NUM!
1000000243	353.252	-4.98115	0.183376	0.0758902	22.4822	22.4822							19551	#NUM!	#NUM!
1000000243	353.436	-4.90526	1.6701	0.558464	18.4893	18.4893							19636	#NUM!	#NUM!
1000000243	355.106	-4.3468	0.463789	0.122497	14.7952	14.7952							19721	#NUM!	#NUM!
1000000243	355.57	-4.2243	0.547854	0.0743988	7.73348	7.73348							19806	#NUM!	#NUM!
1000000243	356.117	-4.1499	0.823325	0.0268533	1.86808	1.86808							19891	#NUM!	#NUM!
1000000243	356.941	-4.12305	0.967061	-0.0543188	-3.21486	3.21486							19976	#NUM!	#NUM!
1000000243	357.908	-4.17737	0.613688	-0.0999071	-9.24651	9.24651							20061	#NUM!	#NUM!
1000000243	358.521	-4.27728	0.646655	-0.203222	-17.4462	17.4462							20146	#NUM!	#NUM!
1000000243	359.168	-4.4805	0.109629	-0.0761095	-34.7701	34.7701							20231	#NUM!	#NUM!
1000000243	359.278	-4.55661	0.630244	-0.731083	-49.2364	49.2364							20316	#NUM!	#NUM!
1000000243	359.908	-5.28769	0.112574	-0.166472	-55.9321	55.9321							20401	#NUM!	#NUM!
1000000243	360.021	-5.45416	0.366375	-0.742753	-63.7445	63.7445							20486	#NUM!	#NUM!
1000000243	360.387	-6.19692	0.195999	-0.451437	-66.5311	66.5311							20571	#NUM!	#NUM!
1000000243	360.583	-6.64835	0.13307	-0.363883	-69.9128	69.9128							20656	#NUM!	#NUM!
1000000243	360.716	-7.01224	2.36542e-05	-8.13634e-05	-73.7896	73.7896							20741	#NUM!	#NUM!
1000000243	360.716	-7.01232	-0.147949	0.315492	115.124	115.124							20826	#NUM!	#NUM!
1000000243	360.568	-6.69682	-0.0398403	0.084479	115.249	115.249							20911	#NUM!	#NUM!
1000000243	360.528	-6.61235	-0.0454095	0.109822	112.464	112.464							20996	#NUM!	#NUM!
1000000243	360.483	-6.50252	-0.0614999	0.163436	110.621	110.621							21081	#NUM!	#NUM!
1000000243	360.421	-6.33909	-0.141818	0.381423	110.396	110.396							21166	#NUM!	#NUM!
1000000243	360.28	-5.95767	-0.0818097	0.229671	109.606	109.606							21251	#NUM!	#NUM!
1000000243	360.198	-5.72799	-1.23309e-07	3.11958e-07	111.568	111.568							21336	#NUM!	#NUM!
1000000243	360.198	-5.72799	-0.2663	0.590373	114.279	114.279							21421	#NUM!	#NUM!
1000000243	359.931	-5.13762	ENDE	ENDE	300	300							21506	#NUM!	#NUM!
1000000497	40.4264	12.27	6.08857	-2.35116	-21.1145	21.1145							21591	#NUM!	#NUM!
1000000497	46.515	9.91881	3.04573	-1.15752	-20.8092	20.8092							21676	#NUM!	#NUM!
1000000497	49.5607	8.76129	3.88239	-1.42417	-20.1444	20.1444							21761	#NUM!	#NUM!
1000000497	53.4431	7.33712	4.49404	-1.75514	-21.3331	21.3331							21846	#NUM!	#NUM!
1000000497	57.9372	5.58198	0.181059	-0.093006	-27.1886	27.1886							21931	#NUM!	#NUM!
1000000497	58.1182	5.48898	1.38181	-0.95035	-34.5185	34.5185							22016	#NUM!	#NUM!
1000000497	59.5	4.53863	2.04627	-1.682	-39.4196	39.4196							22101	#NUM!	#NUM!
1000000497	61.5463	2.85663	1.32138	-1.05497	-38.6033	38.6033							22186	#NUM!	#NUM!
1000000497	62.8677	1.80166	3.89991	-3.0533	-38.0579	38.0579							22271	#NUM!	#NUM!
1000000497	66.7676	-1.25164	2.95062	-1.92004	-33.053	33.053							22356	#NUM!	#NUM!
1000000497	69.7182	-3.17169	4.06861	-2.7913	-34.4523	34.4523							22441	#NUM!	#NUM!
1000000497	73.7868	-5.96298	5.37271	-3.03041	-29.4246	29.4246							22526	#NUM!	#NUM!
1000000497	79.1595	-8.99339	4.48093	-2.12979	-25.4217	25.4217							22611	#NUM!	#NUM!
1000000497	83.6405	-11.1232	3.95453	-1.75125	-23.886	23.886							22696	#NUM!	#NUM!
1000000497	87.595	-12.8744	3.59199	-1.07023	-16.5914	16.5914							22781	#NUM!	#NUM!
1000000497	91.187	-13.9447	2.72509	-0.694899	-14.3056	14.3056							22866	#NUM!	#NUM!
1000000497	93.9121	-14.6396	1.40016	-0.119555	-4.88044	4.88044							22951	#NUM!	#NUM!
1000000497	95.3122	-14.7591	3.53635	0.135701	2.19755	2.19755							23036	#NUM!	#NUM!
1000000497	98.8486	-14.6234	2.57598	0.250556	5.55545	5.55545							23121	#NUM!	#NUM!
1000000497	101.425	-14.3729	2.82499	0.537802	10.7786	10.7786							23206	#NUM!	#NUM!
1000000497	104.25	-13.835	3.81883	0.766034	11.3427	11.3427							23291	#NUM!	#NUM!
1000000497	108.068	-13.069	3.75532	0.846667	12.7053	12.7053							23376	#NUM!	#NUM!
1000000497	111.824	-12.2223	2.71882	0.684579	14.1329	14.1329							23461	#NUM!	#NUM!
1000000497	114.543	-11.5378	1.28968	0.358543	15.5364	15.5364							23546	#NUM!	#NUM!
1000000497	115.832	-11.1792	1.59577	0.527121	18.2796	18.2796							23631	#NUM!	#NUM!
1000000497	117.428	-10.6521	1.17275	0.394264	18.582	18.582							23716	#NUM!	#NUM!
1000000497	118.601	-10.2578	1.96061	0.707853	19.8515	19.8515							23801	#NUM!	#NUM!
1000000497	120.561	-9.54999	0.323978	0.144119	23.9815	23.9815							23886	#NUM!	#NUM!
1000000497	120.885	-9.40587	2.82729	1.37894	25.9996	25.9996							23971	#NUM!	#NUM!
1000000497	123.713	-8.02694	2.08928	1.13287	28.4678	28.4678							24056	#NUM!	#NUM!
1000000497	125.802	-6.89407	2.29307	1.14276	26.4896	26.4896							24141	#NUM!	#NUM!
1000000497	128.095	-5.75131	1.75518	0.899834	27.143	27.143							24226	#NUM!	#NUM!
1000000497	129.85	-4.85147	2.04707	1.06075	27.3922	27.3922							24311	#NUM!	#NUM!
1000000497	131.897	-3.79073	2.51185	1.29428	27.2606	27.2606							24396	#NUM!	#NUM!
1000000497	134.409	-2.49645	1.6526	0.854177	27.333	27.333							24481	#NUM!	#NUM!
1000000497	136.062	-1.64227	0.748622	0.345647	24.7833	24.7833							24566	#NUM!	#NUM!
1000000497	136.81	-1.29663	2.66456	1.26685	25.4284	25.4284							24651	#NUM!	#NUM!
1000000497	139.475	-0.0297807	0.0505947	0.0188155	20.3995	20.3995							24736	#NUM!	#NUM!
1000000497	139.525	-0.0109652	1.39839	0.335227	13.4808	13.4808							24821	#NUM!	#NUM!
1000000497	140.924	0.324262	3.69834	0.874615	13.3053	13.3053							24906	#NUM!	#NUM!
1000000497	144.622	1.19888	1.78032	0.407257	12.885	12.885							24991	#NUM!	#NUM!
1000000497	146.403	1.60613	0.863906	0.200765	13.0828	13.0828							25076	#NUM!	#NUM!
1000000497	147.266	1.8069	0.964099	0.206258	12.0758	12.0758							25161	#NUM!	#NUM!
1000000497	148.231	2.01316	1.56614	0.308898	11.1576	11.1576							25246	#NUM!	#NUM!
1000000497	149.797	2.32205	1.32951	0.267778	11.3877	11.3877							25331	#NUM!	#NUM!
1000000497	151.126	2.58983	2.10076	0.426176	11.4678	11.4678							25416	#NUM!	#NUM!
1000000497	153.227	3.01601	1.57049	0.321734	11.5775	11.5775							25501	#NUM!	#NUM!
1000000497	154.797	3.33774	0.821336	0.161767	11.1421	11.1421							25586	#NUM!	#NUM!
1000000497	155.619	3.49951	1.41157	0.293976	11.7644	11.7644							25671	#NUM!	#NUM!
1000000497	157.03	3.79348	0.805889	0.160912	11.2917	11.2917							25756	#NUM!	#NUM!
1000000497	157.836	3.9544	0.684569	0.141158	11.6511	11.6511							25841	#NUM!	#NUM!
1000000497	158.521	4.09555	0.619517	0.125484	11.4504	11.4504							25926	#NUM!	#NUM!
1000000497	159.14	4.22104	2.3959	0.621952	14.5522	14.5522							26011	#NUM!	#NUM!
1000000497	161.536	4.84299	0.558251	0.177735	17.6604	17.6604							26096	#NUM!	#NUM!
1000000497	162.094	5.02073	0.0682085	0.0479788	35.1231	35.1231							26181	#NUM!	#NUM!
1000000497	162.163	5.0687	2.77986	3.18264	48.8647	48.8647							26266	#NUM!	#NUM!
1000000497	164.942	8.25135	0.837383	0.966174	49.0845	49.0845							26351	#NUM!	#NUM!
1000000497	165.78	9.21752	0.293997	0.359094	50.6922	50.6922							26436	#NUM!	#NUM!
1000000497	166.074	9.57662	1.46358	1.55725	46.776	46.776							26521	#NUM!	#NUM!
1000000497	167.537	11.1339	0.409205	0.388363	43.5031	43.5031							26606	#NUM!	#NUM!
1000000497	167.947	11.5222	0.188524	0.139752	36.5495	36.5495							26691	#NUM!	#NUM!
1000000497	168.135	11.662	0.366025	0.247815	34.0997	34.0997							26776	#NUM!	#NUM!
1000000497	168.501	11.9098	0.618413	0.392503	32.4031	32.4031							26861	#NUM!	#NUM!
1000000497	169.12	12.3023	1.13641	0.587263	27.3287	27.3287							26946	#NUM!	#NUM!
1000000497	170.256	12.8896	0.386911	0.201377	27.4958	27.4958							27031	#NUM!	#NUM!
1000000497	170.643	13.0909	0.359451	0.213834	30.748	30.748							27116	#NUM!	#NUM!
1000000497	171.002	13.3048	0.572156	0.298614	27.5605	27.5605							27201	#NUM!	#NUM!
1000000497	171.575	13.6034	0.812141	0.444017	28.6665	28.6665							27286	#NUM!	#NUM!
1000000497	172.387	14.0474	0.591631	0.331234	29.243	29.243							27371	#NUM!	#NUM!
1000000497	172.978	14.3786	0.205406	0.0914195	23.9923	23.9923							27456	#NUM!	#NUM!
1000000497	173.184	14.4701	1.38595	0.538138	21.2202	21.2202							27541	#NUM!	#NUM!
1000000497	174.57	15.0082	0.605761	0.187186	17.1717	17.1717							27626	#NUM!	#NUM!
1000000497	175.175	15.1954	0.412883	0.079628	10.916	10.916							27711	#NUM!	#NUM!
1000000497	175.588	15.275	0.609843	0.0435754	4.08704	4.08704							27796	#NUM!	#NUM!
1000000497	176.198	15.3186	0.266868	-0.0172268	-3.69341	3.69341							27881	#NUM!	#NUM!
1000000497	176.465	15.3014	0.0751995	-0.0341907	-24.4497	24.4497							27966	#NUM!	#NUM!
1000000497	176.54	15.2672	0.34054	-0.338182	-44.8009	44.8009							28051	#NUM!	#NUM!
1000000497	176.881	14.929	0.0392812	-0.0658125	-59.1685	59.1685							28136	#NUM!	#NUM!
1000000497	176.92	14.8632	0.468509	-1.47549	-72.3839	72.3839							28221	#NUM!	#NUM!
1000000497	177.389	13.3877	0.0767424	-0.291091	-75.2308	75.2308							28306	#NUM!	#NUM!
1000000497	177.465	13.0966	0.0134192	-0.0733552	-79.6332	79.6332							28391	#NUM!	#NUM!
1000000497	177.479	13.0232	0.0262217	-0.253897	-84.1036	84.1036							28476	#NUM!	#NUM!
1000000497	177.505	12.7693	0.0127163	-0.189704	-86.1651	86.1651							28561	#NUM!	#NUM!
1000000497	177.518	12.5796	0.0601862	-1.33209	-87.413	87.413							28646	#NUM!	#NUM!
1000000497	177.578	11.2476	ENDE	ENDE	300	300							28731	#NUM!	#NUM!
1000000582	59.8802	6.67897	2.32165	-3.59037	-57.112	57.112							28816	#NUM!	#NUM!
1000000582	62.2019	3.0886	1.20144	-1.72161	-55.0904	55.0904							28901	#NUM!	#NUM!
1000000582	63.4033	1.36699	2.90812	-4.61854	-57.8029	57.8029							28986	#NUM!	#NUM!
1000000582	66.3114	-3.25155	4.00863	-5.57445	-54.2798	54.2798							29071	#NUM!	#NUM!
1000000582	70.3201	-8.82599	0.0610705	-0.0409828	-33.8646	33.8646							29156	#NUM!	#NUM!
1000000582	70.3811	-8.86698	1.0678	-0.306835	-16.0322	16.0322							29241	#NUM!	#NUM!
1000000582	71.4489	-9.17381	1.42065	-0.281638	-11.2132	11.2132							29326	#NUM!	#NUM!
1000000582	72.8696	-9.45545	5.03414	-0.825102	-9.3081	9.3081							29411	#NUM!	#NUM!
1000000582	77.9037	-10.2806	5.83477	-0.817009	-7.97098	7.97098							29496	#NUM!	#NUM!
1000000582	83.7385	-11.0976	2.79805	-0.396867	-8.07281	8.07281							29581	#NUM!	#NUM!
1000000582	86.5365	-11.4944	4.8334	-0.583327	-6.88155	6.88155							29666	#NUM!	#NUM!
1000000582	91.3699	-12.0778	6.11678	-0.783369	-7.29808	7.29808							29751	#NUM!	#NUM!
1000000582	97.4867	-12.8611	5.39198	-0.663425	-7.01437	7.01437							29836	#NUM!	#NUM!
1000000582	102.879	-13.5245	7.93244	-0.929436	-6.68282	6.68282							29921	#NUM!	#NUM!
1000000582	110.811	-14.454	2.82201	-0.374133	-7.55204	7.55204							30006	#NUM!	#NUM!
1000000582	113.633	-14.8281	1.00761	-0.17341	-9.76493	9.76493							30091	#NUM!	#NUM!
1000000582	114.641	-15.0015	1.39025	-0.317784	-12.8755	12.8755							30176	#NUM!	#NUM!
1000000582	116.031	-15.3193	3.18732	-0.883854	-15.4988	15.4988							30261	#NUM!	#NUM!
1000000582	119.218	-16.2032	2.08575	-0.593826	-15.892	15.892							30346	#NUM!	#NUM!
1000000582	121.304	-16.797	2.92803	-0.923704	-17.5089	17.5089							30431	#NUM!	#NUM!
1000000582	124.232	-17.7207	2.66452	-0.834436	-17.3888	17.3888							30516	#NUM!	#NUM!
1000000582	126.897	-18.5551	2.54448	-0.7161	-15.7183	15.7183							30601	#NUM!	#NUM!
1000000582	129.441	-19.2712	2.69592	-0.690958	-14.3754	14.3754							30686	#NUM!	#NUM!
1000000582	132.137	-19.9622	0.233485	0.0075916	1.86228	1.86228							30771	#NUM!	#NUM!
1000000582	132.371	-19.9546	1.73014	0.588388	18.7822	18.7822							30856	#NUM!	#NUM!
1000000582	134.101	-19.3662	5.4076	1.96729	19.9915	19.9915							30941	#NUM!	#NUM!
1000000582	139.508	-17.3989	0.00172512	-2.24635e-05	-0.746032	0.746032							31026	#NUM!	#NUM!
1000000582	139.51	-17.3989	2.87971	-1.69479	-30.4781	30.4781							31111	#NUM!	#NUM!
1000000582	142.39	-19.0937	1.49818	-0.953824	-32.4831	32.4831							31196	#NUM!	#NUM!
1000000582	143.888	-20.0476	0.000557966	0.000145399	14.6058	14.6058							31281	#NUM!	#NUM!
1000000582	143.888	-20.0474	1.34512	1.42876	46.7271	46.7271							31366	#NUM!	#NUM!
1000000582	145.234	-18.6187	2.84725	3.15278	47.9151	47.9151							31451	#NUM!	#NUM!
1000000582	148.081	-15.4659	3.60331	3.83993	46.8209	46.8209							31536	#NUM!	#NUM!
1000000582	151.684	-11.6259	1.38768	1.40562	45.3679	45.3679							31621	#NUM!	#NUM!
1000000582	153.072	-10.2203	0.731721	0.671251	42.532	42.532							31706	#NUM!	#NUM!
1000000582	153.804	-9.54907	0.36585	0.234296	32.6361	32.6361							31791	#NUM!	#NUM!
1000000582	154.169	-9.31477	2.33406	1.25531	28.2725	28.2725							31876	#NUM!	#NUM!
1000000582	156.503	-8.05946	1.56442	0.774275	26.332	26.332							31961	#NUM!	#NUM!
1000000582	158.068	-7.28518	1.56391	0.633773	22.0601	22.0601							32046	#NUM!	#NUM!
1000000582	159.632	-6.65141	1.48032	0.634823	23.2117	23.2117							32131	#NUM!	#NUM!
1000000582	161.112	-6.01659	1.38121	0.545791	21.5617	21.5617							32216	#NUM!	#NUM!
1000000582	162.493	-5.4708	1.44261	0.529613	20.1592	20.1592							32301	#NUM!	#NUM!
1000000582	163.936	-4.94118	1.53159	0.617066	21.9441	21.9441							32386	#NUM!	#NUM!
1000000582	165.467	-4.32412	2.49484	1.01024	22.0445	22.0445							32471	#NUM!	#NUM!
1000000582	167.962	-3.31388	0.762879	0.359212	25.2141	25.2141							32556	#NUM!	#NUM!
1000000582	168.725	-2.95467	2.36352	1.27267	28.3009	28.3009							32641	#NUM!	#NUM!
1000000582	171.089	-1.682	1.02938	0.621822	31.1352	31.1352							32726	#NUM!	#NUM!
1000000582	172.118	-1.06018	0.949452	0.67827	35.5413	35.5413							32811	#NUM!	#NUM!
1000000582	173.068	-0.381907	1.28269	0.999298	37.921	37.921							32896	#NUM!	#NUM!
1000000582	174.35	0.617392	5.37515	4.0726	37.1502	37.1502							32981	#NUM!	#NUM!
1000000582	179.725	4.68999	1.08352	0.73961	34.3174	34.3174							33066	#NUM!	#NUM!
1000000582	180.809	5.4296	0.571446	0.279482	26.0623	26.0623							33151	#NUM!	#NUM!
1000000582	181.38	5.70908	1.42313	0.465658	18.1184	18.1184							33236	#NUM!	#NUM!
1000000582	182.804	6.17474	2.51744	0.67411	14.9907	14.9907							33321	#NUM!	#NUM!
1000000582	185.321	6.84885	2.09217	0.538225	14.4269	14.4269							33406	#NUM!	#NUM!
1000000582	187.413	7.38707	0.619983	0.160442	14.509	14.509							33491	#NUM!	#NUM!
1000000582	188.033	7.54752	0.300004	0.0903462	16.7597	16.7597							33576	#NUM!	#NUM!
1000000582	188.333	7.63786	0.420545	0.160459	20.8844	20.8844							33661	#NUM!	#NUM!
1000000582	188.754	7.79832	0.403505	0.177771	23.7768	23.7768							33746	#NUM!	#NUM!
1000000582	189.157	7.97609	0.101666	0.0541273	28.0309	28.0309							33831	#NUM!	#NUM!
1000000582	189.259	8.03022	0.300834	0.187298	31.9062	31.9062							33916	#NUM!	#NUM!
1000000582	189.56	8.21752	0.244449	0.182057	36.6774	36.6774							34001	#NUM!	#NUM!
1000000582	189.804	8.39958	0.415902	0.30984	36.6855	36.6855							34086	#NUM!	#NUM!
1000000582	190.22	8.70942	0.737378	0.510301	34.6851	34.6851							34171	#NUM!	#NUM!
1000000582	190.957	9.21972	0.930534	0.619986	33.6743	33.6743							34256	#NUM!	#NUM!
1000000582	191.888	9.8397	0.480808	0.299516	31.9206	31.9206							34341	#NUM!	#NUM!
1000000582	192.369	10.1392	1.65805	0.949141	29.7887	29.7887							34426	#NUM!	#NUM!
1000000582	194.027	11.0884	0.210324	0.120451	29.7994	29.7994							34511	#NUM!	#NUM!
1000000582	194.237	11.2088	1.80887e-08	6.34105e-09	19.3183	19.3183							34596	#NUM!	#NUM!
1000000582	194.237	11.2088	-0.146155	-0.625966	-103.142	103.142							34681	#NUM!	#NUM!
1000000582	194.091	10.5828	-0.101405	-0.427503	-103.344	103.344							34766	#NUM!	#NUM!
1000000582	193.99	10.1553	-0.339945	-1.32154	-104.426	104.426							34851	#NUM!	#NUM!
1000000582	193.65	8.8338	-0.329697	-1.20705	-105.277	105.277							34936	#NUM!	#NUM!
1000000582	193.32	7.62676	-0.10675	-0.377419	-105.793	105.793							35021	#NUM!	#NUM!
1000000582	193.213	7.24934	-8.67512e-06	-0.000161335	-93.0779	93.0779							35106	#NUM!	#NUM!
1000000582	193.213	7.24918	0.206834	-0.652311	-72.4073	72.4073							35191	#NUM!	#NUM!
1000000582	193.42	6.59687	0.152542	-0.459806	-71.6466	71.6466							35276	#NUM!	#NUM!
1000000582	193.573	6.13706	1.02838e-07	-1.6911e-06	-86.52	86.52							35361	#NUM!	#NUM!
1000000582	193.573	6.13706	-0.163147	-1.36151	-96.8331	96.8331							35446	#NUM!	#NUM!
1000000582	193.409	4.77555	-0.149546	-1.30912	-96.5169	96.5169							35531	#NUM!	#NUM!
1000000582	193.26	3.46643	1.2435e-06	-2.61656e-05	-87.2791	87.2791							35616	#NUM!	#NUM!
1000000582	193.26	3.46641	0.0178138	-0.0388689	-65.3778	65.3778							35701	#NUM!	#NUM!
1000000582	193.278	3.42754	0.0127159	-0.0257438	-63.7133	63.7133							35786	#NUM!	#NUM!
1000000582	193.29	3.40179	0.243508	-0.436253	-60.8306	60.8306							35871	#NUM!	#NUM!
1000000582	193.534	2.96554	ENDE	ENDE	300	300							35956	#NUM!	#NUM!
1000000667	107.451	-43.2041	1.89342	-2.48934	-52.7429	52.7429							36041	#NUM!	#NUM!
1000000667	109.345	-45.6934	1.43312	-1.60141	-48.1743	48.1743							36126	#NUM!	#NUM!
1000000667	110.778	-47.2948	2.05828	-2.84919	-54.1554	54.1554							36211	#NUM!	#NUM!
1000000667	112.836	-50.144	3.16073	-4.28598	-53.5927	53.5927							36296	#NUM!	#NUM!
1000000667	115.997	-54.43	1.3985	-1.91899	-53.9166	53.9166							36381	#NUM!	#NUM!
1000000667	117.395	-56.349	2.88177	-3.33111	-49.1366	49.1366							36466	#NUM!	#NUM!
1000000667	120.277	-59.6801	2.03569	-2.0311	-44.9352	44.9352							36551	#NUM!	#NUM!
1000000667	122.313	-61.7112	2.21267	-1.84388	-39.8054	39.8054							36636	#NUM!	#NUM!
1000000667	124.525	-63.5551	5.58387	-3.93299	-35.1589	35.1589							36721	#NUM!	#NUM!
1000000667	130.109	-67.4881	2.30078	-1.33449	-30.1145	30.1145							36806	#NUM!	#NUM!
1000000667	132.41	-68.8226	4.60806	-2.06482	-24.1366	24.1366							36891	#NUM!	#NUM!
1000000667	137.018	-70.8874	4.01126	-1.41779	-19.4661	19.4661							36976	#NUM!	#NUM!
1000000667	141.029	-72.3052	6.09506	-1.74845	-16.0063	16.0063							37061	#NUM!	#NUM!
1000000667	147.124	-74.0536	6.88926	-1.62223	-13.2502	13.2502							37146	#NUM!	#NUM!
1000000667	154.014	-75.6759	3.60024	-0.64253	-10.119	10.119							37231	#NUM!	#NUM!
1000000667	157.614	-76.3184	3.24194	-0.312608	-5.50779	5.50779							37316	#NUM!	#NUM!
1000000667	160.856	-76.631	2.69458	-0.0375836	-0.799101	0.799101							37401	#NUM!	#NUM!
1000000667	163.55	-76.6686	6.04084	0.274528	2.60203	2.60203							37486	#NUM!	#NUM!
1000000667	169.591	-76.394	0.317234	0.0965812	16.9328	16.9328							37571	#NUM!	#NUM!
1000000667	169.908	-76.2975	4.29883	2.98875	34.8089	34.8089							37656	#NUM!	#NUM!
1000000667	174.207	-73.3087	2.46348	1.7776	35.8134	35.8134							37741	#NUM!	#NUM!
1000000667	176.671	-71.5311	3.87562	2.96957	37.46	37.46							37826	#NUM!	#NUM!
1000000667	180.546	-68.5615	0.754803	0.679829	42.0085	42.0085							37911	#NUM!	#NUM!
1000000667	181.301	-67.8817	1.99628	2.072	46.0662	46.0662							37996	#NUM!	#NUM!
1000000667	183.297	-65.8097	1.49904	1.71882	48.9071	48.9071							38081	#NUM!	#NUM!
1000000667	184.796	-64.0909	4.20334	5.10884	50.5539	50.5539							38166	#NUM!	#NUM!
1000000667	189	-58.9821	2.53395	3.04252	50.2109	50.2109							38251	#NUM!	#NUM!
1000000667	191.534	-55.9395	0.23444	0.250899	46.9423	46.9423							38336	#NUM!	#NUM!
1000000667	191.768	-55.6886	1.51963	1.15831	37.3157	37.3157							38421	#NUM!	#NUM!
1000000667	193.288	-54.5303	1.2705	0.865415	34.2611	34.2611							38506	#NUM!	#NUM!
1000000667	194.558	-53.6649	0.301858	0.177243	30.4204	30.4204							38591	#NUM!	#NUM!
1000000667	194.86	-53.4877	0.3911	0.165845	22.9793	22.9793							38676	#NUM!	#NUM!
1000000667	195.251	-53.3218	0.309351	0.0866234	15.6431	15.6431							38761	#NUM!	#NUM!
1000000667	195.561	-53.2352	0.812586	0.199989	13.8265	13.8265							38846	#NUM!	#NUM!
1000000667	196.373	-53.0352	2.92967	0.688393	13.2231	13.2231							38931	#NUM!	#NUM!
1000000667	199.303	-52.3468	0.992946	0.264534	14.9179	14.9179							39016	#NUM!	#NUM!
1000000667	200.296	-52.0823	1.61998	0.518919	17.7616	17.7616							39101	#NUM!	#NUM!
1000000667	201.916	-51.5634	2.73797	1.00164	20.0942	20.0942							39186	#NUM!	#NUM!
1000000667	204.654	-50.5617	2.56711	0.946995	20.2488	20.2488							39271	#NUM!	#NUM!
1000000667	207.221	-49.6147	1.77325	0.655549	20.2887	20.2887							39356	#NUM!	#NUM!
1000000667	208.994	-48.9592	0.606603	0.203699	18.5622	18.5622							39441	#NUM!	#NUM!
1000000667	209.601	-48.7555	0.374772	0.115415	17.1168	17.1168							39526	#NUM!	#NUM!
1000000667	209.976	-48.6401	1.99884	0.570803	15.9376	15.9376							39611	#NUM!	#NUM!
1000000667	211.974	-48.0693	2.79526	0.702725	14.1116	14.1116							39696	#NUM!	#NUM!
1000000667	214.77	-47.3665	1.05334	0.244538	13.0699	13.0699							39781	#NUM!	#NUM!
1000000667	215.823	-47.122	2.47221	0.555307	12.6597	12.6597							39866	#NUM!	#NUM!
1000000667	218.295	-46.5667	0.908808	0.213976	13.2488	13.2488							39951	#NUM!	#NUM!
1000000667	219.204	-46.3527	1.02091	0.281398	15.41	15.41							40036	#NUM!	#NUM!
1000000667	220.225	-46.0713	0.923827	0.29723	17.8349	17.8349							40121	#NUM!	#NUM!
1000000667	221.149	-45.7741	0.698676	0.267732	20.9668	20.9668							40206	#NUM!	#NUM!
1000000667	221.847	-45.5064	0.347996	0.17083	26.1462	26.1462							40291	#NUM!	#NUM!
1000000667	222.195	-45.3355	1.21838	0.711626	30.2881	30.2881							40376	#NUM!	#NUM!
1000000667	223.414	-44.6239	0.802614	0.477431	30.7461	30.7461							40461	#NUM!	#NUM!
1000000667	224.216	-44.1465	0.21561	0.126358	30.3725	30.3725							40546	#NUM!	#NUM!
1000000667	224.432	-44.0201	1.3649	0.716971	27.7126	27.7126							40631	#NUM!	#NUM!
1000000667	225.797	-43.3031	2.00366	1.0128	26.8154	26.8154							40716	#NUM!	#NUM!
1000000667	227.801	-42.2904	1.54294	0.746699	25.8244	25.8244							40801	#NUM!	#NUM!
1000000667	229.344	-41.5437	1.21061	0.560259	24.8343	24.8343							40886	#NUM!	#NUM!
1000000667	230.554	-40.9834	1.29633	0.558194	23.2965	23.2965							40971	#NUM!	#NUM!
1000000667	231.85	-40.4252	0.809853	0.296698	20.1208	20.1208							41056	#NUM!	#NUM!
1000000667	232.66	-40.1285	0.649455	0.204686	17.4931	17.4931							41141	#NUM!	#NUM!
1000000667	233.31	-39.9238	0.988273	0.297964	16.7781	16.7781							41226	#NUM!	#NUM!
1000000667	234.298	-39.6258	0.940362	0.258963	15.3968	15.3968							41311	#NUM!	#NUM!
1000000667	235.238	-39.3669	0.337749	0.0901723	14.9482	14.9482							41396	#NUM!	#NUM!
1000000667	235.576	-39.2767	1.18339	0.300889	14.2658	14.2658							41481	#NUM!	#NUM!
1000000667	236.76	-38.9758	0.930588	0.23803	14.3477	14.3477							41566	#NUM!	#NUM!
1000000667	237.69	-38.7378	0.598435	0.159572	14.9305	14.9305							41651	#NUM!	#NUM!
1000000667	238.289	-38.5782	0.00206842	0.00125101	31.1661	31.1661							41736	#NUM!	#NUM!
1000000667	238.291	-38.577	0.471513	0.768588	58.4717	58.4717							41821	#NUM!	#NUM!
1000000667	238.762	-37.8084	0.0367074	0.0878316	67.3185	67.3185							41906	#NUM!	#NUM!
1000000667	238.799	-37.7206	0.186584	0.968765	79.0983	79.0983							41991	#NUM!	#NUM!
1000000667	238.985	-36.7518	0.0243774	0.136302	79.86	79.86							42076	#NUM!	#NUM!
1000000667	239.01	-36.6155	1.86651e-09	1.16831e-08	80.923	80.923							42161	#NUM!	#NUM!
1000000667	239.01	-36.6155	0.682443	-0.72735	-46.8245	46.8245							42246	#NUM!	#NUM!
1000000667	239.692	-37.3428	0.450587	-0.482881	-46.9814	46.9814							42331	#NUM!	#NUM!
1000000667	240.143	-37.8257	0.228967	-0.245842	-47.0354	47.0354							42416	#NUM!	#NUM!
1000000667	240.372	-38.0716	0.518451	-0.557363	-47.0714	47.0714							42501	#NUM!	#NUM!
1000000667	240.89	-38.6289	0.408946	-0.41524	-45.4375	45.4375							42586	#NUM!	#NUM!
1000000667	241.299	-39.0442	0.0286001	-0.0272293	-43.5936	43.5936							42671	#NUM!	#NUM!
1000000667	241.328	-39.0714	0.434671	-0.454205	-46.2589	46.2589							42756	#NUM!	#NUM!
1000000667	241.762	-39.5256	3.75247e-08	-3.48331e-08	-42.8697	42.8697							42841	#NUM!	#NUM!
1000000667	241.762	-39.5256	1.20442	0.982017	39.1919	39.1919							42926	#NUM!	#NUM!
1000000667	242.967	-38.5436	0.176546	0.14578	39.5476	39.5476							43011	#NUM!	#NUM!
1000000667	243.143	-38.3978	0.610711	0.497679	39.1772	39.1772							43096	#NUM!	#NUM!
1000000667	243.754	-37.9001	ENDE	ENDE	300	300							43181	#NUM!	#NUM!
1000000753	80.7252	8.0885	1.59366	-1.42262	-41.7545	41.7545							43266	#NUM!	#NUM!
1000000753	82.3188	6.66588	3.07293	-2.55175	-39.7061	39.7061							43351	#NUM!	#NUM!
1000000753	85.3918	4.11413	4.05486	-3.3572	-39.6229	39.6229							43436	#NUM!	#NUM!
1000000753	89.4466	0.756928	2.62482	-2.15407	-39.3741	39.3741							43521	#NUM!	#NUM!
1000000753	92.0714	-1.39714	1.20786	-1.07861	-41.7646	41.7646							43606	#NUM!	#NUM!
1000000753	93.2793	-2.47575	1.28976	-1.04631	-39.0506	39.0506							43691	#NUM!	#NUM!
1000000753	94.5691	-3.52206	0.489176	-0.306847	-32.0989	32.0989							43776	#NUM!	#NUM!
1000000753	95.0582	-3.82891	0.666548	-0.417953	-32.0894	32.0894							43861	#NUM!	#NUM!
1000000753	95.7248	-4.24686	9.45114	-5.28011	-29.191	29.191							43946	#NUM!	#NUM!
1000000753	105.176	-9.52697	2.92497	-1.48164	-26.8644	26.8644							44031	#NUM!	#NUM!
1000000753	108.101	-11.0086	6.13314	-2.82461	-24.7283	24.7283							44116	#NUM!	#NUM!
1000000753	114.234	-13.8332	2.36812	-0.969046	-22.2546	22.2546							44201	#NUM!	#NUM!
1000000753	116.602	-14.8023	2.73624	-0.929921	-18.7705	18.7705							44286	#NUM!	#NUM!
1000000753	119.338	-15.7322	3.07207	-0.800129	-14.5985	14.5985							44371	#NUM!	#NUM!
1000000753	122.41	-16.5323	6.2131	-1.40454	-12.7382	12.7382							44456	#NUM!	#NUM!
1000000753	128.624	-17.9368	1.3414	-0.260194	-10.9775	10.9775							44541	#NUM!	#NUM!
1000000753	129.965	-18.197	2.03288	-0.288308	-8.072	8.072							44626	#NUM!	#NUM!
1000000753	131.998	-18.4853	1.49704	-0.14526	-5.54213	5.54213							44711	#NUM!	#NUM!
1000000753	133.495	-18.6306	2.94782	-0.160935	-3.12492	3.12492							44796	#NUM!	#NUM!
1000000753	136.443	-18.7915	4.12994	-0.0699581	-0.970453	0.970453							44881	#NUM!	#NUM!
1000000753	140.573	-18.8615	3.75892	0.104753	1.5963	1.5963							44966	#NUM!	#NUM!
1000000753	144.332	-18.7567	3.40123	0.307688	5.16912	5.16912							45051	#NUM!	#NUM!
1000000753	147.733	-18.4491	2.05903	0.387344	10.654	10.654							45136	#NUM!	#NUM!
1000000753	149.792	-18.0617	2.75813	0.845124	17.0357	17.0357							45221	#NUM!	#NUM!
1000000753	152.55	-17.2166	1.58991	0.711949	24.1225	24.1225							45306	#NUM!	#NUM!
1000000753	154.14	-16.5046	1.95265	1.20759	31.7341	31.7341							45391	#NUM!	#NUM!
1000000753	156.093	-15.2971	3.09194	2.19835	35.4126	35.4126							45476	#NUM!	#NUM!
1000000753	159.184	-13.0987	2.66206	2.21402	39.7501	39.7501							45561	#NUM!	#NUM!
1000000753	161.847	-10.8847	3.92529	3.36245	40.5838	40.5838							45646	#NUM!	#NUM!
1000000753	165.772	-7.52224	3.76611	3.19658	40.3238	40.3238							45731	#NUM!	#NUM!
1000000753	169.538	-4.32566	2.84883	2.3038	38.9619	38.9619							45816	#NUM!	#NUM!
1000000753	172.387	-2.02186	0.607009	0.405817	33.7648	33.7648							45901	#NUM!	#NUM!
1000000753	172.994	-1.61605	2.66658	1.17456	23.7722	23.7722							45986	#NUM!	#NUM!
1000000753	175.66	-0.441487	1.27469	0.412721	17.941	17.941							46071	#NUM!	#NUM!
1000000753	176.935	-0.0287664	0.950136	0.134068	8.03167	8.03167							46156	#NUM!	#NUM!
1000000753	177.885	0.105302	4.02137	0.0852268	1.21411	1.21411							46241	#NUM!	#NUM!
1000000753	181.907	0.190529	2.79055	-0.0475715	-0.976648	0.976648							46326	#NUM!	#NUM!
1000000753	184.697	0.142957	2.03755	-0.110949	-3.11679	3.11679							46411	#NUM!	#NUM!
1000000753	186.735	0.0320087	1.91853	-0.177247	-5.2784	5.2784							46496	#NUM!	#NUM!
1000000753	188.653	-0.145238	6.31246	-0.694851	-6.2816	6.2816							46581	#NUM!	#NUM!
1000000753	194.966	-0.840089	1.20611	-0.159588	-7.53741	7.53741							46666	#NUM!	#NUM!
1000000753	196.172	-0.999677	0.537535	-0.103619	-10.9109	10.9109							46751	#NUM!	#NUM!
1000000753	196.709	-1.1033	1.40898	-0.357881	-14.2517	14.2517							46836	#NUM!	#NUM!
1000000753	198.118	-1.46118	2.0987	-0.601768	-15.9994	15.9994							46921	#NUM!	#NUM!
1000000753	200.217	-2.06295	2.11208	-0.639265	-16.8395	16.8395							47006	#NUM!	#NUM!
1000000753	202.329	-2.70221	4.41194	-1.40676	-17.685	17.685							47091	#NUM!	#NUM!
1000000753	206.741	-4.10897	1.80337	-0.564275	-17.375	17.375							47176	#NUM!	#NUM!
1000000753	208.544	-4.67324	2.18493	-0.681676	-17.3274	17.3274							47261	#NUM!	#NUM!
1000000753	210.729	-5.35492	1.14567	-0.36775	-17.7962	17.7962							47346	#NUM!	#NUM!
1000000753	211.875	-5.72267	1.16747	-0.309475	-14.8466	14.8466							47431	#NUM!	#NUM!
1000000753	213.042	-6.03214	2.20633	-0.491779	-12.5655	12.5655							47516	#NUM!	#NUM!
1000000753	215.249	-6.52392	2.00317	-0.386025	-10.9076	10.9076							47601	#NUM!	#NUM!
1000000753	217.252	-6.90995	0.70887	-0.0829251	-6.67225	6.67225							47686	#NUM!	#NUM!
1000000753	217.961	-6.99287	2.13053	-0.0800164	-2.15085	2.15085							47771	#NUM!	#NUM!
1000000753	220.091	-7.07289	1.14525	0.0153985	0.770329	0.770329							47856	#NUM!	#NUM!
1000000753	221.237	-7.05749	0.787933	0.0691708	5.017	5.017							47941	#NUM!	#NUM!
1000000753	222.024	-6.98832	1.84925	0.264271	8.13289	8.13289							48026	#NUM!	#NUM!
1000000753	223.874	-6.72405	0.942661	0.170211	10.2353	10.2353							48111	#NUM!	#NUM!
1000000753	224.816	-6.55384	0.485469	0.115734	13.4088	13.4088							48196	#NUM!	#NUM!
1000000753	225.302	-6.43811	1.00351	0.299394	16.6124	16.6124							48281	#NUM!	#NUM!
1000000753	226.305	-6.13871	0.87876	0.311593	19.5236	19.5236							48366	#NUM!	#NUM!
1000000753	227.184	-5.82712	0.788266	0.31516	21.7922	21.7922							48451	#NUM!	#NUM!
1000000753	227.972	-5.51196	0.632661	0.307943	25.9542	25.9542							48536	#NUM!	#NUM!
1000000753	228.605	-5.20402	0.348781	0.224454	32.7628	32.7628							48621	#NUM!	#NUM!
1000000753	228.954	-4.97956	0.515586	0.438199	40.3614	40.3614							48706	#NUM!	#NUM!
1000000753	229.469	-4.54136	0.976695	0.903336	42.7654	42.7654							48791	#NUM!	#NUM!
1000000753	230.446	-3.63803	0.826455	0.804488	44.2283	44.2283							48876	#NUM!	#NUM!
1000000753	231.273	-2.83354	2.98934e-07	-8.5667e-08	-15.991	15.991							48961	#NUM!	#NUM!
1000000753	231.273	-2.83354	0.416591	-0.994871	-67.279	67.279							49046	#NUM!	#NUM!
1000000753	231.689	-3.82841	0.3153	-0.757781	-67.4086	67.4086							49131	#NUM!	#NUM!
1000000753	232.004	-4.58619	0.207318	-0.556062	-69.553	69.553							49216	#NUM!	#NUM!
1000000753	232.212	-5.14225	0.302469	-0.873698	-70.9045	70.9045							49301	#NUM!	#NUM!
1000000753	232.514	-6.01595	0.222574	-0.71754	-72.7666	72.7666							49386	#NUM!	#NUM!
1000000753	232.737	-6.73349	0.224459	-0.757273	-73.4899	73.4899							49471	#NUM!	#NUM!
1000000753	232.961	-7.49076	0.00902421	-0.0184714	-63.9622	63.9622							49556	#NUM!	#NUM!
1000000753	232.97	-7.50924	0.292782	-0.431201	-55.8238	55.8238							49641	#NUM!	#NUM!
1000000753	233.263	-7.94044	1.55173	-2.42831	-57.4207	57.4207							49726	#NUM!	#NUM!
1000000753	234.815	-10.3687	0.105382	-0.144684	-53.9321	53.9321							49811	#NUM!	#NUM!
1000000753	234.92	-10.5134	0.000356565	-3.04034e-05	-4.87367	4.87367							49896	#NUM!	#NUM!
1000000753	234.921	-10.5135	0.465517	0.462081	44.7878	44.7878							49981	#NUM!	#NUM!
1000000753	235.386	-10.0514	0.72271	0.727394	45.1851	45.1851							50066	#NUM!	#NUM!
1000000753	236.109	-9.32398	0.0733851	0.107578	55.6999	55.6999							50151	#NUM!	#NUM!
1000000753	236.182	-9.2164	0.874184	2.15448	67.915	67.915							50236	#NUM!	#NUM!
1000000753	237.056	-7.06193	0.352043	0.841394	67.2953	67.2953							50321	#NUM!	#NUM!
1000000753	237.408	-6.22053	ENDE	ENDE	300	300							50406	#NUM!	#NUM!
1000000838	97.0625	-106.078	2.51839	-1.35232	-28.2348	28.2348							50491	#NUM!	#NUM!
1000000838	99.5808	-107.43	4.37362	-2.22991	-27.0149	27.0149							50576	#NUM!	#NUM!
1000000838	103.954	-109.66	8.06735	-4.00166	-26.3828	26.3828							50661	#NUM!	#NUM!
1000000838	112.022	-113.662	3.67422	-1.82352	-26.3953	26.3953							50746	#NUM!	#NUM!
1000000838	115.696	-115.485	1.93232	-0.955468	-26.3108	26.3108							50831	#NUM!	#NUM!
1000000838	117.628	-116.441	5.64249	-2.34952	-22.6067	22.6067							50916	#NUM!	#NUM!
1000000838	123.271	-118.79	1.54345	-0.611039	-21.5982	21.5982							51001	#NUM!	#NUM!
1000000838	124.814	-119.401	4.985	-1.4584	-16.3073	16.3073							51086	#NUM!	#NUM!
1000000838	129.799	-120.86	8.8557	-2.24376	-14.2178	14.2178							51171	#NUM!	#NUM!
1000000838	138.655	-123.104	5.79561	-1.14088	-11.1365	11.1365							51256	#NUM!	#NUM!
1000000838	144.451	-124.245	4.33507	-0.513249	-6.75209	6.75209							51341	#NUM!	#NUM!
1000000838	148.786	-124.758	7.63492	-0.255273	-1.91496	1.91496							51426	#NUM!	#NUM!
1000000838	156.421	-125.013	2.67581	0.27032	5.76864	5.76864							51511	#NUM!	#NUM!
1000000838	159.096	-124.743	3.94037	1.13088	16.0134	16.0134							51596	#NUM!	#NUM!
1000000838	163.037	-123.612	4.95448	1.95836	21.5674	21.5674							51681	#NUM!	#NUM!
1000000838	167.991	-121.653	4.2293	2.13383	26.7725	26.7725							51766	#NUM!	#NUM!
1000000838	172.221	-119.52	3.23179	2.07878	32.7503	32.7503							51851	#NUM!	#NUM!
1000000838	175.452	-117.441	5.45273	3.8158	34.9842	34.9842							51936	#NUM!	#NUM!
1000000838	180.905	-113.625	1.67734	1.29727	37.7186	37.7186							52021	#NUM!	#NUM!
1000000838	182.582	-112.328	3.09995	2.80316	42.1217	42.1217							52106	#NUM!	#NUM!
1000000838	185.682	-109.525	1.85796	1.84384	44.7814	44.7814							52191	#NUM!	#NUM!
1000000838	187.54	-107.681	2.34095	2.44189	46.209	46.209							52276	#NUM!	#NUM!
1000000838	189.881	-105.239	0.984976	1.05209	46.887	46.887							52361	#NUM!	#NUM!
1000000838	190.866	-104.187	2.57357	2.88052	48.2212	48.2212							52446	#NUM!	#NUM!
1000000838	193.44	-101.306	1.48875	1.63886	47.7479	47.7479							52531	#NUM!	#NUM!
1000000838	194.929	-99.6675	1.33088	1.47618	47.963	47.963							52616	#NUM!	#NUM!
1000000838	196.259	-98.1913	1.15731	1.3496	49.3863	49.3863							52701	#NUM!	#NUM!
1000000838	197.417	-96.8417	2.38053e-07	9.43836e-08	21.6274	21.6274							52786	#NUM!	#NUM!
1000000838	197.417	-96.8417	3.03748	-5.80758	-62.3895	62.3895							52871	#NUM!	#NUM!
1000000838	200.454	-102.649	0.0885985	-0.160294	-61.0695	61.0695							52956	#NUM!	#NUM!
1000000838	200.543	-102.81	1.58641e-06	-5.68272e-08	-2.05154	2.05154							53041	#NUM!	#NUM!
1000000838	200.543	-102.81	0.713226	1.01805	54.9858	54.9858							53126	#NUM!	#NUM!
1000000838	201.256	-101.791	6.14647	8.95308	55.5296	55.5296							53211	#NUM!	#NUM!
1000000838	207.403	-92.8384	2.15138	2.78526	52.3169	52.3169							53296	#NUM!	#NUM!
1000000838	209.554	-90.0532	2.82394	3.59551	51.8536	51.8536							53381	#NUM!	#NUM!
1000000838	212.378	-86.4577	1.2383	1.29964	46.3846	46.3846							53466	#NUM!	#NUM!
1000000838	213.616	-85.158	1.66766	1.35158	39.0237	39.0237							53551	#NUM!	#NUM!
1000000838	215.284	-83.8064	2.58866	1.90278	36.3175	36.3175							53636	#NUM!	#NUM!
1000000838	217.872	-81.9037	2.38342	1.58201	33.5744	33.5744							53721	#NUM!	#NUM!
1000000838	220.256	-80.3217	1.33654	0.811694	31.2708	31.2708							53806	#NUM!	#NUM!
1000000838	221.592	-79.51	1.21501	0.655014	28.3291	28.3291							53891	#NUM!	#NUM!
1000000838	222.807	-78.8549	0.623371	0.29495	25.3213	25.3213							53976	#NUM!	#NUM!
1000000838	223.431	-78.56	1.47773	0.619139	22.7327	22.7327							54061	#NUM!	#NUM!
1000000838	224.909	-77.9409	1.92166	0.750679	21.3376	21.3376							54146	#NUM!	#NUM!
1000000838	226.83	-77.1902	1.51595	0.547833	19.8688	19.8688							54231	#NUM!	#NUM!
1000000838	228.346	-76.6423	2.11446	0.758978	19.7454	19.7454							54316	#NUM!	#NUM!
1000000838	230.461	-75.8834	1.99939	0.6827	18.8527	18.8527							54401	#NUM!	#NUM!
1000000838	232.46	-75.2007	1.23402	0.39922	17.9269	17.9269							54486	#NUM!	#NUM!
1000000838	233.694	-74.8014	1.83735	0.611772	18.4159	18.4159							54571	#NUM!	#NUM!
1000000838	235.531	-74.1897	0.0178218	0.00615122	19.0422	19.0422							54656	#NUM!	#NUM!
1000000838	235.549	-74.1835	4.31649	1.69782	21.4714	21.4714							54741	#NUM!	#NUM!
1000000838	239.866	-72.4857	0.372906	0.139888	20.5626	20.5626							54826	#NUM!	#NUM!
1000000838	240.239	-72.3458	1.35942	0.481025	19.4861	19.4861							54911	#NUM!	#NUM!
1000000838	241.598	-71.8648	1.85617	0.657585	19.5078	19.5078							54996	#NUM!	#NUM!
1000000838	243.454	-71.2072	1.39646	0.478679	18.9207	18.9207							55081	#NUM!	#NUM!
1000000838	244.851	-70.7285	1.25102	0.433866	19.127	19.127							55166	#NUM!	#NUM!
1000000838	246.102	-70.2947	0.778449	0.273774	19.3763	19.3763							55251	#NUM!	#NUM!
1000000838	246.88	-70.0209	1.84382	0.656241	19.5913	19.5913							55336	#NUM!	#NUM!
1000000838	248.724	-69.3646	0.924621	0.334734	19.9014	19.9014							55421	#NUM!	#NUM!
1000000838	249.649	-69.0299	0.94534	0.355081	20.5868	20.5868							55506	#NUM!	#NUM!
1000000838	250.594	-68.6748	2.46072	0.961116	21.3348	21.3348							55591	#NUM!	#NUM!
1000000838	253.055	-67.7137	1.19793e-06	3.44424e-07	16.0408	16.0408							55676	#NUM!	#NUM!
1000000838	253.055	-67.7137	1.24148	0.12191	5.60831	5.60831							55761	#NUM!	#NUM!
1000000838	254.296	-67.5918	0.097044	0.000913406	0.539268	0.539268							55846	#NUM!	#NUM!
1000000838	254.393	-67.5909	0.218301	-0.0210607	-5.5106	5.5106							55931	#NUM!	#NUM!
1000000838	254.611	-67.6119	1.31074	-0.170652	-7.41791	7.41791							56016	#NUM!	#NUM!
1000000838	255.922	-67.7826	1.85686e-08	-2.53168e-09	-7.76395	7.76395							56101	#NUM!	#NUM!
1000000838	255.922	-67.7826	0.358936	-0.228044	-32.4292	32.4292							56186	#NUM!	#NUM!
1000000838	256.281	-68.0106	0.311401	-0.182208	-30.3329	30.3329							56271	#NUM!	#NUM!
1000000838	256.593	-68.1929	0.0683319	-0.0146747	-12.1205	12.1205							56356	#NUM!	#NUM!
1000000838	256.661	-68.2075	0.229496	0.0174123	4.33883	4.33883							56441	#NUM!	#NUM!
1000000838	256.89	-68.1901	0.0911633	0.0243882	14.9772	14.9772							56526	#NUM!	#NUM!
1000000838	256.982	-68.1657	0.687524	0.248192	19.8493	19.8493							56611	#NUM!	#NUM!
1000000838	257.669	-67.9175	0.188253	0.0657755	19.2593	19.2593							56696	#NUM!	#NUM!
1000000838	257.857	-67.8518	0.125014	0.0277174	12.5011	12.5011							56781	#NUM!	#NUM!
1000000838	257.982	-67.824	0.167981	0.0227588	7.71573	7.71573							56866	#NUM!	#NUM!
1000000838	258.15	-67.8013	0.0847573	0.00566831	3.82607	3.82607							56951	#NUM!	#NUM!
1000000838	258.235	-67.7956	0.369077	0.0153356	2.37934	2.37934							57036	#NUM!	#NUM!
1000000838	258.604	-67.7803	0.341431	0.0263033	4.40528	4.40528							57121	#NUM!	#NUM!
1000000838	258.946	-67.754	0.187568	0.0343297	10.3718	10.3718							57206	#NUM!	#NUM!
1000000838	259.133	-67.7196	0.562014	0.176498	17.4346	17.4346							57291	#NUM!	#NUM!
1000000838	259.695	-67.5431	1.3014	0.460748	19.496	19.496							57376	#NUM!	#NUM!
1000000838	260.997	-67.0824	1.4612	0.522948	19.6917	19.6917							57461	#NUM!	#NUM!
1000000838	262.458	-66.5595	0.341182	0.118434	19.1434	19.1434							57546	#NUM!	#NUM!
1000000838	262.799	-66.441	ENDE	ENDE	300	300							57631	#NUM!	#NUM!
1000000923	88.472	-144.072	2.33476	-0.808817	-19.1073	19.1073							57716	#NUM!	#NUM!
1000000923	90.8067	-144.88	4.15233	-1.73062	-22.6255	22.6255							57801	#NUM!	#NUM!
1000000923	94.959	-146.611	5.9851	-2.41833	-22.0016	22.0016							57886	#NUM!	#NUM!
1000000923	100.944	-149.029	3.80283	-1.68402	-23.8853	23.8853							57971	#NUM!	#NUM!
1000000923	104.747	-150.713	2.97962	-1.15	-21.1043	21.1043							58056	#NUM!	#NUM!
1000000923	107.727	-151.863	2.64794	-1.00859	-20.8516	20.8516							58141	#NUM!	#NUM!
1000000923	110.375	-152.872	4.37663	-1.6109	-20.2071	20.2071							58226	#NUM!	#NUM!
1000000923	114.751	-154.483	3.67295	-1.28932	-19.3427	19.3427							58311	#NUM!	#NUM!
1000000923	118.424	-155.772	8.68776	-2.72734	-17.4286	17.4286							58396	#NUM!	#NUM!
1000000923	127.112	-158.499	1.88029	-0.435322	-13.0354	13.0354							58481	#NUM!	#NUM!
1000000923	128.992	-158.935	5.31221	-0.815223	-8.72467	8.72467							58566	#NUM!	#NUM!
1000000923	134.304	-159.75	8.40147	-0.981475	-6.66319	6.66319							58651	#NUM!	#NUM!
1000000923	142.706	-160.732	3.69975	-0.341716	-5.27699	5.27699							58736	#NUM!	#NUM!
1000000923	146.406	-161.073	4.71116	-0.308517	-3.74675	3.74675							58821	#NUM!	#NUM!
1000000923	151.117	-161.382	4.35956	-0.173349	-2.27705	2.27705							58906	#NUM!	#NUM!
1000000923	155.476	-161.555	2.58731	-0.00554222	-0.122732	0.122732							58991	#NUM!	#NUM!
1000000923	158.064	-161.561	3.41959	0.137099	2.29589	2.29589							59076	#NUM!	#NUM!
1000000923	161.483	-161.424	5.13734	0.358371	3.99037	3.99037							59161	#NUM!	#NUM!
1000000923	166.621	-161.065	5.0682	0.432461	4.87715	4.87715							59246	#NUM!	#NUM!
1000000923	171.689	-160.633	1.31958	0.162185	7.00687	7.00687							59331	#NUM!	#NUM!
1000000923	173.008	-160.471	4.32609	0.639747	8.41199	8.41199							59416	#NUM!	#NUM!
1000000923	177.334	-159.831	1.24062	0.205915	9.42388	9.42388							59501	#NUM!	#NUM!
1000000923	178.575	-159.625	1.74948	0.335141	10.8445	10.8445							59586	#NUM!	#NUM!
1000000923	180.325	-159.29	1.975	0.415981	11.894	11.894							59671	#NUM!	#NUM!
1000000923	182.3	-158.874	2.45638	0.58093	13.3059	13.3059							59756	#NUM!	#NUM!
1000000923	184.756	-158.293	1.91105	0.501852	14.714	14.714							59841	#NUM!	#NUM!
1000000923	186.667	-157.791	1.16657	0.372817	17.7231	17.7231							59926	#NUM!	#NUM!
1000000923	187.834	-157.418	1.75112	0.671875	20.9909	20.9909							60011	#NUM!	#NUM!
1000000923	189.585	-156.746	2.73683	1.1746	23.2282	23.2282							60096	#NUM!	#NUM!
1000000923	192.321	-155.572	1.09574	0.561425	27.1294	27.1294							60181	#NUM!	#NUM!
1000000923	193.417	-155.01	2.25104	1.30881	30.1749	30.1749							60266	#NUM!	#NUM!
1000000923	195.668	-153.701	1.93236	1.26785	33.2695	33.2695							60351	#NUM!	#NUM!
1000000923	197.601	-152.434	1.31222	0.887735	34.079	34.079							60436	#NUM!	#NUM!
1000000923	198.913	-151.546	1.58055	1.14236	35.858	35.858							60521	#NUM!	#NUM!
1000000923	200.493	-150.403	1.7194	1.23814	35.7576	35.7576							60606	#NUM!	#NUM!
1000000923	202.213	-149.165	1.78666	1.2724	35.4571	35.4571							60691	#NUM!	#NUM!
1000000923	203.999	-147.893	1.26993	0.833883	33.2903	33.2903							60776	#NUM!	#NUM!
1000000923	205.269	-147.059	0.745698	0.41455	29.0707	29.0707							60861	#NUM!	#NUM!
1000000923	206.015	-146.645	1.33208	0.619255	24.9328	24.9328							60946	#NUM!	#NUM!
1000000923	207.347	-146.025	1.11249	0.487878	23.6796	23.6796							61031	#NUM!	#NUM!
1000000923	208.46	-145.537	0.751913	0.311547	22.5061	22.5061							61116	#NUM!	#NUM!
1000000923	209.212	-145.226	0.563141	0.238598	22.962	22.962							61201	#NUM!	#NUM!
1000000923	209.775	-144.987	1.23126	0.556775	24.3324	24.3324							61286	#NUM!	#NUM!
1000000923	211.006	-144.43	0.875625	0.426478	25.9687	25.9687							61371	#NUM!	#NUM!
1000000923	211.882	-144.004	1.15597	0.50228	23.4853	23.4853							61456	#NUM!	#NUM!
1000000923	213.038	-143.502	1.57184	0.637993	22.0917	22.0917							61541	#NUM!	#NUM!
1000000923	214.609	-142.864	1.03848	0.394128	20.7829	20.7829							61626	#NUM!	#NUM!
1000000923	215.648	-142.47	0.122259	0.0309721	14.2158	14.2158							61711	#NUM!	#NUM!
1000000923	215.77	-142.439	1.5597	0.187144	6.84206	6.84206							61796	#NUM!	#NUM!
1000000923	217.33	-142.251	0.000982027	0.000332447	18.7026	18.7026							61881	#NUM!	#NUM!
1000000923	217.331	-142.251	1.07217	0.656068	31.4628	31.4628							61966	#NUM!	#NUM!
1000000923	218.403	-141.595	0.365338	0.210105	29.9031	29.9031							62051	#NUM!	#NUM!
1000000923	218.768	-141.385	1.18065	0.605973	27.1693	27.1693							62136	#NUM!	#NUM!
1000000923	219.949	-140.779	0.389011	0.173079	23.9853	23.9853							62221	#NUM!	#NUM!
1000000923	220.338	-140.606	0.642379	0.236186	20.1872	20.1872							62306	#NUM!	#NUM!
1000000923	220.98	-140.37	0.352556	0.0941739	14.9555	14.9555							62391	#NUM!	#NUM!
1000000923	221.333	-140.276	0.812858	0.15046	10.4868	10.4868							62476	#NUM!	#NUM!
1000000923	222.146	-140.125	2.90471	0.43934	8.60085	8.60085							62561	#NUM!	#NUM!
1000000923	225.05	-139.686	0.841556	0.107127	7.25455	7.25455							62646	#NUM!	#NUM!
1000000923	225.892	-139.579	0.964475	0.0957826	5.67148	5.67148							62731	#NUM!	#NUM!
1000000923	226.857	-139.483	0.734578	0.0620503	4.82835	4.82835							62816	#NUM!	#NUM!
1000000923	227.591	-139.421	0.0787168	0.00573277	4.16537	4.16537							62901	#NUM!	#NUM!
1000000923	227.67	-139.415	1.36904e-07	-3.56749e-08	-14.6055	14.6055							62986	#NUM!	#NUM!
1000000923	227.67	-139.415	-0.0239788	-0.0792057	-106.843	106.843							63071	#NUM!	#NUM!
1000000923	227.646	-139.494	-0.174645	-0.580656	-106.74	106.74							63156	#NUM!	#NUM!
1000000923	227.471	-140.075	-1.80913e-09	-6.09165e-09	-106.541	106.541							63241	#NUM!	#NUM!
1000000923	227.471	-140.075	1.16015	0.844942	36.066	36.066							63326	#NUM!	#NUM!
1000000923	228.631	-139.23	0.865178	0.668342	37.6858	37.6858							63411	#NUM!	#NUM!
1000000923	229.497	-138.562	0.682724	0.54641	38.6717	38.6717							63496	#NUM!	#NUM!
1000000923	230.179	-138.015	0.061995	0.0782901	51.6256	51.6256							63581	#NUM!	#NUM!
1000000923	230.241	-137.937	0.28269	0.62001	65.4897	65.4897							63666	#NUM!	#NUM!
1000000923	230.524	-137.317	0.280378	0.66601	67.1698	67.1698							63751	#NUM!	#NUM!
1000000923	230.804	-136.651	4.97678e-09	1.2581e-08	68.4173	68.4173							63836	#NUM!	#NUM!
1000000923	230.804	-136.651	-0.0455511	-1.64769	-91.5836	91.5836							63921	#NUM!	#NUM!
1000000923	230.759	-138.299	-0.00183916	-0.119327	-90.883	90.883							64006	#NUM!	#NUM!
1000000923	230.757	-138.418	0.000275311	-0.121083	-89.8697	89.8697							64091	#NUM!	#NUM!
1000000923	230.757	-138.539	0.000228073	-0.000238964	-46.3359	46.3359							64176	#NUM!	#NUM!
1000000923	230.757	-138.539	0.307601	0.014027	2.61094	2.61094							64261	#NUM!	#NUM!
1000000923	231.065	-138.525	0.294308	0.0147411	2.86739	2.86739							64346	#NUM!	#NUM!
1000000923	231.359	-138.51	0.26711	0.0141051	3.02276	3.02276							64431	#NUM!	#NUM!
1000000923	231.626	-138.496	0.12191	0.00647764	3.04154	3.04154							64516	#NUM!	#NUM!
1000000923	231.748	-138.49	1.89087e-07	1.62545e-07	40.6835	40.6835							64601	#NUM!	#NUM!
1000000923	231.748	-138.49	0.681756	1.69367	68.0737	68.0737							64686	#NUM!	#NUM!
1000000923	232.43	-136.796	0.47961	1.19259	68.0921	68.0921							64771	#NUM!	#NUM!
1000000923	232.91	-135.604	ENDE	ENDE	300	300							64856	#NUM!	#NUM!
1000001008	65.832	-123.678	2.75294	-1.57294	-29.7423	29.7423							64941	#NUM!	#NUM!
1000001008	68.5849	-125.251	3.93955	-2.10758	-28.1459	28.1459							65026	#NUM!	#NUM!
1000001008	72.5245	-127.359	5.35242	-2.71741	-26.9168	26.9168							65111	#NUM!	#NUM!
1000001008	77.8769	-130.076	4.79405	-2.22847	-24.931	24.931							65196	#NUM!	#NUM!
1000001008	82.6709	-132.305	2.67942	-1.04285	-21.2663	21.2663							65281	#NUM!	#NUM!
1000001008	85.3503	-133.348	1.58045	-0.461299	-16.2714	16.2714							65366	#NUM!	#NUM!
1000001008	86.9308	-133.809	2.72741	-0.517159	-10.7367	10.7367							65451	#NUM!	#NUM!
1000001008	89.6582	-134.326	5.27701	-0.853428	-9.18666	9.18666							65536	#NUM!	#NUM!
1000001008	94.9352	-135.18	2.50789	-0.355844	-8.07578	8.07578							65621	#NUM!	#NUM!
1000001008	97.4431	-135.535	8.84023	-1.18883	-7.65917	7.65917							65706	#NUM!	#NUM!
1000001008	106.283	-136.724	3.69262	-0.450594	-6.95715	6.95715							65791	#NUM!	#NUM!
1000001008	109.976	-137.175	7.87803	-0.911657	-6.60099	6.60099							65876	#NUM!	#NUM!
1000001008	117.854	-138.086	4.93371	-0.415004	-4.80817	4.80817							65961	#NUM!	#NUM!
1000001008	122.788	-138.501	5.80967	-0.188182	-1.85523	1.85523							66046	#NUM!	#NUM!
1000001008	128.597	-138.69	2.78345	0.213362	4.38336	4.38336							66131	#NUM!	#NUM!
1000001008	131.381	-138.476	2.86558	0.669492	13.1502	13.1502							66216	#NUM!	#NUM!
1000001008	134.246	-137.807	2.69748	1.09904	22.1676	22.1676							66301	#NUM!	#NUM!
1000001008	136.944	-136.708	6.88372	3.64883	27.9266	27.9266							66386	#NUM!	#NUM!
1000001008	143.828	-133.059	2.55942	1.64875	32.7893	32.7893							66471	#NUM!	#NUM!
1000001008	146.387	-131.41	10.9101	8.09504	36.5746	36.5746							66556	#NUM!	#NUM!
1000001008	157.297	-123.315	1.07136	0.758459	35.2961	35.2961							66641	#NUM!	#NUM!
1000001008	158.368	-122.557	0.834532	0.524278	32.1383	32.1383							66726	#NUM!	#NUM!
1000001008	159.203	-122.032	1.6762	1.1855	35.2699	35.2699							66811	#NUM!	#NUM!
1000001008	160.879	-120.847	3.1445	2.10325	33.7773	33.7773							66896	#NUM!	#NUM!
1000001008	164.024	-118.744	0.000120178	6.47127e-06	3.08225	3.08225							66981	#NUM!	#NUM!
1000001008	164.024	-118.744	0.908948	-0.685876	-37.0376	37.0376							67066	#NUM!	#NUM!
1000001008	164.933	-119.429	0.72561	-0.4503	-31.8229	31.8229							67151	#NUM!	#NUM!
1000001008	165.658	-119.88	0.733594	-0.307299	-22.7286	22.7286							67236	#NUM!	#NUM!
1000001008	166.392	-120.187	1.22533	-0.249132	-11.4927	11.4927							67321	#NUM!	#NUM!
1000001008	167.617	-120.436	1.5257	-0.0967432	-3.62822	3.62822							67406	#NUM!	#NUM!
1000001008	169.143	-120.533	1.2365	0.10298	4.76079	4.76079							67491	#NUM!	#NUM!
1000001008	170.38	-120.43	1.44469	0.333726	13.0073	13.0073							67576	#NUM!	#NUM!
1000001008	171.824	-120.096	1.57246	0.533413	18.738	18.738							67661	#NUM!	#NUM!
1000001008	173.397	-119.563	1.24655	0.497283	21.7484	21.7484							67746	#NUM!	#NUM!
1000001008	174.643	-119.066	1.38084	0.559579	22.0601	22.0601							67831	#NUM!	#NUM!
1000001008	176.024	-118.506	2.28633	0.961696	22.813	22.813							67916	#NUM!	#NUM!
1000001008	178.31	-117.544	2.11574	0.78362	20.3234	20.3234							68001	#NUM!	#NUM!
1000001008	180.426	-116.761	1.13035	0.356619	17.5102	17.5102							68086	#NUM!	#NUM!
1000001008	181.556	-116.404	2.27737	0.586601	14.4442	14.4442							68171	#NUM!	#NUM!
1000001008	183.834	-115.817	1.86907	0.402217	12.1446	12.1446							68256	#NUM!	#NUM!
1000001008	185.703	-115.415	3.92823	0.806728	11.6053	11.6053							68341	#NUM!	#NUM!
1000001008	189.631	-114.609	0.636239	0.13822	12.2568	12.2568							68426	#NUM!	#NUM!
1000001008	190.267	-114.47	1.04967	0.230588	12.3897	12.3897							68511	#NUM!	#NUM!
1000001008	191.317	-114.24	1.94539	0.447574	12.9565	12.9565							68596	#NUM!	#NUM!
1000001008	193.262	-113.792	1.28134	0.273016	12.0281	12.0281							68681	#NUM!	#NUM!
1000001008	194.544	-113.519	1.68036	0.341591	11.4907	11.4907							68766	#NUM!	#NUM!
1000001008	196.224	-113.178	1.98487	0.365687	10.4389	10.4389							68851	#NUM!	#NUM!
1000001008	198.209	-112.812	0.101307	0.00381955	2.1592	2.1592							68936	#NUM!	#NUM!
1000001008	198.31	-112.808	1.33047	-0.152998	-6.55994	6.55994							69021	#NUM!	#NUM!
1000001008	199.641	-112.961	0.178107	-0.0213555	-6.83728	6.83728							69106	#NUM!	#NUM!
1000001008	199.819	-112.982	0.0289835	-0.0014479	-2.85989	2.85989							69191	#NUM!	#NUM!
1000001008	199.848	-112.984	0.738364	0.00584408	0.453481	0.453481							69276	#NUM!	#NUM!
1000001008	200.586	-112.978	0.393694	0.0113182	1.64672	1.64672							69361	#NUM!	#NUM!
1000001008	200.98	-112.967	0.872925	0.0447137	2.93229	2.93229							69446	#NUM!	#NUM!
1000001008	201.853	-112.922	1.92213	0.12206	3.63354	3.63354							69531	#NUM!	#NUM!
1000001008	203.775	-112.8	1.53913	0.100491	3.73556	3.73556							69616	#NUM!	#NUM!
1000001008	205.314	-112.699	1.67718	0.0983782	3.35695	3.35695							69701	#NUM!	#NUM!
1000001008	206.991	-112.601	1.21301	0.0518083	2.44565	2.44565							69786	#NUM!	#NUM!
1000001008	208.204	-112.549	0.813225	0.00394761	0.278127	0.278127							69871	#NUM!	#NUM!
1000001008	209.018	-112.545	0.257907	-0.0281011	-6.21833	6.21833							69956	#NUM!	#NUM!
1000001008	209.275	-112.573	2.06567	-0.490319	-13.3529	13.3529							70041	#NUM!	#NUM!
1000001008	211.341	-113.064	0.4537	-0.151004	-18.4088	18.4088							70126	#NUM!	#NUM!
1000001008	211.795	-113.215	0.823626	-0.308231	-20.5177	20.5177							70211	#NUM!	#NUM!
1000001008	212.618	-113.523	0.381252	-0.16538	-23.4503	23.4503							70296	#NUM!	#NUM!
1000001008	213	-113.688	1.36471	-0.659884	-25.8054	25.8054							70381	#NUM!	#NUM!
1000001008	214.364	-114.348	0.00707171	-0.000803653	-6.48347	6.48347							70466	#NUM!	#NUM!
1000001008	214.371	-114.349	0.247548	0.110635	24.0809	24.0809							70551	#NUM!	#NUM!
1000001008	214.619	-114.238	0.06431	0.0390561	31.2707	31.2707							70636	#NUM!	#NUM!
1000001008	214.683	-114.199	0.543991	0.527103	44.0967	44.0967							70721	#NUM!	#NUM!
1000001008	215.227	-113.672	0.0482629	0.0562061	49.348	49.348							70806	#NUM!	#NUM!
1000001008	215.276	-113.616	0.0637541	0.157941	68.0182	68.0182							70891	#NUM!	#NUM!
1000001008	215.339	-113.458	0.107049	0.407991	75.2981	75.2981							70976	#NUM!	#NUM!
1000001008	215.446	-113.05	9.03441e-10	3.80282e-09	76.6359	76.6359							71061	#NUM!	#NUM!
1000001008	215.446	-113.05	-0.192706	-1.16854	-99.3645	99.3645							71146	#NUM!	#NUM!
1000001008	215.254	-114.219	-0.108718	-0.591975	-100.407	100.407							71231	#NUM!	#NUM!
1000001008	215.145	-114.811	-0.0436138	-0.183036	-103.403	103.403							71316	#NUM!	#NUM!
1000001008	215.101	-114.994	-0.232275	-0.856168	-105.179	105.179							71401	#NUM!	#NUM!
1000001008	214.869	-115.85	-0.169397	-0.58796	-106.072	106.072							71486	#NUM!	#NUM!
1000001008	214.7	-116.438	-0.130446	-0.356566	-110.095	110.095							71571	#NUM!	#NUM!
1000001008	214.569	-116.794	-0.100905	-0.254987	-111.59	111.59							71656	#NUM!	#NUM!
1000001008	214.468	-117.049	-0.461503	-1.00409	-114.685	114.685							71741	#NUM!	#NUM!
1000001008	214.007	-118.053	-0.166689	-0.353676	-115.235	115.235							71826	#NUM!	#NUM!
1000001008	213.84	-118.407	-3.09348e-06	-1.21657e-06	-158.532	158.532							71911	#NUM!	#NUM!
1000001008	213.84	-118.407	-0.0846522	0.118326	125.58	125.58							71996	#NUM!	#NUM!
1000001008	213.755	-118.289	ENDE	ENDE	300	300							72081	#NUM!	#NUM!
1000001093	71.4823	-25.1007	4.32897	-1.32797	-17.0541	17.0541							72166	#NUM!	#NUM!
1000001093	75.8112	-26.4287	3.75571	-1.01306	-15.0956	15.0956							72251	#NUM!	#NUM!
1000001093	79.567	-27.4417	1.83919	-0.53125	-16.1114	16.1114							72336	#NUM!	#NUM!
1000001093	81.4061	-27.973	3.33841	-1.04702	-17.4129	17.4129							72421	#NUM!	#NUM!
1000001093	84.7446	-29.02	1.95167	-0.680613	-19.2253	19.2253							72506	#NUM!	#NUM!
1000001093	86.6962	-29.7006	1.52684	-0.609497	-21.7613	21.7613							72591	#NUM!	#NUM!
1000001093	88.2231	-30.3101	1.70312	-0.57852	-18.7617	18.7617							72676	#NUM!	#NUM!
1000001093	89.9262	-30.8886	0.957832	-0.437956	-24.5716	24.5716							72761	#NUM!	#NUM!
1000001093	90.884	-31.3266	7.11824	-3.65528	-27.1809	27.1809							72846	#NUM!	#NUM!
1000001093	98.0023	-34.9819	1.31859	-0.782176	-30.6761	30.6761							72931	#NUM!	#NUM!
1000001093	99.3208	-35.764	4.46778	-2.67297	-30.8912	30.8912							73016	#NUM!	#NUM!
1000001093	103.789	-38.437	6.50056	-3.7709	-30.1175	30.1175							73101	#NUM!	#NUM!
1000001093	110.289	-42.2079	3.17392	-1.88507	-30.7072	30.7072							73186	#NUM!	#NUM!
1000001093	113.463	-44.093	6.50827	-3.95125	-31.2624	31.2624							73271	#NUM!	#NUM!
1000001093	119.971	-48.0442	2.52831	-1.42031	-29.3256	29.3256							73356	#NUM!	#NUM!
1000001093	122.5	-49.4645	2.56622	-1.4095	-28.7779	28.7779							73441	#NUM!	#NUM!
1000001093	125.066	-50.874	1.65952	-0.804097	-25.8519	25.8519							73526	#NUM!	#NUM!
1000001093	126.725	-51.6781	2.74073	-1.07999	-21.507	21.507							73611	#NUM!	#NUM!
1000001093	129.466	-52.7581	3.09673	-1.09851	-19.5313	19.5313							73696	#NUM!	#NUM!
1000001093	132.563	-53.8566	2.71565	-0.808523	-16.5797	16.5797							73781	#NUM!	#NUM!
1000001093	135.279	-54.6652	1.26494	-0.272428	-12.1541	12.1541							73866	#NUM!	#NUM!
1000001093	136.543	-54.9376	1.05816	-0.0807806	-4.36552	4.36552							73951	#NUM!	#NUM!
1000001093	137.602	-55.0184	1.8061	0.0662814	2.10173	2.10173							74036	#NUM!	#NUM!
1000001093	139.408	-54.9521	1.9854	0.237282	6.81527	6.81527							74121	#NUM!	#NUM!
1000001093	141.393	-54.7148	2.15851	0.410309	10.7629	10.7629							74206	#NUM!	#NUM!
1000001093	143.552	-54.3045	1.43266	0.403741	15.7385	15.7385							74291	#NUM!	#NUM!
1000001093	144.984	-53.9008	0.839081	0.366146	23.5748	23.5748							74376	#NUM!	#NUM!
1000001093	145.823	-53.5346	4.56956	2.42498	27.954	27.954							74461	#NUM!	#NUM!
1000001093	150.393	-51.1096	1.01488	0.595558	30.4056	30.4056							74546	#NUM!	#NUM!
1000001093	151.408	-50.5141	1.6087	0.911374	29.5328	29.5328							74631	#NUM!	#NUM!
1000001093	153.017	-49.6027	0.151473	0.0842394	29.08	29.08							74716	#NUM!	#NUM!
1000001093	153.168	-49.5185	0.517878	0.251525	25.9051	25.9051							74801	#NUM!	#NUM!
1000001093	153.686	-49.2669	1.96983	0.931944	25.3192	25.3192							74886	#NUM!	#NUM!
1000001093	155.656	-48.335	1.2501	0.639413	27.0892	27.0892							74971	#NUM!	#NUM!
1000001093	156.906	-47.6956	1.39189	0.742107	28.065	28.065							75056	#NUM!	#NUM!
1000001093	158.298	-46.9535	1.70312	0.920191	28.3822	28.3822							75141	#NUM!	#NUM!
1000001093	160.001	-46.0333	2.67586	1.62535	31.2749	31.2749							75226	#NUM!	#NUM!
1000001093	162.677	-44.4079	1.92749	1.11592	30.0687	30.0687							75311	#NUM!	#NUM!
1000001093	164.604	-43.292	0.942848	0.520369	28.8948	28.8948							75396	#NUM!	#NUM!
1000001093	165.547	-42.7716	4.84373	2.49349	27.2388	27.2388							75481	#NUM!	#NUM!
1000001093	170.391	-40.2782	1.85239	0.962058	27.4456	27.4456							75566	#NUM!	#NUM!
1000001093	172.243	-39.3161	1.52921	0.801863	27.6709	27.6709							75651	#NUM!	#NUM!
1000001093	173.772	-38.5142	2.12648	1.0683	26.674	26.674							75736	#NUM!	#NUM!
1000001093	175.899	-37.4459	1.39867	0.724322	27.3781	27.3781							75821	#NUM!	#NUM!
1000001093	177.297	-36.7216	1.28698	0.702673	28.634	28.634							75906	#NUM!	#NUM!
1000001093	178.584	-36.0189	0.638473	0.394222	31.693	31.693							75991	#NUM!	#NUM!
1000001093	179.223	-35.6247	0.550857	0.419001	37.2578	37.2578							76076	#NUM!	#NUM!
1000001093	179.774	-35.2057	0.586944	0.542769	42.7607	42.7607							76161	#NUM!	#NUM!
1000001093	180.361	-34.6629	2.54537	2.60672	45.6823	45.6823							76246	#NUM!	#NUM!
1000001093	182.906	-32.0562	4.80292	5.14437	46.966	46.966							76331	#NUM!	#NUM!
1000001093	187.709	-26.9119	3.00005	3.30797	47.7946	47.7946							76416	#NUM!	#NUM!
1000001093	190.709	-23.6039	1.92078	2.01093	46.3134	46.3134							76501	#NUM!	#NUM!
1000001093	192.63	-21.593	1.70445	1.6944	44.8306	44.8306							76586	#NUM!	#NUM!
1000001093	194.334	-19.8986	0.661065	0.557973	40.1661	40.1661							76671	#NUM!	#NUM!
1000001093	194.995	-19.3406	1.7895	1.30038	36.0049	36.0049							76756	#NUM!	#NUM!
1000001093	196.785	-18.0402	0.945022	0.640141	34.113	34.113							76841	#NUM!	#NUM!
1000001093	197.73	-17.4001	2.02603	1.23888	31.4451	31.4451							76926	#NUM!	#NUM!
1000001093	199.756	-16.1612	2.02289	1.16488	29.9355	29.9355							77011	#NUM!	#NUM!
1000001093	201.779	-14.9963	0.822396	0.486508	30.6074	30.6074							77096	#NUM!	#NUM!
1000001093	202.601	-14.5098	1.61249	0.921605	29.7497	29.7497							77181	#NUM!	#NUM!
1000001093	204.214	-13.5882	0.621688	0.349369	29.3346	29.3346							77266	#NUM!	#NUM!
1000001093	204.835	-13.2388	0.580045	0.341524	30.4892	30.4892							77351	#NUM!	#NUM!
1000001093	205.415	-12.8973	0.161094	0.0951336	30.5638	30.5638							77436	#NUM!	#NUM!
1000001093	205.577	-12.8022	0.544271	0.347825	32.5813	32.5813							77521	#NUM!	#NUM!
1000001093	206.121	-12.4543	0.0818836	0.065225	38.5393	38.5393							77606	#NUM!	#NUM!
1000001093	206.203	-12.3891	0.30104	0.274378	42.3471	42.3471							77691	#NUM!	#NUM!
1000001093	206.504	-12.1147	1.29868	1.29546	44.929	44.929							77776	#NUM!	#NUM!
1000001093	207.802	-10.8193	6.52856e-07	3.14581e-07	25.7272	25.7272							77861	#NUM!	#NUM!
1000001093	207.802	-10.8193	0.329044	-0.118939	-19.8733	19.8733							77946	#NUM!	#NUM!
1000001093	208.131	-10.9382	0.693186	-0.225179	-17.9962	17.9962							78031	#NUM!	#NUM!
1000001093	208.825	-11.1634	0.0836517	-0.0292344	-19.2634	19.2634							78116	#NUM!	#NUM!
1000001093	208.908	-11.1926	6.88988e-09	-2.06678e-09	-16.6978	16.6978							78201	#NUM!	#NUM!
1000001093	208.908	-11.1926	0.400657	0.313308	38.0249	38.0249							78286	#NUM!	#NUM!
1000001093	209.309	-10.8793	0.362053	0.306182	40.2206	40.2206							78371	#NUM!	#NUM!
1000001093	209.671	-10.5731	0.000554368	0.00317447	80.0941	80.0941							78456	#NUM!	#NUM!
1000001093	209.672	-10.57	-0.0433515	0.313222	97.88	97.88							78541	#NUM!	#NUM!
1000001093	209.628	-10.2568	-0.200188	1.39375	98.1736	98.1736							78626	#NUM!	#NUM!
1000001093	209.428	-8.863	-0.0350702	0.254457	97.8473	97.8473							78711	#NUM!	#NUM!
1000001093	209.393	-8.60854	-7.71635e-09	4.93455e-08	98.8876	98.8876							78796	#NUM!	#NUM!
1000001093	209.393	-8.60854	0.472756	-0.753769	-57.9045	57.9045							78881	#NUM!	#NUM!
1000001093	209.866	-9.36231	7.44615e-05	-8.94223e-05	-50.216	50.216							78966	#NUM!	#NUM!
1000001093	209.866	-9.3624	0.185648	-0.235137	-51.7078	51.7078							79051	#NUM!	#NUM!
1000001093	210.051	-9.59754	0.00186103	-0.00195838	-46.4601	46.4601							79136	#NUM!	#NUM!
1000001093	210.053	-9.59949	0.686017	-0.713288	-46.1165	46.1165							79221	#NUM!	#NUM!
1000001093	210.739	-10.3128	ENDE	ENDE	300	300							79306	#NUM!	#NUM!
1000001178	36.1167	51.4776	5.33881	-2.28491	-23.17	23.17							79391	#NUM!	#NUM!
1000001178	41.4555	49.1927	6.12597	-2.58042	-22.8422	22.8422							79476	#NUM!	#NUM!
1000001178	47.5815	46.6123	5.08943	-1.98866	-21.3428	21.3428							79561	#NUM!	#NUM!
1000001178	52.6709	44.6237	3.11152	-1.18493	-20.8478	20.8478							79646	#NUM!	#NUM!
1000001178	55.7824	43.4387	0.434593	-0.180551	-22.5604	22.5604							79731	#NUM!	#NUM!
1000001178	56.217	43.2582	1.62673	-0.669726	-22.377	22.377							79816	#NUM!	#NUM!
1000001178	57.8437	42.5885	2.07396	-0.720213	-19.1503	19.1503							79901	#NUM!	#NUM!
1000001178	59.9177	41.8682	2.67227	-1.01972	-20.8865	20.8865							79986	#NUM!	#NUM!
1000001178	62.59	40.8485	5.36555	-1.86986	-19.2131	19.2131							80071	#NUM!	#NUM!
1000001178	67.9555	38.9787	3.57455	-1.0216	-15.9498	15.9498							80156	#NUM!	#NUM!
1000001178	71.5301	37.9571	2.71652	-0.677763	-14.0091	14.0091							80241	#NUM!	#NUM!
1000001178	74.2466	37.2793	3.40531	-0.612874	-10.2026	10.2026							80326	#NUM!	#NUM!
1000001178	77.6519	36.6664	3.9794	-0.51807	-7.41751	7.41751							80411	#NUM!	#NUM!
1000001178	81.6313	36.1484	5.03657	-0.497237	-5.63828	5.63828							80496	#NUM!	#NUM!
1000001178	86.6679	35.6511	3.67721	-0.270095	-4.20088	4.20088							80581	#NUM!	#NUM!
1000001178	90.3451	35.381	4.11569	-0.299708	-4.16497	4.16497							80666	#NUM!	#NUM!
1000001178	94.4608	35.0813	0.968633	-0.0803262	-4.74054	4.74054							80751	#NUM!	#NUM!
1000001178	95.4294	35.001	4.12447	-0.466077	-6.44724	6.44724							80836	#NUM!	#NUM!
1000001178	99.5539	34.5349	5.08704	-0.610107	-6.83903	6.83903							80921	#NUM!	#NUM!
1000001178	104.641	33.9248	6.50287	-0.786818	-6.899	6.899							81006	#NUM!	#NUM!
1000001178	111.144	33.138	2.23449	-0.325	-8.27548	8.27548							81091	#NUM!	#NUM!
1000001178	113.378	32.813	4.0839	-0.655354	-9.11668	9.11668							81176	#NUM!	#NUM!
1000001178	117.462	32.1576	1.38303	-0.229996	-9.4418	9.4418							81261	#NUM!	#NUM!
1000001178	118.845	31.9276	2.79092	-0.454541	-9.25024	9.25024							81346	#NUM!	#NUM!
1000001178	121.636	31.4731	1.50166	-0.186288	-7.07169	7.07169							81431	#NUM!	#NUM!
1000001178	123.138	31.2868	1.53149	-0.148761	-5.54801	5.54801							81516	#NUM!	#NUM!
1000001178	124.669	31.138	0.840962	-0.0083168	-0.566616	0.566616							81601	#NUM!	#NUM!
1000001178	125.51	31.1297	0.735271	0.087176	6.7616	6.7616							81686	#NUM!	#NUM!
1000001178	126.245	31.2169	3.18193	0.614098	10.9235	10.9235							81771	#NUM!	#NUM!
1000001178	129.427	31.831	2.59587	0.583092	12.6598	12.6598							81856	#NUM!	#NUM!
1000001178	132.023	32.4141	1.6557	0.390461	13.2696	13.2696							81941	#NUM!	#NUM!
1000001178	133.679	32.8046	1.79525	0.425218	13.3254	13.3254							82026	#NUM!	#NUM!
1000001178	135.474	33.2298	1.96606	0.449822	12.8871	12.8871							82111	#NUM!	#NUM!
1000001178	137.44	33.6796	1.72801	0.343827	11.2533	11.2533							82196	#NUM!	#NUM!
1000001178	139.168	34.0234	0.898967	0.154239	9.73568	9.73568							82281	#NUM!	#NUM!
1000001178	140.067	34.1777	3.59361	0.460984	7.30991	7.30991							82366	#NUM!	#NUM!
1000001178	143.661	34.6386	1.63361	0.186598	6.51636	6.51636							82451	#NUM!	#NUM!
1000001178	145.295	34.8252	1.43654	0.142945	5.68261	5.68261							82536	#NUM!	#NUM!
1000001178	146.731	34.9682	1.40881	0.122843	4.98338	4.98338							82621	#NUM!	#NUM!
1000001178	148.14	35.091	1.99075	0.162018	4.65277	4.65277							82706	#NUM!	#NUM!
1000001178	150.131	35.2531	3.22555	0.285244	5.05368	5.05368							82791	#NUM!	#NUM!
1000001178	153.356	35.5383	0.555088	0.0761601	7.81242	7.81242							82876	#NUM!	#NUM!
1000001178	153.911	35.6145	0.575026	0.123199	12.0927	12.0927							82961	#NUM!	#NUM!
1000001178	154.486	35.7377	1.71497	0.500453	16.268	16.268							83046	#NUM!	#NUM!
1000001178	156.201	36.2381	0.746208	0.264107	19.4905	19.4905							83131	#NUM!	#NUM!
1000001178	156.947	36.5022	0.83385	0.332853	21.7607	21.7607							83216	#NUM!	#NUM!
1000001178	157.781	36.8351	1.66876	0.714772	23.1867	23.1867							83301	#NUM!	#NUM!
1000001178	159.45	37.5498	0.369814	0.211814	29.8023	29.8023							83386	#NUM!	#NUM!
1000001178	159.82	37.7617	1.62921	1.05991	33.0468	33.0468							83471	#NUM!	#NUM!
1000001178	161.449	38.8216	1.32634	0.883124	33.6571	33.6571							83556	#NUM!	#NUM!
1000001178	162.775	39.7047	0.915742	0.583433	32.5018	32.5018							83641	#NUM!	#NUM!
1000001178	163.691	40.2881	0.785772	0.574386	36.1662	36.1662							83726	#NUM!	#NUM!
1000001178	164.477	40.8625	0.986096	0.716539	36.0037	36.0037							83811	#NUM!	#NUM!
1000001178	165.463	41.5791	0.569594	0.42268	36.5781	36.5781							83896	#NUM!	#NUM!
1000001178	166.033	42.0017	0.917334	0.665879	35.9753	35.9753							83981	#NUM!	#NUM!
1000001178	166.95	42.6676	1.37985	0.900986	33.1429	33.1429							84066	#NUM!	#NUM!
1000001178	168.33	43.5686	1.09561	0.797013	36.0344	36.0344							84151	#NUM!	#NUM!
1000001178	169.425	44.3656	1.30649	0.874713	33.8029	33.8029							84236	#NUM!	#NUM!
1000001178	170.732	45.2403	0.970672	0.691497	35.4657	35.4657							84321	#NUM!	#NUM!
1000001178	171.703	45.9318	0.00199974	0.00108435	28.4686	28.4686							84406	#NUM!	#NUM!
1000001178	171.705	45.9329	0.470518	0.143032	16.9087	16.9087							84491	#NUM!	#NUM!
1000001178	172.175	46.0759	8.19318e-05	2.7732e-05	18.6998	18.6998							84576	#NUM!	#NUM!
1000001178	172.175	46.076	0.691167	0.229684	18.3823	18.3823							84661	#NUM!	#NUM!
1000001178	172.866	46.3056	0.479206	0.161754	18.6519	18.6519							84746	#NUM!	#NUM!
1000001178	173.346	46.4674	0.938178	0.336788	19.7472	19.7472							84831	#NUM!	#NUM!
1000001178	174.284	46.8042	0.519902	0.175927	18.6951	18.6951							84916	#NUM!	#NUM!
1000001178	174.804	46.9801	0.297614	0.114893	21.109	21.109							85001	#NUM!	#NUM!
1000001178	175.101	47.095	1.02088	0.397785	21.2883	21.2883							85086	#NUM!	#NUM!
1000001178	176.122	47.4928	0.0633449	0.0283254	24.0924	24.0924							85171	#NUM!	#NUM!
1000001178	176.185	47.5211	0.00308147	0.00290862	43.3471	43.3471							85256	#NUM!	#NUM!
1000001178	176.189	47.524	0.20101	0.444536	65.6685	65.6685							85341	#NUM!	#NUM!
1000001178	176.39	47.9686	8.15632e-07	-1.93772e-07	-13.3641	13.3641							85426	#NUM!	#NUM!
1000001178	176.39	47.9686	0.207308	-0.258053	-51.2233	51.2233							85511	#NUM!	#NUM!
1000001178	176.597	47.7105	0.38461	-0.515578	-53.2779	53.2779							85596	#NUM!	#NUM!
1000001178	176.981	47.1949	0.654981	-0.773218	-49.7326	49.7326							85681	#NUM!	#NUM!
1000001178	177.636	46.4217	0.0179095	-0.0136118	-37.2359	37.2359							85766	#NUM!	#NUM!
1000001178	177.654	46.4081	0.401071	-0.152832	-20.8599	20.8599							85851	#NUM!	#NUM!
1000001178	178.055	46.2553	0.993623	-0.326962	-18.2143	18.2143							85936	#NUM!	#NUM!
1000001178	179.049	45.9283	2.21414e-06	3.83892e-07	9.83627	9.83627							86021	#NUM!	#NUM!
1000001178	179.049	45.9283	0.669715	1.13343	59.4222	59.4222							86106	#NUM!	#NUM!
1000001178	179.719	47.0617	2.27326e-08	1.22974e-08	28.4115	28.4115							86191	#NUM!	#NUM!
1000001178	179.719	47.0617	0.967053	-0.477807	-26.2933	26.2933							86276	#NUM!	#NUM!
1000001178	180.686	46.5839	0.455749	-0.226008	-26.377	26.377							86361	#NUM!	#NUM!
1000001178	181.142	46.3579	1.41775	-0.690918	-25.9816	25.9816							86446	#NUM!	#NUM!
1000001178	182.559	45.667	ENDE	ENDE	300	300							86531	#NUM!	#NUM!
1000001263	64.3874	75.2715	1.66574	-1.58734	-43.6195	43.6195							86616	#NUM!	#NUM!
1000001263	66.0532	73.6841	4.34447	-3.5723	-39.4292	39.4292							86701	#NUM!	#NUM!
1000001263	70.3976	70.1118	1.64756	-1.57227	-43.6604	43.6604							86786	#NUM!	#NUM!
1000001263	72.0452	68.5396	0.828597	-0.681888	-39.4524	39.4524							86871	#NUM!	#NUM!
1000001263	72.8738	67.8577	1.84303	-1.61586	-41.2424	41.2424							86956	#NUM!	#NUM!
1000001263	74.7168	66.2418	0.602784	-0.498677	-39.6006	39.6006							87041	#NUM!	#NUM!
1000001263	75.3196	65.7431	0.396417	-0.29052	-36.2364	36.2364							87126	#NUM!	#NUM!
1000001263	75.716	65.4526	3.44913	-1.70719	-26.3336	26.3336							87211	#NUM!	#NUM!
1000001263	79.1652	63.7454	4.91657	-2.44823	-26.4713	26.4713							87296	#NUM!	#NUM!
1000001263	84.0817	61.2972	2.72748	-1.46011	-28.1616	28.1616							87381	#NUM!	#NUM!
1000001263	86.8092	59.8371	6.54237	-3.27232	-26.573	26.573							87466	#NUM!	#NUM!
1000001263	93.3516	56.5648	4.70886	-2.34502	-26.4734	26.4734							87551	#NUM!	#NUM!
1000001263	98.0604	54.2197	2.74066	-1.18171	-23.3247	23.3247							87636	#NUM!	#NUM!
1000001263	100.801	53.038	1.91252	-0.757937	-21.6186	21.6186							87721	#NUM!	#NUM!
1000001263	102.714	52.2801	2.56979	-0.750414	-16.2785	16.2785							87806	#NUM!	#NUM!
1000001263	105.283	51.5297	3.68224	-0.797617	-12.2221	12.2221							87891	#NUM!	#NUM!
1000001263	108.966	50.7321	3.38925	-0.515976	-8.6562	8.6562							87976	#NUM!	#NUM!
1000001263	112.355	50.2161	5.57213	-0.659808	-6.75308	6.75308							88061	#NUM!	#NUM!
1000001263	117.927	49.5563	4.81842	-0.418003	-4.95806	4.95806							88146	#NUM!	#NUM!
1000001263	122.745	49.1383	0.929735	-0.0139195	-0.857741	0.857741							88231	#NUM!	#NUM!
1000001263	123.675	49.1243	1.19835	0.109227	5.20799	5.20799							88316	#NUM!	#NUM!
1000001263	124.874	49.2336	4.11425	0.586999	8.11985	8.11985							88401	#NUM!	#NUM!
1000001263	128.988	49.8206	3.85554	0.638081	9.39711	9.39711							88486	#NUM!	#NUM!
1000001263	132.843	50.4587	1.63327	0.344692	11.9171	11.9171							88571	#NUM!	#NUM!
1000001263	134.477	50.8033	3.93859	0.922523	13.1826	13.1826							88656	#NUM!	#NUM!
1000001263	138.415	51.7259	2.94018	0.756358	14.4265	14.4265							88741	#NUM!	#NUM!
1000001263	141.355	52.4822	1.99648	0.527307	14.795	14.795							88826	#NUM!	#NUM!
1000001263	143.352	53.0095	0.627821	0.209465	18.4507	18.4507							88911	#NUM!	#NUM!
1000001263	143.98	53.219	1.44712	0.506629	19.2949	19.2949							88996	#NUM!	#NUM!
1000001263	145.427	53.7256	1.12608	0.428405	20.8287	20.8287							89081	#NUM!	#NUM!
1000001263	146.553	54.154	1.41965	0.6157	23.4463	23.4463							89166	#NUM!	#NUM!
1000001263	147.972	54.7697	2.87326	1.30171	24.3726	24.3726							89251	#NUM!	#NUM!
1000001263	150.846	56.0714	1.22395	0.611377	26.5426	26.5426							89336	#NUM!	#NUM!
1000001263	152.07	56.6828	2.72244	1.55252	29.6947	29.6947							89421	#NUM!	#NUM!
1000001263	154.792	58.2353	1.60941	1.00152	31.8937	31.8937							89506	#NUM!	#NUM!
1000001263	156.402	59.2369	1.50314	1.04216	34.7345	34.7345							89591	#NUM!	#NUM!
1000001263	157.905	60.279	2.01162	1.4664	36.0907	36.0907							89676	#NUM!	#NUM!
1000001263	159.916	61.7454	2.02128	1.68988	39.8971	39.8971							89761	#NUM!	#NUM!
1000001263	161.938	63.4353	1.64981	1.34484	39.1853	39.1853							89846	#NUM!	#NUM!
1000001263	163.587	64.7802	3.20202	2.68187	39.9481	39.9481							89931	#NUM!	#NUM!
1000001263	166.789	67.462	2.08064	1.61516	37.8214	37.8214							90016	#NUM!	#NUM!
1000001263	168.87	69.0772	0.200302	0.154271	37.6031	37.6031							90101	#NUM!	#NUM!
1000001263	169.07	69.2315	1.44561	0.635406	23.7275	23.7275							90186	#NUM!	#NUM!
1000001263	170.516	69.8669	0.727061	0.343651	25.2981	25.2981							90271	#NUM!	#NUM!
1000001263	171.243	70.2105	0.621669	0.250809	21.9714	21.9714							90356	#NUM!	#NUM!
1000001263	171.865	70.4613	1.45605	0.679316	25.0113	25.0113							90441	#NUM!	#NUM!
1000001263	173.321	71.1406	0.313892	0.17103	28.5846	28.5846							90526	#NUM!	#NUM!
1000001263	173.635	71.3117	0.229817	0.18157	38.3109	38.3109							90611	#NUM!	#NUM!
1000001263	173.864	71.4932	1.55557	1.35928	41.1475	41.1475							90696	#NUM!	#NUM!
1000001263	175.42	72.8525	0.823091	0.679532	39.5426	39.5426							90781	#NUM!	#NUM!
1000001263	176.243	73.5321	0.0654568	0.0494628	37.0767	37.0767							90866	#NUM!	#NUM!
1000001263	176.309	73.5815	0.379803	0.260164	34.411	34.411							90951	#NUM!	#NUM!
1000001263	176.688	73.8417	0.153492	0.115904	37.057	37.057							91036	#NUM!	#NUM!
1000001263	176.842	73.9576	0.965047	0.659903	34.3645	34.3645							91121	#NUM!	#NUM!
1000001263	177.807	74.6175	1.24109	0.869802	35.0241	35.0241							91206	#NUM!	#NUM!
1000001263	179.048	75.4873	0.188299	0.171752	42.3686	42.3686							91291	#NUM!	#NUM!
1000001263	179.236	75.659	1.91858	2.31301	50.3251	50.3251							91376	#NUM!	#NUM!
1000001263	181.155	77.9721	0.975709	1.20071	50.9024	50.9024							91461	#NUM!	#NUM!
1000001263	182.131	79.1728	0.473942	0.632132	53.1392	53.1392							91546	#NUM!	#NUM!
1000001263	182.605	79.8049	0.688667	0.933583	53.5853	53.5853							91631	#NUM!	#NUM!
1000001263	183.293	80.7385	0.330683	0.446833	53.4964	53.4964							91716	#NUM!	#NUM!
1000001263	183.624	81.1853	0.245222	0.362513	55.9236	55.9236							91801	#NUM!	#NUM!
1000001263	183.869	81.5478	0.079563	0.124991	57.5212	57.5212							91886	#NUM!	#NUM!
1000001263	183.949	81.6728	0.834504	1.03846	51.2147	51.2147							91971	#NUM!	#NUM!
1000001263	184.783	82.7113	0.19613	0.242929	51.0841	51.0841							92056	#NUM!	#NUM!
1000001263	184.979	82.9542	0.299028	0.385928	52.2304	52.2304							92141	#NUM!	#NUM!
1000001263	185.278	83.3401	0.709511	0.972718	53.8926	53.8926							92226	#NUM!	#NUM!
1000001263	185.988	84.3129	0.741333	1.02337	54.0802	54.0802							92311	#NUM!	#NUM!
1000001263	186.729	85.3362	0.0256397	0.0447887	60.2107	60.2107							92396	#NUM!	#NUM!
1000001263	186.755	85.381	0.718701	1.80835	68.3254	68.3254							92481	#NUM!	#NUM!
1000001263	187.474	87.1894	0.018392	0.0525585	70.7133	70.7133							92566	#NUM!	#NUM!
1000001263	187.492	87.2419	1.46306e-05	-5.97021e-06	-22.1986	22.1986							92651	#NUM!	#NUM!
1000001263	187.492	87.2419	0.0133295	-0.0293222	-65.554	65.554							92736	#NUM!	#NUM!
1000001263	187.505	87.2126	0.337084	-0.632721	-61.9534	61.9534							92821	#NUM!	#NUM!
1000001263	187.842	86.5799	0.098435	-0.186778	-62.2101	62.2101							92906	#NUM!	#NUM!
1000001263	187.941	86.3931	0.167588	-0.302497	-61.0129	61.0129							92991	#NUM!	#NUM!
1000001263	188.108	86.0906	0.127087	-0.232426	-61.3308	61.3308							93076	#NUM!	#NUM!
1000001263	188.235	85.8582	0.160783	-0.265796	-58.8299	58.8299							93161	#NUM!	#NUM!
1000001263	188.396	85.5924	0.0244695	-0.0487903	-63.3651	63.3651							93246	#NUM!	#NUM!
1000001263	188.421	85.5436	0.58384	-1.11303	-62.3208	62.3208							93331	#NUM!	#NUM!
1000001263	189.005	84.4305	0.706852	-1.28099	-61.1101	61.1101							93416	#NUM!	#NUM!
1000001263	189.711	83.1495	0.0677432	-0.158617	-66.8734	66.8734							93501	#NUM!	#NUM!
1000001263	189.779	82.9909	0.80077	-2.11575	-69.2693	69.2693							93586	#NUM!	#NUM!
1000001263	190.58	80.8752	0.0560247	-0.175486	-72.2941	72.2941							93671	#NUM!	#NUM!
1000001263	190.636	80.6997	ENDE	ENDE	300	300							93756	#NUM!	#NUM!
1000001348	53.3191	90.2162	4.3418	-5.21161	-50.2023	50.2023							93841	#NUM!	#NUM!
1000001348	57.6609	85.0046	3.11822	-3.58596	-48.991	48.991							93926	#NUM!	#NUM!
1000001348	60.7791	81.4186	0.958863	-1.13374	-49.7772	49.7772							94011	#NUM!	#NUM!
1000001348	61.738	80.2849	1.04968	-0.997763	-43.5475	43.5475							94096	#NUM!	#NUM!
1000001348	62.7877	79.2871	0.352115	-0.21221	-31.0762	31.0762							94181	#NUM!	#NUM!
1000001348	63.1398	79.0749	0.822376	-0.295172	-19.7444	19.7444							94266	#NUM!	#NUM!
1000001348	63.9622	78.7797	3.43166	-1.07618	-17.4116	17.4116							94351	#NUM!	#NUM!
1000001348	67.3938	77.7036	2.73484	-0.729178	-14.9292	14.9292							94436	#NUM!	#NUM!
1000001348	70.1287	76.9744	2.96484	-0.94614	-17.6989	17.6989							94521	#NUM!	#NUM!
1000001348	73.0935	76.0282	1.5001	-0.511011	-18.8115	18.8115							94606	#NUM!	#NUM!
1000001348	74.5936	75.5172	4.90117	-1.71261	-19.2609	19.2609							94691	#NUM!	#NUM!
1000001348	79.4948	73.8046	5.4706	-1.90159	-19.1675	19.1675							94776	#NUM!	#NUM!
1000001348	84.9654	71.903	2.03049	-0.74289	-20.096	20.096							94861	#NUM!	#NUM!
1000001348	86.9959	71.1601	4.51688	-1.50625	-18.4421	18.4421							94946	#NUM!	#NUM!
1000001348	91.5127	69.6539	4.01701	-1.45075	-19.8572	19.8572							95031	#NUM!	#NUM!
1000001348	95.5297	68.2031	1.66907	-0.501095	-16.711	16.711							95116	#NUM!	#NUM!
1000001348	97.1988	67.702	1.81936	-0.50537	-15.5239	15.5239							95201	#NUM!	#NUM!
1000001348	99.0182	67.1967	4.19078	-0.958989	-12.8893	12.8893							95286	#NUM!	#NUM!
1000001348	103.209	66.2377	3.76842	-0.796911	-11.9405	11.9405							95371	#NUM!	#NUM!
1000001348	106.977	65.4408	0.964027	-0.219144	-12.8069	12.8069							95456	#NUM!	#NUM!
1000001348	107.941	65.2216	4.74567	-1.04063	-12.3681	12.3681							95541	#NUM!	#NUM!
1000001348	112.687	64.181	1.9171	-0.433226	-12.7338	12.7338							95626	#NUM!	#NUM!
1000001348	114.604	63.7478	1.14636	-0.251375	-12.3682	12.3682							95711	#NUM!	#NUM!
1000001348	115.751	63.4964	1.17822	-0.265435	-12.6959	12.6959							95796	#NUM!	#NUM!
1000001348	116.929	63.231	0.826599	-0.187566	-12.7847	12.7847							95881	#NUM!	#NUM!
1000001348	117.755	63.0434	2.50586	-0.47685	-10.7742	10.7742							95966	#NUM!	#NUM!
1000001348	120.261	62.5665	1.07288	-0.167709	-8.88434	8.88434							96051	#NUM!	#NUM!
1000001348	121.334	62.3988	0.448795	-0.048098	-6.11712	6.11712							96136	#NUM!	#NUM!
1000001348	121.783	62.3507	2.2062	-0.0595923	-1.54725	1.54725							96221	#NUM!	#NUM!
1000001348	123.989	62.2911	0.908578	0.0287475	1.81224	1.81224							96306	#NUM!	#NUM!
1000001348	124.898	62.3199	2.29239	0.220092	5.48414	5.48414							96391	#NUM!	#NUM!
1000001348	127.19	62.54	1.49579	0.213834	8.1357	8.1357							96476	#NUM!	#NUM!
1000001348	128.686	62.7538	1.20445	0.286977	13.4016	13.4016							96561	#NUM!	#NUM!
1000001348	129.89	63.0408	2.19307	0.659604	16.7396	16.7396							96646	#NUM!	#NUM!
1000001348	132.083	63.7004	1.83827	0.63012	18.9207	18.9207							96731	#NUM!	#NUM!
1000001348	133.922	64.3305	1.05455	0.405022	21.0104	21.0104							96816	#NUM!	#NUM!
1000001348	134.976	64.7355	1.67862	0.751582	24.1199	24.1199							96901	#NUM!	#NUM!
1000001348	136.655	65.4871	3.17973	1.40474	23.8349	23.8349							96986	#NUM!	#NUM!
1000001348	139.835	66.8919	2.50548	1.09483	23.604	23.604							97071	#NUM!	#NUM!
1000001348	142.34	67.9867	0.838088	0.369768	23.8073	23.8073							97156	#NUM!	#NUM!
1000001348	143.178	68.3565	1.40031	0.655204	25.0749	25.0749							97241	#NUM!	#NUM!
1000001348	144.578	69.0117	1.08292	0.509235	25.1849	25.1849							97326	#NUM!	#NUM!
1000001348	145.661	69.5209	0.852711	0.45741	28.21	28.21							97411	#NUM!	#NUM!
1000001348	146.514	69.9783	0.878798	0.588882	33.826	33.826							97496	#NUM!	#NUM!
1000001348	147.393	70.5672	1.18493	0.872915	36.3783	36.3783							97581	#NUM!	#NUM!
1000001348	148.578	71.4401	2.55954	1.99825	37.9795	37.9795							97666	#NUM!	#NUM!
1000001348	151.137	73.4384	1.63316	1.35695	39.7223	39.7223							97751	#NUM!	#NUM!
1000001348	152.77	74.7953	0.434658	0.43947	45.3154	45.3154							97836	#NUM!	#NUM!
1000001348	153.205	75.2348	1.41582	1.48873	46.4381	46.4381							97921	#NUM!	#NUM!
1000001348	154.621	76.7235	0.952284	1.04178	47.5698	47.5698							98006	#NUM!	#NUM!
1000001348	155.573	77.7653	0.393696	0.40017	45.4672	45.4672							98091	#NUM!	#NUM!
1000001348	155.967	78.1655	0.385262	0.454303	49.7011	49.7011							98176	#NUM!	#NUM!
1000001348	156.352	78.6198	0.667849	0.707743	46.6612	46.6612							98261	#NUM!	#NUM!
1000001348	157.02	79.3275	0.336457	0.335825	44.9462	44.9462							98346	#NUM!	#NUM!
1000001348	157.356	79.6633	0.777723	0.740495	43.5954	43.5954							98431	#NUM!	#NUM!
1000001348	158.134	80.4038	0.00656535	0.00945375	55.2212	55.2212							98516	#NUM!	#NUM!
1000001348	158.141	80.4133	1.66397	2.15926	52.3814	52.3814							98601	#NUM!	#NUM!
1000001348	159.805	82.5725	0.8884	1.41022	57.7902	57.7902							98686	#NUM!	#NUM!
1000001348	160.693	83.9828	0.694108	1.09496	57.629	57.629							98771	#NUM!	#NUM!
1000001348	161.387	85.0777	0.542348	1.0168	61.9251	61.9251							98856	#NUM!	#NUM!
1000001348	161.93	86.0945	1.6093	3.00697	61.8448	61.8448							98941	#NUM!	#NUM!
1000001348	163.539	89.1015	0.0205019	0.0365924	60.7391	60.7391							99026	#NUM!	#NUM!
1000001348	163.559	89.1381	0.669883	0.916367	53.8324	53.8324							99111	#NUM!	#NUM!
1000001348	164.229	90.0545	0.330648	0.538677	58.4577	58.4577							99196	#NUM!	#NUM!
1000001348	164.56	90.5931	0.575153	0.793373	54.0599	54.0599							99281	#NUM!	#NUM!
1000001348	165.135	91.3865	0.00574156	0.011085	62.6177	62.6177							99366	#NUM!	#NUM!
1000001348	165.141	91.3976	1.61575	2.84817	60.4341	60.4341							99451	#NUM!	#NUM!
1000001348	166.757	94.2458	1.07135	1.86859	60.1724	60.1724							99536	#NUM!	#NUM!
1000001348	167.828	96.1143	0.823238	1.53493	61.7938	61.7938							99621	#NUM!	#NUM!
1000001348	168.651	97.6493	0.239187	0.551445	66.5514	66.5514							99706	#NUM!	#NUM!
1000001348	168.89	98.2007	1.00119	2.28687	66.3562	66.3562							99791	#NUM!	#NUM!
1000001348	169.892	100.488	0.292568	0.653093	65.8689	65.8689							99876	#NUM!	#NUM!
1000001348	170.184	101.141	5.71038e-09	1.733e-08	71.7625	71.7625							99961	#NUM!	#NUM!
1000001348	170.184	101.141	1.01148	-0.357034	-19.442	19.442							100046	#NUM!	#NUM!
1000001348	171.196	100.784	0.323406	-0.0828297	-14.3656	14.3656							100131	#NUM!	#NUM!
1000001348	171.519	100.701	0.401392	-0.0747832	-10.5538	10.5538							100216	#NUM!	#NUM!
1000001348	171.92	100.626	0.666363	-0.0897474	-7.67058	7.67058							100301	#NUM!	#NUM!
1000001348	172.587	100.536	0.374377	-0.0348919	-5.32458	5.32458							100386	#NUM!	#NUM!
1000001348	172.961	100.501	0.410259	-0.0232355	-3.24155	3.24155							100471	#NUM!	#NUM!
1000001348	173.371	100.478	0.138764	-0.00353125	-1.45775	1.45775							100556	#NUM!	#NUM!
1000001348	173.51	100.475	0.343331	-0.0017722	-0.295746	0.295746							100641	#NUM!	#NUM!
1000001348	173.853	100.473	0.770261	3.86328e-05	0.0028737	0.0028737							100726	#NUM!	#NUM!
1000001348	174.624	100.473	1.86065e-05	-6.26823e-06	-18.6179	18.6179							100811	#NUM!	#NUM!
1000001348	174.624	100.473	1.54521	-1.18368	-37.4532	37.4532							100896	#NUM!	#NUM!
1000001348	176.169	99.2892	ENDE	ENDE	300	300							100981	#NUM!	#NUM!
1000001436	63.2078	42.3831	2.82291	-1.4584	-27.3222	27.3222							101066	#NUM!	#NUM!
1000001436	66.0307	40.9247	0.635848	-0.262386	-22.4238	22.4238							101151	#NUM!	#NUM!
1000001436	66.6666	40.6623	1.49759	-0.497147	-18.3644	18.3644							101236	#NUM!	#NUM!
1000001436	68.1642	40.1651	2.09448	-0.479895	-12.9051	12.9051							101321	#NUM!	#NUM!
1000001436	70.2586	39.6852	1.41206	-0.362586	-14.4012	14.4012							101406	#NUM!	#NUM!
1000001436	71.6707	39.3227	1.48918	-0.316095	-11.9838	11.9838							101491	#NUM!	#NUM!
1000001436	73.1599	39.0066	1.6664	-0.340928	-11.5626	11.5626							101576	#NUM!	#NUM!
1000001436	74.8263	38.6656	5.63468	-1.04422	-10.499	10.499							101661	#NUM!	#NUM!
1000001436	80.461	37.6214	8.97962	-1.74027	-10.9681	10.9681							101746	#NUM!	#NUM!
1000001436	89.4406	35.8811	2.16932	-0.48012	-12.4797	12.4797							101831	#NUM!	#NUM!
1000001436	91.6099	35.401	3.75419	-1.10533	-16.4058	16.4058							101916	#NUM!	#NUM!
1000001436	95.3641	34.2957	2.36029	-0.749731	-17.6221	17.6221							102001	#NUM!	#NUM!
1000001436	97.7244	33.5459	4.74834	-1.65213	-19.1848	19.1848							102086	#NUM!	#NUM!
1000001436	102.473	31.8938	2.90303	-1.06903	-20.216	20.216							102171	#NUM!	#NUM!
1000001436	105.376	30.8248	7.74971	-2.71554	-19.3107	19.3107							102256	#NUM!	#NUM!
1000001436	113.125	28.1093	2.07952	-0.720302	-19.105	19.105							102341	#NUM!	#NUM!
1000001436	115.205	27.3889	4.5819	-1.68979	-20.2438	20.2438							102426	#NUM!	#NUM!
1000001436	119.787	25.6992	3.5191	-1.21151	-18.997	18.997							102511	#NUM!	#NUM!
1000001436	123.306	24.4876	0.710675	-0.295761	-22.5956	22.5956							102596	#NUM!	#NUM!
1000001436	124.017	24.1919	0.979726	-0.380903	-21.2453	21.2453							102681	#NUM!	#NUM!
1000001436	124.996	23.811	2.60437	-0.987551	-20.7663	20.7663							102766	#NUM!	#NUM!
1000001436	127.601	22.8234	1.99545	-0.669764	-18.5541	18.5541							102851	#NUM!	#NUM!
1000001436	129.596	22.1537	1.18807	-0.390651	-18.2015	18.2015							102936	#NUM!	#NUM!
1000001436	130.784	21.763	0.0972791	0.00209412	1.23321	1.23321							103021	#NUM!	#NUM!
1000001436	130.882	21.7651	6.47515	2.18441	18.642	18.642							103106	#NUM!	#NUM!
1000001436	137.357	23.9495	3.72058	1.3166	19.4873	19.4873							103191	#NUM!	#NUM!
1000001436	141.077	25.2661	5.11697	1.93773	20.741	20.741							103276	#NUM!	#NUM!
1000001436	146.194	27.2038	2.09803	0.89963	23.2095	23.2095							103361	#NUM!	#NUM!
1000001436	148.292	28.1035	2.40651	1.06167	23.8055	23.8055							103446	#NUM!	#NUM!
1000001436	150.699	29.1651	2.26438	1.08752	25.6538	25.6538							103531	#NUM!	#NUM!
1000001436	152.963	30.2527	3.66692	1.86702	26.983	26.983							103616	#NUM!	#NUM!
1000001436	156.63	32.1197	1.50341	0.807364	28.2368	28.2368							103701	#NUM!	#NUM!
1000001436	158.133	32.9271	3.55333	1.90739	28.2265	28.2265							103786	#NUM!	#NUM!
1000001436	161.687	34.8344	1.24495	0.69645	29.2235	29.2235							103871	#NUM!	#NUM!
1000001436	162.932	35.5309	1.47385	0.755488	27.1395	27.1395							103956	#NUM!	#NUM!
1000001436	164.406	36.2864	2.24642	1.12483	26.5981	26.5981							104041	#NUM!	#NUM!
1000001436	166.652	37.4112	2.41861	1.11938	24.8357	24.8357							104126	#NUM!	#NUM!
1000001436	169.071	38.5306	2.05338	0.815052	21.6497	21.6497							104211	#NUM!	#NUM!
1000001436	171.124	39.3457	1.50144	0.503131	18.526	18.526							104296	#NUM!	#NUM!
1000001436	172.625	39.8488	0.894893	0.188789	11.9126	11.9126							104381	#NUM!	#NUM!
1000001436	173.52	40.0376	0.552276	0.00526706	0.546414	0.546414							104466	#NUM!	#NUM!
1000001436	174.073	40.0428	1.57385	-0.250387	-9.03956	9.03956							104551	#NUM!	#NUM!
1000001436	175.646	39.7925	4.12267	-0.923461	-12.6256	12.6256							104636	#NUM!	#NUM!
1000001436	179.769	38.869	3.7097	-0.9404	-14.2247	14.2247							104721	#NUM!	#NUM!
1000001436	183.479	37.9286	2.78034	-0.802634	-16.1025	16.1025							104806	#NUM!	#NUM!
1000001436	186.259	37.126	1.61505	-0.505069	-17.3658	17.3658							104891	#NUM!	#NUM!
1000001436	187.874	36.6209	0.900576	-0.300914	-18.4763	18.4763							104976	#NUM!	#NUM!
1000001436	188.775	36.32	0.0257516	-0.00665496	-14.4899	14.4899							105061	#NUM!	#NUM!
1000001436	188.801	36.3133	1.97074	-0.339244	-9.76721	9.76721							105146	#NUM!	#NUM!
1000001436	190.771	35.9741	4.2564e-06	2.7999e-07	3.76355	3.76355							105231	#NUM!	#NUM!
1000001436	190.771	35.9741	1.11825	0.517269	24.8238	24.8238							105316	#NUM!	#NUM!
1000001436	191.89	36.4913	0.000167066	-2.92319e-06	-1.00242	1.00242							105401	#NUM!	#NUM!
1000001436	191.89	36.4913	1.44228	-0.408575	-15.8166	15.8166							105486	#NUM!	#NUM!
1000001436	193.332	36.0828	0.29132	-0.0586691	-11.3865	11.3865							105571	#NUM!	#NUM!
1000001436	193.623	36.0241	1.42664	-0.182994	-7.30938	7.30938							105656	#NUM!	#NUM!
1000001436	195.05	35.8411	1.99911	-0.21465	-6.12852	6.12852							105741	#NUM!	#NUM!
1000001436	197.049	35.6265	0.947235	-0.0727706	-4.39308	4.39308							105826	#NUM!	#NUM!
1000001436	197.996	35.5537	0.563855	-0.0229068	-2.32639	2.32639							105911	#NUM!	#NUM!
1000001436	198.56	35.5308	0.0655979	0.0103745	8.9871	8.9871							105996	#NUM!	#NUM!
1000001436	198.626	35.5411	0.776681	0.355123	24.5714	24.5714							106081	#NUM!	#NUM!
1000001436	199.402	35.8963	1.39618	0.670323	25.6462	25.6462							106166	#NUM!	#NUM!
1000001436	200.799	36.5666	0.00173229	0.000273219	8.96295	8.96295							106251	#NUM!	#NUM!
1000001436	200.8	36.5669	0.971219	-0.0329159	-1.94109	1.94109							106336	#NUM!	#NUM!
1000001436	201.772	36.534	0.517753	-0.0375623	-4.14946	4.14946							106421	#NUM!	#NUM!
1000001436	202.289	36.4964	0.256779	-0.0472501	-10.4264	10.4264							106506	#NUM!	#NUM!
1000001436	202.546	36.4491	0.606329	-0.194362	-17.7736	17.7736							106591	#NUM!	#NUM!
1000001436	203.152	36.2548	1.44791	-0.575525	-21.6771	21.6771							106676	#NUM!	#NUM!
1000001436	204.6	35.6793	1.20622	-0.580804	-25.7111	25.7111							106761	#NUM!	#NUM!
1000001436	205.807	35.0984	0.614541	-0.360195	-30.3754	30.3754							106846	#NUM!	#NUM!
1000001436	206.421	34.7383	0.693916	-0.534837	-37.6233	37.6233							106931	#NUM!	#NUM!
1000001436	207.115	34.2034	1.48401	-1.32772	-41.8185	41.8185							107016	#NUM!	#NUM!
1000001436	208.599	32.8757	0.786618	-0.709824	-42.0623	42.0623							107101	#NUM!	#NUM!
1000001436	209.386	32.1659	0.273721	-0.231173	-40.183	40.183							107186	#NUM!	#NUM!
1000001436	209.659	31.9347	0.492064	-0.375851	-37.3735	37.3735							107271	#NUM!	#NUM!
1000001436	210.151	31.5588	1.15277	-0.902934	-38.0707	38.0707							107356	#NUM!	#NUM!
1000001436	211.304	30.6559	0.385009	-0.313447	-39.1501	39.1501							107441	#NUM!	#NUM!
1000001436	211.689	30.3425	0.138885	-0.0865048	-31.9169	31.9169							107526	#NUM!	#NUM!
1000001436	211.828	30.256	0.584346	-0.334749	-29.8067	29.8067							107611	#NUM!	#NUM!
1000001436	212.412	29.9212	0.258167	-0.130433	-26.8042	26.8042							107696	#NUM!	#NUM!
1000001436	212.671	29.7908	0.306226	-0.141327	-24.7739	24.7739							107781	#NUM!	#NUM!
1000001436	212.977	29.6495	0.657953	-0.292673	-23.9807	23.9807							107866	#NUM!	#NUM!
1000001436	213.635	29.3568	0.287008	-0.113792	-21.6271	21.6271							107951	#NUM!	#NUM!
1000001436	213.922	29.243	0.132505	-0.0541938	-22.2443	22.2443							108036	#NUM!	#NUM!
1000001436	214.054	29.1888	1.93187	-0.840152	-23.5038	23.5038							108121	#NUM!	#NUM!
1000001436	215.986	28.3486	ENDE	ENDE	300	300							108206	#NUM!	#NUM!
1000001808	123.573	95.0652	0.405859	-3.24454	-82.8699	82.8699							108291	#NUM!	#NUM!
1000001808	123.979	91.8207	0.174768	-1.87695	-84.6804	84.6804							108376	#NUM!	#NUM!
1000001808	124.153	89.9437	0.0325206	-1.12398	-88.3427	88.3427							108461	#NUM!	#NUM!
1000001808	124.186	88.8197	-0.140514	-8.59283	-90.9368	90.9368							108546	#NUM!	#NUM!
1000001808	124.045	80.2269	-0.204927	-9.74517	-91.2047	91.2047							108631	#NUM!	#NUM!
1000001808	123.841	70.4817	0.0101316	-0.0246483	-67.6551	67.6551							108716	#NUM!	#NUM!
1000001808	123.851	70.4571	1.47266	-1.14849	-37.9496	37.9496							108801	#NUM!	#NUM!
1000001808	125.323	69.3086	0.860413	-0.583508	-34.144	34.144							108886	#NUM!	#NUM!
1000001808	126.184	68.7251	4.17002	-2.24133	-28.2574	28.2574							108971	#NUM!	#NUM!
1000001808	130.354	66.4838	3.08182	-1.51263	-26.1429	26.1429							109056	#NUM!	#NUM!
1000001808	133.436	64.9711	3.92552	-1.6261	-22.5012	22.5012							109141	#NUM!	#NUM!
1000001808	137.361	63.345	3.41033	-1.11157	-18.053	18.053							109226	#NUM!	#NUM!
1000001808	140.771	62.2335	4.21229	-1.05255	-14.0295	14.0295							109311	#NUM!	#NUM!
1000001808	144.984	61.1809	6.9664	-1.37584	-11.1719	11.1719							109396	#NUM!	#NUM!
1000001808	151.95	59.8051	4.75666	-0.702106	-8.3965	8.3965							109481	#NUM!	#NUM!
1000001808	156.707	59.103	2.68345	-0.15079	-3.21621	3.21621							109566	#NUM!	#NUM!
1000001808	159.39	58.9522	0.862056	0.135038	8.90286	8.90286							109651	#NUM!	#NUM!
1000001808	160.252	59.0872	4.55389	1.61951	19.577	19.577							109736	#NUM!	#NUM!
1000001808	164.806	60.7067	4.32156	1.76523	22.2186	22.2186							109821	#NUM!	#NUM!
1000001808	169.128	62.472	3.5576	1.59998	24.2151	24.2151							109906	#NUM!	#NUM!
1000001808	172.685	64.0719	0.341274	0.237724	34.8602	34.8602							109991	#NUM!	#NUM!
1000001808	173.027	64.3097	2.42565	2.26092	42.9869	42.9869							110076	#NUM!	#NUM!
1000001808	175.452	66.5706	1.21007	1.18686	44.4453	44.4453							110161	#NUM!	#NUM!
1000001808	176.662	67.7574	3.68742	3.92899	46.8166	46.8166							110246	#NUM!	#NUM!
1000001808	180.35	71.6864	0.34021	0.381694	48.2888	48.2888							110331	#NUM!	#NUM!
1000001808	180.69	72.0681	1.4508	1.9588	53.4743	53.4743							110416	#NUM!	#NUM!
1000001808	182.141	74.0269	1.72155	2.56064	56.0865	56.0865							110501	#NUM!	#NUM!
1000001808	183.862	76.5876	0.600278	0.903344	56.3957	56.3957							110586	#NUM!	#NUM!
1000001808	184.463	77.4909	1.6663	2.71965	58.5046	58.5046							110671	#NUM!	#NUM!
1000001808	186.129	80.2106	1.34401	2.29128	59.6051	59.6051							110756	#NUM!	#NUM!
1000001808	187.473	82.5018	0.163045	0.29476	61.0511	61.0511							110841	#NUM!	#NUM!
1000001808	187.636	82.7966	1.1166	2.23141	63.4166	63.4166							110926	#NUM!	#NUM!
1000001808	188.753	85.028	0.806488	1.55013	62.5133	62.5133							111011	#NUM!	#NUM!
1000001808	189.559	86.5781	0.500258	0.905203	61.0729	61.0729							111096	#NUM!	#NUM!
1000001808	190.059	87.4833	1.51239	2.57089	59.5328	59.5328							111181	#NUM!	#NUM!
1000001808	191.572	90.0542	1.3221	2.14416	58.3418	58.3418							111266	#NUM!	#NUM!
1000001808	192.894	92.1984	1.16292	1.81585	57.3634	57.3634							111351	#NUM!	#NUM!
1000001808	194.057	94.0142	1.96267	2.82914	55.2497	55.2497							111436	#NUM!	#NUM!
1000001808	196.019	96.8434	0.847014	1.14458	53.4977	53.4977							111521	#NUM!	#NUM!
1000001808	196.866	97.988	1.58858	2.07715	52.5918	52.5918							111606	#NUM!	#NUM!
1000001808	198.455	100.065	0.798322	1.06252	53.0807	53.0807							111691	#NUM!	#NUM!
1000001808	199.253	101.128	0.523412	0.69389	52.9722	52.9722							111776	#NUM!	#NUM!
1000001808	199.777	101.822	0.990674	1.24958	51.5924	51.5924							111861	#NUM!	#NUM!
1000001808	200.767	103.071	1.23649	1.66424	53.3886	53.3886							111946	#NUM!	#NUM!
1000001808	202.004	104.735	0.452108	0.683963	56.5348	56.5348							112031	#NUM!	#NUM!
1000001808	202.456	105.419	1.96965	2.93611	56.1448	56.1448							112116	#NUM!	#NUM!
1000001808	204.426	108.355	0.627635	0.938276	56.2205	56.2205							112201	#NUM!	#NUM!
1000001808	205.053	109.294	0.299662	0.427186	54.9512	54.9512							112286	#NUM!	#NUM!
1000001808	205.353	109.721	0.171504	0.193093	48.3887	48.3887							112371	#NUM!	#NUM!
1000001808	205.524	109.914	0.601382	0.593452	44.6197	44.6197							112456	#NUM!	#NUM!
1000001808	206.126	110.507	0.848602	0.754281	41.6323	41.6323							112541	#NUM!	#NUM!
1000001808	206.974	111.262	0.869018	0.743834	40.5618	40.5618							112626	#NUM!	#NUM!
1000001808	207.843	112.006	1.02151	0.848545	39.7157	39.7157							112711	#NUM!	#NUM!
1000001808	208.865	112.854	0.710394	0.548893	37.6918	37.6918							112796	#NUM!	#NUM!
1000001808	209.575	113.403	0.658165	0.526097	38.6367	38.6367							112881	#NUM!	#NUM!
1000001808	210.233	113.929	0.00184897	0.00388078	64.5249	64.5249							112966	#NUM!	#NUM!
1000001808	210.235	113.933	0.031355	0.385919	85.3551	85.3551							113051	#NUM!	#NUM!
1000001808	210.267	114.319	0.297867	3.3607	84.935	84.935							113136	#NUM!	#NUM!
1000001808	210.565	117.68	0.0231772	0.295112	85.5094	85.5094							113221	#NUM!	#NUM!
1000001808	210.588	117.975	0.0608412	0.746	85.3375	85.3375							113306	#NUM!	#NUM!
1000001808	210.649	118.721	0.371344	3.95434	84.6352	84.6352							113391	#NUM!	#NUM!
1000001808	211.02	122.675	0.0186954	0.263507	85.9418	85.9418							113476	#NUM!	#NUM!
1000001808	211.039	122.939	0.0382364	0.635894	86.5589	86.5589							113561	#NUM!	#NUM!
1000001808	211.077	123.574	0.00313602	0.0435996	85.8859	85.8859							113646	#NUM!	#NUM!
1000001808	211.08	123.618	0.0285111	0.319175	84.8955	84.8955							113731	#NUM!	#NUM!
1000001808	211.108	123.937	0.0394647	0.412557	84.5358	84.5358							113816	#NUM!	#NUM!
1000001808	211.148	124.35	0.193348	2.14823	84.857	84.857							113901	#NUM!	#NUM!
1000001808	211.341	126.498	0.00188676	0.120103	89.1	89.1							113986	#NUM!	#NUM!
1000001808	211.343	126.618	-0.119207	1.65963	94.1083	94.1083							114071	#NUM!	#NUM!
1000001808	211.224	128.278	-0.0419503	0.361198	96.6248	96.6248							114156	#NUM!	#NUM!
1000001808	211.182	128.639	-0.0991654	0.658979	98.5579	98.5579							114241	#NUM!	#NUM!
1000001808	211.083	129.298	-0.0342508	0.187186	100.369	100.369							114326	#NUM!	#NUM!
1000001808	211.049	129.485	-0.0479231	0.213329	102.661	102.661							114411	#NUM!	#NUM!
1000001808	211.001	129.698	-1.58593e-11	6.81837e-11	103.094	103.094							114496	#NUM!	#NUM!
1000001808	211.001	129.698	0.0671895	-0.186663	-70.2036	70.2036							114581	#NUM!	#NUM!
1000001808	211.068	129.512	0.319324	-0.87071	-69.86	69.86							114666	#NUM!	#NUM!
1000001808	211.387	128.641	0.0235462	-0.0588797	-68.2033	68.2033							114751	#NUM!	#NUM!
1000001808	211.411	128.582	0.117421	-0.263755	-66.0018	66.0018							114836	#NUM!	#NUM!
1000001808	211.528	128.318	0.126086	-0.274691	-65.3445	65.3445							114921	#NUM!	#NUM!
1000001808	211.654	128.044	0.64143	-1.196	-61.7948	61.7948							115006	#NUM!	#NUM!
1000001808	212.296	126.848	0.763318	-1.39067	-61.2383	61.2383							115091	#NUM!	#NUM!
1000001808	213.059	125.457	5.42934e-09	-1.15857e-08	-64.891	64.891							115176	#NUM!	#NUM!
1000001808	213.059	125.457	-0.0337479	0.691377	92.7945	92.7945							115261	#NUM!	#NUM!
1000001808	213.025	126.148	-0.00395296	0.0922745	92.453	92.453							115346	#NUM!	#NUM!
1000001808	213.021	126.241	ENDE	ENDE	300	300							115431	#NUM!	#NUM!
1000001893	90.4677	66.5222	1.83182	-1.13682	-31.8235	31.8235							115516	#NUM!	#NUM!
1000001893	92.2995	65.3854	2.20354	-1.47981	-33.8837	33.8837							115601	#NUM!	#NUM!
1000001893	94.5031	63.9056	2.45536	-1.4904	-31.2576	31.2576							115686	#NUM!	#NUM!
1000001893	96.9584	62.4152	1.86281	-1.24435	-33.7429	33.7429							115771	#NUM!	#NUM!
1000001893	98.8212	61.1708	2.70561	-1.53464	-29.5622	29.5622							115856	#NUM!	#NUM!
1000001893	101.527	59.6362	0.528965	-0.373825	-35.2492	35.2492							115941	#NUM!	#NUM!
1000001893	102.056	59.2624	0.854635	-0.571289	-33.7611	33.7611							116026	#NUM!	#NUM!
1000001893	102.91	58.6911	1.05271	-0.635407	-31.1149	31.1149							116111	#NUM!	#NUM!
1000001893	103.963	58.0557	4.78792	-2.53494	-27.8988	27.8988							116196	#NUM!	#NUM!
1000001893	108.751	55.5207	2.96294	-1.47442	-26.4558	26.4558							116281	#NUM!	#NUM!
1000001893	111.714	54.0463	3.80567	-1.84022	-25.806	25.806							116366	#NUM!	#NUM!
1000001893	115.52	52.2061	5.57507	-2.65009	-25.4239	25.4239							116451	#NUM!	#NUM!
1000001893	121.095	49.556	2.21674	-0.86774	-21.3778	21.3778							116536	#NUM!	#NUM!
1000001893	123.311	48.6883	1.7186	-0.577369	-18.57	18.57							116621	#NUM!	#NUM!
1000001893	125.03	48.1109	4.94784	-1.14217	-12.9986	12.9986							116706	#NUM!	#NUM!
1000001893	129.978	46.9687	4.43493	-0.785303	-10.0414	10.0414							116791	#NUM!	#NUM!
1000001893	134.413	46.1834	1.59251	-0.0820816	-2.95055	2.95055							116876	#NUM!	#NUM!
1000001893	136.005	46.1013	2.30807	0.243017	6.01053	6.01053							116961	#NUM!	#NUM!
1000001893	138.313	46.3444	6.22414	1.25378	11.3891	11.3891							117046	#NUM!	#NUM!
1000001893	144.538	47.5981	3.11856	0.840476	15.0833	15.0833							117131	#NUM!	#NUM!
1000001893	147.656	48.4386	2.99926	1.03722	19.0766	19.0766							117216	#NUM!	#NUM!
1000001893	150.655	49.4758	4.82573	1.95597	22.0638	22.0638							117301	#NUM!	#NUM!
1000001893	155.481	51.4318	2.42835	1.11558	24.674	24.674							117386	#NUM!	#NUM!
1000001893	157.909	52.5474	1.48536	0.710016	25.5482	25.5482							117471	#NUM!	#NUM!
1000001893	159.395	53.2574	2.80844	1.69427	31.1017	31.1017							117556	#NUM!	#NUM!
1000001893	162.203	54.9517	1.66086	1.01324	31.3861	31.3861							117641	#NUM!	#NUM!
1000001893	163.864	55.9649	2.08076	1.45161	34.9011	34.9011							117726	#NUM!	#NUM!
1000001893	165.945	57.4165	2.02565	1.42914	35.2038	35.2038							117811	#NUM!	#NUM!
1000001893	167.971	58.8457	2.97643	2.25701	37.1729	37.1729							117896	#NUM!	#NUM!
1000001893	170.947	61.1027	0.710967	0.595031	39.927	39.927							117981	#NUM!	#NUM!
1000001893	171.658	61.6977	0.770025	0.769526	44.9814	44.9814							118066	#NUM!	#NUM!
1000001893	172.428	62.4672	1.42566	1.60516	48.3894	48.3894							118151	#NUM!	#NUM!
1000001893	173.854	64.0724	1.41692	1.57822	48.0825	48.0825							118236	#NUM!	#NUM!
1000001893	175.271	65.6506	2.996	3.32951	48.0181	48.0181							118321	#NUM!	#NUM!
1000001893	178.267	68.9801	1.20101	1.16318	44.0833	44.0833							118406	#NUM!	#NUM!
1000001893	179.468	70.1433	2.0607	1.89677	42.6279	42.6279							118491	#NUM!	#NUM!
1000001893	181.528	72.0401	0.900684	0.699058	37.8165	37.8165							118576	#NUM!	#NUM!
1000001893	182.429	72.7391	1.26603	0.861541	34.2356	34.2356							118661	#NUM!	#NUM!
1000001893	183.695	73.6007	2.19425	1.33148	31.2496	31.2496							118746	#NUM!	#NUM!
1000001893	185.889	74.9321	1.31889	0.809279	31.5336	31.5336							118831	#NUM!	#NUM!
1000001893	187.208	75.7414	0.464848	0.291548	32.0955	32.0955							118916	#NUM!	#NUM!
1000001893	187.673	76.033	0.782986	0.496465	32.3774	32.3774							119001	#NUM!	#NUM!
1000001893	188.456	76.5294	1.38521	0.925452	33.7468	33.7468							119086	#NUM!	#NUM!
1000001893	189.841	77.4549	1.41713	0.929023	33.2475	33.2475							119171	#NUM!	#NUM!
1000001893	191.258	78.3839	0.684373	0.461985	34.0213	34.0213
1000001893	191.943	78.8459	0.463052	0.302599	33.1642	33.1642
1000001893	192.406	79.1485	1.80394	1.1548	32.6256	32.6256
1000001893	194.21	80.3033	0.524529	0.313202	30.8419	30.8419
1000001893	194.734	80.6165	0.0816592	0.0528925	32.932	32.932
1000001893	194.816	80.6694	0.159463	0.0787157	26.2723	26.2723
1000001893	194.975	80.7481	1.31283	0.584985	24.0174	24.0174
1000001893	196.288	81.3331	0.461435	0.206044	24.0621	24.0621
1000001893	196.75	81.5391	0.557516	0.267472	25.6296	25.6296
1000001893	197.307	81.8066	0.92127	0.407771	23.875	23.875
1000001893	198.228	82.2144	0.112939	0.0729842	32.8715	32.8715
1000001893	198.341	82.2874	1.07351	0.845031	38.2087	38.2087
1000001893	199.415	83.1324	0.995097	0.789495	38.428	38.428
1000001893	200.41	83.9219	0.320702	0.264687	39.5341	39.5341
1000001893	200.731	84.1866	0.781094	0.728149	42.9908	42.9908
1000001893	201.512	84.9147	0.19394	0.225116	49.2547	49.2547
1000001893	201.706	85.1398	0.429609	0.510375	49.9109	49.9109
1000001893	202.135	85.6502	0.0988905	0.139787	54.723	54.723
1000001893	202.234	85.79	0.0413981	0.082739	63.4191	63.4191
1000001893	202.276	85.8727	0.228489	0.548826	67.3969	67.3969
1000001893	202.504	86.4216	0.13946	0.338968	67.6364	67.6364
1000001893	202.643	86.7605	0.028641	0.0902644	72.3957	72.3957
1000001893	202.672	86.8508	0.597843	1.97348	73.1464	73.1464
1000001893	203.27	88.8243	0.0138911	0.0755069	79.5758	79.5758
1000001893	203.284	88.8998	0.00968347	0.221011	87.4912	87.4912
1000001893	203.294	89.1208	-0.00678392	0.145465	92.6701	92.6701
1000001893	203.287	89.2663	-0.0922037	0.799751	96.5766	96.5766
1000001893	203.195	90.066	-0.111428	0.883996	97.1843	97.1843
1000001893	203.083	90.95	-7.38055e-10	5.87428e-09	97.1612	97.1612
1000001893	203.083	90.95	0.249691	-0.519766	-64.3408	64.3408
1000001893	203.333	90.4302	0.458569	-0.876559	-62.3838	62.3838
1000001893	203.791	89.5537	0.108584	-0.196815	-61.1143	61.1143
1000001893	203.9	89.3569	0.216871	-0.307926	-54.8431	54.8431
1000001893	204.117	89.0489	0.285879	-0.374328	-52.6306	52.6306
1000001893	204.403	88.6746	0.781951	-1.05558	-53.4696	53.4696
1000001893	205.185	87.619	1.14572e-08	-2.60531e-08	-66.2619	66.2619
1000001893	205.185	87.619	-0.140879	-0.0054771	-177.774	177.774
1000001893	205.044	87.6136	-2.73559e-10	-5.66018e-11	-168.31	168.31
1000001893	205.044	87.6136	0.00932254	-0.050763	-79.5937	79.5937
1000001893	205.053	87.5628	0.573077	-2.91671	-78.8841	78.8841
1000001893	205.626	84.6461	ENDE	ENDE	300	300
1000001978	124.689	65.7602	2.3399	-2.88497	-50.9557	50.9557
1000001978	127.028	62.8752	3.92599	-4.81435	-50.8035	50.8035
1000001978	130.954	58.0608	2.31128	-2.77439	-50.2031	50.2031
1000001978	133.266	55.2865	5.01882	-6.21248	-51.0666	51.0666
1000001978	138.285	49.074	0.00142933	-0.000522551	-20.082	20.082
1000001978	138.286	49.0735	4.27349	1.04101	13.6905	13.6905
1000001978	142.559	50.1145	2.63635	0.67746	14.4115	14.4115
1000001978	145.196	50.7919	2.68107	0.731686	15.2648	15.2648
1000001978	147.877	51.5236	5.20722	1.46857	15.7499	15.7499
1000001978	153.084	52.9922	7.84086	2.30256	16.3655	16.3655
1000001978	160.925	55.2948	4.82299	1.50388	17.3183	17.3183
1000001978	165.748	56.7986	2.65257	0.861934	18.0012	18.0012
1000001978	168.401	57.6606	5.91845	2.1572	20.0261	20.0261
1000001978	174.319	59.8178	2.41476	0.952066	21.5178	21.5178
1000001978	176.734	60.7698	0.858454	0.4297	26.5903	26.5903
1000001978	177.592	61.1995	10.8477	6.55434	31.1411	31.1411
1000001978	188.44	67.7539	0.79692	0.621861	37.966	37.966
1000001978	189.237	68.3757	1.62968	1.45259	41.7118	41.7118
1000001978	190.866	69.8283	0.825281	0.888037	47.0977	47.0977
1000001978	191.692	70.7164	1.95672	2.4338	51.2014	51.2014
1000001978	193.648	73.1502	1.23512	1.65533	53.2717	53.2717
1000001978	194.884	74.8055	1.91945	2.76388	55.221	55.221
1000001978	196.803	77.5694	1.7167	2.59534	56.5171	56.5171
1000001978	198.52	80.1647	1.75526	2.66478	56.6275	56.6275
1000001978	200.275	82.8295	1.538	2.24725	55.6126	55.6126
1000001978	201.813	85.0768	0.566242	0.794922	54.5368	54.5368
1000001978	202.379	85.8717	1.38507	1.73226	51.355	51.355
1000001978	203.764	87.6039	1.23358	1.41365	48.8914	48.8914
1000001978	204.998	89.0176	0.396442	0.420568	46.6915	46.6915
1000001978	205.394	89.4382	1.31509	1.10325	39.9939	39.9939
1000001978	206.709	90.5414	0.925419	0.696536	36.9677	36.9677
1000001978	207.635	91.238	2.05751	1.39372	34.1129	34.1129
1000001978	209.692	92.6317	0.573173	0.326223	29.6465	29.6465
1000001978	210.266	92.9579	1.71978	0.839004	26.0056	26.0056
1000001978	211.985	93.7969	1.16813	0.471461	21.9792	21.9792
1000001978	213.153	94.2684	1.68508	0.571186	18.7249	18.7249
1000001978	214.839	94.8395	1.6821	0.543164	17.8957	17.8957
1000001978	216.521	95.3827	1.27567	0.444126	19.1956	19.1956
1000001978	217.796	95.8268	0.921879	0.35201	20.8988	20.8988
1000001978	218.718	96.1788	1.33696	0.589146	23.7813	23.7813
1000001978	220.055	96.768	1.30045	0.660894	26.9399	26.9399
1000001978	221.356	97.4289	0.511196	0.327547	32.6496	32.6496
1000001978	221.867	97.7564	2.33002	1.76324	37.1165	37.1165
1000001978	224.197	99.5197	2.03972	1.57122	37.6074	37.6074
1000001978	226.237	101.091	0.482798	0.359568	36.6773	36.6773
1000001978	226.719	101.45	0.739587	0.477377	32.8408	32.8408
1000001978	227.459	101.928	1.76476	1.04762	30.6948	30.6948
1000001978	229.224	102.975	0.312918	0.173306	28.9793	28.9793
1000001978	229.537	103.149	0.675348	0.321143	25.4321	25.4321
1000001978	230.212	103.47	0.762933	0.344841	24.3227	24.3227
1000001978	230.975	103.815	0.138904	0.0737575	27.9682	27.9682
1000001978	231.114	103.889	0.386679	0.246639	32.5313	32.5313
1000001978	231.5	104.135	0.207442	0.16018	37.6741	37.6741
1000001978	231.708	104.295	0.0783207	0.0974779	51.2191	51.2191
1000001978	231.786	104.393	0.635793	1.05188	58.8497	58.8497
1000001978	232.422	105.445	0.0610384	0.166723	69.892	69.892
1000001978	232.483	105.611	0.658987	3.61758	79.6761	79.6761
1000001978	233.142	109.229	0.265241	1.57413	80.4355	80.4355
1000001978	233.407	110.803	2.77623e-07	6.8306e-07	67.8812	67.8812
1000001978	233.407	110.803	0.0319713	-0.0301695	-43.3391	43.3391
1000001978	233.439	110.773	0.118935	-0.106868	-41.9409	41.9409
1000001978	233.558	110.666	1.27826e-08	-1.02197e-07	-82.8706	82.8706
1000001978	233.558	110.666	-0.037601	-0.850653	-92.531	92.531
1000001978	233.521	109.815	-5.11449e-10	-1.18409e-08	-92.4733	92.4733
1000001978	233.521	109.815	-0.0441145	1.01249	92.4948	92.4948
1000001978	233.476	110.828	-0.00872556	0.119262	94.1845	94.1845
1000001978	233.468	110.947	-0.0772158	0.698987	96.3038	96.3038
1000001978	233.391	111.646	-0.0372818	0.223232	99.4814	99.4814
1000001978	233.353	111.869	-0.46757	1.94224	103.536	103.536
1000001978	232.886	113.812	-0.138199	0.54124	104.324	104.324
1000001978	232.747	114.353	-0.307898	1.12429	105.316	105.316
1000001978	232.44	115.477	-4.84562e-10	1.69327e-09	105.97	105.97
1000001978	232.44	115.477	0.00858223	-0.161498	-86.9581	86.9581
1000001978	232.448	115.316	0.0812961	-1.42245	-86.729	86.729
1000001978	232.529	113.893	0.0944091	-1.46702	-86.3179	86.3179
1000001978	232.624	112.426	0.0489586	-0.51313	-84.5498	84.5498
1000001978	232.673	111.913	0.136533	-1.08395	-82.8209	82.8209
1000001978	232.809	110.829	0.0223976	-0.108975	-78.3858	78.3858
1000001978	232.832	110.72	0.04773	-0.149393	-72.2816	72.2816
1000001978	232.879	110.571	0.280966	-0.726386	-68.8535	68.8535
1000001978	233.16	109.844	0.0559946	-0.151837	-69.757	69.757
1000001978	233.216	109.693	0.169442	-0.444981	-69.1539	69.1539
1000001978	233.386	109.248	0.00196966	-0.00602791	-71.9048	71.9048
1000001978	233.388	109.242	0.134241	-0.550547	-76.2969	76.2969
1000001978	233.522	108.691	ENDE	ENDE	300	300
1000002063	149.657	54.5895	2.63632	-0.456665	-9.8273	9.8273
1000002063	152.294	54.1329	1.60783	-0.219315	-7.76747	7.76747
1000002063	153.901	53.9135	7.81882	-0.755337	-5.51794	5.51794
1000002063	161.72	53.1582	2.86446	-0.106348	-2.12622	2.12622
1000002063	164.585	53.0519	0.968989	0.166163	9.73049	9.73049
1000002063	165.554	53.218	2.98151	1.15058	21.1019	21.1019
1000002063	168.535	54.3686	2.38523	1.22356	27.1567	27.1567
1000002063	170.92	55.5922	6.37266	3.97487	31.9534	31.9534
1000002063	177.293	59.567	9.97366	6.37782	32.5976	32.5976
1000002063	187.267	65.9449	1.35975	0.896744	33.4046	33.4046
1000002063	188.626	66.8416	1.00498	0.591605	30.4842	30.4842
1000002063	189.631	67.4332	4.30319	2.38295	28.9761	28.9761
1000002063	193.935	69.8162	2.07184	1.10617	28.098	28.098
1000002063	196.006	70.9223	0.00925414	-0.000806586	-4.98129	4.98129
1000002063	196.016	70.9215	0.654458	-0.541596	-39.6094	39.6094
1000002063	196.67	70.3799	6.27045	-5.58918	-41.7123	41.7123
1000002063	202.941	64.7907	4.69945	-4.22454	-41.9537	41.9537
1000002063	207.64	60.5662	1.08417	-0.820352	-37.1136	37.1136
1000002063	208.724	59.7459	3.42421	-2.2171	-32.9221	32.9221
1000002063	212.148	57.5288	0.464302	-0.191257	-22.388	22.388
1000002063	212.613	57.3375	0.940559	-0.144055	-8.70767	8.70767
1000002063	213.553	57.1934	3.59033	-0.225458	-3.59323	3.59323
1000002063	217.144	56.968	0.950373	-0.0410142	-2.47111	2.47111
1000002063	218.094	56.927	1.75382	-0.0488263	-1.5947	1.5947
1000002063	219.848	56.8782	1.69897	-0.0235985	-0.79578	0.79578
1000002063	221.547	56.8546	1.63365	0.0230081	0.806892	0.806892
1000002063	223.18	56.8776	0.464237	0.0528438	6.49398	6.49398
1000002063	223.645	56.9304	0.441169	0.126341	15.9806	15.9806
1000002063	224.086	57.0567	1.22555	0.48665	21.6574	21.6574
1000002063	225.311	57.5434	1.90889	0.796245	22.6422	22.6422
1000002063	227.22	58.3396	0.997395	0.363918	20.0455	20.0455
1000002063	228.218	58.7036	2.57414	0.841429	18.1014	18.1014
1000002063	230.792	59.545	0.599766	0.102164	9.66701	9.66701
1000002063	231.392	59.6472	2.2448	0.00160917	0.0410721	0.0410721
1000002063	233.636	59.6488	3.30888	-0.186727	-3.22989	3.22989
1000002063	236.945	59.462	3.59205	-0.313166	-4.98262	4.98262
1000002063	240.537	59.1489	4.43488	-0.449163	-5.78319	5.78319
1000002063	244.972	58.6997	1.52337	-0.144961	-5.43582	5.43582
1000002063	246.496	58.5547	1.66352	-0.11738	-4.03619	4.03619
1000002063	248.159	58.4374	1.36423	-0.0581063	-2.43891	2.43891
1000002063	249.523	58.3793	1.62956	-0.0316964	-1.11432	1.11432
1000002063	251.153	58.3476	2.24573	-0.021433	-0.546809	0.546809
1000002063	253.399	58.3261	3.00157	-0.0381537	-0.728261	0.728261
1000002063	256.4	58.288	2.67239	-0.0736235	-1.57808	1.57808
1000002063	259.073	58.2143	2.33442	-0.120314	-2.95038	2.95038
1000002063	261.407	58.094	2.72066	-0.198958	-4.18252	4.18252
1000002063	264.128	57.8951	0.380757	-0.0516332	-7.72258	7.72258
1000002063	264.508	57.8434	1.93139	-0.355055	-10.4166	10.4166
1000002063	266.44	57.4884	0.0876042	0.0015025	0.98258	0.98258
1000002063	266.527	57.4899	1.44162	0.328679	12.8435	12.8435
1000002063	267.969	57.8186	1.33811	0.362636	15.1633	15.1633
1000002063	269.307	58.1812	0.315378	0.128036	22.096	22.096
1000002063	269.622	58.3092	0.271209	0.174133	32.703	32.703
1000002063	269.894	58.4834	0.881375	0.784569	41.6743	41.6743
1000002063	270.775	59.2679	0.547102	0.555583	45.4407	45.4407
1000002063	271.322	59.8235	0.575633	0.670752	49.3641	49.3641
1000002063	271.898	60.4943	0.693806	0.831885	50.1713	50.1713
1000002063	272.592	61.3262	0.263275	0.38359	55.5364	55.5364
1000002063	272.855	61.7098	0.767365	1.12173	55.6244	55.6244
1000002063	273.622	62.8315	0.0255389	0.0338904	52.9993	52.9993
1000002063	273.648	62.8654	0.0418255	0.0442963	46.6433	46.6433
1000002063	273.69	62.9097	0.140995	0.137367	44.2532	44.2532
1000002063	273.831	63.047	0.571033	0.575925	45.2444	45.2444
1000002063	274.402	63.623	0.0184386	0.0125755	34.2948	34.2948
1000002063	274.42	63.6355	0.0866878	0.0406361	25.1155	25.1155
1000002063	274.507	63.6762	0.290475	0.131499	24.3564	24.3564
1000002063	274.797	63.8077	0.398192	0.199018	26.556	26.556
1000002063	275.195	64.0067	1.0927	0.506366	24.8633	24.8633
1000002063	276.288	64.5131	3.2292e-05	-5.43676e-05	-59.2915	59.2915
1000002063	276.288	64.513	-0.45152	-0.949134	-115.441	115.441
1000002063	275.837	63.5639	-0.442331	-1.01734	-113.499	113.499
1000002063	275.394	62.5465	8.88423e-08	-9.85596e-07	-84.8492	84.8492
1000002063	275.394	62.5465	0.863813	-1.38435	-58.0364	58.0364
1000002063	276.258	61.1622	0.231395	-0.361509	-57.3774	57.3774
1000002063	276.49	60.8007	0.880148	-1.37039	-57.289	57.289
1000002063	277.37	59.4303	6.91858e-09	-9.20393e-09	-53.0679	53.0679
1000002063	277.37	59.4303	-0.0479675	0.591127	94.6391	94.6391
1000002063	277.322	60.0214	-3.90685e-10	4.37225e-09	95.1061	95.1061
1000002063	277.322	60.0214	0.211633	-0.487694	-66.5417	66.5417
1000002063	277.533	59.5337	0.157957	-0.360422	-66.3343	66.3343
1000002063	277.691	59.1733	0.511923	-1.28102	-68.2173	68.2173
1000002063	278.203	57.8923	0.0058017	-0.0324715	-79.8698	79.8698
1000002063	278.209	57.8598	-0.0175997	-0.0600507	-106.335	106.335
1000002063	278.191	57.7998	-0.137381	-0.277906	-116.305	116.305
1000002063	278.054	57.5218	ENDE	ENDE	300	300
1000002149	179.424	62.1735	4.20466	3.00222	35.5277	35.5277
1000002149	183.629	65.1758	5.12488	3.88525	37.1663	37.1663
1000002149	188.753	69.061	5.06978	4.01599	38.3843	38.3843
1000002149	193.823	73.077	0.0792982	0.129126	58.4452	58.4452
1000002149	193.903	73.2061	0.916035	3.8852	76.7333	76.7333
1000002149	194.819	77.0913	0.147314	0.783594	79.3528	79.3528
1000002149	194.966	77.8749	0.671346	3.98402	80.435	80.435
1000002149	195.637	81.8589	0.061455	0.197507	72.7163	72.7163
1000002149	195.699	82.0564	0.830269	1.66569	63.5058	63.5058
1000002149	196.529	83.7221	3.2063e-08	5.52789e-08	59.8853	59.8853
1000002149	196.529	83.7221	2.76015	-3.83365	-54.2469	54.2469
1000002149	199.289	79.8885	7.44014	-10.5294	-54.7548	54.7548
1000002149	206.729	69.359	3.26634	-4.34932	-53.0935	53.0935
1000002149	209.996	65.0097	1.73638	-2.18532	-51.5305	51.5305
1000002149	211.732	62.8244	2.54992	-2.44561	-43.8038	43.8038
1000002149	214.282	60.3788	7.16643	-6.12761	-40.5319	40.5319
1000002149	221.448	54.2512	2.87297	-2.26647	-38.2698	38.2698
1000002149	224.321	51.9847	3.14515	-2.20575	-35.0427	35.0427
1000002149	227.466	49.779	3.0426	-2.00971	-33.4458	33.4458
1000002149	230.509	47.7692	9.28192e-07	5.0961e-07	28.7684	28.7684
1000002149	230.509	47.7692	-0.0782212	0.733331	96.0885	96.0885
1000002149	230.431	48.5026	-0.805092	8.1214	95.6614	95.6614
1000002149	229.626	56.624	-0.600303	6.77125	95.0663	95.0663
1000002149	229.025	63.3952	-0.398336	5.25788	94.3324	94.3324
1000002149	228.627	68.6531	-0.254835	4.80549	93.0355	93.0355
1000002149	228.372	73.4586	-0.0214943	2.28801	90.5382	90.5382
1000002149	228.351	75.7466	0.105736	2.75338	87.8008	87.8008
1000002149	228.457	78.5	0.137472	1.81261	85.6629	85.6629
1000002149	228.594	80.3126	0.082504	0.803031	84.134	84.134
1000002149	228.677	81.1156	4.53616e-05	2.44271e-05	28.3023	28.3023
1000002149	228.677	81.1157	2.75938	-1.35719	-26.1901	26.1901
1000002149	231.436	79.7585	5.03258	-2.42543	-25.7316	25.7316
1000002149	236.469	77.333	6.83616	-3.30794	-25.8218	25.8218
1000002149	243.305	74.0251	2.13954	-0.974183	-24.4809	24.4809
1000002149	245.444	73.0509	1.43274	-0.534552	-20.4604	20.4604
1000002149	246.877	72.5164	10.6939	-3.47326	-17.9933	17.9933
1000002149	257.571	69.0431	6.07459	-1.89242	-17.3034	17.3034
1000002149	263.645	67.1507	3.22262	-0.833657	-14.5038	14.5038
1000002149	266.868	66.317	8.91749	-1.82803	-11.5848	11.5848
1000002149	275.786	64.489	2.94151	-0.433708	-8.38748	8.38748
1000002149	278.727	64.0553	1.8744	-0.10456	-3.19285	3.19285
1000002149	280.601	63.9507	2.07913	0.118242	3.25496	3.25496
1000002149	282.681	64.069	2.153	0.344874	9.1005	9.1005
1000002149	284.834	64.4138	4.00988	0.93308	13.0994	13.0994
1000002149	288.843	65.3469	2.75028	0.820465	16.6109	16.6109
1000002149	291.594	66.1674	1.61709	0.641558	21.64	21.64
1000002149	293.211	66.8089	2.57716	1.22377	25.4008	25.4008
1000002149	295.788	68.0327	0.502433	0.324777	32.879	32.879
1000002149	296.29	68.3575	1.93635	1.67869	40.9232	40.9232
1000002149	298.227	70.0362	0.893567	0.852652	43.6578	43.6578
1000002149	299.12	70.8888	1.03518	1.16023	48.26	48.26
1000002149	300.155	72.0491	0.552408	0.646068	49.4685	49.4685
1000002149	300.708	72.6951	0.313397	0.428464	53.8167	53.8167
1000002149	301.021	73.1236	0.212328	0.330398	57.2734	57.2734
1000002149	301.234	73.454	0.236207	0.433911	61.4376	61.4376
1000002149	301.47	73.8879	0.249293	0.519566	64.3678	64.3678
1000002149	301.719	74.4075	0.635514	1.42978	66.0357	66.0357
1000002149	302.355	75.8372	1.0338	2.46568	67.2528	67.2528
1000002149	303.388	78.3029	0.295515	0.793682	69.578	69.578
1000002149	303.684	79.0966	0.152409	0.387751	68.5422	68.5422
1000002149	303.836	79.4844	0.319613	0.955946	71.5131	71.5131
1000002149	304.156	80.4403	0.141577	0.367083	68.9093	68.9093
1000002149	304.298	80.8074	0.493915	1.38861	70.42	70.42
1000002149	304.791	82.196	0.478284	1.30309	69.8449	69.8449
1000002149	305.27	83.4991	0.228162	0.427118	61.8893	61.8893
1000002149	305.498	83.9262	0.747965	1.24406	58.9845	58.9845
1000002149	306.246	85.1703	0.279912	0.326469	49.3905	49.3905
1000002149	306.526	85.4967	0.878321	0.916389	46.2151	46.2151
1000002149	307.404	86.4131	0.836153	0.900235	47.1136	47.1136
1000002149	308.24	87.3134	0.251548	0.224892	41.7978	41.7978
1000002149	308.492	87.5383	0.242055	0.218698	42.098	42.098
1000002149	308.734	87.757	0.909891	0.828558	42.3214	42.3214
1000002149	309.644	88.5855	0.154686	0.130362	40.1225	40.1225
1000002149	309.798	88.7159	1.25403e-08	8.64631e-09	34.5855	34.5855
1000002149	309.798	88.7159	0.35634	-1.40669	-75.785	75.785
1000002149	310.155	87.3092	0.0636212	-0.264191	-76.4601	76.4601
1000002149	310.218	87.045	0.0470126	-0.252979	-79.4725	79.4725
1000002149	310.265	86.792	0.197721	-1.32443	-81.5092	81.5092
1000002149	310.463	85.4676	0.0573797	-0.504818	-83.5154	83.5154
1000002149	310.521	84.9628	-0.000260855	-0.198155	-90.0754	90.0754
1000002149	310.52	84.7646	-0.118979	-1.27442	-95.3336	95.3336
1000002149	310.401	83.4902	-0.0605615	-0.430658	-98.0048	98.0048
1000002149	310.341	83.0595	-0.0163294	-0.0505107	-107.915	107.915
1000002149	310.324	83.009	-0.104012	-0.204081	-117.006	117.006
1000002149	310.22	82.8049	ENDE	ENDE	300	300
1000002234	202.519	55.4324	1.833	-1.40216	-37.4143	37.4143
1000002234	204.352	54.0302	2.28853	-1.77998	-37.8751	37.8751
1000002234	206.64	52.2503	0.0981825	-0.121711	-51.1074	51.1074
1000002234	206.738	52.1285	2.78547	-5.30808	-62.3113	62.3113
1000002234	209.524	46.8205	1.80222	-3.42057	-62.2163	62.2163
1000002234	211.326	43.3999	1.41448	-2.26148	-57.9754	57.9754
1000002234	212.741	41.1384	0.981254	-1.10703	-48.4466	48.4466
1000002234	213.722	40.0314	2.99281	-2.3494	-38.1324	38.1324
1000002234	216.715	37.682	4.00588	-2.74454	-34.4161	34.4161
1000002234	220.72	34.9374	3.70033	-2.12532	-29.8712	29.8712
1000002234	224.421	32.8121	1.78393	-0.704324	-21.5449	21.5449
1000002234	226.205	32.1078	11.0065	-3.05376	-15.5067	15.5067
1000002234	237.211	29.054	4.21462	-0.872213	-11.6923	11.6923
1000002234	241.426	28.1818	3.55592	-0.334028	-5.36638	5.36638
1000002234	244.982	27.8478	5.65555	0.0388206	0.393282	0.393282
1000002234	250.637	27.8866	1.70823	0.295254	9.80621	9.80621
1000002234	252.346	28.1819	4.61237	1.51664	18.2019	18.2019
1000002234	256.958	29.6985	2.9641	1.35576	24.579	24.579
1000002234	259.922	31.0543	6.30984	3.51765	29.1391	29.1391
1000002234	266.232	34.5719	3.16723	1.88396	30.7454	30.7454
1000002234	269.399	36.4559	2.36062	1.56927	33.6149	33.6149
1000002234	271.76	38.0252	2.45588	1.68201	34.4069	34.4069
1000002234	274.216	39.7072	1.97856	1.3403	34.1142	34.1142
1000002234	276.194	41.0475	1.08578	0.747967	34.562	34.562
1000002234	277.28	41.7954	1.4861	1.04426	35.0951	35.0951
1000002234	278.766	42.8397	0.856598	0.64678	37.0549	37.0549
1000002234	279.623	43.4865	1.60323	1.30517	39.1486	39.1486
1000002234	281.226	44.7916	0.881394	0.76624	41.0021	41.0021
1000002234	282.107	45.5579	5.45695	4.993	42.4579	42.4579
1000002234	287.564	50.5509	2.34852	2.21268	43.2942	43.2942
1000002234	289.913	52.7636	5.56283	5.58391	45.1084	45.1084
1000002234	295.476	58.3475	3.26228	3.29385	45.2759	45.2759
1000002234	298.738	61.6413	2.54575	2.52547	44.7709	44.7709
1000002234	301.284	64.1668	0.751828	0.586597	37.9623	37.9623
1000002234	302.035	64.7534	0.993172	0.624933	32.1793	32.1793
1000002234	303.029	65.3783	3.24869	1.88045	30.0636	30.0636
1000002234	306.277	67.2588	1.4286	0.743759	27.5024	27.5024
1000002234	307.706	68.0025	2.07918	1.01849	26.0981	26.0981
1000002234	309.785	69.021	1.71383	0.730715	23.0917	23.0917
1000002234	311.499	69.7517	1.82899	0.794199	23.4719	23.4719
1000002234	313.328	70.5459	1.39307	0.604539	23.459	23.459
1000002234	314.721	71.1505	4.43591	1.99119	24.1744	24.1744
1000002234	319.157	73.1417	3.36393	1.5207	24.3258	24.3258
1000002234	322.521	74.6624	3.74247	1.7604	25.1916	25.1916
1000002234	326.263	76.4228	2.1524	1.09378	26.9381	26.9381
1000002234	328.416	77.5165	1.2984	0.660344	26.9571	26.9571
1000002234	329.714	78.1769	0.377326	0.209346	29.0222	29.0222
1000002234	330.091	78.3862	1.10793	0.651857	30.4707	30.4707
1000002234	331.199	79.0381	1.50589	1.00306	33.6671	33.6671
1000002234	332.705	80.0411	1.06164	0.76319	35.7115	35.7115
1000002234	333.767	80.8043	1.03163	0.784552	37.2529	37.2529
1000002234	334.798	81.5889	1.11924	0.859831	37.5324	37.5324
1000002234	335.918	82.4487	1.5461	1.32345	40.5633	40.5633
1000002234	337.464	83.7722	0.548266	0.512877	43.0899	43.0899
1000002234	338.012	84.285	1.11481	1.13606	45.541	45.541
1000002234	339.127	85.4211	0.564903	0.64899	48.9626	48.9626
1000002234	339.692	86.0701	0.398079	0.487212	50.7493	50.7493
1000002234	340.09	86.5573	1.61127	2.15918	53.2681	53.2681
1000002234	341.701	88.7165	0.375698	0.494869	52.7947	52.7947
1000002234	342.077	89.2114	0.420404	0.573248	53.7447	53.7447
1000002234	342.497	89.7846	0.587165	0.837224	54.9571	54.9571
1000002234	343.084	90.6218	0.388962	0.490852	51.606	51.606
1000002234	343.473	91.1127	0.490408	0.701474	55.0421	55.0421
1000002234	343.964	91.8142	0.0422282	0.0582206	54.0461	54.0461
1000002234	344.006	91.8724	0.760331	0.775672	45.5722	45.5722
1000002234	344.766	92.648	0.000428209	0.000738818	59.904	59.904
1000002234	344.767	92.6488	-0.0149934	0.148738	95.7562	95.7562
1000002234	344.752	92.7975	-0.181165	1.62493	96.3617	96.3617
1000002234	344.571	94.4225	-0.0824605	0.646472	97.2691	97.2691
1000002234	344.488	95.0689	-0.0306543	0.149249	101.607	101.607
1000002234	344.457	95.2182	-0.116931	0.420925	105.525	105.525
1000002234	344.341	95.6391	-0.121916	0.418466	106.243	106.243
1000002234	344.219	96.0576	1.30805e-08	-9.48113e-09	-35.9358	35.9358
1000002234	344.219	96.0576	0.317521	-0.41363	-52.4885	52.4885
1000002234	344.536	95.6439	0.179693	-0.22636	-51.5562	51.5562
1000002234	344.716	95.4176	0.224401	-0.324037	-55.2967	55.2967
1000002234	344.94	95.0935	0.0294386	-0.0413853	-54.5746	54.5746
1000002234	344.97	95.0522	1.21529	-2.43695	-63.4948	63.4948
1000002234	346.185	92.6152	0.0564102	-0.136584	-67.5591	67.5591
1000002234	346.241	92.4786	0.0542146	-0.11093	-63.954	63.954
1000002234	346.296	92.3677	1.12442	-3.20067	-70.6433	70.6433
1000002234	347.42	89.167	0.046915	-0.104005	-65.7206	65.7206
1000002234	347.467	89.063	2.78942e-09	-6.26702e-09	-66.0064	66.0064
1000002234	347.467	89.063	-0.801699	0.353528	156.204	156.204
1000002234	346.665	89.4165	ENDE	ENDE	300	300
1000002321	221.48	44.2323	5.96989	-4.51538	-37.1024	37.1024
1000002321	227.45	39.7169	3.41058	-2.37849	-34.8914	34.8914
1000002321	230.861	37.3384	2.81622	-1.7252	-31.4913	31.4913
1000002321	233.677	35.6132	2.47855	-1.34305	-28.4519	28.4519
1000002321	236.156	34.2702	0.148169	-0.00160131	-0.619192	0.619192
1000002321	236.304	34.2686	4.42256	2.06215	24.9987	24.9987
1000002321	240.726	36.3307	2.25684	1.16373	27.2777	27.2777
1000002321	242.983	37.4944	3.08129	1.79169	30.1768	30.1768
1000002321	246.064	39.2861	3.31668	2.03908	31.583	31.583
1000002321	249.381	41.3252	3.55369	2.29434	32.8472	32.8472
1000002321	252.935	43.6196	3.10728	1.85019	30.7712	30.7712
1000002321	256.042	45.4697	2.55233	1.4792	30.0944	30.0944
1000002321	258.594	46.9489	7.72993	4.36408	29.4477	29.4477
1000002321	266.324	51.313	2.65643	1.3667	27.2253	27.2253
1000002321	268.981	52.6797	2.36328	1.07644	24.4887	24.4887
1000002321	271.344	53.7562	5.76656	2.37715	22.403	22.403
1000002321	277.111	56.1333	1.14717	0.430308	20.5613	20.5613
1000002321	278.258	56.5636	4.119	1.45223	19.421	19.421
1000002321	282.377	58.0159	3.85766	1.25143	17.9731	17.9731
1000002321	286.234	59.2673	3.50195	0.984711	15.7054	15.7054
1000002321	289.736	60.252	2.62408	0.583756	12.5418	12.5418
1000002321	292.36	60.8357	2.95567	0.422798	8.14074	8.14074
1000002321	295.316	61.2585	3.19825	0.219945	3.93406	3.93406
1000002321	298.514	61.4785	1.78649	-0.0464203	-1.48845	1.48845
1000002321	300.301	61.4321	3.80985	-0.374551	-5.61478	5.61478
1000002321	304.111	61.0575	3.41863	-0.44926	-7.48663	7.48663
1000002321	307.529	60.6083	1.5637	-0.238667	-8.67808	8.67808
1000002321	309.093	60.3696	2.07246	-0.309936	-8.50555	8.50555
1000002321	311.165	60.0597	2.98043	-0.458387	-8.74352	8.74352
1000002321	314.146	59.6013	1.32999	-0.193875	-8.29368	8.29368
1000002321	315.476	59.4074	3.71138	-0.556599	-8.52913	8.52913
1000002321	319.187	58.8508	1.20029	-0.21949	-10.3629	10.3629
1000002321	320.388	58.6313	0.75102	-0.199184	-14.8539	14.8539
1000002321	321.139	58.4321	2.80232	-1.01767	-19.9586	19.9586
1000002321	323.941	57.4144	2.85629	-1.09502	-20.9754	20.9754
1000002321	326.797	56.3194	2.41182	-1.00894	-22.7011	22.7011
1000002321	329.209	55.3105	2.47635	-1.05845	-23.143	23.143
1000002321	331.685	54.252	1.54582	-0.67568	-23.6102	23.6102
1000002321	333.231	53.5764	2.79995	-1.23458	-23.794	23.794
1000002321	336.031	52.3418	5.44409	-2.40585	-23.8416	23.8416
1000002321	341.475	49.9359	1.25037	-0.496076	-21.6403	21.6403
1000002321	342.726	49.4398	2.19192	-0.79269	-19.8822	19.8822
1000002321	344.917	48.6472	4.24903	-1.65823	-21.3188	21.3188
1000002321	349.167	46.9889	3.22189	-1.25015	-21.2071	21.2071
1000002321	352.388	45.7388	1.67573	-0.80519	-25.6643	25.6643
1000002321	354.064	44.9336	1.20454	-0.581915	-25.7853	25.7853
1000002321	355.269	44.3517	0.218382	-0.183052	-39.9705	39.9705
1000002321	355.487	44.1686	2.0939	-2.23052	-46.8094	46.8094
1000002321	357.581	41.9381	0.207808	-0.272961	-52.7176	52.7176
1000002321	357.789	41.6651	0.443882	-0.651574	-55.7355	55.7355
1000002321	358.233	41.0136	0.1681	-0.295058	-60.3291	60.3291
1000002321	358.401	40.7185	0.868271	-1.88638	-65.2842	65.2842
1000002321	359.269	38.8321	0.311452	-0.679378	-65.3715	65.3715
1000002321	359.58	38.1527	0.210215	-0.40033	-62.2959	62.2959
1000002321	359.791	37.7524	0.236373	-0.331996	-54.5501	54.5501
1000002321	360.027	37.4204	0.132557	-0.13247	-44.9813	44.9813
1000002321	360.16	37.2879	0.119838	-0.0679865	-29.5671	29.5671
1000002321	360.279	37.22	1.72477	-0.643184	-20.451	20.451
1000002321	362.004	36.5768	0.765542	-0.276372	-19.8504	19.8504
1000002321	362.77	36.3004	0.0035222	3.17259e-05	0.516073	0.516073
1000002321	362.773	36.3004	0.680194	0.393144	30.0274	30.0274
1000002321	363.453	36.6936	6.69593e-09	3.76322e-09	29.3367	29.3367
1000002321	363.453	36.6936	-0.199084	-0.631968	-107.486	107.486
1000002321	363.254	36.0616	-3.49046e-07	-2.36036e-07	-145.932	145.932
1000002321	363.254	36.0616	-0.803315	0.0470089	176.651	176.651
1000002321	362.451	36.1086	-1.01651	0.0488484	177.249	177.249
1000002321	361.435	36.1575	-0.0398602	-0.00816142	-168.429	168.429
1000002321	361.395	36.1493	-1.32897	-0.815331	-148.471	148.471
1000002321	360.066	35.334	-0.185956	-0.131312	-144.772	144.772
1000002321	359.88	35.2027	-0.330141	-0.294364	-138.279	138.279
1000002321	359.55	34.9083	-0.430729	-0.428108	-135.175	135.175
1000002321	359.119	34.4802	-1.22267	-1.20095	-135.514	135.514
1000002321	357.896	33.2792	-0.000197142	-0.000233072	-130.226	130.226
1000002321	357.896	33.279	-0.0357563	-0.0890314	-111.881	111.881
1000002321	357.86	33.19	-0.202359	-0.505104	-111.832	111.832
1000002321	357.658	32.6849	-0.194616	-0.488836	-111.709	111.709
1000002321	357.463	32.196	-0.0337161	-0.089011	-110.746	110.746
1000002321	357.43	32.107	-0.0925141	-0.310511	-106.591	106.591
1000002321	357.337	31.7965	-0.00234408	-0.0326407	-94.1076	94.1076
1000002321	357.335	31.7639	0.0102125	-0.0228082	-65.8793	65.8793
1000002321	357.345	31.7411	0.245593	-0.306119	-51.2606	51.2606
1000002321	357.591	31.435	1.01602e-09	-2.12745e-09	-64.472	64.472
1000002321	357.591	31.435	-0.228258	-0.378491	-121.093	121.093
1000002321	357.362	31.0565	-0.41235	-0.800107	-117.265	117.265
1000002321	356.95	30.2564	ENDE	ENDE	300	300
1000002406	320.526	56.5136	2.7452	-1.82353	-33.5947	33.5947
1000002406	323.271	54.69	3.6346	-2.25032	-31.7632	31.7632
1000002406	326.906	52.4397	1.76464	-1.02812	-30.2261	30.2261
1000002406	328.67	51.4116	0.420886	-0.180681	-23.2333	23.2333
1000002406	329.091	51.2309	1.86666	-0.658057	-19.4192	19.4192
1000002406	330.958	50.5729	0.0545395	-0.0183724	-18.6168	18.6168
1000002406	331.013	50.5545	3.98523	-1.69869	-23.0859	23.0859
1000002406	334.998	48.8558	3.74335	-1.46285	-21.3449	21.3449
1000002406	338.741	47.3929	3.59326	-1.32477	-20.238	20.238
1000002406	342.334	46.0682	3.52136	-1.06437	-16.818	16.818
1000002406	345.856	45.0038	5.33962	-1.51007	-15.7912	15.7912
1000002406	351.195	43.4937	4.52076	-1.15629	-14.3472	14.3472
1000002406	355.716	42.3374	3.34984	-0.747178	-12.5739	12.5739
1000002406	359.066	41.5903	4.63168	-0.928971	-11.3413	11.3413
1000002406	363.698	40.6613	2.61038	-0.449185	-9.76365	9.76365
1000002406	366.308	40.2121	5.08349	-0.753659	-8.43303	8.43303
1000002406	371.391	39.4584	0.898145	-0.0834039	-5.3054	5.3054
1000002406	372.29	39.375	2.12643	-0.0246078	-0.663017	0.663017
1000002406	374.416	39.3504	4.88875	0.136024	1.59378	1.59378
1000002406	379.305	39.4865	1.33354	0.119226	5.10899	5.10899
1000002406	380.638	39.6057	2.3217	0.434874	10.6091	10.6091
1000002406	382.96	40.0406	1.30784	0.365279	15.605	15.605
1000002406	384.268	40.4058	1.64366	0.742482	24.3099	24.3099
1000002406	385.912	41.1483	2.54764	1.36536	28.1882	28.1882
1000002406	388.459	42.5137	2.98375	1.93602	32.9777	32.9777
1000002406	391.443	44.4497	0.567712	0.486169	40.5756	40.5756
1000002406	392.011	44.9359	1.19992	1.57742	52.7402	52.7402
1000002406	393.211	46.5133	3.49384	5.36381	56.9209	56.9209
1000002406	396.704	51.8771	1.72583	2.44656	54.8004	54.8004
1000002406	398.43	54.3237	1.04449	1.64466	57.5813	57.5813
1000002406	399.475	55.9683	1.84351	3.33657	61.0787	61.0787
1000002406	401.318	59.3049	3.38636	6.25519	61.5703	61.5703
1000002406	404.705	65.5601	1.39968	3.51357	68.2794	68.2794
1000002406	406.104	69.0737	1.59075	3.51703	65.6627	65.6627
1000002406	407.695	72.5907	2.36216	4.82557	63.9179	63.9179
1000002406	410.057	77.4163	2.08354	3.9117	61.9583	61.9583
1000002406	412.141	81.328	1.23299	2.25133	61.2917	61.2917
1000002406	413.374	83.5793	1.77593	3.32043	61.8599	61.8599
1000002406	415.15	86.8997	0.997589	1.58078	57.7451	57.7451
1000002406	416.147	88.4805	1.63658	2.47235	56.4973	56.4973
1000002406	417.784	90.9528	2.84094	4.35217	56.865	56.865
1000002406	420.625	95.305	1.44703	1.99746	54.0791	54.0791
1000002406	422.072	97.3025	3.73389	6.98143	61.8607	61.8607
1000002406	425.806	104.284	2.68824	4.88281	61.1649	61.1649
1000002406	428.494	109.167	2.03899	3.20252	57.5158	57.5158
1000002406	430.533	112.369	1.22459	1.92499	57.5373	57.5373
1000002406	431.758	114.294	2.15668	3.5409	58.6553	58.6553
1000002406	433.914	117.835	0.388613	0.652185	59.2109	59.2109
1000002406	434.303	118.487	1.29817	1.93859	56.1918	56.1918
1000002406	435.601	120.426	1.74207	2.84294	58.5013	58.5013
1000002406	437.343	123.269	1.52168	2.39563	57.5767	57.5767
1000002406	438.865	125.664	0.65318	1.09807	59.254	59.254
1000002406	439.518	126.763	0.813585	1.36481	59.2002	59.2002
1000002406	440.331	128.127	0.739759	1.28415	60.0551	60.0551
1000002406	441.071	129.412	0.100573	0.232251	66.5857	66.5857
1000002406	441.172	129.644	1.15944	4.31108	74.9468	74.9468
1000002406	442.331	133.955	0.95638	3.23365	73.524	73.524
1000002406	443.288	137.188	1.86915	7.47885	75.9678	75.9678
1000002406	445.157	144.667	0.566047	1.978	74.0304	74.0304
1000002406	445.723	146.645	0.35155	1.19066	73.5504	73.5504
1000002406	446.074	147.836	1.64111	5.65181	73.8083	73.8083
1000002406	447.716	153.488	0.153564	0.416959	69.7815	69.7815
1000002406	447.869	153.905	0.304691	0.748109	67.8398	67.8398
1000002406	448.174	154.653	1.16	2.72685	66.9551	66.9551
1000002406	449.334	157.38	0.138776	0.420183	71.7228	71.7228
1000002406	449.473	157.8	0.0200818	0.198706	84.2291	84.2291
1000002406	449.493	157.999	-0.280026	5.05707	93.1694	93.1694
1000002406	449.213	163.056	-0.530679	15.5534	91.9542	91.9542
1000002406	448.682	178.609	-0.421347	-1.51951	-105.498	105.498
1000002406	448.261	177.09	-0.0573948	0.536202	96.1096	96.1096
1000002406	448.203	177.626	-0.471102	3.3463	98.0136	98.0136
1000002406	447.732	180.972	-1.60054e-09	1.12172e-08	98.1205	98.1205
1000002406	447.732	180.972	0.143933	-0.56847	-75.7916	75.7916
1000002406	447.876	180.404	2.17724	-1.89972	-41.1059	41.1059
1000002406	450.053	178.504	2.31127	-16.4382	-81.9965	81.9965
1000002406	452.365	162.066	0.0768437	-0.306017	-75.904	75.904
1000002406	452.441	161.76	0.148611	-0.591922	-75.9064	75.9064
1000002406	452.59	161.168	2.72745	-12.4803	-77.6723	77.6723
1000002406	455.317	148.687	0.158574	-0.60865	-75.3971	75.3971
1000002406	455.476	148.079	0.34541	-1.37486	-75.8973	75.8973
1000002406	455.821	146.704	1.55837	-5.76892	-74.8834	74.8834
1000002406	457.38	140.935	0.0641165	-0.298094	-77.8613	77.8613
1000002406	457.444	140.637	0.0640592	-0.479675	-82.3933	82.3933
1000002406	457.508	140.157	0.180329	-1.78889	-84.2438	84.2438
1000002406	457.688	138.368	ENDE	ENDE	300	300
1000002491	289.804	33.1328	3.82238	1.4127	20.2837	20.2837
1000002491	293.626	34.5455	0.201711	0.1282	32.4386	32.4386
1000002491	293.828	34.6737	0.317888	0.374719	49.6908	49.6908
1000002491	294.146	35.0484	6.95849	9.6585	54.229	54.229
1000002491	301.104	44.7069	2.30127	2.68303	49.3798	49.3798
1000002491	303.405	47.39	0.102655	0.0455812	23.9423	23.9423
1000002491	303.508	47.4355	2.64359	-0.325851	-7.02689	7.02689
1000002491	306.152	47.1097	3.28312	-0.625021	-10.7787	10.7787
1000002491	309.435	46.4847	5.50937	-1.36619	-13.927	13.927
1000002491	314.944	45.1185	1.90994	-0.680249	-19.604	19.604
1000002491	316.854	44.4382	5.69565	-2.4418	-23.2055	23.2055
1000002491	322.55	41.9964	6.29547	-2.86333	-24.4572	24.4572
1000002491	328.845	39.1331	3.57812	-1.67976	-25.1479	25.1479
1000002491	332.423	37.4533	3.98606	-1.91192	-25.6248	25.6248
1000002491	336.409	35.5414	1.82383	-0.882478	-25.8205	25.8205
1000002491	338.233	34.6589	1.90951	-0.881205	-24.7725	24.7725
1000002491	340.143	33.7777	2.42429	-1.01968	-22.8121	22.8121
1000002491	342.567	32.7581	4.81961	-1.8186	-20.6732	20.6732
1000002491	347.387	30.9395	3.56642	-1.2626	-19.4952	19.4952
1000002491	350.953	29.6769	6.03381	-1.9522	-17.9286	17.9286
1000002491	356.987	27.7247	3.35994	-0.953649	-15.8455	15.8455
1000002491	360.347	26.771	0.681043	-0.0950432	-7.94462	7.94462
1000002491	361.028	26.676	1.52474	0.0831032	3.11971	3.11971
1000002491	362.553	26.7591	3.16356	0.428509	7.71385	7.71385
1000002491	365.716	27.1876	4.61734	0.784629	9.6442	9.6442
1000002491	370.333	27.9722	1.31901	0.199896	8.61762	8.61762
1000002491	371.652	28.1721	1.65083	0.256858	8.84392	8.84392
1000002491	373.303	28.429	3.33057	0.46382	7.92809	7.92809
1000002491	376.634	28.8928	1.14737	0.108547	5.40438	5.40438
1000002491	377.781	29.0013	4.53892	0.255753	3.22501	3.22501
1000002491	382.32	29.2571	3.41362	0.133943	2.24701	2.24701
1000002491	385.734	29.391	1.72371	0.0321341	1.06801	1.06801
1000002491	387.457	29.4232	1.50518	-0.00688388	-0.262037	0.262037
1000002491	388.963	29.4163	1.3995	-0.0312117	-1.2776	1.2776
1000002491	390.362	29.3851	2.81275	-0.0654905	-1.3338	1.3338
1000002491	393.175	29.3196	2.7707	-0.0452107	-0.934839	0.934839
1000002491	395.946	29.2744	2.87007	0.00776433	0.155	0.155
1000002491	398.816	29.2821	2.54005	0.0729249	1.64451	1.64451
1000002491	401.356	29.355	3.17096	0.173562	3.13295	3.13295
1000002491	404.527	29.5286	3.14574	0.30133	5.47166	5.47166
1000002491	407.672	29.8299	6.53402	0.647321	5.65779	5.65779
1000002491	414.206	30.4773	6.84116	0.783524	6.53366	6.53366
1000002491	421.048	31.2608	4.06457	0.647762	9.05496	9.05496
1000002491	425.112	31.9085	1.55112	0.332966	12.1154	12.1154
1000002491	426.663	32.2415	1.02521	0.284669	15.5183	15.5183
[truncated: 1,046,576+ more rows]

## Sheet: Output
-180--170	0.000976753										TrackID	Mean: Tracks
-170--160	0.000976753										1000000072	13.3971
-160--150	0.00156281										1000000158	17.8667
-150--140	0.00195351										1000000243	30.0869
-140--130	0.00293026										1000000497	24.4497
-130--120	0.00351631										1000000582	28.3009
-120--110	0.00546982										1000000667	30.1145
-110--100	0.00586052										1000000753	21.7922
-100--90	0.00898613										1000000838	20.5626
-90--80	0.011721										1000000923	22.0016
-80--70	0.0164095										1000001008	18.738
-70--60	0.0209025										1000001093	29.5328
-60--50	0.0244188										1000001178	18.6998
-50--40	0.0199258										1000001263	37.6031			Yellow=	Output
-40--30	0.0302794										1000001348	23.8073			Copy/paste in a new .xls
-30--20	0.0445399										1000001436	19.3107
-20--10	0.0906427										1000001808	58.5046			Do not paste fromulas but values
-10-0	0.094159										1000001893	34.2356
0-10	0.120531										1000001978	48.8914			left side: Angle Distribution
10-20	0.13069										1000002063	25.1155			right side: Mean Angle per Track
20-30	0.113303										1000002149	53.8167
30-40	0.0845868										1000002234	40.5633
40-50	0.0408283										1000002321	29.5671
50-60	0.0375073										1000002406	59.2109
60-70	0.026177										1000002491	24.5969
70-80	0.0158234										1000002576	36.3039
80-90	0.0126978										1000002661	30.886
90-100	0.0128931										1000002746	42.5726
100-110	0.00449307										1000002831	33.3486
110-120	0.00546982										1000002916	63.2492
120-130	0.00351631										1000003001	44.0488
130-140	0.00253956										1000003169	14.0486
140-150	0.00136745										1000003254	13.8896
150-160	0.000781403										1000003256	24.3732
160-170	0.000390701										1000003343	12.211
170-180	0.0011721										1000003429	24.9017
#N/V	'#N/V										1000003514	12.319
#N/V	'#N/V										1000003600	30.2428
#N/V	'#N/V										1000003686	23.1779
#N/V	'#N/V										1000003771	23.9268
#N/V	'#N/V										1000003886	24.555
#N/V	'#N/V										1000003971	28.0229
#N/V	'#N/V										1000004056	15.5486
#N/V	'#N/V										1000004142	18.8759
#N/V	'#N/V										1000004281	12.6969
#N/V	'#N/V										1000004366	15.0228
#N/V	'#N/V										1000004452	30.6486
#N/V	'#N/V										1000004537	22.1774
#N/V	'#N/V										1000004622	17.5869
#N/V	'#N/V										1000004707	22.1764
#N/V	'#N/V										1000004792	20.4439
#N/V	'#N/V										1000004878	14.6274
#N/V	'#N/V										1000004964	19.7691
#N/V	'#N/V										1000005049	15.5462
#N/V	'#N/V										1000005135	17.6622
#N/V	'#N/V										1000005220	16.395
#N/V	'#N/V										1000005305	17.5911
#N/V	'#N/V										1000005390	10.8639
#N/V	'#N/V										1000005475	12.8821
#N/V	'#N/V										1000005606	15.2346
#N/V	'#N/V										1000005691	28.7357
#N/V	'#N/V										1000005776	19.6898
#N/V	'#N/V
#N/V	'#N/V
#N/V	'#N/V
#N/V	'#N/V
#N/V	'#N/V
#N/V	'#N/V
#N/V	'#N/V
#N/V	'#N/V
#N/V	'#N/V
#N/V	'#N/V
#N/V	'#N/V
#N/V	'#N/V
#N/V	'#N/V
#N/V	'#N/V
#N/V	'#N/V
#N/V	'#N/V
#N/V	'#N/V
#N/V	'#N/V
#N/V	'#N/V
#N/V	'#N/V
#N/V	'#N/V
#N/V	'#N/V
#N/V	'#N/V
#N/V	'#N/V
#N/V	'#N/V
#N/V	'#N/V
#N/V	'#N/V
#N/V	'#N/V
#N/V	'#N/V
#N/V	'#N/V
#N/V	'#N/V
#N/V	'#N/V
#N/V	'#N/V
#N/V	'#N/V
#N/V	'#N/V
#N/V	'#N/V
#N/V	'#N/V
#N/V	'#N/V
#N/V	'#N/V
#N/V	'#N/V
#N/V	'#N/V
#N/V	'#N/V
#N/V	'#N/V
#N/V	'#N/V
#N/V	'#N/V
#N/V	'#N/V
#N/V	'#N/V
#N/V	'#N/V
#N/V	'#N/V
#N/V	'#N/V
#N/V	'#N/V
#N/V	'#N/V
#N/V	'#N/V
#N/V	'#N/V
#N/V	'#N/V
#N/V	'#N/V
#N/V	'#N/V
#N/V	'#N/V
#N/V	'#N/V
#N/V	'#N/V
#N/V	'#N/V
#N/V	'#N/V
#N/V	'#N/V
#N/V	'#N/V
#N/V	'#N/V
#N/V	'#N/V
#N/V	'#N/V
#N/V	'#N/V
#N/V	'#N/V
#N/V	'#N/V
#N/V	'#N/V
#N/V	'#N/V
#N/V	'#N/V
#N/V	'#N/V
#N/V	'#N/V
#N/V	'#N/V
#N/V	'#N/V
#N/V	'#N/V
#N/V	'#N/V
#N/V	'#N/V
#N/V	'#N/V
#N/V	'#N/V
#N/V	'#N/V
#N/V	'#N/V
#N/V	'#N/V
#N/V	'#N/V
#N/V	'#N/V
#N/V	'#N/V
#N/V	'#N/V
#N/V	'#N/V
#N/V	'#N/V
#N/V	'#N/V
#N/V	'#N/V
#N/V	'#N/V
#N/V	'#N/V
#N/V	'#N/V
#N/V	'#N/V
#N/V	'#N/V
#N/V	'#N/V
#N/V	'#N/V
#N/V	'#N/V
#N/V	'#N/V
#N/V	'#N/V
#N/V	'#N/V
#N/V	'#N/V
#N/V	'#N/V
#N/V	'#N/V
#N/V	'#N/V
#N/V	'#N/V
#N/V	'#N/V
#N/V	'#N/V
#N/V	'#N/V
#N/V	'#N/V
#N/V	'#N/V
#N/V	'#N/V
#N/V	'#N/V
#N/V	'#N/V
#N/V	'#N/V
#N/V	'#N/V
#N/V	'#N/V
#N/V	'#N/V
#N/V	'#N/V
#N/V	'#N/V
#N/V	'#N/V
#N/V	'#N/V
#N/V	'#N/V
#N/V	'#N/V
#N/V	'#N/V
#N/V	'#N/V
#N/V	'#N/V
#N/V	'#N/V
#N/V	'#N/V
#N/V	'#N/V
#N/V	'#N/V
#N/V	'#N/V
#N/V	'#N/V
#N/V	'#N/V
#N/V	'#N/V
#N/V	'#N/V
#N/V	'#N/V
#N/V	'#N/V
#N/V	'#N/V
#N/V	'#N/V
#N/V	'#N/V
#N/V	'#N/V
#N/V	'#N/V
#N/V	'#N/V
#N/V	'#N/V
#N/V	'#N/V
#N/V	'#N/V
#N/V	'#N/V
#N/V	'#N/V
#N/V	'#N/V
#N/V	'#N/V
#N/V	'#N/V
#N/V	'#N/V
#N/V	'#N/V
#N/V	'#N/V
#N/V	'#N/V
#N/V	'#N/V
#N/V	'#N/V
#N/V	'#N/V
#N/V	'#N/V
#N/V	'#N/V
#N/V	'#N/V
#N/V	'#N/V
#N/V	'#N/V
#N/V	'#N/V
#N/V	'#N/V
#N/V	'#N/V
#N/V	'#N/V
#N/V	'#N/V
#N/V	'#N/V
#N/V	'#N/V
#N/V	'#N/V
#N/V	'#N/V
#N/V	'#N/V
#N/V	'#N/V
#N/V	'#N/V
#N/V	'#N/V
#N/V	'#N/V
#N/V	'#N/V
#N/V	'#N/V
#N/V	'#N/V
#N/V	'#N/V
#N/V	'#N/V
#N/V	'#N/V
#N/V	'#N/V
#N/V	'#N/V
#N/V	'#N/V
#N/V	'#N/V
#N/V	'#N/V
#N/V	'#N/V
#N/V	'#N/V
#N/V	'#N/V
#N/V	'#N/V
#N/V	'#N/V
#N/V	'#N/V
#N/V	'#N/V
#N/V	'#N/V
#N/V	'#N/V
#N/V	'#N/V
#N/V	'#N/V
#N/V	'#N/V
#N/V	'#N/V
#N/V	'#N/V
#N/V	'#N/V
#N/V	'#N/V
#N/V	'#N/V
#N/V	'#N/V
#N/V	'#N/V
#N/V	'#N/V
#N/V	'#N/V
#N/V	'#N/V
#N/V	'#N/V
#N/V	'#N/V
#N/V	'#N/V
#N/V	'#N/V
#N/V	'#N/V
#N/V	'#N/V
#N/V	'#N/V
#N/V	'#N/V
#N/V	'#N/V
#N/V	'#N/V
#N/V	'#N/V
#N/V	'#N/V
#N/V	'#N/V
#N/V	'#N/V
#N/V	'#N/V
#N/V	'#N/V
#N/V	'#N/V
#N/V	'#N/V
#N/V	'#N/V
#N/V	'#N/V
#N/V	'#N/V
#N/V	'#N/V
#N/V	'#N/V
#N/V	'#N/V
#N/V	'#N/V
#N/V	'#N/V
#N/V	'#N/V
#N/V	'#N/V
#N/V	'#N/V
#N/V	'#N/V
#N/V	'#N/V
#N/V	'#N/V
#N/V	'#N/V
#N/V	'#N/V
#N/V	'#N/V
#N/V	'#N/V
#N/V	'#N/V
#N/V	'#N/V
#N/V	'#N/V
#N/V	'#N/V
#N/V	'#N/V
#N/V	'#N/V
#N/V	'#N/V
#N/V	'#N/V
#N/V	'#N/V
#N/V	'#N/V
#N/V	'#N/V
#N/V	'#N/V
#N/V	'#N/V
#N/V	'#N/V
#N/V	'#N/V
#N/V	'#N/V
#N/V	'#N/V
#N/V	'#N/V
#N/V	'#N/V
#N/V	'#N/V
#N/V	'#N/V
#N/V	'#N/V
#N/V	'#N/V
#N/V	'#N/V
#N/V	'#N/V
#N/V	'#N/V
#N/V	'#N/V
#N/V	'#N/V
#N/V	'#N/V
#N/V	'#N/V
#N/V	'#N/V
#N/V	'#N/V
#N/V	'#N/V
#N/V	'#N/V
#N/V	'#N/V
#N/V	'#N/V
