# Supplementary material for: Filopodia-based contact stimulation of cell migration drives tissue morphogenesis
Source: Nat Commun. 2021 Feb 4;12:791. doi: 10.1038/s41467-020-20362-2 (PMC7862658; doi:10.1038/s41467-020-20362-2)
Supplement: Supplementary file 26 — Supplementary Data 2 [file 41467_2020_20362_MOESM26_ESM.zip › Excel sheets for track quantification/5_Meandering value.xlsx]

## Sheet: Input from Projector 1
1000004191	2	600	64.6814	-11.5142	85.982	0
1000004446	1	300	63.9059	-13.137	61.3956	0
1000004191	3	900	65.0906	-10.528	85.891	0
1000004446	2	600	64.4918	-11.8906	61.1963	0
1000004446	3	900	65.4829	-9.75098	60.8341	0
1000004361	1	300	66.8917	-10.8919	27.8814	0
1000004191	4	1200	67.0816	-5.64768	85.5462	0
1000004446	4	1200	67.1111	-6.1632	60.1899	0		Yellow=	Input
1000004191	5	1500	68.0133	-3.29409	85.4695	0		Paste data from Excel Sheet 1_Projector 1 new Y.xls
1000004191	6	1800	68.1885	-2.77429	85.5428	0
1000004191	7	2100	68.3937	-1.97421	85.8458	0
1000004361	2	600	68.8722	-7.3389	24.8023	0
1000004446	5	1500	68.1189	-3.86959	59.7411	0
1000004191	8	2400	68.5934	-0.972052	86.3972	0
1000004361	3	900	69.7222	-5.85338	23.5881	0		For output: See tab below
1000004446	6	1800	68.6497	-2.58972	59.451	0
1000004191	9	2700	68.8071	0.375058	87.3136	0
1000003936	1	300	74.2038	3.91203	121.999	0
1000004191	10	3000	68.8138	0.554506	87.5145	0
1000004361	4	1200	70.0441	-5.32643	23.1909	0
1000004446	14	4200	66.3905	-1.63012	60.979	0
1000004446	13	3900	66.3905	-1.63012	60.979	0
1000004361	5	1500	70.1502	-5.18852	23.1122	0
1000004191	11	3300	68.7557	1.04891	88.3666	0
1000004361	6	1800	70.3927	-4.94853	23.0315	0
1000004446	12	3600	67.6849	-1.36962	60.0813	0
1000004446	15	4500	66.887	-0.965873	62.3752	0
1000004361	7	2100	70.7786	-4.63333	22.9683	0
1000004446	7	2100	69.1662	-1.26947	59.117	0
1000004446	11	3300	68.6025	-1.18603	59.4668	0
1000004361	8	2400	70.9182	-4.5602	22.9709	0
1000003936	2	600	74.3605	4.91605	121.543	0
1000004446	8	2400	69.2057	-1.15429	59.0845	0
1000004191	12	3600	68.6382	1.84896	89.9302	0
1000004446	9	2700	69.2325	-1.06083	59.0553	0
1000004446	10	3000	69.2325	-1.06082	59.0553	0
1000004191	13	3900	68.592	2.28696	90.8398	0
1000003850	1	300	78.589	10.7208	168.528	0
1000004191	14	4200	68.5973	2.57057	91.4454	0
1000004191	15	4500	68.6401	2.72537	91.7677	0
1000003850	2	600	78.3495	10.9065	167.848	0
1000004446	16	4800	67.8932	0.36055	65.0882	0
1000004191	16	4800	69.0019	3.4645	93.2391	0
1000003936	3	900	74.5617	6.2699	120.85	0
1000004191	17	5100	69.2877	3.96393	94.1927	0
1000003936	4	1200	74.6408	6.9048	120.411	0
1000004446	17	5100	69.0436	1.84784	68.0144	0
1000003936	5	1500	74.6682	7.29892	119.981	0
1000003850	3	900	76.8469	12.1008	163.41	0
1000003850	16	4800	70.2456	11.2855	158.224	0
1000003850	15	4500	70.2456	11.2855	158.224	0
1000004446	18	5400	69.5097	2.44516	69.1475	0
1000004191	18	5400	70.1109	5.26993	96.5839	0
1000004191	19	5700	70.111	5.2702	96.5838	0
1000003850	14	4200	70.8254	11.6475	159.067	0
1000003850	17	5100	70.4944	11.6632	158.849	0
1000003850	4	1200	76.4146	12.4517	162.107	0
1000004446	19	5700	69.9183	2.96854	70.1151	0
1000004446	20	6000	69.9183	2.96864	70.1151	0
1000003850	13	3900	71.5102	12.0673	160.018	0
1000003936	6	1800	74.6794	8.12437	118.728	0
1000003850	12	3600	72.291	12.5332	161.03	0
1000004191	20	6000	70.3396	5.77167	95.0601	0
1000003850	11	3300	72.4984	12.6489	161.263	0
1000003850	10	3000	72.5234	12.6571	161.267	0
1000004191	21	6300	70.3749	5.87757	94.6962	0
1000003850	5	1500	75.8371	12.9203	160.403	0
1000003850	9	2700	74.4321	12.9536	160.259	0
1000003850	6	1800	75.6635	13.0589	159.909	0
1000004446	21	6300	70.1446	3.61922	68.2019	0
1000003850	7	2100	75.5752	13.1269	159.673	0
1000003850	8	2400	75.574	13.1271	159.672	0
1000004191	22	6600	70.4581	6.36658	92.7672	0
1000004361	9	2700	81.3529	-1.056	24.1231	0
1000004361	10	3000	81.3529	-1.05599	24.1231	0
1000003936	7	2100	74.6677	9.44131	116.424	0
1000004446	22	6600	70.4409	4.45364	65.8003	0
1000004191	23	6900	70.5399	7.0422	90.02	0
1000003850	18	5400	72.8217	15.1113	164.359	0
1000004446	23	6900	70.7722	5.38909	63.206	0
1000003850	19	5700	73.8507	16.5945	166.626	0
1000004106	1	300	76.5371	6.33324	69.3256	0
1000004361	11	3300	72.7374	3.29595	33.706	0
1000004361	12	3600	72.2841	3.53846	34.313	0
1000004361	13	3900	72.269	3.55494	34.3593	0
1000004446	24	7200	71.0244	6.13981	61.2417	0
1000004361	14	4200	72.1445	4.17085	36.1843	0
1000003936	8	2400	74.6566	11.6763	112.244	0
1000004361	15	4500	72.1581	4.27158	36.4124	0
1000004191	24	7200	70.8078	9.01286	81.986	0
1000004361	16	4800	72.4839	5.09255	37.7749	0
1000004191	25	7500	70.8169	9.31681	80.821	0
1000003936	9	2700	74.6574	12.4343	110.766	0
1000004106	2	600	77.2414	8.14902	70.7828	0
1000004446	25	7500	71.4332	7.42444	58.0878	0
1000004191	26	7800	70.7459	9.64985	79.6722	0
1000003850	20	6000	76.0929	19.7525	171.257	0
1000003850	21	6300	76.093	19.7525	171.257	0
1000003936	10	3000	74.6569	13.1565	109.31	0
1000003936	11	3300	74.6558	13.2007	109.218	0
1000004446	26	7800	71.6043	8.0309	56.714	0
1000004361	17	5100	73.038	6.32135	39.5848	0
1000004191	27	8100	70.5016	10.3602	77.3894	0
1000003936	12	3600	74.6387	13.5221	108.532	0
1000003936	13	3900	74.6311	13.6579	108.24	0
1000003936	14	4200	74.6198	13.857	107.812	0
1000003936	15	4500	74.6198	13.857	107.812	0
1000004106	3	900	78.0095	10.1387	72.3624	0
1000004191	28	8400	70.2643	10.9873	75.4396	0
1000003936	16	4800	74.8424	14.2717	108.567	0
1000004191	29	8700	70.2307	11.067	75.2151	0
1000004191	30	9000	70.2254	11.0763	75.2038	0
1000004191	31	9300	70.2189	11.0849	75.2125	0
1000003850	22	6600	76.1591	20.9785	168.929	0
1000003850	34	10200	72.6362	21.0403	171.362	0
1000003850	33	9900	72.6362	21.0403	171.362	0
1000004191	32	9600	69.7981	11.5783	76.4963	0
1000004361	18	5400	73.8206	7.93409	41.6668	0
1000004191	33	9900	69.7075	11.6865	76.7839	0
1000004191	34	10200	69.7076	11.6873	76.7862	0
1000003850	32	9600	72.9701	21.2673	170.26	0
1000003850	31	9300	73.0263	21.3114	170.038	0
1000003850	23	6900	76.1833	21.4065	168.116	0
1000003850	24	7200	76.1809	21.4093	168.11	0
1000003936	17	5100	75.3229	15.1441	110.089	0
1000004191	35	10500	70.1351	11.9733	77.6293	0
1000004191	36	10800	70.4323	12.1699	78.1916	0
1000004446	27	8100	72.025	9.71412	53.1496	0
1000003936	18	5400	75.5088	15.4668	110.594	0
1000003850	25	7500	75.5825	21.6026	167.583	0
1000003850	30	9000	73.5631	21.8005	167.507	0
1000003850	26	7800	74.7892	21.8494	166.874	0
1000003850	27	8100	74.5439	21.9188	166.648	0
1000003850	35	10500	74.3133	23.0663	177.046	0
1000004191	37	11100	71.9015	13.1301	80.8048	0
1000004191	52	15600	76.0871	14.0205	91.1549	0
1000004191	53	15900	76.1535	14.1172	91.9836	0
1000004106	4	1200	78.7383	12.0597	73.8827	0
1000004191	51	15300	75.7481	13.7268	87.7488	0
1000004191	54	16200	76.1848	14.2684	92.8572	0
1000004191	50	15000	75.6676	13.6695	86.9861	0
1000003850	28	8400	73.8848	22.0891	166.027	0
1000003850	29	8700	73.8848	22.0891	166.027	0
1000004191	49	14700	75.5425	13.5986	85.909	0
1000004191	38	11400	72.1339	13.2834	81.1772	0
1000004191	55	16500	76.1696	14.3793	93.2524	0
1000004191	48	14400	75.4782	13.565	85.3687	0
1000004191	47	14100	75.4782	13.565	85.3687	0
1000004361	19	5700	74.6179	9.51846	43.4237	0
1000003850	36	10800	74.7838	23.6169	178.477	0
1000003936	19	5700	76.214	16.6463	112.25	0
1000003936	20	6000	76.2143	16.6471	112.25	0
1000004191	56	16800	76.088	14.6399	93.8533	0
1000003850	48	14400	78.5444	25.17	189.093	0
1000003850	47	14100	78.5444	25.17	189.093	0
1000004191	39	11700	72.8056	13.7341	82.1444	0
1000004191	46	13800	75.538	14.0591	85.4895	0
1000004361	20	6000	74.8444	9.97191	43.7627	0
1000003850	37	11100	75.3056	24.227	179.925	0
1000004361	21	6300	74.9722	10.2452	43.7951	0
1000004191	40	12000	73.6114	14.2767	83.2302	0
1000003936	21	6300	76.326	17.1631	110.52	0
1000004361	22	6600	75.0312	10.3949	43.663	0
1000003850	46	13800	78.2895	25.8912	188.289	0
1000004446	28	8400	72.4272	11.3531	49.7366	0
1000003850	38	11400	76.1012	25.1478	181.973	0
1000004191	57	17100	75.6354	15.9609	96.3551	0
1000003850	49	14700	79.4667	26.5055	190.823	0
1000004191	45	13500	75.6479	14.9675	85.711	0
1000004106	5	1500	79.3148	13.6245	75.1312	0
1000004106	6	1800	79.318	13.6668	75.1834	0
1000003936	22	6600	76.4098	17.5813	109.029	0
1000004361	23	6900	75.2011	10.9427	42.6384	0
1000004191	58	17400	75.4604	16.5242	97.2617	0
1000004191	41	12300	75.0477	15.2413	85.0525	0
1000003850	39	11700	76.753	25.8855	183.576	0
1000003936	23	6900	76.4543	17.8857	107.808	0
1000003850	40	12000	77.0222	26.1771	184.246	0
1000003850	41	12300	77.0989	26.2481	184.466	0
1000004446	29	8700	72.5793	12.0692	48.1987	0
1000004191	44	13200	75.7345	15.6836	85.8851	0
1000004191	43	12900	75.7367	15.7018	85.8895	0
1000004191	42	12600	75.7367	15.7018	85.8895	0
1000003850	42	12600	77.4964	26.5507	185.745	0
1000004191	59	17700	75.3177	17.0756	97.9417	0
1000003850	45	13500	77.956	26.8342	187.218	0
1000003850	50	15000	80.1934	27.5695	192.158	0
1000003850	44	13200	77.9427	26.8627	187.175	0
1000003850	43	12900	77.9384	26.8641	187.161	0
1000004361	24	7200	75.3292	11.4478	41.4233	0
1000004191	60	18000	75.2855	17.2912	98.0921	0
1000004106	7	2100	78.9738	14.8967	77.3791	0
1000004191	61	18300	75.2931	17.403	98.0716	0
1000004446	30	9000	72.6365	12.5107	47.159	0
1000004106	8	2400	78.8646	15.2324	78.0112	0
1000004191	62	18600	75.3664	17.6463	97.8162	0
1000004106	9	2700	78.7485	15.5126	78.5868	0
1000004361	25	7500	75.4054	11.8973	40.0256	0
1000003936	24	7200	76.566	18.7541	104.018	0
1000003936	25	7500	76.566	18.7541	104.018	0
1000004191	63	18900	75.5873	18.1476	97.0639	0
1000003850	51	15300	81.1671	29.025	193.916	0
1000004446	31	9300	72.6752	13.2454	45.2627	0
1000004446	32	9600	72.6582	13.2856	45.1076	0
1000003936	32	9600	73.2702	20.5489	117.088	0
1000003936	33	9900	73.2713	20.5567	117.146	0
1000004106	10	3000	78.2267	16.646	81.0856	0
1000003936	26	7800	74.3681	20.2469	112.967	0
1000003936	27	8100	74.3659	20.2481	112.97	0
1000003936	28	8400	74.3033	20.2796	112.936	0
1000004106	11	3300	78.1875	16.7274	81.3148	0
1000003936	29	8700	74.1431	20.359	112.828	0
1000004106	12	3600	78.1004	16.8999	81.9878	0
1000003936	30	9000	73.8538	20.5018	112.616	0
1000003936	31	9300	73.8538	20.5018	112.616	0
1000004191	64	19200	75.8701	18.684	96.1333	0
1000002505	1	300	86.7358	28.7551	180.914	0
1000004106	13	3900	77.894	17.3581	83.9597	0
1000004446	33	9900	72.0882	13.6772	42.4647	0
1000004446	34	10200	72.0882	13.6772	42.4647	0
1000004106	14	4200	77.7971	17.6634	85.2517	0
1000004106	15	4500	77.7994	17.7656	85.6146	0
1000003936	34	10200	74.2483	21.9659	122.168	0
1000003850	58	17400	82.0374	30.7604	199.561	0
1000003850	57	17100	82.0374	30.7604	199.561	0
1000004446	47	14100	77.9011	13.4025	41.9457	0
1000004446	46	13800	77.9011	13.4025	41.9457	0
1000003850	52	15600	82.1048	30.4517	195.57	0
1000004191	65	19500	76.2011	19.2529	95.0778	0
1000004191	66	19800	76.2011	19.2529	95.0778	0
1000003850	53	15900	82.2372	30.6706	195.807	0
1000004191	67	20100	76.3651	19.4812	96.2712	0
1000004106	16	4800	78.0128	18.5799	88.089	0
1000002505	2	600	86.8656	29.9635	183.659	0
1000003850	59	17700	82.079	31.1521	199.127	0
1000004191	68	20400	76.561	19.7497	97.6035	0
1000003936	35	10500	74.8639	22.7841	124.987	0
1000004446	59	17700	75.6314	16.2356	63.4358	0
1000004446	60	18000	75.6314	16.2356	63.4358	0
1000004446	58	17400	75.7816	16.1781	62.7749	0
1000004446	52	15600	78.0094	15.1024	54.0068	0
1000004446	53	15900	78.0094	15.1025	54.0071	0
1000004446	51	15300	77.9085	14.9878	52.5853	0
1000004446	50	15000	77.8611	14.9273	51.8763	0
1000004446	48	14400	77.6302	14.5236	47.5763	0
1000004446	61	18300	75.634	16.2913	63.3621	0
1000003850	56	16800	82.4214	31.1008	196.98	0
1000004446	49	14700	77.6317	14.5569	47.8077	0
1000003936	36	10800	75.0039	22.9578	125.564	0
1000004446	57	17100	76.6726	15.8455	59.0381	0
1000004106	17	5100	78.1557	19.0184	89.3637	0
1000004191	69	20700	76.9215	20.234	99.8462	0
1000003850	54	16200	82.5227	31.187	196.33	0
1000003850	55	16500	82.5227	31.187	196.33	0
1000003936	37	11100	75.1984	23.1866	126.3	0
1000003936	38	11400	75.199	23.187	126.3	0
1000004446	56	16800	77.6409	15.4981	55.2887	0
1000004446	54	16200	77.9106	15.3965	54.2965	0
1000004446	55	16500	77.9075	15.4008	54.3071	0
1000004106	18	5400	78.2449	19.2471	89.9891	0
1000004191	70	21000	77.4666	20.9411	102.913	0
1000002505	3	900	86.9724	30.8681	185.713	0
1000003850	60	18000	82.151	31.8092	198.408	0
1000003936	39	11700	76.254	23.6145	125.617	0
1000003936	40	12000	76.254	23.6145	125.617	0
1000004446	62	18600	75.672	16.8665	62.557	0
1000004361	26	7800	75.7233	13.982	32.4705	0
1000003936	41	12300	76.5065	24.0107	126.864	0
1000004446	63	18900	75.7023	17.0999	62.1686	0
1000004106	19	5700	78.6601	20.1884	92.441	0
1000004446	64	19200	75.7297	17.1615	61.9841	0
1000004446	45	13500	77.7322	15.3115	45.2205	0
1000004446	35	10500	74.5232	15.8349	45.4841	0
1000004446	65	19500	75.9672	17.3593	60.777	0
1000003850	61	18300	82.2365	32.5611	197.598	0
1000003850	62	18600	82.237	32.5635	197.598	0
1000004361	48	14400	78.6423	11.8354	2.85021	0
1000004361	47	14100	78.6423	11.8354	2.85021	0
1000004446	36	10800	74.9659	16.2123	45.9996	0
1000003936	42	12600	77.256	25.1433	130.379	0
1000003850	63	18900	82.3174	32.8438	198.11	0
1000004446	44	13200	77.6701	16.1154	46.5962	0
1000004446	43	12900	77.6671	16.122	46.6019	0
1000004191	71	21300	79.3005	23.0964	111.706	0
1000004191	72	21600	79.4888	23.3105	112.506	0
1000004191	73	21900	79.5199	23.355	112.627	0
1000004191	74	22200	79.529	23.3775	112.654	0
1000004361	46	13800	78.6761	12.3154	3.76644	0
1000003936	43	12900	77.5471	25.5703	131.684	0
1000004361	27	8100	75.9012	14.8825	29.0226	0
1000004446	66	19800	76.4784	17.6675	58.4175	0
1000003936	59	17700	79.1608	27.4048	145.961	0
1000003936	58	17400	79.1608	27.4048	145.961	0
1000003936	48	14400	78.6035	25.8999	132.674	0
1000003936	47	14100	78.6035	25.8999	132.674	0
1000004191	75	22500	79.6083	23.6539	112.793	0
1000004446	42	12600	77.2708	16.6015	46.63	0
1000004446	41	12300	77.2165	16.6457	46.6416	0
1000004446	40	12000	77.0041	16.7457	46.7159	0
1000002505	4	1200	87.2982	33.2362	191.092	0
1000004446	39	11700	76.7452	16.836	46.8201	0
1000003936	44	13200	77.9641	26.1728	133.507	0
1000003936	45	13500	77.9697	26.1808	133.531	0
1000003936	46	13800	77.9697	26.1808	133.531	0
1000004361	49	14700	78.6337	12.9193	5.78858	0
1000004446	67	20100	76.8744	17.8505	56.7443	0
1000004446	37	11100	75.9907	17.0522	47.1434	0
1000004446	38	11400	75.9932	17.0527	47.1439	0
1000019454	1	300	83.2006	21.4954	92.112	0
1000004191	76	22800	79.7257	24.0465	112.98	0
1000004191	77	23100	79.7555	24.113	113.023	0
1000004276	1	300	85.5492	27.4597	140.141	0
1000004446	68	20400	77.3215	18.0139	54.9882	0
1000004361	45	13500	78.7552	13.3257	5.68768	0
1000004361	28	8400	76.0278	15.4985	26.4624	0
1000003936	57	17100	79.6828	28.017	145.133	0
1000004446	69	20700	77.4834	18.0652	54.3804	0
1000004446	70	21000	77.4834	18.0652	54.3804	0
1000004276	2	600	85.3753	28.0822	142.394	0
1000004106	20	6000	80.0559	23.016	99.5846	0
1000004106	21	6300	80.0559	23.016	99.5846	0
1000003850	64	19200	82.8599	34.6365	201.409	0
1000004446	71	21300	77.5267	18.3633	55.2811	0
1000004106	22	6600	80.0836	22.992	98.7381	0
1000004361	29	8700	76.0894	15.8127	24.983	0
1000004361	50	15000	78.6621	14.1245	9.05506	0
1000003936	49	14700	79.7833	27.7863	138.371	0
1000004191	78	23400	80.2882	24.9668	113.748	0
1000002505	5	1500	87.5576	34.8452	194.77	0
1000019454	2	600	83.3709	22.7786	94.2873	0
1000004106	23	6900	80.3684	22.8167	92.592	0
1000004106	24	7200	80.3684	22.8167	92.592	0
1000003936	56	16800	80.373	28.8204	144.03	0
1000004361	30	9000	76.1523	16.1437	23.1629	0
1000003850	65	19500	83.1564	35.5581	203.092	0
1000003850	66	19800	83.1569	35.5587	203.093	0
1000004276	3	900	85.0503	29.5349	147.684	0
1000004191	79	23700	80.6335	25.4643	114.184	0
1000004276	11	3300	81.2456	30.5665	157.975	0
1000004276	12	3600	81.2341	30.5712	158.022	0
1000004276	10	3000	81.3311	30.551	157.767	0
1000004361	44	13200	78.8709	14.6101	8.11562	0
1000004276	13	3900	80.725	31.0573	162.204	0
1000004361	51	15300	78.7036	14.933	11.2441	0
1000004361	52	15600	78.7036	14.933	11.2441	0
1000003850	67	20100	83.6451	35.7714	203.459	0
1000004446	72	21600	77.7261	19.5359	58.8143	0
1000004276	9	2700	83.2801	30.2569	153.573	0
1000004276	8	2400	83.3	30.2604	153.549	0
1000003936	50	15000	80.4023	28.7137	141.207	0
1000004361	43	12900	78.8744	14.6796	8.24102	0
1000004276	14	4200	80.1782	31.6854	167.674	0
1000004361	42	12600	78.8717	14.6877	8.25027	0
1000004276	15	4500	79.8838	32.1004	171.328	0
1000004276	16	4800	79.7375	32.3414	173.463	0
1000004276	17	5100	79.7375	32.3414	173.463	0
1000002505	6	1800	87.6657	35.5982	196.551	0
1000003936	51	15300	80.5037	28.8695	141.787	0
1000004191	80	24000	80.8294	25.6914	114.396	0
1000003936	55	16500	80.6273	29.1132	143.591	0
1000003850	68	20400	84.2754	36.0649	203.993	0
1000003936	54	16200	80.685	29.1778	143.453	0
1000004276	7	2100	83.7864	30.4664	153.296	0
1000003936	52	15600	80.6795	29.1577	143.182	0
1000003936	53	15900	80.693	29.1847	143.394	0
1000003850	69	20700	84.5914	36.2416	204.361	0
1000004550	5	1500	81.3687	15.9232	23.4101	0
1000004550	4	1200	81.3687	15.9232	23.4101	0
1000004446	75	22500	78.3773	19.8789	59.943	0
1000004446	76	22800	78.3774	19.8789	59.9429	0
1000002505	7	2100	87.6778	35.8941	197.326	0
1000004446	73	21900	77.8344	20.0805	60.4488	0
1000004446	74	22200	77.8344	20.0805	60.4488	0
1000004446	77	23100	78.4689	19.9638	59.7665	0
1000002505	8	2400	87.6428	36.071	197.89	0
1000004361	41	12300	78.545	15.1862	8.56775	0
1000004361	31	9300	76.2552	16.5862	20.3895	0
1000004276	4	1200	84.8687	30.7295	152.059	0
1000003850	70	21000	85.4815	36.8441	205.743	0
1000004276	6	1800	84.8461	30.9268	152.784	0
1000004276	5	1500	84.8461	30.9268	152.784	0
1000004550	3	900	81.3814	16.3452	22.5504	0
1000003850	71	21300	85.8377	37.1381	206.461	0
1000004446	78	23400	78.8618	20.3243	59.0282	0
1000003936	85	25500	82.94	31.3755	155.154	0
1000004191	81	24300	81.9409	26.7897	115.456	0
1000004361	32	9600	76.3708	16.9347	17.9025	0
1000003936	60	18000	79.9674	30.4172	146.642	0
1000004446	79	23700	79.1401	20.5737	58.5299	0
1000004361	53	15900	78.8793	15.7869	7.19821	0
1000004361	40	12000	77.9469	16.0894	9.17376	0
1000019454	3	900	83.6656	24.8157	97.7313	0
1000004191	82	24600	82.2108	27.049	115.705	0
1000004191	83	24900	82.211	27.0495	115.707	0
1000004191	84	25200	82.1526	27.1114	116.045	0
1000004276	18	5400	80.4294	33.4514	171.263	0
1000003936	71	21300	82.6221	30.3972	143.269	0
1000003936	70	21000	82.6221	30.3972	143.269	0
1000004550	2	600	81.4028	16.9073	21.4058	0
1000002505	9	2700	87.0602	37.7246	203.982	0
1000003936	61	18300	80.0895	30.8386	146.722	0
1000004191	85	25500	81.6145	27.6945	119.286	0
1000004361	33	9900	76.517	17.2303	15.4235	0
1000004361	39	11700	77.6014	16.6065	9.57483	0
1000004550	6	1800	81.6654	17.1408	20.8283	0
1000004361	54	16200	78.9693	16.1863	5.28587	0
1000004550	1	300	81.4166	17.2157	20.7781	0
1000004361	38	11400	77.4404	16.8418	9.8226	0
1000003936	69	20700	81.5553	30.9871	144.369	0
1000003850	72	21600	87.7107	38.9444	210.998	0
1000003936	72	21600	82.5925	31.4349	147.19	0
1000003936	68	20400	81.3704	31.1235	144.619	0
1000003936	84	25200	83.4078	32.0898	152.011	0
1000004361	34	10200	76.6823	17.4494	13.1882	0
1000004361	77	23100	79.2743	18.7159	30.8237	0
1000004361	76	22800	79.2743	18.7159	30.8237	0
1000003936	83	24900	83.4937	32.2149	151.464	0
1000003936	82	24600	83.4937	32.2149	151.464	0
1000004446	80	24000	80.0606	21.3786	56.9725	0
1000003850	78	23400	87.791	39.5966	214.138	0
1000003850	77	23100	87.791	39.5966	214.138	0
1000003936	81	24300	83.3693	32.3535	151.913	0
1000004361	55	16500	79.0398	16.5529	3.50854	0
1000002505	10	3000	86.6802	39.0016	208.792	0
1000003936	67	20100	80.9974	31.5249	145.336	0
1000004361	37	11100	76.9991	17.4712	10.6737	0
1000003850	76	22800	88.2205	39.6945	213.537	0
1000004106	25	7500	79.8671	25.7023	94.7985	0
1000004106	26	7800	79.8671	25.7023	94.7985	0
1000003850	75	22500	88.3667	39.7283	213.334	0
1000004446	85	25500	80.3676	21.6394	57.9223	0
1000003850	73	21900	88.5776	39.7776	213.043	0
1000003850	74	22200	88.5776	39.7776	213.043	0
1000004361	36	10800	76.893	17.6138	10.9236	0
1000004361	35	10500	76.8799	17.6231	10.9871	0
1000002505	11	3300	86.6133	39.2094	209.568	0
1000002505	12	3600	86.5977	39.2268	209.618	0
1000004446	81	24300	80.295	21.5783	56.6001	0
1000003936	80	24000	83.0745	32.686	152.996	0
1000003936	66	19800	80.8319	31.7726	145.773	0
1000019454	4	1200	83.9237	26.5082	100.587	0
1000004361	75	22500	79.1754	19.0476	28.4258	0
1000003936	73	21900	82.646	32.8058	152.368	0
1000003936	65	19500	80.7099	32.0568	146.265	0
1000003850	79	23700	88.407	40.2509	214.552	0
1000004446	84	25200	80.6137	21.8457	56.6879	0
1000003936	79	23700	82.4531	33.406	155.367	0
1000003936	64	19200	80.6234	32.3533	146.775	0
1000019454	5	1500	83.986	27.0059	101.431	0
1000004446	82	24600	80.7815	21.9836	55.8666	0
1000004446	83	24900	80.7815	21.9836	55.8666	0
1000003936	78	23400	82.3859	33.4856	155.631	0
1000003936	77	23100	82.3859	33.4856	155.631	0
1000002505	13	3900	85.7829	39.8256	210.913	0
1000002505	14	4200	85.7806	39.8298	210.914	0
1000004361	56	16800	79.1298	17.0943	0.921327	0
1000003936	62	18600	80.5989	32.4658	146.967	0
1000003936	63	18900	80.5989	32.4658	146.967	0
1000004361	78	23400	79.2131	19.266	25.795	0
1000003936	74	22200	82.7295	33.6355	155.497	0
1000003936	76	22800	82.7336	33.6686	155.622	0
1000003936	75	22500	82.7336	33.6686	155.622	0
1000004361	85	25500	79.205	19.6418	26.002	0
1000002505	15	4500	85.7372	40.268	210.617	0
1000004106	58	17400	80.5012	30.444	124.284	0
1000004106	59	17700	80.5012	30.444	124.284	0
1000004106	57	17100	80.6254	30.3901	123.662	0
1000002505	16	4800	85.7381	40.453	210.456	0
1000004106	56	16800	81.1407	30.1707	121.153	0
1000004106	60	18000	79.8686	30.3815	122.852	0
1000004106	61	18300	79.8686	30.3815	122.852	0
1000004106	55	16500	81.401	30.0608	119.907	0
1000004106	54	16200	81.5185	30.0081	119.311	0
1000004106	53	15900	81.5351	29.997	119.181	0
1000004106	52	15600	81.5675	29.9518	118.626	0
1000004106	51	15300	81.5631	29.9458	118.53	0
1000004361	84	25200	79.2071	19.9052	23.1145	0
1000004106	50	15000	81.1652	29.8232	115.599	0
1000004106	49	14700	81.0747	29.8141	114.952	0
1000004550	7	2100	82.2144	19.1742	16.545	0
1000019454	6	1800	84.1475	28.5998	104.137	0
1000019454	7	2100	84.1485	28.6249	104.16	0
1000004106	27	8100	79.2452	26.9076	87.7111	0
1000019454	8	2400	84.1468	28.6927	104.168	0
1000003850	80	24000	90.3459	42.3124	215.835	0
1000004106	48	14400	80.7383	29.8545	112.596	0
1000004106	47	14100	80.6927	29.8751	112.226	0
1000004361	57	17100	79.3377	18.1724	-3.99907	0
1000004361	74	22200	78.9972	20.2136	19.8893	0
1000004106	46	13800	80.6114	29.9531	111.421	0
1000004106	28	8400	79.1273	27.1684	86.1296	0
1000002505	17	5100	85.853	41.4386	209.391	0
1000004361	58	17400	79.3737	18.3925	-4.78501	0
1000004106	45	13500	80.522	30.0577	110.398	0
1000004106	29	8700	79.0181	27.3986	84.6774	0
1000004106	36	10800	78.6984	28.5318	94.2656	0
1000004106	37	11100	78.7041	28.5436	94.3205	0
1000004550	8	2400	82.4431	19.9684	14.8714	0
1000003850	81	24300	91.2691	43.3008	216.452	0
1000004106	35	10500	78.6332	27.9614	88.6509	0
1000004106	71	21300	83.582	32.3954	127.154	0
1000004106	70	21000	83.5819	32.3954	127.154	0
1000004106	34	10200	78.661	27.7549	86.4905	0
1000004106	33	9900	78.703	27.6801	85.5716	0
1000004276	19	5700	82.6086	36.8543	164.684	0
1000004106	32	9600	78.7618	27.641	84.9237	0
1000004106	38	11400	78.8803	28.8493	95.1843	0
1000004106	30	9000	78.9326	27.5757	83.5287	0
1000004106	31	9300	78.9326	27.5757	83.5287	0
1000004361	59	17700	79.4472	19.0164	-6.5086	0
1000004106	44	13200	80.2549	30.3784	106.897	0
1000004106	43	12900	80.1982	30.3882	106.234	0
1000004276	20	6000	82.7765	37.1873	163.986	0
1000003850	82	24600	91.9009	43.9888	216.899	0
1000004106	39	11700	79.2232	29.4239	96.8546	0
1000004361	79	23700	79.5271	20.7546	12.2124	0
1000004106	72	21600	83.5022	33.2746	129.718	0
1000019454	9	2700	84.0801	30.26	104.03	0
1000004106	42	12600	79.7526	30.0872	101.518	0
1000004106	40	12000	79.4074	29.7174	97.8544	0
1000004106	69	20700	81.6626	33.0229	126.362	0
1000004106	41	12300	79.4771	29.8144	98.4084	0
1000004361	60	18000	79.4881	19.3957	-7.43032	0
1000004361	61	18300	79.4878	19.4127	-7.44021	0
1000004550	9	2700	82.6553	20.7007	13.3169	0
1000004276	21	6300	82.8361	37.5062	163.179	0
1000004106	68	20400	81.1174	33.2015	126.13	0
1000004106	67	20100	80.9164	33.2675	126.043	0
1000004106	66	19800	80.9164	33.2675	126.043	0
1000002505	18	5400	86.0641	42.8451	207.75	0
1000004106	62	18600	80.9929	33.2072	124.19	0
1000004106	73	21900	83.4359	34.325	132.755	0
1000003850	83	24900	92.7424	44.9193	217.517	0
1000003850	84	25200	92.7433	44.9235	217.52	0
1000004106	65	19500	81.0741	33.4675	124.705	0
1000004106	74	22200	83.4182	34.6126	133.551	0
1000004106	63	18900	81.1188	33.5226	124.337	0
1000004106	64	19200	81.1188	33.5226	124.337	0
1000004550	10	3000	82.8129	21.2534	12.1461	0
1000019454	10	3000	84.0419	31.1216	103.968	0
1000004106	75	22500	83.3753	35.2186	135.139	0
1000003850	85	25500	92.4971	45.7047	217.972	0
1000004106	76	22800	83.3526	35.5438	135.953	0
1000004276	22	6600	82.8222	38.4325	160.561	0
1000004361	83	24900	80.0041	21.6336	4.31377	0
1000019367	1	300	84.7644	25.5123	50.6208	0
1000004361	82	24600	80.0225	21.6503	4.14675	0
1000004276	29	8700	80.0436	37.937	156.382	0
1000004276	28	8400	80.0926	37.9719	156.64	0
1000004276	30	9000	80.0062	37.9316	156.063	0
1000004361	80	24000	80.0818	21.6933	3.74839	0
1000004361	81	24300	80.0818	21.6933	3.74839	0
1000004361	62	18600	79.333	21.1276	-6.51416	0
1000004276	27	8100	80.5812	38.3993	158.652	0
1000004276	26	7800	80.5849	38.401	158.656	0
1000004361	63	18900	79.3159	21.1862	-6.43916	0
1000004106	77	23100	83.3179	36.0838	137.25	0
1000019454	11	3300	83.9946	32.1404	103.932	0
1000004361	64	19200	79.1287	21.4477	-5.69857	0
1000004276	31	9300	79.8117	38.0261	153.585	0
1000004276	25	7500	81.9547	38.8005	158.735	0
1000004276	32	9600	79.7744	38.0504	153.042	0
1000004276	33	9900	79.7744	38.0504	153.042	0
1000004106	78	23400	83.2959	36.5521	138.351	0
1000004106	79	23700	83.2988	36.5608	138.366	0
1000004276	34	10200	79.8829	38.1919	153.266	0
1000004550	11	3300	83.1274	22.3567	9.85205	0
1000004361	65	19500	78.7581	21.8927	-4.21795	0
1000004276	23	6900	82.7899	39.0433	158.78	0
1000004276	24	7200	82.7898	39.0434	158.78	0
1000004361	66	19800	78.5353	22.1468	-3.30973	0
1000004361	67	20100	78.5353	22.1468	-3.30972	0
1000004361	68	20400	78.703	22.2108	-3.17999	0
1000019367	2	600	85.3706	26.6447	52.4832	0
1000004361	73	21900	79.4846	22.5796	2.38827	0
1000004361	72	21600	79.4964	22.5995	2.06817	0
1000004276	35	10500	80.3139	38.7728	154.172	0
1000004106	80	24000	83.7568	37.2724	139.269	0
1000004361	69	20700	79.3087	22.4416	-2.71635	0
1000004276	36	10800	80.4096	38.9261	154.403	0
1000019367	3	900	85.5698	27.0512	53.1476	0
1000004361	70	21000	79.5953	22.5508	-2.49932	0
1000004361	71	21300	79.5953	22.5508	-2.4991	0
1000004276	37	11100	80.5746	39.2699	154.906	0
1000004106	81	24300	84.0457	37.7538	139.875	0
1000019454	12	3600	83.9348	33.3978	103.921	0
1000019454	13	3900	83.9345	33.3998	103.924	0
1000019367	4	1200	85.771	27.5492	53.9649	0
1000004276	38	11400	80.7466	39.6998	155.527	0
1000019454	14	4200	83.6813	34.3658	109.519	0
1000002505	19	5700	86.5398	45.6266	204.322	0
1000004106	82	24600	84.2877	38.227	140.474	0
1000004550	12	3600	83.4841	23.5696	7.42883	0
1000019367	5	1500	85.9244	28.0401	54.7797	0
1000004550	13	3900	83.5095	23.6747	7.28871	0
1000019367	6	1800	85.9651	28.2928	55.2141	0
1000019454	15	4500	83.5648	36.0697	119.382	0
1000019454	16	4800	83.6188	36.4979	121.777	0
1000019454	17	5100	83.7343	36.9635	124.251	0
1000019367	15	4500	83.9583	29.6287	62.1735	0
1000019367	14	4200	83.9583	29.6287	62.1735	0
1000004276	39	11700	81.1417	40.8006	157.114	0
1000019454	18	5400	83.8518	37.3194	126.082	0
1000019454	19	5700	83.8518	37.3194	126.082	0
1000019367	7	2100	85.9846	28.9994	56.4796	0
1000004106	83	24900	84.9066	39.6156	142.237	0
1000019367	8	2400	85.9624	29.4188	57.2682	0
1000002505	20	6000	86.7472	46.8585	202.676	0
1000019367	9	2700	85.9324	29.5054	57.4668	0
1000004550	14	4200	83.7126	24.6956	6.43267	0
1000004276	40	12000	81.4206	41.605	158.285	0
1000004106	84	25200	85.0382	39.9829	142.71	0
1000004550	15	4500	83.7626	24.9461	6.25315	0
1000002505	21	6300	86.7722	47.1715	202.124	0
1000004550	16	4800	83.766	24.9598	6.25747	0
1000019367	10	3000	85.4928	30.141	59.2632	0
1000004276	41	12300	81.5459	41.9803	158.857	0
1000019367	16	4800	84.3216	30.6604	62.8233	0
1000019367	11	3300	85.1991	30.5283	60.4273	0
1000019367	13	3900	85.1467	30.5595	60.5875	0
1000019367	12	3600	85.1591	30.5625	60.5628	0
1000004276	42	12600	81.7649	42.6459	159.925	0
1000019454	20	6000	84.2682	38.3023	121.391	0
1000019367	17	5100	84.5809	31.3919	63.3293	0
1000002505	22	6600	86.7342	47.8804	200.441	0
1000019367	18	5400	84.676	31.6568	63.5735	0
1000004106	85	25500	85.4698	41.5011	144.692	0
1000002505	23	6900	86.6866	48.0252	199.938	0
1000004550	17	5100	84.3776	26.8723	9.10133	0
1000004276	43	12900	82.448	44.6202	163.135	0
1000002420	12	3600	88.5684	48.4979	191.516	0
1000002420	11	3300	88.6914	48.4546	190.905	0
1000019367	19	5700	85.2294	33.1661	65.2858	0
1000002420	10	3000	88.8475	48.4736	190.31	0
1000002505	24	7200	86.0946	48.8082	195.771	0
1000002420	13	3900	87.6667	49.2248	197.349	0
1000004276	44	13200	82.6118	45.0371	163.819	0
1000004276	45	13500	82.6843	45.1761	164.057	0
1000004276	46	13800	82.7289	45.2272	164.154	0
1000002420	14	4200	87.1514	49.7477	201.382	0
1000002420	15	4500	86.9512	49.9851	203.167	0
1000002420	16	4800	86.9512	49.9851	203.167	0
1000004550	18	5400	84.7795	28.0815	10.8642	0
1000004276	47	14100	83.4084	45.8004	165.332	0
1000002420	17	5100	87.0391	50.2951	202.964	0
1000002420	9	2700	90.2474	48.8781	185.783	0
1000004276	48	14400	83.7055	46.0724	165.881	0
1000004276	49	14700	83.8732	46.2714	166.271	0
1000002420	8	2400	90.6818	48.9978	184.438	0
1000019367	20	6000	85.6758	34.3577	66.6653	0
1000019367	21	6300	85.6758	34.3577	66.6653	0
1000002420	7	2100	90.8457	49.0312	183.889	0
1000019367	70	21000	84.9843	35.2778	73.2441	0
1000019367	71	21300	84.9843	35.2778	73.2441	0
1000004550	19	5700	85.0364	28.8439	11.9369	0
1000002420	6	1800	91.0992	49.0542	182.933	0
1000002505	25	7500	85.5213	49.5839	191.327	0
1000002505	26	7800	85.5213	49.5839	191.327	0
1000002420	5	1500	91.6244	49.0618	180.843	0
1000004550	20	6000	85.1275	29.1163	12.2996	0
1000004550	21	6300	85.1282	29.1195	12.2989	0
1000002420	4	1200	91.7475	49.0487	180.287	0
1000002420	1	300	92.1149	48.7231	176.769	0
1000002420	3	900	92.1406	48.9496	178.246	0
1000002420	2	600	92.1495	48.9383	178.138	0
1000019367	72	21600	84.9074	35.8354	73.596	0
1000019367	69	20700	84.6492	35.788	72.7543	0
1000019367	68	20400	84.5067	36.0429	72.5501	0
1000019367	67	20100	84.4724	36.1565	72.509	0
1000002505	27	8100	85.7912	50.4832	191.99	0
1000004550	22	6600	85.1559	29.7265	11.0736	0
1000019367	58	17400	84.246	36.6962	75.279	0
1000019367	59	17700	84.246	36.6962	75.279	0
1000019367	57	17100	84.2529	36.697	75.2644	0
1000019367	66	19800	84.4585	36.3848	72.5203	0
1000019454	21	6300	85.782	40.8942	109.287	0
1000019367	47	14100	85.1618	35.7846	66.4042	0
1000019367	46	13800	85.1618	35.7846	66.4042	0
1000019367	56	16800	84.7954	36.7619	74.1112	0
1000019367	48	14400	85.1614	36.2536	68.5928	0
1000019367	55	16500	85.2505	36.816	73.1636	0
1000019367	54	16200	85.2505	36.816	73.1636	0
1000004276	50	15000	85.5751	48.7034	170.875	0
1000019367	49	14700	85.1839	36.7789	71.0469	0
1000019367	60	18000	84.3266	37.2292	74.2078	0
1000019367	22	6600	85.7192	35.9559	63.6049	0
1000004276	51	15300	85.8247	49.111	171.653	0
1000019367	53	15900	85.2478	37.2439	73.8355	0
1000019367	61	18300	84.3557	37.358	73.9538	0
1000019367	50	15000	85.2251	37.2516	73.2591	0
1000019367	73	21900	84.7046	37.4669	74.5749	0
1000019367	45	13500	84.9741	36.4767	66.1182	0
1000019367	51	15300	85.2471	37.4405	74.1443	0
1000019367	52	15600	85.2471	37.4405	74.1443	0
1000019367	65	19500	84.4892	37.3314	72.7175	0
1000019367	23	6900	85.7122	36.4457	62.643	0
1000019367	64	19200	84.5159	37.8047	72.8353	0
1000004550	23	6900	85.2232	31.0278	8.28803	0
1000019367	62	18600	84.5245	37.9203	72.8676	0
1000019367	63	18900	84.5245	37.9203	72.8676	0
1000019367	74	22200	84.645	38.1751	74.9299	0
1000004276	52	15600	86.4105	50.2694	173.936	0
1000019367	44	13200	84.7828	37.1773	65.8018	0
1000019367	43	12900	84.7762	37.1961	65.7719	0
1000004276	53	15900	86.4961	50.4944	174.418	0
1000020326	1	300	89.6454	44.9859	127.772	0
1000008374	1	300	77.7366	27.7251	-131.174	0
1000019367	42	12600	84.6618	37.3987	64.7679	0
1000002505	28	8400	86.5242	52.858	193.787	0
1000019367	24	7200	85.6538	36.9834	61.5395	0
1000019367	75	22500	84.6468	38.6353	75.0641	0
1000002505	29	8700	86.6088	53.0908	194.031	0
1000020326	2	600	89.56	45.4676	128.673	0
1000019454	47	14100	83.4266	45.4583	128.6	0
1000019454	46	13800	83.4265	45.4582	128.6	0
1000019454	22	6600	86.854	42.3087	102.883	0
1000019454	23	6900	86.854	42.3087	102.883	0
1000002505	30	9000	86.7549	53.4055	194.54	0
1000019454	48	14400	83.7108	45.7107	129.253	0
1000004276	54	16200	86.7858	51.5957	177.002	0
1000020326	3	900	89.4812	45.8845	129.427	0
1000004276	55	16500	86.8267	51.7824	177.505	0
1000002505	31	9300	86.9866	53.828	195.41	0
1000008374	2	600	77.9577	28.4679	-129.96	0
1000019454	54	16200	85.7861	46.4745	133.589	0
1000019454	53	15900	85.7861	46.4745	133.589	0
1000002420	18	5400	88.2441	54.5161	200.352	0
1000019367	41	12300	84.3684	37.9099	61.9207	0
1000004276	56	16800	86.8657	52.042	178.369	0
1000004276	57	17100	86.8869	52.2356	179.138	0
1000019367	25	7500	85.5079	37.796	59.8177	0
1000019367	76	22800	84.739	39.6574	75.1771	0
1000019454	49	14700	84.5344	46.4349	131.096	0
1000019454	52	15600	85.7791	46.8566	133.644	0
1000004550	24	7200	85.3124	32.4404	4.99459	0
1000002505	32	9600	87.4061	54.5264	196.997	0
1000002505	33	9900	87.4061	54.5264	196.997	0
1000020326	4	1200	89.2866	46.8429	131.083	0
1000019367	37	11100	83.7927	38.1595	58.4104	0
1000019367	36	10800	83.7927	38.1595	58.4104	0
1000019367	38	11400	83.9719	38.2592	58.9057	0
1000019367	40	12000	84.1315	38.3336	59.3933	0
1000019367	39	11700	84.1194	38.3343	59.3341	0
1000019367	35	10500	83.8464	38.2383	58.2619	0
1000004276	58	17400	87.0509	53.4275	184.361	0
1000019454	45	13500	83.4924	46.3075	124.966	0
1000004276	59	17700	87.119	53.7272	185.599	0
1000008374	3	900	78.2208	29.3596	-128.527	0
1000019454	24	7200	85.8963	44.0299	105.827	0
1000019454	50	15000	85.7674	47.4978	133.736	0
1000019454	51	15300	85.7674	47.4978	133.736	0
1000019367	34	10200	83.9956	38.4584	57.85	0
1000020326	5	1500	89.1697	47.3619	131.915	0
1000019367	77	23100	84.8735	40.4578	75.1815	0
1000019367	33	9900	84.0936	38.6045	57.5805	0
1000004276	60	18000	87.2978	54.333	187.857	0
1000019367	26	7800	85.3244	38.6453	57.9903	0
1000004550	25	7500	85.3514	33.1362	3.05998	0
1000004725	1	300	78.994	29.4658	-101.214	0
1000002505	34	10200	87.8692	55.1319	193.798	0
1000002505	35	10500	87.8692	55.1319	193.798	0
1000004276	61	18300	87.3448	54.454	188.171	0
1000019454	44	13200	83.5283	46.623	123.48	0
1000019367	78	23400	84.9858	40.7903	75.134	0
1000019367	32	9600	84.2296	38.8106	57.2066	0
1000020412	1	300	88.5943	40.3653	72.9714	0
1000020326	6	1800	89.0121	47.9754	132.799	0
1000002420	19	5700	88.6816	56.0667	199.557	0
1000020326	7	2100	88.9854	48.0436	132.85	0
1000004276	62	18600	87.5218	54.8524	188.866	0
1000019367	27	8100	85.2247	39.0395	57.14	0
1000019454	32	9600	83.4903	45.2473	108.701	0
1000019454	31	9300	83.4903	45.2473	108.701	0
1000019367	31	9300	84.4732	39.1827	56.5413	0
1000019454	33	9900	83.4963	45.4538	109.399	0
1000020326	8	2400	88.8028	48.4005	132.884	0
1000019454	30	9000	83.6298	45.4591	108.972	0
1000019367	79	23700	85.2891	41.3429	74.9736	0
1000004725	2	600	79.1442	30.1084	-100.952	0
1000020326	9	2700	88.7016	48.5821	132.847	0
1000019454	55	16500	85.4903	48.7213	133.376	0
1000019454	43	12900	83.6154	47.1998	120.319	0
1000019454	34	10200	83.5423	46.2852	112.195	0
1000004550	26	7800	85.3854	34.0055	0.0230942	0
1000019454	25	7500	84.8851	45.923	109.141	0
1000019454	35	10500	83.5476	46.3333	112.35	0
1000019367	80	24000	85.5899	41.7507	74.8221	0
1000019454	56	16800	85.4499	48.9183	133.345	0
1000004725	3	900	79.245	30.5442	-100.789	0
1000019367	28	8400	85.054	39.6468	55.8335	0
1000019454	36	10800	83.5622	46.4306	112.65	0
1000019454	37	11100	83.5626	46.4346	112.666	0
1000019454	42	12600	83.635	47.3014	119.469	0
1000019454	38	11400	83.57	46.5707	113.403	0
1000019454	41	12300	83.6422	47.3244	118.527	0
1000019454	39	11700	83.6095	47.0453	116.163	0
1000019454	40	12000	83.6361	47.2677	117.719	0
1000020412	2	600	88.9395	41.7918	74.0656	0
1000019367	29	8700	84.9705	39.9381	55.2078	0
1000019367	30	9000	84.9705	39.9381	55.2078	0
1000019454	29	8700	84.37	46.5754	110.381	0
1000008374	4	1200	78.777	31.2434	-125.567	0
1000004276	68	20400	89.0465	56.5353	190.303	0
1000004276	67	20100	89.0465	56.5353	190.303	0
1000019454	26	7800	84.4966	46.6735	110.476	0
1000019454	57	17100	85.2843	49.4788	133.21	0
1000019454	27	8100	84.47	46.7254	110.569	0
1000019454	28	8400	84.47	46.7254	110.569	0
1000002505	36	10800	88.716	57.835	201.939	0
1000019367	81	24300	86.1333	42.3444	74.5737	0
1000002505	37	11100	88.8138	58.1327	202.814	0
1000002420	20	6000	89.1569	57.8317	198.933	0
1000019367	82	24600	86.3825	42.571	74.4774	0
1000020326	10	3000	87.9729	49.8227	132.325	0
1000004276	69	20700	90.3125	57.6535	193.485	0
1000004276	66	19800	89.1828	57.4348	192.119	0
1000019454	58	17400	85.0726	50.1587	133.025	0
1000019454	59	17700	85.0644	50.2085	133.006	0
1000019367	83	24900	86.9846	43.0487	74.2768	0
1000019367	84	25200	86.9846	43.0487	74.2768	0
1000002505	38	11400	89.1166	59.1306	205.692	0
1000004725	4	1200	79.5694	31.9628	-100.312	0
1000004276	70	21000	90.876	58.1934	194.979	0
1000020326	11	3300	87.6387	50.3974	132.092	0
1000020412	3	900	89.2718	43.234	75.1444	0
1000004276	71	21300	91.319	58.7109	196.377	0
1000004276	65	19500	89.3182	58.2479	193.757	0
1000019454	60	18000	85.061	50.7429	132.746	0
1000019454	67	20100	85.4525	50.8026	132.239	0
1000019454	66	19800	85.4524	50.8026	132.239	0
1000002505	39	11700	89.3974	60.0036	208.183	0
1000019454	65	19500	85.4222	50.8817	132.237	0
1000019454	68	20400	85.699	51.0179	132.569	0
1000019367	85	25500	86.2842	43.8912	74.4784	0
1000002505	40	12000	89.4904	60.2829	208.975	0
1000002505	41	12300	89.4904	60.2829	208.975	0
1000020326	12	3600	87.2681	51.0494	131.876	0
1000019454	69	20700	85.8294	51.1531	132.771	0
1000004276	63	18900	89.4238	58.8385	194.943	0
1000004276	64	19200	89.4238	58.8385	194.943	0
1000002505	42	12600	89.4671	60.3626	208.556	0
1000002505	43	12900	89.4671	60.3626	208.556	0
1000002505	44	13200	89.8739	60.798	209.963	0
1000019454	64	19200	85.2176	51.4224	132.226	0
1000020326	13	3900	87.0178	51.501	131.778	0
1000020326	14	4200	87.0028	51.5328	131.8	0
1000020326	15	4500	86.9731	51.6262	132.015	0
1000019454	61	18300	85.0701	51.6753	132.283	0
1000019454	70	21000	86.4403	51.9053	133.865	0
1000004725	5	1500	79.8807	33.3272	-99.8734	0
1000019454	62	18600	85.0723	51.8075	132.218	0
1000019454	63	18900	85.0723	51.8075	132.218	0
1000004550	27	8100	85.6202	36.2866	-9.09802	0
1000008374	5	1500	79.4847	33.5719	-121.998	0
1000002420	21	6300	89.714	60.0199	198.456	0
1000004725	9	2700	79.6543	33.6647	-100.949	0
1000004725	8	2400	79.6543	33.6647	-100.949	0
1000020412	4	1200	89.6219	44.9217	76.3585	0
1000002505	45	13500	91.2272	62.1814	214.252	0
1000004725	6	1800	79.9776	33.7529	-99.7411	0
1000004725	7	2100	79.9776	33.7529	-99.7411	0
1000004276	72	21600	93.5084	61.507	203.667	0
1000004550	28	8400	85.6999	36.7631	-11.3299	0
1000002505	46	13800	91.9463	62.8825	216.242	0
1000008374	6	1800	79.7219	34.3665	-120.812	0
1000020412	5	1500	89.7345	45.6607	76.8504	0
1000002505	47	14100	92.3776	63.2962	217.232	0
1000020326	16	4800	86.5641	53.5291	137.518	0
1000004276	73	21900	94.4284	62.6582	206.563	0
1000002420	22	6600	90.0367	61.4042	198.341	0
1000002505	48	14400	93.1873	64.0773	218.792	0
1000019454	71	21300	88.0764	53.9902	136.81	0
1000020326	17	5100	86.4454	54.421	140.047	0
1000020412	6	1800	89.7927	46.4583	77.3245	0
1000019454	72	21600	88.2438	54.2286	137.139	0
1000020326	18	5400	86.4437	54.685	140.69	0
1000004725	10	3000	80.8124	35.053	-100.775	0
1000002505	49	14700	93.6968	64.5917	219.667	0
1000004276	74	22200	95.2444	63.6906	209.108	0
1000004276	75	22500	95.2574	63.7164	209.169	0
1000008374	7	2100	79.9965	35.3354	-119.404	0
1000004550	29	8700	85.8806	37.6337	-16.2692	0
1000004276	76	22800	95.2849	63.8507	209.473	0
1000004276	83	24900	97.3976	63.5967	204.54	0
1000004276	82	24600	97.3976	63.5967	204.54	0
1000004276	81	24300	97.3233	63.6713	204.865	0
1000019454	73	21900	88.5455	54.7244	137.819	0
1000019454	74	22200	88.5746	54.7751	137.888	0
1000019454	75	22500	88.5746	54.7751	137.888	0
1000002505	50	15000	94.2405	65.1892	220.531	0
1000004550	35	10500	84.8609	37.8772	-20.0048	0
1000004550	34	10200	84.8609	37.8772	-20.0048	0
1000004725	11	3300	81.0972	35.4599	-100.725	0
1000004550	36	10800	84.8818	37.9211	-20.2756	0
1000002420	23	6900	90.25	62.4629	198.411	0
1000002505	51	15300	94.4478	65.4637	220.863	0
1000020326	19	5700	86.5291	55.6305	142.673	0
1000004276	80	24000	96.6428	64.3806	207.98	0
1000002420	24	7200	90.2673	62.6517	198.5	0
1000020412	7	2100	89.8018	47.5133	77.8905	0
1000004725	12	3600	81.2967	35.8769	-100.667	0
1000008374	8	2400	80.2119	36.1218	-118.295	0
1000019454	76	22800	88.4776	55.4418	137.042	0
1000020326	27	8100	85.52	56.4624	145.142	0
1000020326	26	7800	85.522	56.4634	145.148	0
1000004550	33	9900	85.7999	38.3971	-21.6024	0
1000002505	52	15600	94.9294	66.236	221.675	0
1000004725	13	3900	81.3989	36.2667	-100.594	0
1000004276	79	23700	95.6944	65.4603	212.804	0
1000004276	84	25200	98.4248	65.5299	209.924	0
1000004276	77	23100	95.5943	65.5819	213.354	0
1000004276	78	23400	95.5943	65.5819	213.354	0
1000019454	85	25500	90.7099	56.2755	140.27	0
1000020326	20	6000	86.6681	56.7507	144.926	0
1000004550	30	9000	86.1855	38.5669	-21.9395	0
1000020326	25	7500	86.0171	56.8147	145.562	0
1000002420	25	7500	90.2435	63.5041	199.264	0
1000004550	31	9300	86.2073	38.621	-22.2793	0
1000004550	32	9600	86.2073	38.621	-22.2793	0
1000008374	9	2700	80.3904	36.7981	-117.385	0
1000020326	21	6300	86.7113	57.0883	145.603	0
1000020326	22	6600	86.7128	57.1384	145.714	0
1000020412	8	2400	89.7582	48.7146	78.4866	0
1000020326	24	7200	86.6991	57.2986	146.115	0
1000020326	23	6900	86.6991	57.2986	146.115	0
1000019454	84	25200	90.9164	56.7998	140.124	0
1000019454	83	24900	90.9164	56.7998	140.124	0
1000002505	53	15900	95.4552	67.1624	232.031	0
1000019454	82	24600	90.7186	56.8014	139.776	0
1000002505	54	16200	95.5216	67.3234	231.852	0
1000020326	28	8400	85.4477	56.8294	140.209	0
1000004550	37	11100	85.5168	39.0444	-27.1454	0
1000004276	85	25500	99.2831	66.98	213.886	0
1000004550	45	13500	87.669	38.3377	-34.2226	0
1000004550	44	13200	87.669	38.3377	-34.2226	0
1000019454	81	24300	89.5098	56.8058	137.6	0
1000004725	14	4200	81.5423	37.3827	-100.317	0
1000020326	29	8700	85.4658	56.9441	138.771	0
1000020412	17	5100	87.6253	50.3712	86.0567	0
1000020412	16	4800	87.6253	50.3712	86.0567	0
1000019454	80	24000	88.9178	56.8035	136.503	0
1000004550	43	12900	87.5617	38.5479	-34.3558	0
1000004550	46	13800	87.5795	38.4631	-36.1226	0
1000004725	15	4500	81.5394	37.5739	-100.216	0
1000019454	79	23700	88.3061	56.7961	135.35	0
1000019454	77	23100	88.2899	56.7957	135.319	0
1000019454	78	23400	88.2899	56.7958	135.319	0
1000002420	26	7800	90.1816	64.8066	200.54	0
1000002420	27	8100	90.1817	64.8073	200.541	0
1000020326	30	9000	85.5463	57.1195	136.757	0
1000004550	42	12600	87.2668	39.1243	-34.7259	0
1000004550	84	25200	84.9341	39.1375	-44.7544	0
1000002505	55	16500	95.8822	68.6302	230.282	0
1000004550	83	24900	85.0153	39.1505	-44.3739	0
1000004550	85	25500	84.5231	39.182	-46.8621	0
1000004550	82	24600	85.3059	39.2774	-43.1222	0
1000020326	31	9300	85.7098	57.3629	134.066	0
1000020326	32	9600	85.7243	57.3777	133.895	0
1000004725	16	4800	81.3962	38.474	-99.4477	0
1000004550	81	24300	85.6635	39.4625	-41.6574	0
1000020326	33	9900	85.7518	57.3985	133.631	0
1000020326	34	10200	85.7518	57.3985	133.631	0
1000004550	80	24000	85.7086	39.4933	-41.4802	0
1000004550	41	12300	87.0055	39.6332	-35.059	0
1000004550	79	23700	85.7108	39.4994	-41.473	0
1000020412	9	2700	89.6445	50.5808	79.3712	0
1000004550	47	14100	87.3593	39.1013	-45.8051	0
1000020412	18	5400	88.9113	51.5451	85.9523	0
1000004550	48	14400	87.3589	39.117	-46.0276	0
1000004550	49	14700	87.3588	39.1176	-46.0284	0
1000002505	56	16800	96.0393	69.241	229.539	0
1000020412	19	5700	88.9328	51.5795	85.9455	0
1000004550	38	11400	86.2722	40.082	-33.3893	0
1000004550	78	23400	85.7535	39.9029	-41.4413	0
1000002420	28	8400	90.8474	66.1425	199.837	0
1000020326	35	10500	85.7955	58.169	134.556	0
1000004550	77	23100	85.7749	40.1528	-41.4372	0
1000002505	57	17100	96.1872	69.8477	228.792	0
1000002505	58	17400	96.1872	69.8477	228.792	0
1000004550	39	11700	86.5827	40.4552	-35.6068	0
1000004550	40	12000	86.5827	40.4552	-35.6068	0
1000020412	15	4500	90.7361	51.4527	81.0262	0
1000020412	14	4200	90.7361	51.4527	81.0262	0
1000020412	13	3900	89.7421	51.4982	80.3937	0
1000020412	12	3600	89.7368	51.4988	80.3855	0
1000020412	10	3000	89.5768	51.5419	79.8187	0
1000020412	11	3300	89.5768	51.542	79.8187	0
1000002420	29	8700	91.1163	66.6696	199.589	0
1000004550	73	21900	85.3136	40.5586	-43.6208	0
1000004550	72	21600	85.2961	40.5539	-43.79	0
1000004550	74	22200	85.4715	40.6278	-42.8853	0
1000002505	59	17700	96.0344	70.1691	230.064	0
1000002420	30	9000	91.2366	66.8919	199.524	0
1000020412	20	6000	89.2153	52.5594	85.6723	0
1000020412	21	6300	89.2165	52.5688	85.6625	0
1000004550	76	22800	85.8186	40.7822	-41.4564	0
1000004550	75	22500	85.8186	40.7822	-41.4564	0
1000002505	60	18000	95.9931	70.2871	230.48	0
1000004725	17	5100	81.1326	39.9655	-98.0374	0
1000002505	61	18300	95.9955	70.3146	230.53	0
1000020326	36	10800	85.8471	59.0549	135.676	0
1000004550	71	21300	85.2741	40.66	-47.337	0
1000004550	70	21000	85.2857	40.7052	-48.0232	0
1000004550	69	20700	85.3075	40.775	-48.5211	0
1000002420	31	9300	91.4785	67.3172	199.49	0
1000002505	62	18600	96.0947	70.6528	230.862	0
1000004550	68	20400	85.3605	40.9388	-49.3202	0
1000002420	32	9600	91.6771	67.6629	199.532	0
1000004550	55	16500	87.1823	40.7878	-48.5178	0
1000004550	54	16200	87.2194	40.8109	-48.1953	0
1000004550	56	16800	87.1112	40.8026	-48.9261	0
1000004550	67	20100	85.4209	41.1174	-50.0668	0
1000004550	53	15900	87.254	40.8977	-47.645	0
1000002420	33	9900	91.7413	67.7787	199.603	0
1000004550	57	17100	86.8574	40.9364	-50.1795	0
1000020412	22	6600	89.1372	53.2648	84.0457	0
1000020326	37	11100	85.9035	60.007	136.985	0
1000004550	52	15600	87.3168	41.1746	-46.2092	0
1000004550	66	19800	85.4934	41.32	-50.8593	0
1000004550	50	15000	87.3342	41.2616	-45.7806	0
1000004550	51	15300	87.3342	41.2616	-45.7806	0
1000002420	34	10200	92.0041	68.2799	200.169	0
1000004725	18	5400	80.9433	41.1275	-96.8787	0
1000004725	19	5700	80.9506	41.1977	-96.798	0
1000004550	58	17400	86.2527	41.3478	-53.2608	0
1000004550	59	17700	86.2262	41.4029	-53.4588	0
1000004550	65	19500	85.6672	41.7682	-52.6016	0
1000008374	10	3000	81.661	41.4867	-111.407	0
1000002420	35	10500	92.4915	69.2365	201.395	0
1000020412	48	14400	88.4802	52.461	68.0999	0
1000020412	49	14700	88.4802	52.461	68.0999	0
1000020412	47	14100	88.231	52.6354	69.145	0
1000004725	20	6000	81.2341	41.8888	-95.8997	0
1000020412	46	13800	88.1155	52.754	69.763	0
1000002505	63	18900	96.5801	72.1891	232.256	0
1000020412	45	13500	88.0268	52.9365	70.5528	0
1000020412	50	15000	88.5627	52.6947	68.6729	0
1000004640	5	1500	86.3113	42.4538	-48.3944	0
1000004640	4	1200	86.3113	42.4538	-48.3944	0
1000004550	64	19200	85.8818	42.27	-54.5982	0
1000004725	21	6300	81.3312	42.1057	-95.6223	0
1000004725	22	6600	81.3334	42.1096	-95.622	0
1000020412	23	6900	89.0275	54.4437	81.3779	0
1000004550	63	18900	85.9505	42.4151	-55.2229	0
1000002420	36	10800	92.8265	69.9251	202.362	0
1000004550	60	18000	86.0748	42.459	-55.8327	0
1000004640	3	900	85.3629	42.9737	-49.0812	0
1000020412	51	15300	88.7946	53.3323	70.2315	0
1000004550	61	18300	86.0564	42.6203	-56.1847	0
1000004550	62	18600	86.0564	42.6203	-56.1847	0
1000004811	1	300	79.9974	42.8831	-122.213	0
1000020412	44	13200	87.701	54.2487	75.7901	0
1000004640	2	600	84.6926	43.3417	-49.5766	0
1000020326	38	11400	86.0633	62.3425	140.42	0
1000020412	43	12900	87.6655	54.454	76.6013	0
1000020412	42	12600	87.6655	54.4541	76.6014	0
1000020412	52	15600	88.9614	53.7748	71.3084	0
1000020412	53	15900	88.9614	53.7748	71.3084	0
1000004640	1	300	84.2135	43.6052	-49.9361	0
1000002420	37	11100	93.1835	70.7124	203.569	0
1000002505	68	20400	97.85	73.1344	218.979	0
1000002505	69	20700	97.8501	73.1345	218.979	0
1000002505	67	20100	97.8169	73.1484	219.065	0
1000002420	38	11400	93.3006	71.0167	204.099	0
1000020326	47	14100	86.8165	64.6416	154.858	0
1000020412	24	7200	88.9784	55.2031	79.8149	0
1000020326	48	14400	86.8666	64.6427	154.764	0
1000004725	23	6900	81.9915	43.0509	-96.7189	0
1000004640	6	1800	86.2255	43.6108	-49.6219	0
1000002505	66	19800	97.0868	73.4692	221.014	0
1000020412	59	17700	88.2529	53.94	68.1816	0
1000020412	58	17400	88.2529	53.94	68.1816	0
1000002505	64	19200	97.0076	73.5016	221.231	0
1000002505	65	19500	97.0085	73.5024	221.228	0
1000020326	46	13800	85.7598	64.976	156.924	0
1000020326	45	13500	85.7598	64.976	156.924	0
1000008374	11	3300	82.1084	43.1132	-109.504	0
1000002505	70	21000	98.1717	73.7424	219.303	0
1000002420	39	11700	93.4897	71.6316	205.314	0
1000004640	7	2100	86.1923	44.0833	-50.1237	0
1000004640	8	2400	86.1923	44.0834	-50.1237	0
1000020412	54	16200	89.3124	54.4004	69.0425	0
1000020326	39	11700	86.1797	63.7603	142.616	0
1000008459	1	300	88.0487	48.2104	10.0423	0
1000020412	83	24900	91.3956	53.3757	60.6543	0
1000020412	82	24600	91.3956	53.3757	60.6543	0
1000020412	41	12300	87.8085	55.5392	75.8206	0
1000020326	49	14700	88.3636	65.1573	152.103	0
1000020326	50	15000	88.3636	65.1573	152.103	0
1000020412	84	25200	91.2007	53.5134	60.7681	0
1000020412	81	24300	90.6954	53.6432	61.0883	0
1000020412	60	18000	88.3932	54.5124	66.7401	0
1000020412	25	7500	88.9511	55.9433	78.5366	0
1000020412	80	24000	90.4883	53.7226	61.2215	0
1000020326	51	15300	88.475	65.4432	153.057	0
1000020412	55	16500	89.4834	54.6919	67.9927	0
1000020500	16	4800	90.3412	52.5504	50.2417	0
1000020500	15	4500	90.3412	52.5504	50.2417	0
1000020412	79	23700	89.858	53.9649	61.6413	0
1000020412	78	23400	89.858	53.9649	61.6413	0
1000020412	56	16800	89.5376	54.7826	67.6665	0
1000020412	57	17100	89.5376	54.7826	67.6665	0
1000020412	85	25500	90.6295	53.9173	61.1047	0
1000020412	77	23100	89.9104	54.0886	61.6858	0
1000004811	2	600	80.5695	44.5566	-122.226	0
1000020326	44	13200	86.0348	65.2901	150.264	0
1000020326	52	15600	88.7176	66.0508	155.104	0
1000020326	53	15900	88.7419	66.1281	155.395	0
1000020326	54	16200	88.7513	66.2176	155.806	0
1000020412	76	22800	89.9955	54.2896	61.7568	0
1000020412	61	18300	88.495	54.915	65.7372	0
1000004640	9	2700	86.6603	44.9202	-49.4575	0
1000020326	55	16500	88.7434	66.5893	157.711	0
1000004725	24	7200	82.8925	44.3708	-98.281	0
1000020326	56	16800	88.7282	66.7753	158.701	0
1000020412	26	7800	88.9464	56.5964	77.6644	0
1000020500	14	4200	90.729	53.2448	50.3267	0
1000008459	2	600	88.789	49.3946	11.3798	0
1000020500	17	5100	90.4347	53.3413	50.2883	0
1000004640	10	3000	86.8657	45.3022	-49.1824	0
1000020326	57	17100	88.6529	67.64	163.42	0
1000002420	40	12000	94.0665	73.5627	209.297	0
1000020326	43	12900	86.2885	65.4657	146.219	0
1000020326	58	17400	88.6455	67.8882	164.781	0
1000020326	59	17700	88.6455	67.8882	164.781	0
1000020326	40	12000	86.3335	65.3942	145.277	0
1000020500	1	300	90.2968	53.2132	47.8106	0
1000004811	3	900	80.8127	45.2587	-122.262	0
1000020326	41	12300	86.3379	65.4613	145.427	0
1000020326	42	12600	86.3344	65.4774	145.532	0
1000020412	27	8100	88.9598	57.1252	77.1943	0
1000020500	13	3900	91.01	53.734	50.382	0
1000008459	3	900	89.0357	49.8467	11.8212	0
1000020500	12	3600	91.1048	53.8823	50.3936	0
1000020412	75	22500	90.4517	55.3684	62.1295	0
1000020500	2	600	91.1044	53.8217	49.1147	0
1000020412	40	12000	88.0302	57.1768	74.6771	0
1000020500	3	900	91.2552	53.9547	49.3471	0
1000002420	41	12300	94.3993	74.6038	211.485	0
1000020846	1	300	92.4544	64.8839	134.008	0
1000020846	2	600	92.4555	64.9366	133.996	0
1000020412	62	18600	88.7925	56.0317	62.9903	0
1000020412	63	18900	88.8312	56.1743	62.6444	0
1000008459	4	1200	89.3908	50.6571	12.4573	0
1000020500	4	1200	91.7	54.4226	49.9919	0
1000002420	42	12600	94.6215	75.2658	212.924	0
1000004640	11	3300	87.485	46.5039	-48.4111	0
1000004725	25	7500	83.8122	45.7899	-100.011	0
1000020500	5	1500	91.8015	54.5522	50.1148	0
1000020500	11	3300	91.6743	54.6933	50.4294	0
1000020846	3	900	92.464	65.4728	133.875	0
1000020500	6	1800	91.9059	54.7247	50.1971	0
1000020412	39	11700	88.1355	57.9241	74.1993	0
1000002505	71	21300	99.9339	77.1299	221.012	0
1000020412	69	20700	89.9543	56.1352	59.8713	0
1000020412	68	20400	89.9542	56.1352	59.8713	0
1000020326	60	18000	89.1298	69.3368	163.764	0
1000020412	70	21000	90.3514	56.237	60.6124	0
1000020412	71	21300	90.4082	56.2574	60.7524	0
1000020412	67	20100	89.6403	56.2815	60.4052	0
1000020412	64	19200	88.9357	56.56	61.715	0
1000020412	72	21600	90.9212	56.5183	62.451	0
1000020412	74	22200	90.9433	56.5298	62.525	0
1000020412	73	21900	90.9433	56.5298	62.525	0
1000008374	12	3600	82.9799	46.3691	-106.061	0
1000020412	65	19500	88.9496	56.6013	61.6089	0
1000020412	66	19800	88.9522	56.6019	61.6013	0
1000008459	5	1500	89.5845	51.2355	12.8009	0
1000020412	28	8400	89.0259	58.4823	76.3999	0
1000020500	18	5400	90.6571	55.2945	50.3496	0
1000020412	38	11400	88.2046	58.3812	73.9624	0
1000020500	10	3000	92.0817	55.2606	50.4493	0
1000020326	61	18300	89.2711	69.7272	163.503	0
1000008459	16	4800	90.5441	52.0414	19.0781	0
1000008459	15	4500	90.5441	52.0414	19.0781	0
1000020412	37	11100	88.2247	58.4825	73.9515	0
1000004640	12	3600	87.9085	47.338	-47.9043	0
1000020500	7	2100	92.2648	55.4015	50.3798	0
1000008459	17	5100	90.5491	52.1692	18.8935	0
1000004640	13	3900	88.0131	47.5469	-47.7825	0
1000004640	14	4200	88.0131	47.547	-47.7825	0
1000020412	29	8700	89.0687	59.104	76.1774	0
1000004725	26	7800	84.4347	46.8547	-101.392	0
1000020412	36	10800	88.3396	58.9398	74.0871	0
1000020500	8	2400	92.4591	55.7787	50.4645	0
1000020500	9	2700	92.4591	55.7787	50.4645	0
1000004640	15	4500	87.4624	47.9088	-48.9492	0
1000020846	4	1200	92.4771	66.7239	133.585	0
1000020412	35	10500	88.3981	59.1268	74.1874	0
1000004811	4	1200	81.7219	47.8467	-122.502	0
1000020500	19	5700	90.7612	56.3239	50.306	0
1000008459	18	5400	90.5772	52.9216	17.7946	0
1000020412	34	10200	88.6028	59.6619	74.5996	0
1000004640	16	4800	86.5435	48.5381	-50.9867	0
1000002505	72	21600	100.945	79.1592	221.917	0
1000020326	62	18600	89.7646	70.9871	162.708	0
1000008459	6	1800	90.0288	52.9434	13.5708	0
1000008459	14	4200	90.5385	53.2356	17.1222	0
1000020412	30	9000	89.1552	60.0962	76.0288	0
1000020500	20	6000	90.7977	56.8601	50.1871	0
1000020326	67	20100	90.3027	71.4694	163.608	0
1000020326	66	19800	90.3027	71.4694	163.608	0
1000004640	17	5100	85.7984	49.0871	-52.7515	0
1000002420	43	12900	96.0215	78.9075	220.892	0
1000004640	18	5400	85.5604	49.2947	-53.3794	0
1000002505	73	21900	101.233	79.8458	222.114	0
1000004640	19	5700	85.5506	49.329	-53.4488	0
1000004725	27	8100	85.0999	48.1677	-103.23	0
1000020412	33	9900	88.941	60.4839	75.2943	0
1000020326	63	18900	90.0297	71.6417	162.307	0
1000002420	44	13200	96.1955	79.3082	221.739	0
1000004640	20	6000	85.6104	49.6105	-53.854	0
1000008459	19	5700	90.6139	53.9479	16.2665	0
1000008459	7	2100	90.2137	53.7881	13.8731	0
1000020326	64	19200	90.1751	71.9923	162.097	0
1000020326	65	19500	90.1751	71.9923	162.097	0
1000020761	4	1200	91.7451	64.2295	102.178	0
1000020761	5	1500	91.7452	64.2302	102.179	0
1000002420	45	13500	96.4609	79.8966	231.702	0
1000002420	46	13800	96.4616	79.8976	231.702	0
1000008459	20	6000	90.6141	54.2267	15.8158	0
1000004640	21	6300	85.7048	49.9116	-54.2573	0
1000020761	3	900	91.3635	64.231	100.436	0
1000020412	31	9300	89.264	61.242	75.9549	0
1000020412	32	9600	89.264	61.242	75.9549	0
1000008459	13	3900	90.5413	54.2963	15.4326	0
1000020326	68	20400	92.0477	72.0043	158.865	0
1000020761	2	600	91.1763	64.235	99.5588	0
1000020846	5	1500	92.4838	68.6904	133.111	0
1000004811	16	4800	83.6891	49.4651	-130.751	0
1000004811	15	4500	83.724	49.4524	-130.303	0
1000020500	21	6300	90.8392	58.0947	49.6931	0
1000004811	17	5100	83.5717	49.5458	-131.511	0
1000020761	6	1800	91.6253	64.7026	102.284	0
1000004811	14	4200	83.7444	49.5002	-128.914	0
1000008459	12	3600	90.5364	54.4487	15.2373	0
1000020761	1	300	90.9654	64.2431	98.5547	0
1000020326	69	20700	92.4458	72.126	157.858	0
1000008459	8	2400	90.3276	54.448	14.0373	0
1000004811	13	3900	83.7356	49.6702	-125.753	0
1000004811	12	3600	83.7034	49.7033	-125.373	0
1000008459	21	6300	90.5864	54.7449	14.8789	0
1000004725	28	8400	85.6026	49.344	-105.013	0
1000020326	70	21000	93.0646	72.319	156.354	0
1000020326	71	21300	93.0646	72.319	156.354	0
1000004811	11	3300	83.3623	49.9336	-123.45	0
1000004811	10	3000	83.3236	49.9495	-123.347	0
1000004811	18	5400	82.5326	50.3803	-137.633	0
1000004811	5	1500	82.5379	50.1603	-122.74	0
1000004811	9	2700	82.5252	50.193	-122.14	0
1000004811	8	2400	82.5252	50.193	-122.14	0
1000008374	13	3900	83.9413	49.9381	-102.559	0
1000004811	19	5700	82.1861	50.6904	-139.886	0
1000004811	20	6000	82.1862	50.6905	-139.887	0
1000004811	21	6300	82.3851	50.7124	-140.485	0
1000004811	6	1800	82.6068	50.3549	-122.762	0
1000004811	7	2100	82.6068	50.3549	-122.762	0
1000002505	74	22200	101.868	81.661	222.352	0
1000004811	22	6600	82.9442	50.792	-142.153	0
1000004811	23	6900	82.9856	50.8173	-142.303	0
1000004640	22	6600	86.0727	50.9168	-55.5659	0
1000008459	22	6600	90.5398	55.2433	13.893	0
1000020846	6	1800	92.4733	69.7187	132.848	0
1000020500	22	6600	90.8448	59.0462	49.2018	0
1000008459	11	3300	90.4781	55.3718	14.2939	0
1000002420	47	14100	97.6258	81.3343	221.76	0
1000008459	9	2700	90.4731	55.4466	14.2204	0
1000008459	10	3000	90.4731	55.4466	14.2204	0
1000020761	7	2100	91.2701	66.0369	102.508	0
1000004640	23	6900	86.2086	51.2941	-56.0857	0
1000004811	24	7200	83.3018	51.2669	-143.832	0
1000002505	75	22500	102.054	82.2513	222.336	0
1000004725	29	8700	85.9061	50.269	-106.569	0
1000020761	8	2400	91.1542	66.4049	102.493	0
1000002420	48	14400	98.1592	82.003	221.222	0
1000004640	24	7200	86.3606	51.7592	-56.8005	0
1000002505	76	22800	102.203	82.7582	222.207	0
1000020500	23	6900	90.8188	60.0752	48.5528	0
1000020326	72	21600	93.2845	74.7143	158.753	0
1000020326	73	21900	93.2858	74.7337	158.757	0
1000020500	24	7200	90.78	60.6818	48.0942	0
1000002420	49	14700	98.9695	83.0474	220.41	0
1000020761	9	2700	90.7525	67.4825	102.181	0
1000020326	74	22200	93.2973	75.0177	158.612	0
1000004811	25	7500	84.2886	52.7709	-148.719	0
1000002505	77	23100	102.521	83.8196	221.774	0
1000008459	23	6900	90.3614	56.9047	10.3834	0
1000004725	30	9000	86.3094	51.8832	-109.533	0
1000002505	78	23400	102.68	84.2578	221.568	0
1000002420	50	15000	99.4635	83.7091	219.924	0
1000002505	79	23700	102.76	84.3864	221.5	0
1000004811	26	7800	84.7336	53.5218	-151.172	0
1000020326	75	22500	93.3424	75.8693	158.113	0
1000004640	25	7500	86.8782	53.4401	-59.5694	0
1000020846	7	2100	92.4132	72.4142	132.122	0
1000020500	25	7500	90.6766	61.7371	47.1736	0
1000002420	51	15300	99.8709	84.2863	219.536	0
1000002505	80	24000	103.385	85.0639	221.108	0
1000008374	14	4200	84.844	53.2544	-99.4956	0
1000004725	31	9300	86.5047	52.8856	-111.523	0
1000020326	76	22800	93.3827	76.2987	157.843	0
1000002420	52	15600	100.043	84.5535	219.382	0
1000020761	10	3000	90.1827	68.9151	101.612	0
1000002420	53	15900	100.056	84.5911	219.377	0
1000008459	24	7200	90.2397	58.1937	7.55354	0
1000020846	8	2400	92.3892	73.223	131.901	0
1000020846	9	2700	92.3864	73.2286	131.899	0
1000004640	26	7800	87.1004	54.2088	-60.9201	0
1000004725	32	9600	86.5468	53.3629	-112.619	0
1000020326	77	23100	93.4488	76.6934	157.579	0
1000020326	78	23400	93.4762	76.744	157.543	0
1000002420	54	16200	100.114	85.0069	219.461	0
1000020326	79	23700	93.615	76.8592	157.449	0
1000020326	80	24000	93.7957	76.9612	157.362	0
1000020761	11	3300	89.9143	69.5472	101.291	0
1000008545	1	300	85.4307	55.8802	-41.6716	0
1000004811	27	8100	85.4994	55.0146	-156.147	0
1000002420	55	16500	100.16	85.4532	219.563	0
1000002420	56	16800	100.184	85.7958	219.639	0
1000004725	33	9900	86.5345	54.2673	-115.015	0
1000002505	81	24300	104.875	86.5753	220.245	0
1000008459	25	7500	90.1563	59.1091	5.44489	0
1000020326	81	24300	95.4067	77.6886	156.726	0
1000002335	15	4500	94.0597	82.5603	196.237	0
1000002335	14	4200	94.0597	82.5603	196.237	0
1000008374	15	4500	85.2529	54.7573	-98.1645	0
1000020326	85	25500	96.3028	77.8021	156.525	0
1000008374	16	4800	85.2541	54.7731	-98.1558	0
1000020761	12	3600	89.5658	70.3241	100.812	0
1000002335	13	3900	94.2596	82.4942	193.96	0
1000020761	60	18000	88.1122	71.1311	106.404	0
1000020761	59	17700	88.1122	71.1311	106.404	0
1000020761	58	17400	88.1184	71.1347	106.382	0
1000020326	84	25200	96.3287	78.0007	156.425	0
1000002335	12	3600	94.4693	82.4405	191.867	0
1000020500	26	7800	90.4686	63.6874	45.3548	0
1000020326	83	24900	96.3415	78.0993	156.376	0
1000020326	82	24600	96.3415	78.0993	156.376	0
1000002420	57	17100	100.218	86.4057	219.76	0
1000002335	11	3300	94.5393	82.4339	191.261	0
1000002420	58	17400	100.22	86.4323	219.754	0
1000020846	10	3000	90.7273	74.6279	131.619	0
1000020846	11	3300	90.6924	74.6776	131.605	0
1000004640	27	8100	87.4566	55.5614	-63.4771	0
1000008545	2	600	86.0715	56.9953	-41.6391	0
1000002335	10	3000	94.8303	82.4448	189.054	0
1000002420	59	17700	100.244	86.6612	219.59	0
1000008374	17	5100	85.1969	55.3938	-97.9984	0
1000020500	27	8100	90.4333	64.0201	45.0073	0
1000004725	34	10200	86.497	55.171	-117.622	0
1000002335	1	300	97.0739	81.8628	181.171	0
1000002505	82	24600	105.962	87.6543	219.644	0
1000002505	83	24900	105.962	87.6543	219.644	0
1000002335	9	2700	95.1787	82.4731	186.676	0
1000002505	84	25200	105.906	87.7677	220.031	0
1000002335	2	600	96.9655	81.9947	180.846	0
1000002420	60	18000	100.296	87.0811	219.26	0
1000002335	16	4800	94.0613	83.4881	194.436	0
1000002335	3	900	96.8916	82.083	180.627	0
1000020761	13	3900	89.1295	71.2903	100.168	0
1000020761	57	17100	89.0404	71.6785	103.144	0
1000020156	1	300	89.143	61.4954	15.6609	0
1000020761	56	16800	89.0621	71.7086	102.999	0
1000008374	18	5400	85.1632	55.9333	-97.8949	0
1000002505	85	25500	105.707	88.1785	221.437	0
1000002335	17	5100	94.0827	83.621	194.238	0
1000020761	14	4200	89.082	71.4162	100.088	0
1000008545	3	900	86.4233	57.6502	-41.658	0
1000004640	28	8400	87.6414	56.3503	-65.0596	0
1000020761	15	4500	89.0444	71.5679	100.003	0
1000002335	8	2400	96.0591	82.559	181.426	0
1000002420	61	18300	100.365	87.5489	218.88	0
1000020761	55	16500	89.063	72.0105	101.77	0
1000004640	29	8700	87.6777	56.6416	-65.718	0
1000004725	35	10500	86.4649	56.1653	-120.693	0
1000020500	28	8400	90.3418	64.8809	43.9928	0
1000002335	7	2100	96.3014	82.5843	180.12	0
1000002335	4	1200	96.5071	82.5382	179.485	0
1000008374	19	5700	85.1581	56.5273	-97.8397	0
1000002335	5	1500	96.4536	82.6018	179.325	0
1000002335	6	1800	96.4536	82.6018	179.325	0
1000020761	16	4800	88.9783	71.9742	99.8036	0
1000020761	17	5100	88.9685	72.1247	99.7418	0
1000020500	29	8700	90.299	65.2466	43.5169	0
1000004811	28	8400	87.0151	57.8435	-165.475	0
1000020761	54	16200	89.0327	72.3599	100.397	0
1000020156	2	600	89.4542	62.5212	16.2047	0
1000020846	12	3600	90.0988	76.3331	131.052	0
1000020500	30	9000	90.2756	65.3848	43.2958	0
1000008459	26	7800	90.0095	61.1382	0.595441	0
1000004725	36	10800	86.4717	56.8703	-123	0
1000004725	37	11100	86.4914	57.0341	-123.606	0
1000002335	18	5400	94.4261	84.8107	192.91	0
1000020761	53	15900	88.9828	72.6983	99.1169	0
1000020156	3	900	89.6117	63.0951	16.4701	0
1000020761	61	18300	89.0448	73.5497	104.606	0
1000020500	31	9300	90.1655	65.8774	42.3712	0
1000004640	30	9000	87.697	57.8103	-68.6305	0
1000020846	13	3900	89.8564	77.0796	130.824	0
1000020846	46	13800	90.0632	81.0021	161.087	0
1000020846	45	13500	90.0632	81.0021	161.087	0
1000004725	38	11400	86.6233	57.5385	-125.712	0
1000020761	18	5400	88.9807	73.2399	99.3566	0
1000020761	52	15600	88.9135	73.0945	97.6744	0
1000020846	47	14100	90.4538	81.3774	161.686	0
1000004811	29	8700	87.6825	59.0919	-169.49	0
1000020761	51	15300	88.8936	73.1975	97.3377	0
1000020500	32	9600	90.0553	66.35	41.4815	0
1000008545	4	1200	87.3709	59.5728	-41.8498	0
1000020761	67	20100	89.6542	73.991	103.09	0
1000020761	66	19800	89.6542	73.991	103.09	0
1000020846	48	14400	90.719	81.6437	162.11	0
1000020500	33	9900	90.0237	66.4837	41.2678	0
1000020761	50	15000	88.8647	73.3392	96.9432	0
1000002335	29	8700	94.0837	85.6159	191.243	0
1000002335	28	8400	94.0837	85.6159	191.243	0
1000002335	27	8100	94.0869	85.6198	191.241	0
1000020761	68	20400	89.8226	74.1645	103.235	0
1000004811	30	9000	87.8174	59.506	-170.783	0
1000002420	62	18600	100.694	89.531	217.261	0
1000004725	39	11700	86.8662	58.2489	-128.735	0
1000020761	62	18600	89.3781	74.405	103.979	0
1000004725	40	12000	86.8771	58.2775	-128.837	0
1000008545	5	1500	87.492	59.8959	-41.9558	0
1000004725	41	12300	86.8943	58.3249	-128.966	0
1000002335	30	9000	94.3793	86.0576	191.822	0
1000020846	44	13200	90.0458	81.643	158.656	0
1000020761	65	19500	89.6637	74.5315	103.246	0
1000020761	69	20700	90.3093	74.6895	103.654	0
1000002335	19	5700	94.8902	86.2925	191.348	0
1000008459	27	8100	89.9487	62.7043	-3.20735	0
1000004640	31	9300	87.6809	59.0153	-71.686	0
1000008374	20	6000	85.2257	59.0037	-97.7957	0
1000020846	14	4200	89.4643	78.4134	130.472	0
1000002335	26	7800	94.7115	86.3906	190.857	0
1000020846	15	4500	89.4595	78.4508	130.485	0
1000004982	20	6000	85.7786	60.6866	-171.75	0
1000004982	19	5700	85.7254	60.5822	-169.489	0
1000004982	21	6300	85.8438	60.7837	-173.651	0
1000004982	22	6600	85.8608	60.8065	-174.064	0
1000004982	23	6900	85.861	60.807	-174.065	0
1000004982	18	5400	85.6992	60.4944	-167.239	0
1000020846	43	12900	90.0456	81.9909	157.295	0
1000002335	31	9300	94.8192	86.7378	192.652	0
1000004725	42	12600	87.1161	58.976	-130.572	0
1000020761	49	14700	88.7344	74.0366	95.1733	0
1000020761	70	21000	90.6984	75.15	103.99	0
1000020156	4	1200	90.0496	64.9131	17.1659	0
1000002335	25	7500	94.8707	86.5959	190.775	0
1000002335	32	9600	94.8598	86.8283	192.709	0
1000004982	17	5100	85.8145	60.1904	-158.215	0
1000020761	63	18900	89.6749	75.1623	103.429	0
1000020761	64	19200	89.6749	75.1623	103.429	0
1000020500	34	10200	89.8102	67.432	40.011	0
1000004982	16	4800	85.8919	60.1289	-155.983	0
1000004982	15	4500	86.1109	60.0303	-151.345	0
1000002335	24	7200	95.0409	86.8318	190.716	0
1000004982	14	4200	86.1811	60.0076	-150.146	0
1000004982	13	3900	86.1811	60.0076	-150.146	0
1000020500	35	10500	89.7819	67.6264	39.8308	0
1000008459	28	8400	89.9287	63.2387	-4.52083	0
1000020846	39	11700	89.9363	81.9128	153.465	0
1000020846	40	12000	89.955	81.985	153.984	0
1000020761	19	5700	89.0101	74.8816	98.7992	0
1000002420	63	18900	100.897	90.6621	216.351	0
1000020846	38	11400	89.8989	81.7511	151.992	0
1000020846	42	12600	90.0499	82.2976	156.024	0
1000020846	41	12300	90.0488	82.2992	155.977	0
1000020761	48	14400	88.6826	74.3868	94.3529	0
1000004640	32	9600	87.6245	59.7024	-73.4288	0
1000004811	31	9300	88.048	61.0004	-175.33	0
1000004725	43	12900	87.2656	59.4857	-131.856	0
1000020846	37	11100	89.8466	81.3405	147.489	0
1000020846	16	4800	89.5105	79.3202	131.409	0
1000002335	20	6000	95.1986	87.2314	190.393	0
1000002335	21	6300	95.1994	87.2325	190.392	0
1000020846	36	10800	89.8431	81.2206	145.477	0
1000020156	5	1500	90.1784	65.5796	17.3426	0
1000020846	49	14700	93.0924	84.099	165.922	0
1000008459	29	8700	89.9023	63.6052	-5.43197	0
1000002335	22	6600	95.4341	87.3989	190.617	0
1000002335	23	6900	95.4341	87.3989	190.617	0
1000020586	3	900	93.2966	79.4524	130.087	0
1000020586	2	600	93.2966	79.4524	130.087	0
1000020846	35	10500	89.8359	81.2277	144.222	0
1000008374	21	6300	85.2723	60.1226	-97.8577	0
1000002335	33	9900	95.1404	87.7759	192.891	0
1000008374	22	6600	85.2818	60.2006	-97.9218	0
1000004725	44	13200	87.363	60.0017	-133.226	0
1000020761	71	21300	91.575	76.2985	104.738	0
1000020846	50	15000	93.5408	84.5839	166.675	0
1000020761	20	6000	89.019	75.6608	98.5299	0
1000004811	32	9600	88.1596	61.8692	-177.943	0
1000020846	17	5100	89.5658	80.0275	132.227	0
1000004982	12	3600	85.075	61.4406	-155.848	0
1000020846	34	10200	89.8122	81.377	142.071	0
1000004982	11	3300	85.0168	61.5057	-156.032	0
1000020761	72	21600	91.7146	76.5408	104.85	0
1000002420	68	20400	101.204	91.5154	214.952	0
1000002420	67	20100	101.204	91.5154	214.952	0
1000020586	1	300	92.6169	79.9643	130.143	0
1000004725	45	13500	87.3723	60.4206	-134.416	0
1000020846	51	15300	93.8544	84.9648	167.297	0
1000020846	27	8100	89.1094	81.1613	139.208	0
1000020846	26	7800	89.1094	81.1613	139.208	0
1000002420	64	19200	101.09	91.6752	215.553	0
1000004982	24	7200	86.5211	62.3291	-175.945	0
1000020586	4	1200	93.1814	80.4257	132.585	0
1000020761	73	21900	91.7714	76.7413	104.884	0
1000020846	33	9900	89.7927	81.4962	141.232	0
1000008459	30	9000	89.8373	64.2601	-7.07204	0
1000002420	69	20700	101.903	91.7339	214.112	0
1000020586	5	1500	93.1617	80.5765	132.93	0
1000020846	18	5400	89.6118	80.4913	132.833	0
1000004725	46	13800	87.3004	60.6917	-135.254	0
1000020586	6	1800	93.1547	80.6011	132.951	0
1000020761	47	14100	88.5817	75.3248	92.3262	0
1000004640	33	9900	87.4506	60.8521	-76.3298	0
1000004982	10	3000	84.5218	61.9926	-156.965	0
1000004811	33	9900	88.2199	62.4753	-179.764	0
1000020846	25	7500	89.2425	81.3797	138.802	0
1000020846	19	5700	89.6359	80.6754	133.135	0
1000020846	32	9600	89.7525	81.7035	140.354	0
1000008545	6	1800	88.1379	62.3269	-43.2944	0
1000020156	6	1800	90.3498	66.8121	17.5062	0
1000020846	52	15600	94.3915	85.6764	168.498	0
1000004811	34	10200	88.2558	62.861	-180.947	0
1000004811	35	10500	88.2684	62.9484	-181.249	0
1000002420	65	19500	101.21	92.2827	215.081	0
1000002420	66	19800	101.21	92.2827	215.081	0
1000020500	36	10800	89.6421	69.3551	38.799	0
1000004982	5	1500	82.9485	62.8477	-157.697	0
1000004982	4	1200	82.9469	62.8481	-157.695	0
1000020846	53	15900	94.6489	86.0275	169.094	0
1000020846	54	16200	94.6489	86.0276	169.094	0
1000020586	7	2100	92.9266	81.213	132.973	0
1000002420	70	21000	104.018	92.3888	211.665	0
1000002420	71	21300	104.018	92.3889	211.665	0
1000020761	21	6300	89.0184	76.7002	98.159	0
1000004982	6	1800	83.3307	62.949	-158.58	0
1000004982	7	2100	83.349	62.9588	-158.626	0
1000020846	55	16500	94.6595	86.1575	168.945	0
1000004982	3	900	82.4723	63.1176	-157.805	0
1000004811	36	10800	88.3426	63.2703	-182.527	0
1000008459	31	9300	89.7653	64.9457	-8.79196	0
1000020846	24	7200	89.5885	81.9423	137.762	0
1000004982	8	2400	83.4464	63.0447	-158.899	0
1000004982	9	2700	83.4464	63.0447	-158.899	0
1000020846	31	9300	89.6646	82.1526	138.828	0
1000004725	47	14100	86.7542	61.8448	-138.996	0
1000020761	74	22200	91.9247	77.9445	104.902	0
1000020761	80	24000	91.6425	77.969	104.574	0
1000020761	79	23700	91.6425	77.969	104.574	0
1000020846	28	8400	89.5739	82.3495	138.008	0
1000020846	29	8700	89.6104	82.4421	137.915	0
1000020846	30	9000	89.6104	82.4421	137.915	0
1000004982	2	600	80.9477	63.9867	-158.178	0
1000004725	48	14400	86.5253	62.2702	-140.315	0
1000020761	78	23400	91.8699	78.1655	104.811	0
1000008459	32	9600	89.7122	65.4328	-10.0065	0
1000020761	81	24300	92.3802	77.9509	102.961	0
1000020761	85	25500	92.5147	77.7449	101.331	0
1000020761	75	22500	91.9541	78.2336	104.899	0
1000020761	76	22800	91.9543	78.238	104.898	0
1000020761	77	23100	91.9543	78.238	104.898	0
1000020846	20	6000	89.9238	82.3736	136.396	0
1000020846	23	6900	89.9255	82.4829	136.769	0
1000004982	1	300	80.4433	64.2747	-158.306	0
1000020761	82	24600	92.8202	77.9398	102.022	0
1000020846	22	6600	89.9521	82.5253	136.691	0
1000020846	21	6300	89.9521	82.5253	136.691	0
1000020761	46	13800	88.4949	76.5269	89.8299	0
1000004725	49	14700	86.3248	62.5841	-141.173	0
1000020761	83	24900	93.4443	77.9235	100.719	0
1000020761	84	25200	93.4443	77.9235	100.719	0
1000008545	7	2100	88.4955	63.7524	-44.1819	0
1000004811	37	11100	88.8755	64.916	-189.249	0
1000020500	37	11100	89.5384	70.8735	38.0342	0
1000020761	22	6600	89.0081	78.146	97.6328	0
1000020761	23	6900	89.008	78.1467	97.6317	0
1000004982	25	7500	87.5353	64.6528	-178.863	0
1000008459	33	9900	89.6368	66.1518	-11.7724	0
1000020586	8	2400	92.2885	82.8671	132.961	0
1000004640	34	10200	87.1143	63.1214	-82.0578	0
1000004725	50	15000	85.5933	63.6645	-143.902	0
1000004725	51	15300	85.5933	63.6645	-143.902	0
1000020156	18	5400	89.9081	68.212	9.1954	0
1000020156	19	5700	89.8831	68.2063	8.95565	0
1000020761	45	13500	88.4652	77.3045	88.2822	0
1000020156	20	6000	89.8783	68.2368	8.77358	0
1000004640	35	10500	87.0872	63.2556	-82.3895	0
1000020156	17	5100	90.1413	68.3989	10.7642	0
1000020761	24	7200	88.8675	78.382	96.128	0
1000008545	8	2400	88.6694	64.4797	-44.736	0
1000020156	16	4800	90.3997	68.6174	12.3323	0
1000008459	34	10200	89.6029	66.5243	-12.6516	0
1000020846	56	16800	94.8185	87.8865	166.962	0
1000008374	23	6900	86.083	63.3713	-103.957	0
1000020156	15	4500	90.6989	68.8725	14.0181	0
1000020156	14	4200	90.7136	68.886	14.0997	0
1000020156	13	3900	90.714	68.8874	14.1039	0
1000020156	7	2100	90.6338	69.2757	17.6889	0
1000020761	25	7500	88.7929	78.5558	95.1564	0
1000004811	38	11400	89.3524	66.0231	-193.762	0
1000004725	52	15600	85.7638	64.1812	-143.284	0
1000020156	12	3600	90.7195	69.2184	14.776	0
1000008459	35	10500	89.5715	66.948	-13.5897	0
1000020156	21	6300	89.9247	68.768	6.98028	0
1000020500	38	11400	89.4731	71.9615	37.6317	0
1000020846	57	17100	94.8745	88.3619	166.43	0
1000020156	11	3300	90.7274	69.5288	15.412	0
1000004640	36	10800	86.8747	64.0408	-84.2823	0
1000004640	37	11100	86.8742	64.0495	-84.2941	0
1000020761	26	7800	88.7233	78.8367	93.8638	0
1000004811	41	12300	89.8752	66.6476	-196.733	0
1000004811	42	12600	89.8752	66.6476	-196.733	0
1000004811	39	11700	89.6969	66.7071	-196.546	0
1000004811	40	12000	89.698	66.7072	-196.549	0
1000020156	10	3000	90.7421	69.9149	16.2148	0
1000002335	34	10200	96.4007	92.3103	193.583	0
1000008459	36	10800	89.5435	67.4817	-14.6987	0
1000020671	1	300	90.2872	76.4165	71.6691	0
1000020761	27	8100	88.6845	79.1834	92.5409	0
1000020671	2	600	90.9044	76.3888	71.0055	0
1000020671	3	900	90.9044	76.3888	71.0055	0
1000008545	9	2700	88.9454	65.6581	-45.7978	0
1000020156	22	6600	89.9779	69.2878	5.36214	0
1000008545	22	6600	87.9645	65.6371	-50.5367	0
1000008545	21	6300	87.9645	65.6371	-50.5367	0
1000020761	44	13200	88.4559	78.4978	86.001	0
1000008545	20	6000	87.7973	65.8686	-50.5824	0
1000020500	39	11700	89.4214	72.8743	37.4485	0
1000020156	8	2400	90.7807	70.6523	17.7615	0
1000020156	9	2700	90.7807	70.6523	17.7615	0
1000020846	58	17400	95.0039	89.2202	165.505	0
1000004982	26	7800	88.4213	66.6984	-181.566	0
1000008374	24	7200	86.4873	64.8397	-106.846	0
1000008459	37	11100	89.5271	68.0313	-15.7746	0
1000002420	72	21600	104.576	96.4939	214.042	0
1000004811	43	12900	90.3404	67.4919	-195.782	0
1000020156	23	6900	90.0175	69.7571	4.01762	0
1000020671	4	1200	90.947	77.0845	71.4578	0
1000020761	43	12900	88.4656	78.9995	85.0892	0
1000002335	35	10500	96.7083	93.4992	193.788	0
1000008545	19	5700	87.1895	66.7118	-50.7492	0
1000008545	18	5400	87.1894	66.7127	-50.7487	0
1000008459	38	11400	89.5238	68.4658	-16.5723	0
1000002335	36	10800	96.7307	93.6667	193.855	0
1000020761	28	8400	88.6687	79.9509	89.9912	0
1000020586	9	2700	91.2258	85.5383	132.913	0
1000008545	10	3000	89.1844	66.6752	-46.7917	0
1000020500	40	12000	89.3715	73.7333	37.4259	0
1000020671	5	1500	90.9731	77.6572	71.8236	0
1000020156	24	7200	90.045	70.3078	2.5615	0
1000004982	27	8100	88.8241	67.6943	-183.077	0
1000004725	53	15900	86.47	66.2944	-140.86	0
1000004640	38	11400	87.0067	66.011	-85.7152	0
1000008545	17	5100	87.549	67.1739	-50.0727	0
1000004725	54	16200	86.4937	66.3825	-140.83	0
1000002420	73	21900	104.726	97.5727	214.673	0
1000020586	24	7200	90.6126	87.5144	144.806	0
1000020586	25	7500	90.6126	87.5148	144.806	0
1000020586	10	3000	91.0004	86.0505	132.917	0
1000020586	23	6900	90.5886	87.3733	142.982	0
1000020846	59	17700	95.2126	90.3885	164.29	0
1000020586	26	7800	90.6245	87.6446	144.823	0
1000020586	22	6600	90.5694	87.329	142.362	0
1000020761	42	12600	88.503	79.8891	83.5617	0
1000020586	21	6300	90.459	87.1901	140.187	0
1000020671	6	1800	90.9874	78.403	72.2866	0
1000008459	39	11700	89.5327	69.3124	-18.0551	0
1000020586	20	6000	90.3628	87.0897	138.389	0
1000020761	29	8700	88.6962	80.6536	87.8677	0
1000020500	41	12300	89.3154	74.6313	37.5365	0
1000008545	11	3300	89.3787	67.5026	-47.6355	0
1000008545	12	3600	89.3774	67.5059	-47.6391	0
1000020586	19	5700	90.2857	87.0319	136.998	0
1000004725	55	16500	86.6082	66.9538	-141.071	0
1000008545	16	4800	88.0071	67.7453	-49.2311	0
1000020500	42	12600	89.3034	74.7763	37.6111	0
1000002335	37	11100	96.7394	94.9075	194.648	0
1000020846	60	18000	95.3221	90.8843	163.807	0
1000020671	7	2100	90.9769	78.7827	72.5109	0
1000004640	39	11700	87.0597	66.7692	-86.2789	0
1000020586	18	5400	90.2063	86.9949	135.428	0
1000020500	43	12900	89.2875	74.9063	37.779	0
1000020156	25	7500	90.0633	71.0896	0.625128	0
1000004811	44	13200	91.1787	68.996	-194.111	0
1000020586	17	5100	90.1965	87.004	135.033	0
1000020671	8	2400	90.9573	78.9123	72.5775	0
1000020586	27	8100	90.6904	88.3329	144.904	0
1000020671	9	2700	90.9394	78.9417	72.5841	0
1000020586	16	4800	90.2042	87.0316	134.803	0
1000008545	13	3900	88.6925	68.0066	-48.2598	0
1000008545	15	4500	88.3965	68.2163	-48.5325	0
1000008545	14	4200	88.3992	68.2165	-48.5291	0
1000004811	45	13500	91.3421	69.2869	-193.791	0
1000004811	46	13800	91.3421	69.287	-193.791	0
1000020586	11	3300	90.423	87.2385	132.965	0
1000004725	56	16800	86.7392	67.6754	-141.57	0
1000020761	30	9000	88.748	81.2942	86.1023	0
1000020586	15	4500	90.3407	87.3465	133.107	0
1000020071	1	300	87.1341	72.4503	3.61203	0
1000020586	14	4200	90.3514	87.3606	133.017	0
1000020586	12	3600	90.3603	87.3611	132.976	0
1000020586	13	3900	90.3587	87.3628	132.979	0
1000008459	40	12000	89.5545	70.2504	-19.6718	0
1000020761	41	12300	88.5666	80.9277	81.8511	0
1000020671	10	3000	90.0832	79.6951	72.4995	0
1000008459	49	14700	89.4471	70.2966	-20.1889	0
1000008459	48	14400	89.4471	70.2966	-20.1894	0
1000020156	26	7800	90.064	71.7659	-0.945561	0
1000020671	11	3300	89.9476	79.7972	72.4689	0
1000020671	12	3600	89.7241	79.9301	72.3807	0
1000008545	23	6900	88.0777	68.673	-55.5844	0
1000002420	74	22200	105.015	99.6467	215.907	0
1000004811	47	14100	90.8931	70.2492	-195.469	0
1000020671	13	3900	89.4248	80.0804	72.2293	0
1000008374	25	7500	87.3125	67.7039	-112.646	0
1000008459	41	12300	89.5652	70.6666	-20.3897	0
1000004725	57	17100	86.8504	68.35	-142.252	0
1000020846	61	18300	95.6358	92.0876	162.714	0
1000008459	47	14100	89.4845	70.7952	-20.9543	0
1000008459	50	15000	89.5255	70.9513	-18.8968	0
1000020671	14	4200	88.8542	80.3382	71.8986	0
1000020071	2	600	89.3308	72.9506	2.61346	0
1000020071	3	900	89.3312	72.9508	2.61254	0
1000020500	54	16200	89.8527	77.2528	45.1878	0
1000020500	53	15900	89.8527	77.2528	45.1878	0
1000020586	28	8400	90.8482	89.9042	145.08	0
1000020500	44	13200	89.0047	77.013	41.6573	0
1000020500	52	15600	89.7836	77.3601	45.1328	0
1000020500	51	15300	89.7832	77.3604	45.1322	0
1000020761	31	9300	88.8397	82.1189	83.9754	0
1000020156	27	8100	90.0489	72.5325	-2.60873	0
1000008459	51	15300	89.576	71.3443	-18.1344	0
1000020500	50	15000	89.4969	77.4178	44.3488	0
1000020500	49	14700	89.3947	77.4366	44.0487	0
1000004811	48	14400	90.4945	71.1376	-197.006	0
1000020071	4	1200	89.344	73.1203	1.491	0
1000008459	42	12600	89.5797	71.2833	-21.4637	0
1000008459	46	13800	89.5243	71.2931	-21.7111	0
1000020500	48	14400	89.1284	77.4778	43.1962	0
1000020071	5	1500	89.35	73.203	0.79726	0
1000020500	47	14100	89.0084	77.4893	42.7793	0
1000020500	45	13500	88.9545	77.4777	42.5473	0
1000020500	46	13800	88.9575	77.4851	42.576	0
1000020500	70	21000	90.7746	76.9731	39.5006	0
1000020500	69	20700	90.7717	76.9727	39.492	0
1000020846	62	18600	95.8407	92.8096	162.09	0
1000020500	85	25500	91.941	76.4723	36.0789	0
1000020500	55	16500	89.6187	77.7141	44.813	0
1000020761	40	12000	88.6546	82.045	80.0796	0
1000020071	6	1800	89.3529	73.2655	-0.0993169	0
1000020761	39	11700	88.6587	82.068	80.0673	0
1000020671	15	4500	87.2206	81.0512	70.8806	0
1000020671	16	4800	87.182	81.0694	70.8523	0
1000020671	17	5100	87.1813	81.0708	70.8494	0
1000002335	38	11400	96.7166	97.3586	196.312	0
1000004725	58	17400	86.9968	69.3054	-143.528	0
1000008459	52	15600	89.6517	71.9003	-17.0763	0
1000020500	71	21300	90.8794	77.3292	40.635	0
1000020500	68	20400	90.3357	77.195	38.8347	0
1000020761	32	9600	88.8988	82.5706	82.859	0
1000020500	56	16800	89.4593	78.0288	44.5558	0
1000004982	28	8400	90.179	71.1593	-188.956	0
1000008459	53	15900	89.682	72.1132	-16.6759	0
1000008459	54	16200	89.682	72.1132	-16.6759	0
1000008459	43	12900	89.5897	71.7222	-22.2366	0
1000020156	28	8400	90.0258	73.1448	-3.84473	0
1000020071	7	2100	89.3708	73.3705	-2.89066	0
1000020761	38	11400	88.7551	82.451	80.1823	0
1000020671	18	5400	87.3519	81.3365	70.1687	0
1000008374	26	7800	87.6771	69.0174	-115.324	0
1000020500	67	20100	89.8947	77.4232	38.1662	0
1000020500	66	19800	89.8947	77.4232	38.1662	0
1000020500	84	25200	91.6406	77.1842	37.6919	0
1000020500	72	21600	90.9878	77.7402	41.858	0
1000020500	65	19500	89.7714	77.5744	38.7859	0
1000004811	49	14700	90.0791	72.1072	-198.659	0
1000020500	61	18300	89.4275	77.8372	40.6466	0
1000004811	50	15000	90.0772	72.1195	-198.665	0
1000020500	60	18000	89.3983	77.8699	40.903	0
1000020500	64	19200	89.7035	77.6545	39.1289	0
1000020500	62	18600	89.6293	77.7055	39.5108	0
1000020500	63	18900	89.69	77.6667	39.1972	0
1000020500	73	21900	91.0019	77.8543	42.1182	0
1000020500	59	17700	89.3529	78.0073	41.8747	0
1000020586	29	8700	90.9639	90.9619	145.196	0
1000020500	57	17100	89.2937	78.3563	44.2868	0
1000020500	58	17400	89.2937	78.3563	44.2867	0
1000020500	83	24900	91.5294	77.4482	38.3326	0
1000020071	8	2400	89.4099	73.4202	-5.20468	0
1000020071	9	2700	89.436	73.4184	-6.19441	0
1000020761	37	11100	88.8431	82.7852	80.3254	0
1000020671	19	5700	87.4987	81.5588	69.5594	0
1000020071	10	3000	89.4531	73.3985	-6.67635	0
1000020586	30	9000	90.9934	91.1556	145.215	0
1000020761	33	9900	88.961	83.0086	81.8084	0
1000020071	11	3300	89.5432	73.2604	-8.70193	0
1000020071	12	3600	89.5426	73.2596	-8.75254	0
1000002335	39	11700	96.6995	98.1523	196.878	0
1000020500	74	22200	91.0018	78.169	42.6544	0
1000020071	13	3900	89.5272	73.27	-8.93006	0
1000008459	44	13200	89.6002	72.1728	-23.0374	0
1000008459	45	13500	89.6002	72.1728	-23.0374	0
1000004640	44	13200	88.0456	69.5747	-85.2777	0
1000004640	43	12900	88.0456	69.5747	-85.2777	0
1000020071	14	4200	89.4902	73.3	-9.26935	0
1000020156	29	8700	89.9985	73.6086	-4.70387	0
1000020846	63	18900	96.1156	93.7256	161.328	0
1000020846	64	19200	96.1162	93.7271	161.328	0
1000020500	75	22500	90.9852	78.3748	42.9369	0
1000020071	15	4500	89.4102	73.375	-9.96509	0
1000020671	20	6000	87.6239	81.7474	68.9693	0
1000008459	55	16500	89.2464	72.7939	-19.2093	0
1000004640	42	12600	87.4352	69.9126	-88.0772	0
1000004640	40	12000	87.2978	69.9913	-88.7347	0
1000004640	41	12300	87.2978	69.9913	-88.7347	0
1000020500	76	22800	90.9456	78.6199	43.2013	0
1000020071	16	4800	89.2638	73.535	-11.2837	0
1000020500	82	24600	91.133	78.3975	40.8244	0
1000020761	36	10800	88.9972	83.3512	80.6207	0
1000004725	59	17700	87.1869	70.5523	-145.504	0
1000020500	77	23100	90.9115	78.756	43.3096	0
1000020671	21	6300	87.7724	81.9787	68.1275	0
1000020846	65	19500	96.3693	94.2476	162.078	0
1000020586	31	9300	91.1156	91.7751	145.264	0
1000020761	35	10500	89.0327	83.4797	80.6932	0
1000020761	34	10200	89.0327	83.4797	80.6932	0
1000008374	27	8100	87.8787	69.9758	-117.288	0
1000020500	81	24300	90.9695	78.796	41.9356	0
1000008545	24	7200	88.2285	71.0116	-59.4618	0
1000020071	17	5100	89.107	73.7419	-12.8254	0
1000020156	30	9000	89.955	74.1903	-5.70454	0
1000002335	46	13800	98.7734	99.9191	203.519	0
1000002335	47	14100	98.8045	99.9399	203.586	0
1000004982	29	8700	90.704	72.4972	-191.385	0
1000008459	56	16800	89.02	73.1844	-20.6672	0
1000004640	45	13500	88.0472	70.3013	-86.1432	0
1000020500	80	24000	90.8933	78.9728	42.4848	0
1000020846	66	19800	96.5687	94.6454	162.672	0
1000020671	22	6600	87.9137	82.2195	67.1317	0
1000002335	48	14400	99.071	100.255	204.029	0
1000020500	78	23400	90.7381	79.3202	43.6609	0
1000020500	79	23700	90.7381	79.3202	43.6609	0
1000020071	18	5400	88.9917	73.9371	-14.1118	0
1000002335	45	13500	97.7466	99.7518	200.698	0
1000020071	19	5700	88.9838	73.9766	-14.2666	0
1000004640	52	15600	86.6246	71.0787	-78.6875	0
1000004640	51	15300	86.6246	71.0787	-78.6875	0
1000002335	44	13200	97.3266	99.6934	199.502	0
1000004897	19	5700	87.7789	71.1351	-143.777	0
1000002335	43	12900	96.9303	99.6455	198.374	0
1000004897	18	5400	87.8858	71.159	-144.159	0
1000002335	42	12600	96.9065	99.6422	198.326	0
1000002335	40	12000	96.6537	99.6026	197.955	0
1000002335	41	12300	96.6538	99.6027	197.955	0
1000002420	75	22500	105.515	103.128	217.987	0
1000004897	20	6000	87.522	71.2821	-142.532	0
1000020586	32	9600	91.2913	92.6326	145.313	0
1000020156	31	9300	89.9059	74.8074	-6.72342	0
1000004897	21	6300	87.4887	71.393	-142.227	0
1000020071	20	6000	88.9748	74.3466	-15.264	0
1000004897	17	5100	88.1386	71.3577	-144.849	0
1000004640	50	15000	87.136	71.3866	-82.3535	0
1000020671	23	6900	88.1636	82.6894	65.0382	0
1000004897	16	4800	88.2547	71.5007	-145.105	0
1000008459	57	17100	88.5906	74.0398	-23.8604	0
1000004640	49	14700	87.3704	71.5127	-83.883	0
1000020071	21	6300	88.9757	74.6206	-15.9584	0
1000020846	67	20100	97.2411	95.9365	164.667	0
1000004897	22	6600	87.5194	71.747	-141.817	0
1000004640	58	17400	87.6023	71.5681	-82.0624	0
1000004640	57	17100	87.6023	71.5681	-82.0624	0
1000004725	60	18000	87.4311	72.0582	-148.163	0
1000004897	15	4500	88.4102	71.7717	-145.364	0
1000020846	68	20400	97.4307	96.2893	165.248	0
1000008459	58	17400	88.4785	74.3314	-24.9352	0
1000004982	30	9000	91.2701	74.0011	-194.379	0
1000020156	32	9600	89.8575	75.4347	-7.7441	0
1000020241	1	300	89.1323	81.2265	48.4944	0
1000002335	49	14700	100.475	102.002	206.237	0
1000020071	22	6600	88.9823	75.0126	-16.9164	0
1000004640	48	14400	87.9811	71.8076	-87.5313	0
1000020671	24	7200	88.3745	83.1239	63.0748	0
1000004640	46	13800	88.0611	71.8438	-87.9804	0
1000004640	47	14100	88.0611	71.8438	-87.9804	0
1000004640	56	16800	87.531	72.0586	-82.8298	0
1000004897	9	2700	86.229	72.7872	-148.658	0
1000004897	10	3000	86.229	72.7872	-148.658	0
1000020156	33	9900	89.8384	75.7052	-8.18868	0
1000004897	8	2400	85.6002	72.7212	-141.274	0
1000004897	7	2100	85.5991	72.7214	-141.272	0
1000004897	6	1800	85.495	72.7421	-141.209	0
1000004897	5	1500	84.7587	72.8906	-140.78	0
1000004897	4	1200	84.7518	72.8936	-140.782	0
1000008459	59	17700	88.4023	74.6468	-26.0682	0
1000004897	11	3300	87.6079	72.6425	-147.143	0
1000004897	12	3600	88.2539	72.5751	-146.453	0
1000020846	69	20700	97.9212	97.1833	166.836	0
1000004897	14	4200	88.7849	72.52	-145.894	0
1000004897	13	3900	88.7849	72.52	-145.894	0
1000008374	28	8400	88.2274	72.1144	-121.625	0
1000020241	2	600	89.5873	81.9563	49.9824	0
1000020671	25	7500	88.5061	83.4498	61.6301	0
1000020156	34	10200	89.8147	76.0807	-8.81718	0
1000008459	60	18000	88.3693	74.9516	-27.1431	0
1000004640	59	17700	87.2543	72.6055	-86.6249	0
1000004640	60	18000	87.2538	72.618	-86.6536	0
1000020071	23	6900	88.9947	75.5699	-18.2657	0
1000002335	50	15000	101.301	103.044	207.522	0
1000020156	35	10500	89.8033	76.2817	-9.15735	0
1000020156	36	10800	89.8033	76.2817	-9.15736	0
1000020241	3	900	89.8043	82.3264	50.6935	0
1000004897	3	900	83.4954	73.827	-142.495	0
1000004811	51	15300	90.1615	75.4002	-197.34	0
1000020671	26	7800	88.582	83.7082	60.5374	0
1000004725	61	18300	87.6676	73.3923	-150.704	0
1000004640	55	16500	87.4057	72.9659	-84.2527	0
1000020586	33	9900	91.6745	94.553	145.371	0
1000004897	2	600	83.1041	74.1353	-143.065	0
1000008545	25	7500	88.4319	73.427	-63.4478	0
1000008459	61	18300	88.3703	75.3548	-28.5621	0
1000020156	37	11100	89.8269	76.586	-8.88167	0
1000004982	31	9300	91.8039	75.4398	-197.429	0
1000004640	61	18300	87.2917	73.0801	-87.2669	0
1000020846	70	21000	98.5028	98.2407	168.76	0
1000004897	23	6900	87.8012	73.2998	-140.699	0
1000020241	4	1200	90.089	82.8682	51.6492	0
1000002335	51	15300	101.851	103.762	208.416	0
1000020241	20	6000	89.627	82.3876	46.1399	0
1000020241	21	6300	89.627	82.3876	46.1399	0
1000019711	14	4200	97.2628	102.142	198.845	0
1000020241	19	5700	89.3565	82.445	46.2988	0
1000020241	18	5400	89.3514	82.4477	46.3078	0
1000019711	15	4500	97.2629	102.147	198.859	0
1000019711	13	3900	97.3172	102.12	198.485	0
1000004982	32	9600	91.9025	75.7539	-198.183	0
1000020241	17	5100	89.3271	82.5067	46.5179	0
1000020671	27	8100	88.656	84.0531	59.1459	0
1000020156	38	11400	89.8531	76.9993	-8.47807	0
1000004640	53	15900	87.3406	73.4635	-85.0347	0
1000004640	54	16200	87.3406	73.4635	-85.0347	0
1000020241	22	6600	89.5692	82.4343	45.3895	0
1000019711	12	3600	98.0061	101.925	194.463	0
1000020846	71	21300	98.8151	98.8339	169.863	0
1000020241	16	4800	89.2308	82.8749	47.8386	0
1000020241	5	1500	90.2873	83.2977	52.338	0
1000019711	11	3300	98.167	101.878	193.606	0
1000019711	10	3000	98.5765	101.749	191.534	0
1000019711	16	4800	97.4079	102.617	199.475	0
1000020241	23	6900	89.4357	82.5618	43.5675	0
1000020241	6	1800	90.3663	83.5169	52.6392	0
1000020241	15	4500	89.186	83.2137	49.061	0
1000008459	62	18600	88.4185	75.956	-30.7187	0
1000004897	1	300	81.6807	75.3247	-145.281	0
1000002335	52	15600	102.409	104.52	209.383	0
1000019711	9	2700	99.436	101.488	187.462	0
1000019711	8	2400	99.506	101.469	187.054	0
1000020671	28	8400	88.7244	84.4064	57.7564	0
1000020671	29	8700	88.7244	84.4064	57.7564	0
1000019711	7	2100	99.5246	101.469	186.748	0
1000020241	14	4200	89.2038	83.513	50.1499	0
1000020071	24	7200	89.0312	76.707	-21.0178	0
1000020156	85	25500	93.4035	79.5538	18.0302	0
1000020241	13	3900	89.2544	83.615	50.5309	0
1000019711	17	5100	97.527	103.001	199.952	0
1000020156	39	11700	89.8827	77.6957	-7.71969	0
1000008374	29	8700	88.4671	73.7498	-124.832	0
1000020156	59	17700	89.1577	79.9855	15.2878	0
1000020156	58	17400	89.1577	79.9855	15.2878	0
1000020241	24	7200	89.3001	82.7304	41.5492	0
1000020241	12	3600	89.5128	83.8749	51.5374	0
1000004811	52	15600	90.2175	76.7693	-196.752	0
1000020241	7	2100	90.5017	83.9938	53.213	0
1000020586	34	10200	91.9092	95.866	145.349	0
1000004640	62	18600	87.3939	74.2192	-88.7863	0
1000004725	62	18600	87.9443	74.8134	-153.558	0
1000004982	33	9900	92.1894	76.8851	-201.25	0
1000020241	11	3300	89.7796	84.0781	52.3543	0
1000008459	63	18900	88.4758	76.3834	-32.3351	0
1000020241	10	3000	89.8568	84.1088	52.5064	0
1000019711	6	1800	99.518	101.548	184.083	0
1000020241	25	7500	89.2366	82.8443	40.552	0
1000020241	8	2400	90.5704	84.2582	53.5156	0
1000020241	9	2700	90.5704	84.2582	53.5156	0
1000020156	40	12000	89.8846	78.1332	-7.15206	0
1000008459	82	24600	88.8279	76.4287	-33.3942	0
1000008459	81	24300	88.8279	76.4287	-33.3942	0
1000020671	66	19800	91.2116	85.983	67.554	0
1000020671	65	19500	91.2116	85.983	67.554	0
1000020156	60	18000	89.449	80.2874	14.963	0
1000019711	5	1500	99.5024	101.587	183.145	0
1000019711	4	1200	99.4755	101.617	182.709	0
1000002335	53	15900	103.134	105.527	210.691	0
1000004982	34	10200	92.2814	77.2759	-202.38	0
1000008459	83	24900	88.8153	76.5091	-34.0578	0
1000002335	54	16200	103.139	105.542	210.721	0
1000020156	72	21600	91.3449	80.7507	20.8958	0
[truncated: 4,715 more rows]

## Sheet: calc
			ID	ID	Mean y	Mean y	Dsitance total	radius Mercator correction	relative distance to r	Mean per Track		Median per Track
Max. r		1	1000000050	1000004191	-87.4132	92.88	6.89803	0.446943	3.08302	7.12888		7.17197
144.72		86	1000000135	1000004446	-70.631	56.1115	5.28402	0.441584	2.33334	9.10403		8.54782
		171	1000000220	1000004191	-34.4787	92.88	6.989	0.44977	3.14344	1.57302		1.45202
		256	1000000473	1000004446	-3.70662	56.1115	5.08476	0.445633	2.26594	2.20168		1.52061
		341	1000000558	1000004446	11.8504	56.1115	4.7226	0.452481	2.13689	4.85035		4.05508
		426	1000000643	1000004361	37.763	15.8378	12.0436	0.462216	5.56674	6.3553		6.11248
		511	1000000729	1000004191	65.6151	92.88	7.33377	0.463528	3.39941	7.70416		8.2543
		596	1000000814	1000004446	88.1051	56.1115	4.07836	0.463732	1.89127	15.5391		16.8967
		681	1000000899	1000004191	162.843	92.88	7.41051	0.469966	3.48269	12.0743		11.4065
		766	1000000984	1000004191	154.746	92.88	7.33723	0.471177	3.45713	6.38187		6.2143
		851	1000001069	1000004191	180.396	92.88	7.0342	0.472594	3.32432	6.51626		6.33164
		936	1000001154	1000004361	146.499	15.8378	8.96451	0.475901	4.26622	3.75618		3.99195
		1021	1000001242	1000004446	187.191	56.1115	3.62953	0.470696	1.7084	7.38588		7.16497
		1106	1000002335	1000004191	200.418	92.88	6.48281	0.473975	3.07269	6.81792		7.32105
		1191	1000002420	1000004361	208.083	15.8378	7.75034	0.481774	3.73392	7.76157		6.50283
		1276	1000002505	1000004446	211.368	56.1115	3.33948	0.474364	1.58413	7.18356		6.76077
		1361	1000003850	1000004191	185.577	92.88	5.5664	0.475451	2.64655	9.63455		9.59801
		1446	1000003936	1000003936	130.783	130.783	8.78391	0.512742	4.50387	8.21473		8.76344
		1531	1000004021	1000004191	-34.0697	92.88	5.36547	0.475497	2.55126	6.78235		5.43882
		1616	1000004106	1000004361	106.633	15.8378	7.3531	0.483999	3.55889	10.8436		10.3612
		1701	1000004191	1000004446	92.88	56.1115	4.86743	0.458753	2.23295	4.94762		3.64861
		1786	1000004276	1000004446	173.853	56.1115	4.86743	0.458753	2.23295	10.7091		9.52628
		1871	1000004361	1000004361	15.8378	15.8378	7.27437	0.484732	3.52612	7.16926		6.68978
		1956	1000004446	1000004191	56.1115	92.88	4.51343	0.475096	2.14431	2.98204		2.33268
		2041	1000004550	1000004361	-24.2259	15.8378	7.19368	0.486408	3.49906	13.8384		14.1198
		2126	1000004640	1000004446	-77.6421	56.1115	3.96975	0.467696	1.85664	10.3965		10.3371
		2211	1000004725	1000004446	-130.256	56.1115	6.26364	0.462183	2.89495	13.7186		16.1306
		2296	1000004811	1000004361	-177.193	15.8378	7.13048	0.489074	3.48733	17.7406		17.077
		2381	1000004897	1000004446	-151.018	56.1115	3.00548	0.477933	1.43642	7.12547		6.25969
		2466	1000004982	1000004446	-201.028	56.1115	3.35528	0.474038	1.59053	15.7169		13.4062
		2551	1000005067	1000004361	-200.658	15.8378	7.13311	0.490039	3.4955	4.42121		3.96914
		2636	1000007689	1000003936	-194.981	130.783	9.23991	0.513825	4.74769	12.6754		14.2355
		2721	1000007774	1000004446	-212.091	56.1115	2.97295	0.478206	1.42168	11.3911		13.4465
		2806	1000007859	1000004191	-195.959	92.88	2.9498	0.474284	1.39905	20.7831		20.8448
		2891	1000007944	1000004446	-145.515	56.1115	2.94376	0.47839	1.40827	6.1524		5.91881
		2976	1000008030	1000004446	-207.303	56.1115	2.94376	0.47839	1.40827	8.49703		6.43342
		3061	1000008116	1000004191	-156.632	92.88	2.04015	0.473965	0.96696	3.70513		3.12915
		3146	1000008202	1000003850	-119.19	185.577	17.0489	0.543043	9.25829	6.18707		6.24571
		3231	1000008288	1000004191	-144.608	92.88	1.43464	0.474001	0.68002	6.07904		3.73868
		3316	1000008374	1000004191	-135.654	92.88	1.11226	0.474297	0.52754	11.4481		9.05888
		3401	1000008459	1000003850	-13.1556	185.577	17.7285	0.541388	9.59801	10.6927		12.7508
		3486	1000008545	1000004446	-80.2847	56.1115	8.97669	0.469136	4.21129	12.1582		12.6947
		3571	1000008630	1000004191	-101.681	92.88	0.359111	0.476797	0.171223	12.6175		13.3425
		3656	1000008715	1000003936	-102.143	130.783	9.93342	0.515215	5.11785	10.9954		11.3095
		3741	1000008801	1000004191	-66.5673	92.88	1.3127	0.478772	0.628484	15.0775		14.6377
		3826	1000008887	1000003936	-70.5177	130.783	10.3723	0.515761	5.34962	10.6228		11.1879
		3911	1000008972	1000004446	-34.5738	56.1115	11.9029	0.477085	5.6787	4.15723		4.03232
		3996	1000009058	1000003936	-39.3684	130.783	10.8024	0.515951	5.57352	3.21315		2.31038
		4081	1000009143	1000003850	106.427	185.577	22.1671	0.531005	11.7708	3.27643		2.96423
		4166	1000013278	1000003850	131.607	185.577	27.3534	0.485391	13.2771	5.64334		5.43015
		4251	1000013363	1000003850	38.8067	185.577	27.3534	0.485391	13.2771	9.07169		7.96965
		4336	1000013448	1000004446	5.56654	56.1115	13.036	0.480306	6.26125	3.25783		3.61178
		4421	1000013535	1000004191	-38.0775	92.88	3.70387	0.48446	1.79438	2.17885		2.13786
		4506	1000013621	1000004191	-51.8075	92.88	3.70378	0.484461	1.79434	15.1704		17.9592
		4591	1000013707	1000003850	-33.883	185.577	26.5095	0.489397	12.9737	7.39028		9.12662
		4676	1000013794	1000003850	66.8383	185.577	26.7284	0.48711	13.0197	1.87364		1.61529
		4761	1000013880	1000003850	-3.79687	185.577	23.4702	0.528018	12.3927	3.25922		3.03483
		4846	1000013966	1000004446	-23.7531	56.1115	14.0036	0.483129	6.76554	6.09338		5.64614
		4931	1000014052	1000004446	95.2225	56.1115	14.0035	0.48313	6.76552	1.6271		1.23716
		5016	1000014138	1000003850	122.873	185.577	25.5593	0.494129	12.6296	4.05482		3.85345
		5101	1000014224	1000003936	70.7761	130.783	12.0553	0.516028	6.22085	4.85012		5.40548
		5186	1000019367	1000003850	66.0719	185.577	24.5468	0.499525	12.2617	4.06738		4.43601
		5271	1000019454	1000004191	121.799	92.88	2.18008	0.48604	1.05961	7.21464		6.98841
		5356	1000019539	1000003850	63.6352	185.577	24.3141	0.500957	12.1803	7.25891		6.57541
		5441	1000019625	1000003850	118.754	185.577	24.3099	0.50113	12.1824	5.88172		5.19678
		5526	1000019711	1000004191	215.113	92.88	1.81621	0.486284	0.883197	8.56184		5.43148
		5611	1000019796	1000003850	162.109	185.577	25.1744	0.524028	13.1921	11.3782		11.4102
		5696	1000019896	1000003850	97.2405	185.577	25.3175	0.514319	13.0213	3.49031		2.85044
		5781	1000019986	1000003850	4.75493	185.577	25.6684	0.522828	13.4202	9.78336		7.73817
		5866	1000020071	1000004446	-43.3943	56.1115	12.0903	0.484693	5.86011	13.5812		14.0514
		5951	1000020156	1000003850	9.34085	185.577	25.904	0.522218	13.5275	5.30663		5.09772
		6036	1000020241	1000003850	17.7265	185.577	25.9047	0.52221	13.5277	13.3259		12.5256
		6121	1000020326	1000004191	147.827	92.88	0.112789	0.486859	0.0549123	6.31144		6.2972
		6206	1000020412	1000004361	71.6178	15.8378	8.2853	0.562141	4.65751	4.27754		3.89236
		6291	1000020500	1000004361	43.8579	15.8378	8.2853	0.562141	4.65751	2.34089		2.65739
		6376	1000020586	1000003936	134.309	130.783	14.3593	0.515947	7.40867	3.95649		3.81547
		6461	1000020671	1000004446	70.6143	56.1115	9.68873	0.48674	4.71589	2.30633		1.45294
		6546	1000020761	1000004191	97.2415	92.88	2.86004	0.487425	1.39405	4.06762		3.62291
		6631	1000020846	1000003850	152.894	185.577	21.2184	0.503192	10.6769	9.64192		10.0193
		6716	#NUM!	1000004446	#DIV/0!	56.1115	7.09447	0.489029	3.46941	#DIV/0!		#NUM!
		6801	#NUM!	1000003850	#DIV/0!	185.577	18.9511	0.510302	9.67079	#DIV/0!		#NUM!
		6886	#NUM!	1000004106	#DIV/0!	106.633	37.3075	0.528864	19.7306	#DIV/0!		#NUM!
		6971	#NUM!	1000004361	#DIV/0!	15.8378	17.8682	0.502609	8.9807	#DIV/0!		#NUM!
		7056	#NUM!	1000004361	#DIV/0!	15.8378	18.4752	0.499477	9.22792	#DIV/0!		#NUM!
		7141	#NUM!	1000004361	#DIV/0!	15.8378	18.5215	0.499372	9.24911	#DIV/0!		#NUM!
		7226	#NUM!	1000004446	#DIV/0!	56.1115	5.13016	0.490773	2.51774	#DIV/0!		#NUM!
		7311	#NUM!	1000004361	#DIV/0!	15.8378	20.3465	0.498512	10.143	#DIV/0!		#NUM!
		7396	#NUM!	1000003936	#DIV/0!	130.783	18.5385	0.51587	9.56348	#DIV/0!		#NUM!
		7481	#NUM!	1000004361	#DIV/0!	15.8378	20.5746	0.498606	10.2586	#DIV/0!		#NUM!
		7566	#NUM!	1000004191	#DIV/0!	92.88	10.894	0.489276	5.33018	#DIV/0!		#NUM!
		7651	#NUM!	1000004361	#DIV/0!	15.8378	21.9371	0.500857	10.9873	#DIV/0!		#NUM!
		7736	#NUM!	1000004191	#DIV/0!	92.88	12.059	0.489338	5.90091	#DIV/0!		#NUM!
		7821	#NUM!	1000003936	#DIV/0!	130.783	20.0167	0.515876	10.3262	#DIV/0!		#NUM!
		7906	#NUM!	1000004106	#DIV/0!	106.633	35.8502	0.533731	19.1344	#DIV/0!		#NUM!
		7991	#NUM!	1000004446	#DIV/0!	56.1115	1.97625	0.493597	0.97547	#DIV/0!		#NUM!
		8076	#NUM!	1000004191	#DIV/0!	92.88	13.2078	0.488848	6.45659	#DIV/0!		#NUM!
		8161	#NUM!	1000003850	#DIV/0!	185.577	14.3201	0.525796	7.52947	#DIV/0!		#NUM!
		8246	#NUM!	1000003850	#DIV/0!	185.577	14.3202	0.525796	7.52948	#DIV/0!		#NUM!
		8331	#NUM!	1000003936	#DIV/0!	130.783	21.4729	0.515873	11.0773	#DIV/0!		#NUM!
		8416	#NUM!	1000003936	#DIV/0!	130.783	21.5649	0.515865	11.1246	#DIV/0!		#NUM!
		8501	#NUM!	1000004446	#DIV/0!	56.1115	0.602488	0.494779	0.298098	#DIV/0!		#NUM!
		8586	#NUM!	1000004361	#DIV/0!	15.8378	23.747	0.504686	11.9848	#DIV/0!		#NUM!
		8671	#NUM!	1000004191	#DIV/0!	92.88	15.4906	0.48716	7.54641	#DIV/0!		#NUM!
		8756	#NUM!	1000003936	#DIV/0!	130.783	22.2513	0.515747	11.476	#DIV/0!		#NUM!
		8841	#NUM!	1000003936	#DIV/0!	130.783	22.5425	0.515695	11.625	#DIV/0!		#NUM!
		8926	#NUM!	1000003936	#DIV/0!	130.783	22.9705	0.515617	11.844	#DIV/0!		#NUM!
		9011	#NUM!	1000003936	#DIV/0!	130.783	22.9705	0.515617	11.844	#DIV/0!		#NUM!
		9096	#NUM!	1000004106	#DIV/0!	106.633	34.2707	0.539039	18.4732	#DIV/0!		#NUM!
		9181	#NUM!	1000004191	#DIV/0!	92.88	17.4404	0.48552	8.46767	#DIV/0!		#NUM!
		9266	#NUM!	1000003936	#DIV/0!	130.783	22.2164	0.517155	11.4893	#DIV/0!		#NUM!
		9351	#NUM!	1000004191	#DIV/0!	92.88	17.6649	0.485288	8.57257	#DIV/0!		#NUM!
		9436	#NUM!	1000004191	#DIV/0!	92.88	17.6762	0.485251	8.57738	#DIV/0!		#NUM!
		9521	#NUM!	1000004191	#DIV/0!	92.88	17.6675	0.485207	8.57238	#DIV/0!		#NUM!
		9606	#NUM!	1000003850	#DIV/0!	185.577	16.6484	0.526253	8.76127	#DIV/0!		#NUM!
		9691	#NUM!	1000003850	#DIV/0!	185.577	14.2146	0.50191	7.13444	#DIV/0!		#NUM!
		9776	#NUM!	1000003850	#DIV/0!	185.577	14.2146	0.50191	7.13447	#DIV/0!		#NUM!
		9861	#NUM!	1000004191	#DIV/0!	92.88	16.3837	0.482298	7.90185	#DIV/0!		#NUM!
		9946	#NUM!	1000004361	#DIV/0!	15.8378	25.829	0.510094	13.1752	#DIV/0!		#NUM!
		10031	#NUM!	1000004191	#DIV/0!	92.88	16.0961	0.481673	7.75304	#DIV/0!		#NUM!
		10116	#NUM!	1000004191	#DIV/0!	92.88	16.0938	0.481674	7.75197	#DIV/0!		#NUM!
		10201	#NUM!	1000003850	#DIV/0!	185.577	15.3173	0.504217	7.72327	#DIV/0!		#NUM!
		10286	#NUM!	1000003850	#DIV/0!	185.577	15.539	0.504606	7.84105	#DIV/0!		#NUM!
		10371	#NUM!	1000003850	#DIV/0!	185.577	17.461	0.52642	9.19182	#DIV/0!		#NUM!
		10456	#NUM!	1000003850	#DIV/0!	185.577	17.467	0.526403	9.19467	#DIV/0!		#NUM!
		10541	#NUM!	1000003936	#DIV/0!	130.783	20.6936	0.520475	10.7705	#DIV/0!		#NUM!
		10626	#NUM!	1000004191	#DIV/0!	92.88	15.2507	0.484627	7.39093	#DIV/0!		#NUM!
		10711	#NUM!	1000004191	#DIV/0!	92.88	14.6884	0.486681	7.14858	#DIV/0!		#NUM!
		10796	#NUM!	1000004446	#DIV/0!	56.1115	2.96194	0.497686	1.47412	#DIV/0!		#NUM!
		10881	#NUM!	1000003936	#DIV/0!	130.783	20.1888	0.521759	10.5337	#DIV/0!		#NUM!
		10966	#NUM!	1000003850	#DIV/0!	185.577	17.9942	0.522268	9.39781	#DIV/0!		#NUM!
		11051	#NUM!	1000003850	#DIV/0!	185.577	18.0696	0.508315	9.18503	#DIV/0!		#NUM!
		11136	#NUM!	1000003850	#DIV/0!	185.577	18.7032	0.516787	9.66556	#DIV/0!		#NUM!
		11221	#NUM!	1000003850	#DIV/0!	185.577	18.9284	0.515092	9.74988	#DIV/0!		#NUM!
		11306	#NUM!	1000003850	#DIV/0!	185.577	8.53053	0.513499	4.38041	#DIV/0!		#NUM!
		11391	#NUM!	1000004191	#DIV/0!	92.88	12.0752	0.496833	5.99934	#DIV/0!		#NUM!
		11476	#NUM!	1000004191	#DIV/0!	92.88	1.72506	0.525755	0.906959	#DIV/0!		#NUM!
		11561	#NUM!	1000004191	#DIV/0!	92.88	0.8964	0.526214	0.471698	#DIV/0!		#NUM!
		11646	#NUM!	1000004106	#DIV/0!	106.633	32.7503	0.544075	17.8186	#DIV/0!		#NUM!
		11731	#NUM!	1000004191	#DIV/0!	92.88	5.13119	0.523413	2.68573	#DIV/0!		#NUM!
		11816	#NUM!	1000004191	#DIV/0!	92.88	0.0228135	0.526431	0.0120097	#DIV/0!		#NUM!
		11901	#NUM!	1000004191	#DIV/0!	92.88	5.89387	0.522856	3.08165	#DIV/0!		#NUM!
		11986	#NUM!	1000003850	#DIV/0!	185.577	19.55	0.510538	9.98099	#DIV/0!		#NUM!
		12071	#NUM!	1000003850	#DIV/0!	185.577	19.55	0.510538	9.98099	#DIV/0!		#NUM!
		12156	#NUM!	1000004191	#DIV/0!	92.88	6.97105	0.521992	3.63883	#DIV/0!		#NUM!
		12241	#NUM!	1000004191	#DIV/0!	92.88	11.7028	0.498439	5.83313	#DIV/0!		#NUM!
		12326	#NUM!	1000004191	#DIV/0!	92.88	0.37241	0.526325	0.196009	#DIV/0!		#NUM!
		12411	#NUM!	1000004191	#DIV/0!	92.88	7.51129	0.521548	3.91749	#DIV/0!		#NUM!
		12496	#NUM!	1000004191	#DIV/0!	92.88	7.51129	0.521548	3.9175	#DIV/0!		#NUM!
		12581	#NUM!	1000004361	#DIV/0!	15.8378	27.5859	0.515603	14.2234	#DIV/0!		#NUM!
		12666	#NUM!	1000003850	#DIV/0!	185.577	7.0996	0.516749	3.66871	#DIV/0!		#NUM!
		12751	#NUM!	1000003936	#DIV/0!	130.783	18.5328	0.526632	9.75998	#DIV/0!		#NUM!
		12836	#NUM!	1000003936	#DIV/0!	130.783	18.5332	0.526634	9.76022	#DIV/0!		#NUM!
		12921	#NUM!	1000004191	#DIV/0!	92.88	0.973322	0.525761	0.511735	#DIV/0!		#NUM!
		13006	#NUM!	1000003850	#DIV/0!	185.577	3.51569	0.542735	1.90809	#DIV/0!		#NUM!
		13091	#NUM!	1000003850	#DIV/0!	185.577	3.51569	0.542735	1.90809	#DIV/0!		#NUM!
		13176	#NUM!	1000004191	#DIV/0!	92.88	10.7356	0.50308	5.40089	#DIV/0!		#NUM!
		13261	#NUM!	1000004191	#DIV/0!	92.88	7.39052	0.521961	3.85757	#DIV/0!		#NUM!
		13346	#NUM!	1000004361	#DIV/0!	15.8378	27.9249	0.517168	14.4419	#DIV/0!		#NUM!
		13431	#NUM!	1000003850	#DIV/0!	185.577	5.65168	0.520355	2.94088	#DIV/0!		#NUM!
		13516	#NUM!	1000004361	#DIV/0!	15.8378	27.9573	0.518052	14.4833	#DIV/0!		#NUM!
		13601	#NUM!	1000004191	#DIV/0!	92.88	9.64985	0.508648	4.90838	#DIV/0!		#NUM!
		13686	#NUM!	1000003936	#DIV/0!	130.783	20.2632	0.527406	10.6869	#DIV/0!		#NUM!
		13771	#NUM!	1000004361	#DIV/0!	15.8378	27.8252	0.518459	14.4262	#DIV/0!		#NUM!
		13856	#NUM!	1000003850	#DIV/0!	185.577	2.71208	0.540974	1.46716	#DIV/0!		#NUM!
		13941	#NUM!	1000004446	#DIV/0!	56.1115	6.37495	0.500466	3.19044	#DIV/0!		#NUM!
		14026	#NUM!	1000003850	#DIV/0!	185.577	3.60426	0.525852	1.89531	#DIV/0!		#NUM!
		14111	#NUM!	1000004191	#DIV/0!	92.88	3.47507	0.522634	1.81619	#DIV/0!		#NUM!
		14196	#NUM!	1000003850	#DIV/0!	185.577	5.24597	0.549108	2.8806	#DIV/0!		#NUM!
		14281	#NUM!	1000004191	#DIV/0!	92.88	7.16905	0.522721	3.74741	#DIV/0!		#NUM!
		14366	#NUM!	1000004106	#DIV/0!	106.633	31.5018	0.548058	17.2648	#DIV/0!		#NUM!
		14451	#NUM!	1000004106	#DIV/0!	106.633	31.4497	0.548081	17.237	#DIV/0!		#NUM!
		14536	#NUM!	1000003936	#DIV/0!	130.783	21.7544	0.527985	11.486	#DIV/0!		#NUM!
		14621	#NUM!	1000004361	#DIV/0!	15.8378	26.8006	0.519633	13.9265	#DIV/0!		#NUM!
		14706	#NUM!	1000004191	#DIV/0!	92.88	4.38169	0.521425	2.28472	#DIV/0!		#NUM!
		14791	#NUM!	1000004191	#DIV/0!	92.88	7.82752	0.518573	4.05914	#DIV/0!		#NUM!
		14876	#NUM!	1000003850	#DIV/0!	185.577	2.00048	0.530356	1.06097	#DIV/0!		#NUM!
		14961	#NUM!	1000003936	#DIV/0!	130.783	22.9754	0.528293	12.1377	#DIV/0!		#NUM!
		15046	#NUM!	1000003850	#DIV/0!	185.577	1.33097	0.532217	0.708366	#DIV/0!		#NUM!
		15131	#NUM!	1000003850	#DIV/0!	185.577	1.11123	0.532747	0.592004	#DIV/0!		#NUM!
		15216	#NUM!	1000004446	#DIV/0!	56.1115	7.91281	0.501517	3.9684	#DIV/0!		#NUM!
		15301	#NUM!	1000004191	#DIV/0!	92.88	6.99494	0.523319	3.66058	#DIV/0!		#NUM!
		15386	#NUM!	1000004191	#DIV/0!	92.88	6.99053	0.523334	3.65838	#DIV/0!		#NUM!
		15471	#NUM!	1000004191	#DIV/0!	92.88	6.99053	0.523334	3.65838	#DIV/0!		#NUM!
		15556	#NUM!	1000003850	#DIV/0!	185.577	0.168138	0.535493	0.0900368	#DIV/0!		#NUM!
		15641	#NUM!	1000004191	#DIV/0!	92.88	5.06174	0.520439	2.63433	#DIV/0!		#NUM!
		15726	#NUM!	1000003850	#DIV/0!	185.577	1.64088	0.538669	0.883894	#DIV/0!		#NUM!
		15811	#NUM!	1000003850	#DIV/0!	185.577	6.58094	0.554129	3.64669	#DIV/0!		#NUM!
		15896	#NUM!	1000003850	#DIV/0!	185.577	1.59788	0.538577	0.86058	#DIV/0!		#NUM!
		15981	#NUM!	1000003850	#DIV/0!	185.577	1.58399	0.538547	0.853053	#DIV/0!		#NUM!
		16066	#NUM!	1000004361	#DIV/0!	15.8378	25.5855	0.520518	13.3177	#DIV/0!		#NUM!
		16151	#NUM!	1000004191	#DIV/0!	92.88	5.21211	0.520217	2.71143	#DIV/0!		#NUM!
		16236	#NUM!	1000004106	#DIV/0!	106.633	29.254	0.545702	15.964	#DIV/0!		#NUM!
		16321	#NUM!	1000004191	#DIV/0!	92.88	5.19163	0.520268	2.70104	#DIV/0!		#NUM!
		16406	#NUM!	1000004446	#DIV/0!	56.1115	8.95252	0.501912	4.49338	#DIV/0!		#NUM!
		16491	#NUM!	1000004106	#DIV/0!	106.633	28.6218	0.544947	15.5974	#DIV/0!		#NUM!
		16576	#NUM!	1000004191	#DIV/0!	92.88	4.93623	0.520775	2.57066	#DIV/0!		#NUM!
		16661	#NUM!	1000004106	#DIV/0!	106.633	28.0462	0.544146	15.2612	#DIV/0!		#NUM!
		16746	#NUM!	1000004361	#DIV/0!	15.8378	24.1878	0.521045	12.6029	#DIV/0!		#NUM!
		16831	#NUM!	1000003936	#DIV/0!	130.783	26.7651	0.529064	14.1605	#DIV/0!		#NUM!
		16916	#NUM!	1000003936	#DIV/0!	130.783	26.7651	0.529064	14.1605	#DIV/0!		#NUM!
		17001	#NUM!	1000004191	#DIV/0!	92.88	4.18387	0.522301	2.18524	#DIV/0!		#NUM!
		17086	#NUM!	1000003850	#DIV/0!	185.577	8.3389	0.560857	4.67693	#DIV/0!		#NUM!
		17171	#NUM!	1000004446	#DIV/0!	56.1115	10.8488	0.502179	5.44805	#DIV/0!		#NUM!
		17256	#NUM!	1000004446	#DIV/0!	56.1115	11.0039	0.502062	5.52464	#DIV/0!		#NUM!
		17341	#NUM!	1000003936	#DIV/0!	130.783	13.6949	0.50629	6.93362	#DIV/0!		#NUM!
		17426	#NUM!	1000003936	#DIV/0!	130.783	13.6365	0.506298	6.90414	#DIV/0!		#NUM!
		17511	#NUM!	1000004106	#DIV/0!	106.633	25.5475	0.54054	13.8094	#DIV/0!		#NUM!
		17596	#NUM!	1000003936	#DIV/0!	130.783	17.8157	0.513877	9.15509	#DIV/0!		#NUM!
		17681	#NUM!	1000003936	#DIV/0!	130.783	17.8134	0.513862	9.15365	#DIV/0!		#NUM!
		17766	#NUM!	1000003936	#DIV/0!	130.783	17.8473	0.513429	9.16333	#DIV/0!		#NUM!
		17851	#NUM!	1000004106	#DIV/0!	106.633	25.3183	0.540269	13.6787	#DIV/0!		#NUM!
		17936	#NUM!	1000003936	#DIV/0!	130.783	17.9554	0.512322	9.19893	#DIV/0!		#NUM!
		18021	#NUM!	1000004106	#DIV/0!	106.633	24.6453	0.539667	13.3002	#DIV/0!		#NUM!
		18106	#NUM!	1000003936	#DIV/0!	130.783	18.1673	0.510323	9.27121	#DIV/0!		#NUM!
		18191	#NUM!	1000003936	#DIV/0!	130.783	18.1673	0.510323	9.27121	#DIV/0!		#NUM!
		18276	#NUM!	1000004191	#DIV/0!	92.88	3.25328	0.524256	1.70555	#DIV/0!		#NUM!
		18361	#NUM!	1000002505	#DIV/0!	211.368	30.4536	0.599337	18.252	#DIV/0!		#NUM!
		18446	#NUM!	1000004106	#DIV/0!	106.633	22.6733	0.538241	12.2037	#DIV/0!		#NUM!
		18531	#NUM!	1000004446	#DIV/0!	56.1115	13.6469	0.498123	6.79782	#DIV/0!		#NUM!
		18616	#NUM!	1000004446	#DIV/0!	56.1115	13.6469	0.498123	6.79782	#DIV/0!		#NUM!
		18701	#NUM!	1000004106	#DIV/0!	106.633	21.3813	0.537571	11.494	#DIV/0!		#NUM!
		18786	#NUM!	1000004106	#DIV/0!	106.633	21.0185	0.537587	11.2993	#DIV/0!		#NUM!
		18871	#NUM!	1000003936	#DIV/0!	130.783	8.61502	0.513049	4.41993	#DIV/0!		#NUM!
		18956	#NUM!	1000003850	#DIV/0!	185.577	13.9837	0.566871	7.92695	#DIV/0!		#NUM!
		19041	#NUM!	1000003850	#DIV/0!	185.577	13.9837	0.566871	7.92695	#DIV/0!		#NUM!
		19126	#NUM!	1000004446	#DIV/0!	56.1115	14.1659	0.53829	7.62533	#DIV/0!		#NUM!
		19211	#NUM!	1000004446	#DIV/0!	56.1115	14.1659	0.53829	7.62533	#DIV/0!		#NUM!
		19296	#NUM!	1000003850	#DIV/0!	185.577	9.99353	0.567337	5.6697	#DIV/0!		#NUM!
		19381	#NUM!	1000004191	#DIV/0!	92.88	2.19776	0.526543	1.15721	#DIV/0!		#NUM!
		19466	#NUM!	1000004191	#DIV/0!	92.88	2.19776	0.526543	1.15721	#DIV/0!		#NUM!
		19551	#NUM!	1000003850	#DIV/0!	185.577	10.2299	0.568252	5.81317	#DIV/0!		#NUM!
		19636	#NUM!	1000004191	#DIV/0!	92.88	3.39119	0.527676	1.78945	#DIV/0!		#NUM!
		19721	#NUM!	1000004106	#DIV/0!	106.633	18.5441	0.539062	9.99641	#DIV/0!		#NUM!
		19806	#NUM!	1000002505	#DIV/0!	211.368	27.709	0.600234	16.6319	#DIV/0!		#NUM!
		19891	#NUM!	1000003850	#DIV/0!	185.577	13.5502	0.567159	7.6851	#DIV/0!		#NUM!
		19976	#NUM!	1000004191	#DIV/0!	92.88	4.72345	0.52903	2.49885	#DIV/0!		#NUM!
		20061	#NUM!	1000003936	#DIV/0!	130.783	5.79611	0.517303	2.99834	#DIV/0!		#NUM!
		20146	#NUM!	1000004446	#DIV/0!	56.1115	7.32422	0.522607	3.82769	#DIV/0!		#NUM!
		20231	#NUM!	1000004446	#DIV/0!	56.1115	7.32422	0.522607	3.82769	#DIV/0!		#NUM!
		20316	#NUM!	1000004446	#DIV/0!	56.1115	6.66335	0.523644	3.48922	#DIV/0!		#NUM!
		20401	#NUM!	1000004446	#DIV/0!	56.1115	2.10469	0.539038	1.13451	#DIV/0!		#NUM!
		20486	#NUM!	1000004446	#DIV/0!	56.1115	2.10449	0.539038	1.1344	#DIV/0!		#NUM!
		20571	#NUM!	1000004446	#DIV/0!	56.1115	3.52627	0.538341	1.89834	#DIV/0!		#NUM!
		20656	#NUM!	1000004446	#DIV/0!	56.1115	4.2352	0.538013	2.27859	#DIV/0!		#NUM!
		20741	#NUM!	1000004446	#DIV/0!	56.1115	8.5352	0.536418	4.57843	#DIV/0!		#NUM!
		20826	#NUM!	1000004446	#DIV/0!	56.1115	7.25058	0.522624	3.78933	#DIV/0!		#NUM!
		20911	#NUM!	1000003850	#DIV/0!	185.577	11.4027	0.569525	6.49409	#DIV/0!		#NUM!
		20996	#NUM!	1000004446	#DIV/0!	56.1115	8.30383	0.536428	4.45441	#DIV/0!		#NUM!
		21081	#NUM!	1000003936	#DIV/0!	130.783	5.2193	0.518271	2.70501	#DIV/0!		#NUM!
		21166	#NUM!	1000004446	#DIV/0!	56.1115	2.92657	0.529801	1.5505	#DIV/0!		#NUM!
		21251	#NUM!	1000004106	#DIV/0!	106.633	17.2693	0.540049	9.32628	#DIV/0!		#NUM!
		21336	#NUM!	1000004191	#DIV/0!	92.88	6.96617	0.531521	3.70267	#DIV/0!		#NUM!
		21421	#NUM!	1000003850	#DIV/0!	185.577	10.7531	0.570225	6.1317	#DIV/0!		#NUM!
		21506	#NUM!	1000003850	#DIV/0!	185.577	10.7531	0.570225	6.1317	#DIV/0!		#NUM!
		21591	#NUM!	1000003936	#DIV/0!	130.783	4.48315	0.519614	2.32951	#DIV/0!		#NUM!
		21676	#NUM!	1000003936	#DIV/0!	130.783	4.48271	0.519619	2.3293	#DIV/0!		#NUM!
		21761	#NUM!	1000004446	#DIV/0!	56.1115	0.822865	0.536492	0.44146	#DIV/0!		#NUM!
		21846	#NUM!	1000004446	#DIV/0!	56.1115	1.81503	0.538355	0.977131	#DIV/0!		#NUM!
		21931	#NUM!	1000004446	#DIV/0!	56.1115	1.80448	0.538334	0.971414	#DIV/0!		#NUM!
		22016	#NUM!	1000004106	#DIV/0!	106.633	16.6439	0.540665	8.99879	#DIV/0!		#NUM!
		22101	#NUM!	1000004191	#DIV/0!	92.88	10.0335	0.535288	5.3708	#DIV/0!		#NUM!
		22186	#NUM!	1000002505	#DIV/0!	211.368	25.6551	0.600972	15.418	#DIV/0!		#NUM!
		22271	#NUM!	1000003850	#DIV/0!	185.577	12.8314	0.567656	7.28383	#DIV/0!		#NUM!
		22356	#NUM!	1000003936	#DIV/0!	130.783	5.1656	0.526909	2.7218	#DIV/0!		#NUM!
		22441	#NUM!	1000003936	#DIV/0!	130.783	5.1656	0.526909	2.7218	#DIV/0!		#NUM!
		22526	#NUM!	1000004446	#DIV/0!	56.1115	6.44545	0.522887	3.37024	#DIV/0!		#NUM!
		22611	#NUM!	1000004361	#DIV/0!	15.8378	16.6327	0.523241	8.70292	#DIV/0!		#NUM!
		22696	#NUM!	1000003936	#DIV/0!	130.783	3.91941	0.528653	2.07201	#DIV/0!		#NUM!
		22781	#NUM!	1000004446	#DIV/0!	56.1115	6.05708	0.523097	3.16844	#DIV/0!		#NUM!
		22866	#NUM!	1000004106	#DIV/0!	106.633	14.1921	0.543534	7.71389	#DIV/0!		#NUM!
		22951	#NUM!	1000004446	#DIV/0!	56.1115	5.87255	0.523286	3.07302	#DIV/0!		#NUM!
		23036	#NUM!	1000004446	#DIV/0!	56.1115	10.891	0.537123	5.84982	#DIV/0!		#NUM!
		23121	#NUM!	1000004446	#DIV/0!	56.1115	10.6274	0.514949	5.47257	#DIV/0!		#NUM!
		23206	#NUM!	1000004446	#DIV/0!	56.1115	4.66549	0.524927	2.44904	#DIV/0!		#NUM!
		23291	#NUM!	1000003850	#DIV/0!	185.577	12.0206	0.568247	6.8307	#DIV/0!		#NUM!
		23376	#NUM!	1000003850	#DIV/0!	185.577	12.0212	0.56825	6.83103	#DIV/0!		#NUM!
		23461	#NUM!	1000004361	#DIV/0!	15.8378	12.9876	0.543411	7.05761	#DIV/0!		#NUM!
		23546	#NUM!	1000004361	#DIV/0!	15.8378	12.9876	0.543411	7.05761	#DIV/0!		#NUM!
		23631	#NUM!	1000004446	#DIV/0!	56.1115	10.112	0.518008	5.23809	#DIV/0!		#NUM!
		23716	#NUM!	1000003936	#DIV/0!	130.783	0.404239	0.533832	0.215796	#DIV/0!		#NUM!
		23801	#NUM!	1000003850	#DIV/0!	185.577	12.5332	0.568806	7.12894	#DIV/0!		#NUM!
		23886	#NUM!	1000004446	#DIV/0!	56.1115	9.51535	0.536694	5.10683	#DIV/0!		#NUM!
		23971	#NUM!	1000004446	#DIV/0!	56.1115	9.50968	0.536673	5.10359	#DIV/0!		#NUM!
		24056	#NUM!	1000004191	#DIV/0!	92.88	18.8263	0.547959	10.316	#DIV/0!		#NUM!
		24141	#NUM!	1000004191	#DIV/0!	92.88	19.6256	0.549261	10.7796	#DIV/0!		#NUM!
		24226	#NUM!	1000004191	#DIV/0!	92.88	19.7472	0.549476	10.8506	#DIV/0!		#NUM!
		24311	#NUM!	1000004191	#DIV/0!	92.88	19.7736	0.549539	10.8664	#DIV/0!		#NUM!
		24396	#NUM!	1000004361	#DIV/0!	15.8378	12.0714	0.543645	6.56254	#DIV/0!		#NUM!
		24481	#NUM!	1000003936	#DIV/0!	130.783	0.901088	0.535844	0.482843	#DIV/0!		#NUM!
		24566	#NUM!	1000004361	#DIV/0!	15.8378	13.1848	0.524471	6.91504	#DIV/0!		#NUM!
		24651	#NUM!	1000004446	#DIV/0!	56.1115	2.30601	0.528459	1.21863	#DIV/0!		#NUM!
		24736	#NUM!	1000003936	#DIV/0!	130.783	15.1781	0.546994	8.30235	#DIV/0!		#NUM!
		24821	#NUM!	1000003936	#DIV/0!	130.783	15.1781	0.546994	8.30235	#DIV/0!		#NUM!
		24906	#NUM!	1000003936	#DIV/0!	130.783	1.89141	0.543143	1.02731	#DIV/0!		#NUM!
		24991	#NUM!	1000003936	#DIV/0!	130.783	1.89141	0.543143	1.02731	#DIV/0!		#NUM!
		25076	#NUM!	1000004191	#DIV/0!	92.88	19.9126	0.550086	10.9537	#DIV/0!		#NUM!
		25161	#NUM!	1000004446	#DIV/0!	56.1115	9.48149	0.533934	5.0625	#DIV/0!		#NUM!
		25246	#NUM!	1000004446	#DIV/0!	56.1115	9.46991	0.53356	5.05276	#DIV/0!		#NUM!
		25331	#NUM!	1000004446	#DIV/0!	56.1115	9.39563	0.532092	4.99934	#DIV/0!		#NUM!
		25416	#NUM!	1000002505	#DIV/0!	211.368	20.2762	0.603223	12.231	#DIV/0!		#NUM!
		25501	#NUM!	1000004446	#DIV/0!	56.1115	9.29147	0.530302	4.92729	#DIV/0!		#NUM!
		25586	#NUM!	1000003936	#DIV/0!	130.783	2.72378	0.538725	1.46737	#DIV/0!		#NUM!
		25671	#NUM!	1000003936	#DIV/0!	130.783	2.74777	0.538764	1.4804	#DIV/0!		#NUM!
		25756	#NUM!	1000003936	#DIV/0!	130.783	2.74777	0.538764	1.4804	#DIV/0!		#NUM!
		25841	#NUM!	1000004361	#DIV/0!	15.8378	10.0492	0.543352	5.46027	#DIV/0!		#NUM!
		25926	#NUM!	1000004446	#DIV/0!	56.1115	0.632729	0.531196	0.336103	#DIV/0!		#NUM!
		26011	#NUM!	1000004446	#DIV/0!	56.1115	8.96819	0.525089	4.7091	#DIV/0!		#NUM!
		26096	#NUM!	1000004446	#DIV/0!	56.1115	8.96764	0.525107	4.70896	#DIV/0!		#NUM!
		26181	#NUM!	1000019454	#DIV/0!	121.799	29.6874	0.574909	17.0676	#DIV/0!		#NUM!
		26266	#NUM!	1000004191	#DIV/0!	92.88	20.0998	0.550898	11.0729	#DIV/0!		#NUM!
		26351	#NUM!	1000004191	#DIV/0!	92.88	20.143	0.551103	11.1009	#DIV/0!		#NUM!
		26436	#NUM!	1000004276	#DIV/0!	173.853	33.7118	0.591138	19.9283	#DIV/0!		#NUM!
		26521	#NUM!	1000004446	#DIV/0!	56.1115	1.12339	0.534285	0.600208	#DIV/0!		#NUM!
		26606	#NUM!	1000004361	#DIV/0!	15.8378	10.1501	0.544191	5.52361	#DIV/0!		#NUM!
		26691	#NUM!	1000004361	#DIV/0!	15.8378	10.6246	0.525345	5.58156	#DIV/0!		#NUM!
		26776	#NUM!	1000003936	#DIV/0!	130.783	14.3498	0.550602	7.90103	#DIV/0!		#NUM!
		26861	#NUM!	1000004446	#DIV/0!	56.1115	1.73119	0.535403	0.926883	#DIV/0!		#NUM!
		26946	#NUM!	1000004446	#DIV/0!	56.1115	1.73119	0.535403	0.926883	#DIV/0!		#NUM!
		27031	#NUM!	1000004276	#DIV/0!	173.853	31.4584	0.589936	18.5585	#DIV/0!		#NUM!
		27116	#NUM!	1000004106	#DIV/0!	106.633	7.04843	0.553179	3.89904	#DIV/0!		#NUM!
		27201	#NUM!	1000004106	#DIV/0!	106.633	7.04843	0.553179	3.89904	#DIV/0!		#NUM!
		27286	#NUM!	1000003850	#DIV/0!	185.577	15.8316	0.572555	9.06445	#DIV/0!		#NUM!
		27371	#NUM!	1000004446	#DIV/0!	56.1115	0.830444	0.535703	0.444871	#DIV/0!		#NUM!
		27456	#NUM!	1000004106	#DIV/0!	106.633	7.89497	0.553371	4.36884	#DIV/0!		#NUM!
		27541	#NUM!	1000004361	#DIV/0!	15.8378	9.1452	0.525771	4.80828	#DIV/0!		#NUM!
		27626	#NUM!	1000004361	#DIV/0!	15.8378	6.78275	0.543549	3.68675	#DIV/0!		#NUM!
		27711	#NUM!	1000003936	#DIV/0!	130.783	7.58845	0.551296	4.18348	#DIV/0!		#NUM!
		27796	#NUM!	1000004191	#DIV/0!	92.88	20.8685	0.554784	11.5775	#DIV/0!		#NUM!
		27881	#NUM!	1000002505	#DIV/0!	211.368	16.5981	0.605016	10.0421	#DIV/0!		#NUM!
		27966	#NUM!	1000019454	#DIV/0!	121.799	27.5122	0.576085	15.8494	#DIV/0!		#NUM!
		28051	#NUM!	1000004106	#DIV/0!	106.633	14.0411	0.555338	7.79756	#DIV/0!		#NUM!
		28136	#NUM!	1000004106	#DIV/0!	106.633	14.0411	0.555338	7.79756	#DIV/0!		#NUM!
		28221	#NUM!	1000003936	#DIV/0!	130.783	13.2466	0.55537	7.35676	#DIV/0!		#NUM!
		28306	#NUM!	1000004361	#DIV/0!	15.8378	7.3251	0.526205	3.85451	#DIV/0!		#NUM!
		28391	#NUM!	1000003850	#DIV/0!	185.577	17.5155	0.574603	10.0645	#DIV/0!		#NUM!
		28476	#NUM!	1000003850	#DIV/0!	185.577	17.5165	0.574607	10.0651	#DIV/0!		#NUM!
		28561	#NUM!	1000004276	#DIV/0!	173.853	26.1687	0.58769	15.3791	#DIV/0!		#NUM!
		28646	#NUM!	1000004191	#DIV/0!	92.88	21.3043	0.55717	11.8701	#DIV/0!		#NUM!
		28731	#NUM!	1000004276	#DIV/0!	173.853	15.8772	0.5614	8.91348	#DIV/0!		#NUM!
		28816	#NUM!	1000004276	#DIV/0!	173.853	15.8306	0.561321	8.88603	#DIV/0!		#NUM!
		28901	#NUM!	1000004276	#DIV/0!	173.853	16.0856	0.561991	9.03993	#DIV/0!		#NUM!
		28986	#NUM!	1000004361	#DIV/0!	15.8378	7.72219	0.544991	4.20852	#DIV/0!		#NUM!
		29071	#NUM!	1000004276	#DIV/0!	173.853	11.6482	0.557802	6.49742	#DIV/0!		#NUM!
		29156	#NUM!	1000004361	#DIV/0!	15.8378	4.59367	0.543835	2.4982	#DIV/0!		#NUM!
		29241	#NUM!	1000004361	#DIV/0!	15.8378	4.59367	0.543835	2.4982	#DIV/0!		#NUM!
		29326	#NUM!	1000003850	#DIV/0!	185.577	17.8817	0.57798	10.3353	#DIV/0!		#NUM!
		29411	#NUM!	1000004446	#DIV/0!	56.1115	2.7028	0.53708	1.45162	#DIV/0!		#NUM!
		29496	#NUM!	1000004276	#DIV/0!	173.853	20.2796	0.575458	11.6701	#DIV/0!		#NUM!
		29581	#NUM!	1000004276	#DIV/0!	173.853	20.3032	0.575596	11.6865	#DIV/0!		#NUM!
		29666	#NUM!	1000003936	#DIV/0!	130.783	10.4239	0.555573	5.79122	#DIV/0!		#NUM!
		29751	#NUM!	1000004361	#DIV/0!	15.8378	7.59679	0.545015	4.14036	#DIV/0!		#NUM!
		29836	#NUM!	1000004276	#DIV/0!	173.853	6.17899	0.554024	3.42331	#DIV/0!		#NUM!
		29921	#NUM!	1000004361	#DIV/0!	15.8378	7.58753	0.544996	4.13518	#DIV/0!		#NUM!
		30006	#NUM!	1000004276	#DIV/0!	173.853	2.52516	0.55199	1.39386	#DIV/0!		#NUM!
		30091	#NUM!	1000004276	#DIV/0!	173.853	0.389806	0.550979	0.214775	#DIV/0!		#NUM!
		30176	#NUM!	1000004276	#DIV/0!	173.853	0.389806	0.550979	0.214775	#DIV/0!		#NUM!
		30261	#NUM!	1000002505	#DIV/0!	211.368	14.8172	0.605762	8.97569	#DIV/0!		#NUM!
		30346	#NUM!	1000003936	#DIV/0!	130.783	11.0042	0.556273	6.12137	#DIV/0!		#NUM!
		30431	#NUM!	1000004191	#DIV/0!	92.88	21.5157	0.558524	12.0171	#DIV/0!		#NUM!
		30516	#NUM!	1000003936	#DIV/0!	130.783	12.8079	0.557127	7.13563	#DIV/0!		#NUM!
		30601	#NUM!	1000003850	#DIV/0!	185.577	18.4157	0.582335	10.7241	#DIV/0!		#NUM!
		30686	#NUM!	1000003936	#DIV/0!	130.783	12.6704	0.557526	7.06406	#DIV/0!		#NUM!
		30771	#NUM!	1000004276	#DIV/0!	173.853	20.5572	0.578957	11.9017	#DIV/0!		#NUM!
		30856	#NUM!	1000003936	#DIV/0!	130.783	12.3986	0.557488	6.91208	#DIV/0!		#NUM!
		30941	#NUM!	1000003936	#DIV/0!	130.783	12.611	0.557581	7.03166	#DIV/0!		#NUM!
		31026	#NUM!	1000003850	#DIV/0!	185.577	18.7837	0.584519	10.9794	#DIV/0!		#NUM!
		31111	#NUM!	1000004550	#DIV/0!	-24.2259	47.636	0.562251	26.7834	#DIV/0!		#NUM!
		31196	#NUM!	1000004550	#DIV/0!	-24.2259	47.636	0.562251	26.7834	#DIV/0!		#NUM!
		31281	#NUM!	1000004446	#DIV/0!	56.1115	3.83149	0.54158	2.07506	#DIV/0!		#NUM!
		31366	#NUM!	1000004446	#DIV/0!	56.1115	3.83136	0.541581	2.07499	#DIV/0!		#NUM!
		31451	#NUM!	1000002505	#DIV/0!	211.368	14.0418	0.605846	8.50716	#DIV/0!		#NUM!
		31536	#NUM!	1000004446	#DIV/0!	56.1115	4.33722	0.537829	2.33268	#DIV/0!		#NUM!
		31621	#NUM!	1000004446	#DIV/0!	56.1115	4.33722	0.537829	2.33268	#DIV/0!		#NUM!
		31706	#NUM!	1000004446	#DIV/0!	56.1115	3.65491	0.542213	1.98174	#DIV/0!		#NUM!
		31791	#NUM!	1000002505	#DIV/0!	211.368	13.4779	0.605604	8.16229	#DIV/0!		#NUM!
		31876	#NUM!	1000004361	#DIV/0!	15.8378	7.27006	0.542739	3.94575	#DIV/0!		#NUM!
		31961	#NUM!	1000004361	#DIV/0!	15.8378	4.55168	0.526917	2.39836	#DIV/0!		#NUM!
		32046	#NUM!	1000004276	#DIV/0!	173.853	21.7932	0.586435	12.7803	#DIV/0!		#NUM!
		32131	#NUM!	1000003850	#DIV/0!	185.577	20.1657	0.59067	11.9112	#DIV/0!		#NUM!
		32216	#NUM!	1000004276	#DIV/0!	173.853	21.0689	0.586279	12.3523	#DIV/0!		#NUM!
		32301	#NUM!	1000004276	#DIV/0!	173.853	21.0689	0.586279	12.3523	#DIV/0!		#NUM!
		32386	#NUM!	1000004550	#DIV/0!	-24.2259	46.7763	0.562338	26.3041	#DIV/0!		#NUM!
		32471	#NUM!	1000003850	#DIV/0!	185.577	20.8843	0.593131	12.3871	#DIV/0!		#NUM!
		32556	#NUM!	1000004446	#DIV/0!	56.1115	2.91668	0.544928	1.58938	#DIV/0!		#NUM!
		32641	#NUM!	1000003936	#DIV/0!	130.783	24.3715	0.573108	13.9675	#DIV/0!		#NUM!
		32726	#NUM!	1000004191	#DIV/0!	92.88	22.576	0.566204	12.7826	#DIV/0!		#NUM!
		32811	#NUM!	1000004361	#DIV/0!	15.8378	2.06466	0.527716	1.08955	#DIV/0!		#NUM!
		32896	#NUM!	1000003936	#DIV/0!	130.783	15.8595	0.552567	8.76344	#DIV/0!		#NUM!
		32981	#NUM!	1000004446	#DIV/0!	56.1115	2.41839	0.546851	1.3225	#DIV/0!		#NUM!
		33066	#NUM!	1000004361	#DIV/0!	15.8378	8.6396	0.545049	4.70901	#DIV/0!		#NUM!
		33151	#NUM!	1000004361	#DIV/0!	15.8378	6.66405	0.538606	3.5893	#DIV/0!		#NUM!
		33236	#NUM!	1000019454	#DIV/0!	121.799	24.0681	0.578122	13.9143	#DIV/0!		#NUM!
		33321	#NUM!	1000004191	#DIV/0!	92.88	22.8253	0.568069	12.9664	#DIV/0!		#NUM!
		33406	#NUM!	1000004191	#DIV/0!	92.88	22.8265	0.568071	12.9671	#DIV/0!		#NUM!
		33491	#NUM!	1000004191	#DIV/0!	92.88	23.1655	0.567667	13.1503	#DIV/0!		#NUM!
		33576	#NUM!	1000004276	#DIV/0!	173.853	2.58994	0.55576	1.43938	#DIV/0!		#NUM!
		33661	#NUM!	1000003936	#DIV/0!	130.783	12.4862	0.570911	7.12854	#DIV/0!		#NUM!
		33746	#NUM!	1000003936	#DIV/0!	130.783	12.4862	0.570911	7.12854	#DIV/0!		#NUM!
		33831	#NUM!	1000004550	#DIV/0!	-24.2259	45.6317	0.562486	25.6672	#DIV/0!		#NUM!
		33916	#NUM!	1000002505	#DIV/0!	211.368	7.38547	0.601578	4.44294	#DIV/0!		#NUM!
		34001	#NUM!	1000003936	#DIV/0!	130.783	15.939	0.553411	8.82085	#DIV/0!		#NUM!
		34086	#NUM!	1000004191	#DIV/0!	92.88	26.4062	0.563949	14.8917	#DIV/0!		#NUM!
		34171	#NUM!	1000004361	#DIV/0!	15.8378	0.414272	0.528726	0.219036	#DIV/0!		#NUM!
		34256	#NUM!	1000004361	#DIV/0!	15.8378	6.26297	0.536219	3.35832	#DIV/0!		#NUM!
		34341	#NUM!	1000004550	#DIV/0!	-24.2259	45.0542	0.564301	25.4241	#DIV/0!		#NUM!
		34426	#NUM!	1000004361	#DIV/0!	15.8378	10.5519	0.545671	5.75788	#DIV/0!		#NUM!
		34511	#NUM!	1000004550	#DIV/0!	-24.2259	45.004	0.562582	25.3184	#DIV/0!		#NUM!
		34596	#NUM!	1000004361	#DIV/0!	15.8378	6.0152	0.535106	3.21877	#DIV/0!		#NUM!
		34681	#NUM!	1000003936	#DIV/0!	130.783	13.5862	0.56354	7.65638	#DIV/0!		#NUM!
		34766	#NUM!	1000003850	#DIV/0!	185.577	25.4213	0.606073	15.4072	#DIV/0!		#NUM!
		34851	#NUM!	1000003936	#DIV/0!	130.783	16.4069	0.570707	9.36353	#DIV/0!		#NUM!
		34936	#NUM!	1000003936	#DIV/0!	130.783	13.8362	0.562262	7.77959	#DIV/0!		#NUM!
		35021	#NUM!	1000003936	#DIV/0!	130.783	21.2285	0.57634	12.2348	#DIV/0!		#NUM!
		35106	#NUM!	1000004361	#DIV/0!	15.8378	2.64959	0.529868	1.40393	#DIV/0!		#NUM!
		35191	#NUM!	1000004361	#DIV/0!	15.8378	14.9859	0.547779	8.20895	#DIV/0!		#NUM!
		35276	#NUM!	1000004361	#DIV/0!	15.8378	14.9859	0.547779	8.20895	#DIV/0!		#NUM!
		35361	#NUM!	1000003936	#DIV/0!	130.783	20.6814	0.576934	11.9318	#DIV/0!		#NUM!
		35446	#NUM!	1000003936	#DIV/0!	130.783	20.6814	0.576934	11.9318	#DIV/0!		#NUM!
		35531	#NUM!	1000004446	#DIV/0!	56.1115	0.860971	0.553212	0.476299	#DIV/0!		#NUM!
		35616	#NUM!	1000003850	#DIV/0!	185.577	28.5613	0.606628	17.3261	#DIV/0!		#NUM!
		35701	#NUM!	1000003850	#DIV/0!	185.577	28.5613	0.606628	17.3261	#DIV/0!		#NUM!
		35786	#NUM!	1000003936	#DIV/0!	130.783	21.1302	0.576074	12.1726	#DIV/0!		#NUM!
		35871	#NUM!	1000004361	#DIV/0!	15.8378	12.3293	0.546158	6.73373	#DIV/0!		#NUM!
		35956	#NUM!	1000002505	#DIV/0!	211.368	2.57539	0.598953	1.54254	#DIV/0!		#NUM!
		36041	#NUM!	1000003936	#DIV/0!	130.783	14.5534	0.559685	8.14531	#DIV/0!		#NUM!
		36126	#NUM!	1000004361	#DIV/0!	15.8378	5.16409	0.532057	2.74759	#DIV/0!		#NUM!
		36211	#NUM!	1000003850	#DIV/0!	185.577	27.9604	0.609596	17.0446	#DIV/0!		#NUM!
		36296	#NUM!	1000004106	#DIV/0!	106.633	11.8346	0.551875	6.5312	#DIV/0!		#NUM!
		36381	#NUM!	1000004106	#DIV/0!	106.633	11.8346	0.551875	6.53121	#DIV/0!		#NUM!
		36466	#NUM!	1000003850	#DIV/0!	185.577	27.7575	0.610606	16.9489	#DIV/0!		#NUM!
		36551	#NUM!	1000004446	#DIV/0!	56.1115	1.81073	0.555333	1.00556	#DIV/0!		#NUM!
		36636	#NUM!	1000003850	#DIV/0!	185.577	27.4663	0.612064	16.8111	#DIV/0!		#NUM!
		36721	#NUM!	1000003850	#DIV/0!	185.577	27.4663	0.612064	16.8111	#DIV/0!		#NUM!
		36806	#NUM!	1000004361	#DIV/0!	15.8378	4.91418	0.531324	2.61102	#DIV/0!		#NUM!
		36891	#NUM!	1000004361	#DIV/0!	15.8378	4.85075	0.531233	2.57688	#DIV/0!		#NUM!
		36976	#NUM!	1000002505	#DIV/0!	211.368	1.79929	0.598491	1.07686	#DIV/0!		#NUM!
		37061	#NUM!	1000002505	#DIV/0!	211.368	1.74946	0.598382	1.04685	#DIV/0!		#NUM!
		37146	#NUM!	1000004446	#DIV/0!	56.1115	0.488528	0.554831	0.27105	#DIV/0!		#NUM!
		37231	#NUM!	1000003936	#DIV/0!	130.783	22.2128	0.574038	12.751	#DIV/0!		#NUM!
		37316	#NUM!	1000003936	#DIV/0!	130.783	14.9899	0.558542	8.37247	#DIV/0!		#NUM!
		37401	#NUM!	1000019454	#DIV/0!	121.799	21.2123	0.579905	12.3012	#DIV/0!		#NUM!
		37486	#NUM!	1000004361	#DIV/0!	15.8378	12.5879	0.547095	6.8868	#DIV/0!		#NUM!
		37571	#NUM!	1000003936	#DIV/0!	130.783	21.5854	0.571077	12.3269	#DIV/0!		#NUM!
		37656	#NUM!	1000003936	#DIV/0!	130.783	15.4825	0.557698	8.63457	#DIV/0!		#NUM!
		37741	#NUM!	1000003850	#DIV/0!	185.577	28.9748	0.610885	17.7003	#DIV/0!		#NUM!
		37826	#NUM!	1000004446	#DIV/0!	56.1115	0.576321	0.557033	0.32103	#DIV/0!		#NUM!
		37911	#NUM!	1000003936	#DIV/0!	130.783	24.5838	0.569744	14.0065	#DIV/0!		#NUM!
		37996	#NUM!	1000003936	#DIV/0!	130.783	15.9921	0.557101	8.9092	#DIV/0!		#NUM!
		38081	#NUM!	1000019454	#DIV/0!	121.799	20.3682	0.580336	11.8204	#DIV/0!		#NUM!
		38166	#NUM!	1000004446	#DIV/0!	56.1115	0.244901	0.558193	0.136702	#DIV/0!		#NUM!
		38251	#NUM!	1000004446	#DIV/0!	56.1115	0.244901	0.558193	0.136702	#DIV/0!		#NUM!
		38336	#NUM!	1000003936	#DIV/0!	130.783	24.8483	0.569279	14.1456	#DIV/0!		#NUM!
		38421	#NUM!	1000003936	#DIV/0!	130.783	24.8483	0.569279	14.1456	#DIV/0!		#NUM!
		38506	#NUM!	1000002505	#DIV/0!	211.368	0.455103	0.592752	0.269763	#DIV/0!		#NUM!
		38591	#NUM!	1000002505	#DIV/0!	211.368	0.453826	0.592737	0.269	#DIV/0!		#NUM!
		38676	#NUM!	1000004361	#DIV/0!	15.8378	14.9165	0.54678	8.15604	#DIV/0!		#NUM!
		38761	#NUM!	1000003936	#DIV/0!	130.783	16.1843	0.556931	9.01352	#DIV/0!		#NUM!
		38846	#NUM!	1000003936	#DIV/0!	130.783	16.1843	0.556931	9.01352	#DIV/0!		#NUM!
		38931	#NUM!	1000004361	#DIV/0!	15.8378	9.95718	0.547356	5.45012	#DIV/0!		#NUM!
		39016	#NUM!	1000003936	#DIV/0!	130.783	24.7145	0.571653	14.1281	#DIV/0!		#NUM!
		39101	#NUM!	1000003936	#DIV/0!	130.783	24.8391	0.571682	14.2	#DIV/0!		#NUM!
		39186	#NUM!	1000003936	#DIV/0!	130.783	24.8391	0.571682	14.2	#DIV/0!		#NUM!
		39271	#NUM!	1000004361	#DIV/0!	15.8378	10.1642	0.5473	5.56285	#DIV/0!		#NUM!
		39356	#NUM!	1000002505	#DIV/0!	211.368	0.750561	0.592436	0.44466	#DIV/0!		#NUM!
		39441	#NUM!	1000004106	#DIV/0!	106.633	17.6509	0.556256	9.81842	#DIV/0!		#NUM!
		39526	#NUM!	1000004106	#DIV/0!	106.633	17.6509	0.556256	9.81842	#DIV/0!		#NUM!
		39611	#NUM!	1000004106	#DIV/0!	106.633	17.0289	0.557114	9.48707	#DIV/0!		#NUM!
		39696	#NUM!	1000002505	#DIV/0!	211.368	0.91141	0.592443	0.539959	#DIV/0!		#NUM!
		39781	#NUM!	1000004106	#DIV/0!	106.633	14.5202	0.560675	8.1411	#DIV/0!		#NUM!
		39866	#NUM!	1000004106	#DIV/0!	106.633	16.2189	0.551885	8.95094	#DIV/0!		#NUM!
		39951	#NUM!	1000004106	#DIV/0!	106.633	16.2189	0.551885	8.95094	#DIV/0!		#NUM!
		40036	#NUM!	1000004106	#DIV/0!	106.633	13.2741	0.562474	7.46635	#DIV/0!		#NUM!
		40121	#NUM!	1000004106	#DIV/0!	106.633	12.6776	0.563286	7.14111	#DIV/0!		#NUM!
		40206	#NUM!	1000004106	#DIV/0!	106.633	12.548	0.5634	7.06955	#DIV/0!		#NUM!
		40291	#NUM!	1000004106	#DIV/0!	106.633	11.9926	0.563625	6.75933	#DIV/0!		#NUM!
		40376	#NUM!	1000004106	#DIV/0!	106.633	11.8973	0.563594	6.70524	#DIV/0!		#NUM!
		40461	#NUM!	1000004361	#DIV/0!	15.8378	7.27672	0.547314	3.98265	#DIV/0!		#NUM!
		40546	#NUM!	1000004106	#DIV/0!	106.633	8.96629	0.560845	5.02869	#DIV/0!		#NUM!
		40631	#NUM!	1000004106	#DIV/0!	106.633	8.3193	0.560219	4.66063	#DIV/0!		#NUM!
		40716	#NUM!	1000004550	#DIV/0!	-24.2259	40.7709	0.568094	23.1617	#DIV/0!		#NUM!
		40801	#NUM!	1000019454	#DIV/0!	121.799	17.6624	0.581452	10.2698	#DIV/0!		#NUM!
		40886	#NUM!	1000019454	#DIV/0!	121.799	17.6395	0.581459	10.2566	#DIV/0!		#NUM!
		40971	#NUM!	1000004106	#DIV/0!	106.633	18.922	0.547578	10.3612	#DIV/0!		#NUM!
		41056	#NUM!	1000019454	#DIV/0!	121.799	17.6311	0.581447	10.2516	#DIV/0!		#NUM!
		41141	#NUM!	1000003850	#DIV/0!	185.577	30.2582	0.624282	18.8897	#DIV/0!		#NUM!
		41226	#NUM!	1000004106	#DIV/0!	106.633	5.96279	0.557895	3.32661	#DIV/0!		#NUM!
		41311	#NUM!	1000004106	#DIV/0!	106.633	5.59303	0.557579	3.11856	#DIV/0!		#NUM!
		41396	#NUM!	1000004361	#DIV/0!	15.8378	19.8369	0.548217	10.8749	#DIV/0!		#NUM!
		41481	#NUM!	1000004361	#DIV/0!	15.8378	4.05153	0.545864	2.21158	#DIV/0!		#NUM!
		41566	#NUM!	1000004106	#DIV/0!	106.633	4.78796	0.557018	2.66698	#DIV/0!		#NUM!
		41651	#NUM!	1000004106	#DIV/0!	106.633	20.5034	0.546762	11.2105	#DIV/0!		#NUM!
		41736	#NUM!	1000002505	#DIV/0!	211.368	1.97718	0.593237	1.17294	#DIV/0!		#NUM!
		41821	#NUM!	1000004361	#DIV/0!	15.8378	20.6228	0.548465	11.3109	#DIV/0!		#NUM!
		41906	#NUM!	1000004106	#DIV/0!	106.633	3.76543	0.5564	2.09508	#DIV/0!		#NUM!
		41991	#NUM!	1000004106	#DIV/0!	106.633	21.9556	0.546008	11.9879	#DIV/0!		#NUM!
		42076	#NUM!	1000004106	#DIV/0!	106.633	12.3674	0.543799	6.7254	#DIV/0!		#NUM!
		42161	#NUM!	1000004106	#DIV/0!	106.633	12.3126	0.543838	6.69605	#DIV/0!		#NUM!
		42246	#NUM!	1000004550	#DIV/0!	-24.2259	39.0973	0.569675	22.2728	#DIV/0!		#NUM!
		42331	#NUM!	1000003850	#DIV/0!	185.577	30.8751	0.630662	19.4717	#DIV/0!		#NUM!
		42416	#NUM!	1000004106	#DIV/0!	106.633	17.9822	0.543348	9.77057	#DIV/0!		#NUM!
		42501	#NUM!	1000004106	#DIV/0!	106.633	20.5213	0.577544	11.852	#DIV/0!		#NUM!
		42586	#NUM!	1000004106	#DIV/0!	106.633	20.5213	0.577544	11.8519	#DIV/0!		#NUM!
		42671	#NUM!	1000004106	#DIV/0!	106.633	20.1425	0.54354	10.9483	#DIV/0!		#NUM!
		42756	#NUM!	1000004106	#DIV/0!	106.633	21.0615	0.543831	11.4539	#DIV/0!		#NUM!
		42841	#NUM!	1000004276	#DIV/0!	173.853	9.16919	0.570818	5.23394	#DIV/0!		#NUM!
		42926	#NUM!	1000004106	#DIV/0!	106.633	21.7094	0.544237	11.815	#DIV/0!		#NUM!
		43011	#NUM!	1000004106	#DIV/0!	106.633	11.4488	0.545056	6.24022	#DIV/0!		#NUM!
		43096	#NUM!	1000004106	#DIV/0!	106.633	23.1043	0.545417	12.6015	#DIV/0!		#NUM!
		43181	#NUM!	1000004106	#DIV/0!	106.633	23.1043	0.545417	12.6015	#DIV/0!		#NUM!
		43266	#NUM!	1000004361	#DIV/0!	15.8378	22.3464	0.548973	12.2676	#DIV/0!		#NUM!
		43351	#NUM!	1000004106	#DIV/0!	106.633	0.263871	0.554554	0.146331	#DIV/0!		#NUM!
		43436	#NUM!	1000004106	#DIV/0!	106.633	0.398574	0.554162	0.220875	#DIV/0!		#NUM!
		43521	#NUM!	1000004276	#DIV/0!	173.853	9.8672	0.571978	5.64382	#DIV/0!		#NUM!
		43606	#NUM!	1000003850	#DIV/0!	185.577	31.3219	0.635027	19.8902	#DIV/0!		#NUM!
		43691	#NUM!	1000004106	#DIV/0!	106.633	9.77842	0.547426	5.35296	#DIV/0!		#NUM!
		43776	#NUM!	1000004361	#DIV/0!	15.8378	3.62537	0.549525	1.99223	#DIV/0!		#NUM!
		43861	#NUM!	1000004106	#DIV/0!	106.633	23.0852	0.576993	13.32	#DIV/0!		#NUM!
		43946	#NUM!	1000019454	#DIV/0!	121.799	17.7698	0.580986	10.324	#DIV/0!		#NUM!
		44031	#NUM!	1000004106	#DIV/0!	106.633	5.1148	0.551083	2.81868	#DIV/0!		#NUM!
		44116	#NUM!	1000004106	#DIV/0!	106.633	8.77869	0.548698	4.81686	#DIV/0!		#NUM!
		44201	#NUM!	1000004106	#DIV/0!	106.633	19.729	0.564281	11.1327	#DIV/0!		#NUM!
		44286	#NUM!	1000004106	#DIV/0!	106.633	8.22467	0.54918	4.51682	#DIV/0!		#NUM!
		44371	#NUM!	1000004361	#DIV/0!	15.8378	23.2681	0.549256	12.7802	#DIV/0!		#NUM!
		44456	#NUM!	1000004361	#DIV/0!	15.8378	23.278	0.549254	12.7855	#DIV/0!		#NUM!
		44541	#NUM!	1000004550	#DIV/0!	-24.2259	37.5428	0.571141	21.4422	#DIV/0!		#NUM!
		44626	#NUM!	1000004276	#DIV/0!	173.853	10.6733	0.57239	6.10931	#DIV/0!		#NUM!
		44711	#NUM!	1000004106	#DIV/0!	106.633	19.4965	0.560514	10.928	#DIV/0!		#NUM!
		44796	#NUM!	1000004106	#DIV/0!	106.633	19.4096	0.559125	10.8524	#DIV/0!		#NUM!
		44881	#NUM!	1000004106	#DIV/0!	106.633	19.4095	0.559125	10.8523	#DIV/0!		#NUM!
		44966	#NUM!	1000002505	#DIV/0!	211.368	3.61776	0.594695	2.15147	#DIV/0!		#NUM!
		45051	#NUM!	1000004106	#DIV/0!	106.633	17.5569	0.559654	9.82577	#DIV/0!		#NUM!
		45136	#NUM!	1000004106	#DIV/0!	106.633	26.1222	0.576535	15.0604	#DIV/0!		#NUM!
		45221	#NUM!	1000003850	#DIV/0!	185.577	31.9405	0.640842	20.4688	#DIV/0!		#NUM!
		45306	#NUM!	1000003850	#DIV/0!	185.577	31.9431	0.640848	20.4707	#DIV/0!		#NUM!
		45391	#NUM!	1000004106	#DIV/0!	106.633	18.0718	0.560215	10.1241	#DIV/0!		#NUM!
		45476	#NUM!	1000004106	#DIV/0!	106.633	26.9178	0.576413	15.5158	#DIV/0!		#NUM!
		45561	#NUM!	1000004106	#DIV/0!	106.633	17.704	0.560524	9.92351	#DIV/0!		#NUM!
		45646	#NUM!	1000004106	#DIV/0!	106.633	17.704	0.560524	9.92351	#DIV/0!		#NUM!
		45731	#NUM!	1000004550	#DIV/0!	-24.2259	36.372	0.57223	20.8131	#DIV/0!		#NUM!
		45816	#NUM!	1000019454	#DIV/0!	121.799	17.8312	0.580722	10.355	#DIV/0!		#NUM!
		45901	#NUM!	1000004106	#DIV/0!	106.633	28.5063	0.576116	16.4229	#DIV/0!		#NUM!
		45986	#NUM!	1000003850	#DIV/0!	185.577	32.3949	0.639147	20.7051	#DIV/0!		#NUM!
		46071	#NUM!	1000004106	#DIV/0!	106.633	29.3204	0.575959	16.8873	#DIV/0!		#NUM!
		46156	#NUM!	1000004276	#DIV/0!	173.853	13.2915	0.572294	7.60663	#DIV/0!		#NUM!
		46241	#NUM!	1000004361	#DIV/0!	15.8378	11.524	0.552821	6.37073	#DIV/0!		#NUM!
		46326	#NUM!	1000019367	#DIV/0!	66.0719	15.4511	0.585715	9.04994	#DIV/0!		#NUM!
		46411	#NUM!	1000004361	#DIV/0!	15.8378	11.6911	0.552948	6.46455	#DIV/0!		#NUM!
		46496	#NUM!	1000004276	#DIV/0!	173.853	17.471	0.553095	9.66311	#DIV/0!		#NUM!
		46581	#NUM!	1000004276	#DIV/0!	173.853	17.2131	0.553433	9.52628	#DIV/0!		#NUM!
		46666	#NUM!	1000004276	#DIV/0!	173.853	17.7902	0.552836	9.83507	#DIV/0!		#NUM!
		46751	#NUM!	1000004361	#DIV/0!	15.8378	12.0894	0.553358	6.68978	#DIV/0!		#NUM!
		46836	#NUM!	1000004361	#DIV/0!	15.8378	12.0894	0.553358	6.68978	#DIV/0!		#NUM!
		46921	#NUM!	1000004361	#DIV/0!	15.8378	22.352	0.548184	12.253	#DIV/0!		#NUM!
		47006	#NUM!	1000004276	#DIV/0!	173.853	15.2011	0.556809	8.46413	#DIV/0!		#NUM!
		47091	#NUM!	1000004276	#DIV/0!	173.853	15.1967	0.556835	8.46205	#DIV/0!		#NUM!
		47176	#NUM!	1000004361	#DIV/0!	15.8378	22.277	0.548066	12.2092	#DIV/0!		#NUM!
		47261	#NUM!	1000004106	#DIV/0!	106.633	30.617	0.575719	17.6268	#DIV/0!		#NUM!
		47346	#NUM!	1000019454	#DIV/0!	121.799	17.8669	0.580395	10.3699	#DIV/0!		#NUM!
		47431	#NUM!	1000004361	#DIV/0!	15.8378	21.5364	0.546773	11.7755	#DIV/0!		#NUM!
		47516	#NUM!	1000004276	#DIV/0!	173.853	20.2674	0.551492	11.1773	#DIV/0!		#NUM!
		47601	#NUM!	1000004276	#DIV/0!	173.853	15.1172	0.5663	8.56089	#DIV/0!		#NUM!
		47686	#NUM!	1000004276	#DIV/0!	173.853	20.8103	0.551234	11.4714	#DIV/0!		#NUM!
		47771	#NUM!	1000004276	#DIV/0!	173.853	20.8103	0.551234	11.4714	#DIV/0!		#NUM!
		47856	#NUM!	1000004106	#DIV/0!	106.633	31.7175	0.575567	18.2555	#DIV/0!		#NUM!
		47941	#NUM!	1000004106	#DIV/0!	106.633	31.7329	0.575588	18.2651	#DIV/0!		#NUM!
		48026	#NUM!	1000004276	#DIV/0!	173.853	20.5866	0.551984	11.3635	#DIV/0!		#NUM!
		48111	#NUM!	1000004550	#DIV/0!	-24.2259	34.078	0.574403	19.5745	#DIV/0!		#NUM!
		48196	#NUM!	1000004361	#DIV/0!	15.8378	20.0558	0.544212	10.9146	#DIV/0!		#NUM!
		48281	#NUM!	1000004276	#DIV/0!	173.853	15.0731	0.572071	8.62287	#DIV/0!		#NUM!
		48366	#NUM!	1000004276	#DIV/0!	173.853	15.0732	0.57207	8.62292	#DIV/0!		#NUM!
		48451	#NUM!	1000004361	#DIV/0!	15.8378	19.1475	0.542672	10.3908	#DIV/0!		#NUM!
		48536	#NUM!	1000004361	#DIV/0!	15.8378	19.1475	0.542672	10.3908	#DIV/0!		#NUM!
		48621	#NUM!	1000004361	#DIV/0!	15.8378	19.0178	0.543831	10.3425	#DIV/0!		#NUM!
		48706	#NUM!	1000019367	#DIV/0!	66.0719	13.5888	0.589903	8.01606	#DIV/0!		#NUM!
		48791	#NUM!	1000004361	#DIV/0!	15.8378	13.4495	0.549232	7.38691	#DIV/0!		#NUM!
		48876	#NUM!	1000004361	#DIV/0!	15.8378	13.7696	0.549313	7.56385	#DIV/0!		#NUM!
		48961	#NUM!	1000004276	#DIV/0!	173.853	19.6807	0.554962	10.9221	#DIV/0!		#NUM!
		49046	#NUM!	1000004106	#DIV/0!	106.633	32.6356	0.578752	18.8879	#DIV/0!		#NUM!
		49131	#NUM!	1000004361	#DIV/0!	15.8378	18.5542	0.548016	10.168	#DIV/0!		#NUM!
		49216	#NUM!	1000004276	#DIV/0!	173.853	19.4493	0.555623	10.8065	#DIV/0!		#NUM!
		49301	#NUM!	1000019367	#DIV/0!	66.0719	12.9244	0.59128	7.64191	#DIV/0!		#NUM!
		49386	#NUM!	1000004361	#DIV/0!	15.8378	18.3371	0.549996	10.0854	#DIV/0!		#NUM!
		49471	#NUM!	1000004361	#DIV/0!	15.8378	18.3369	0.549997	10.0852	#DIV/0!		#NUM!
		49556	#NUM!	1000004276	#DIV/0!	173.853	18.9467	0.556764	10.5488	#DIV/0!		#NUM!
		49641	#NUM!	1000004106	#DIV/0!	106.633	33.2419	0.580748	19.3052	#DIV/0!		#NUM!
		49726	#NUM!	1000019454	#DIV/0!	121.799	17.8781	0.579982	10.369	#DIV/0!		#NUM!
		49811	#NUM!	1000019454	#DIV/0!	121.799	17.8756	0.57998	10.3675	#DIV/0!		#NUM!
		49896	#NUM!	1000019367	#DIV/0!	66.0719	12.1071	0.59267	7.1755	#DIV/0!		#NUM!
		49981	#NUM!	1000004276	#DIV/0!	173.853	18.3255	0.557952	10.2248	#DIV/0!		#NUM!
		50066	#NUM!	1000019454	#DIV/0!	121.799	12.2807	0.578231	7.10105	#DIV/0!		#NUM!
		50151	#NUM!	1000002505	#DIV/0!	211.368	7.04617	0.597982	4.21348	#DIV/0!		#NUM!
		50236	#NUM!	1000004106	#DIV/0!	106.633	33.8413	0.582421	19.7099	#DIV/0!		#NUM!
		50321	#NUM!	1000004550	#DIV/0!	-24.2259	31.6547	0.576868	18.2606	#DIV/0!		#NUM!
		50406	#NUM!	1000019367	#DIV/0!	66.0719	11.2923	0.59373	6.70455	#DIV/0!		#NUM!
		50491	#NUM!	1000004550	#DIV/0!	-24.2259	31.5146	0.577044	18.1853	#DIV/0!		#NUM!
		50576	#NUM!	1000019367	#DIV/0!	66.0719	10.8578	0.594012	6.44967	#DIV/0!		#NUM!
		50661	#NUM!	1000019454	#DIV/0!	121.799	2.41786	0.577425	1.39613	#DIV/0!		#NUM!
		50746	#NUM!	1000019454	#DIV/0!	121.799	0.0227201	0.577799	0.0131276	#DIV/0!		#NUM!
		50831	#NUM!	1000019454	#DIV/0!	121.799	2.45134	0.578597	1.41834	#DIV/0!		#NUM!
		50916	#NUM!	1000019367	#DIV/0!	66.0719	3.89845	0.580144	2.26167	#DIV/0!		#NUM!
		51001	#NUM!	1000019367	#DIV/0!	66.0719	3.89845	0.580144	2.26167	#DIV/0!		#NUM!
		51086	#NUM!	1000004276	#DIV/0!	173.853	16.7389	0.560682	9.3852	#DIV/0!		#NUM!
		51171	#NUM!	1000019454	#DIV/0!	121.799	4.28275	0.579409	2.48146	#DIV/0!		#NUM!
		51256	#NUM!	1000019454	#DIV/0!	121.799	4.28275	0.579409	2.48146	#DIV/0!		#NUM!
		51341	#NUM!	1000019367	#DIV/0!	66.0719	9.59231	0.594146	5.69923	#DIV/0!		#NUM!
		51426	#NUM!	1000004106	#DIV/0!	106.633	35.6039	0.586697	20.8887	#DIV/0!		#NUM!
		51511	#NUM!	1000019367	#DIV/0!	66.0719	8.80369	0.593993	5.22933	#DIV/0!		#NUM!
		51596	#NUM!	1000002505	#DIV/0!	211.368	8.69189	0.599416	5.21005	#DIV/0!		#NUM!
		51681	#NUM!	1000019367	#DIV/0!	66.0719	8.60513	0.593786	5.1096	#DIV/0!		#NUM!
		51766	#NUM!	1000004550	#DIV/0!	-24.2259	30.6586	0.578446	17.7343	#DIV/0!		#NUM!
		51851	#NUM!	1000004276	#DIV/0!	173.853	15.5675	0.562609	8.75841	#DIV/0!		#NUM!
		51936	#NUM!	1000004106	#DIV/0!	106.633	36.0768	0.587606	21.199	#DIV/0!		#NUM!
		52021	#NUM!	1000004550	#DIV/0!	-24.2259	30.4791	0.578792	17.641	#DIV/0!		#NUM!
		52106	#NUM!	1000002505	#DIV/0!	211.368	9.24371	0.599589	5.54242	#DIV/0!		#NUM!
		52191	#NUM!	1000004550	#DIV/0!	-24.2259	30.4834	0.578816	17.6443	#DIV/0!		#NUM!
		52276	#NUM!	1000019367	#DIV/0!	66.0719	6.80878	0.590748	4.02227	#DIV/0!		#NUM!
		52361	#NUM!	1000004276	#DIV/0!	173.853	14.9957	0.563475	8.44967	#DIV/0!		#NUM!
		52446	#NUM!	1000019367	#DIV/0!	66.0719	3.24867	0.582655	1.89285	#DIV/0!		#NUM!
		52531	#NUM!	1000019367	#DIV/0!	66.0719	5.64464	0.588719	3.32311	#DIV/0!		#NUM!
		52616	#NUM!	1000019367	#DIV/0!	66.0719	5.4844	0.588356	3.22678	#DIV/0!		#NUM!
		52701	#NUM!	1000019367	#DIV/0!	66.0719	5.50917	0.588442	3.24183	#DIV/0!		#NUM!
		52786	#NUM!	1000004276	#DIV/0!	173.853	13.928	0.564989	7.86915	#DIV/0!		#NUM!
		52871	#NUM!	1000019454	#DIV/0!	121.799	0.408656	0.582286	0.237954	#DIV/0!		#NUM!
		52956	#NUM!	1000019367	#DIV/0!	66.0719	2.74264	0.584447	1.60293	#DIV/0!		#NUM!
		53041	#NUM!	1000002505	#DIV/0!	211.368	10.9269	0.599326	6.54878	#DIV/0!		#NUM!
		53126	#NUM!	1000019367	#DIV/0!	66.0719	2.49841	0.585104	1.46183	#DIV/0!		#NUM!
		53211	#NUM!	1000004106	#DIV/0!	106.633	38.0587	0.590589	22.4771	#DIV/0!		#NUM!
		53296	#NUM!	1000002505	#DIV/0!	211.368	11.4297	0.598997	6.84637	#DIV/0!		#NUM!
		53381	#NUM!	1000004550	#DIV/0!	-24.2259	33.3272	0.583042	19.4312	#DIV/0!		#NUM!
		53466	#NUM!	1000004276	#DIV/0!	173.853	10.7173	0.569709	6.10576	#DIV/0!		#NUM!
		53551	#NUM!	1000002420	#DIV/0!	208.083	16.5675	0.612	10.1393	#DIV/0!		#NUM!
		53636	#NUM!	1000002420	#DIV/0!	208.083	17.1785	0.61285	10.5278	#DIV/0!		#NUM!
		53721	#NUM!	1000019367	#DIV/0!	66.0719	0.786152	0.588928	0.462987	#DIV/0!		#NUM!
		53806	#NUM!	1000002420	#DIV/0!	208.083	17.7738	0.613929	10.9118	#DIV/0!		#NUM!
		53891	#NUM!	1000002505	#DIV/0!	211.368	15.5966	0.594906	9.2785	#DIV/0!		#NUM!
		53976	#NUM!	1000002420	#DIV/0!	208.083	10.7348	0.605769	6.50283	#DIV/0!		#NUM!
		54061	#NUM!	1000004276	#DIV/0!	173.853	10.0338	0.57084	5.72769	#DIV/0!		#NUM!
		54146	#NUM!	1000004276	#DIV/0!	173.853	9.79595	0.571341	5.59683	#DIV/0!		#NUM!
		54231	#NUM!	1000004276	#DIV/0!	173.853	9.69881	0.57165	5.54432	#DIV/0!		#NUM!
		54316	#NUM!	1000002420	#DIV/0!	208.083	6.70125	0.602209	4.03555	#DIV/0!		#NUM!
		54401	#NUM!	1000002420	#DIV/0!	208.083	4.91643	0.600825	2.95392	#DIV/0!		#NUM!
		54486	#NUM!	1000002420	#DIV/0!	208.083	4.91643	0.600825	2.95391	#DIV/0!		#NUM!
		54571	#NUM!	1000004550	#DIV/0!	-24.2259	35.0901	0.585819	20.5564	#DIV/0!		#NUM!
		54656	#NUM!	1000004276	#DIV/0!	173.853	8.5203	0.576344	4.91063	#DIV/0!		#NUM!
		54741	#NUM!	1000002420	#DIV/0!	208.083	5.11988	0.601432	3.07926	#DIV/0!		#NUM!
		54826	#NUM!	1000002420	#DIV/0!	208.083	22.3006	0.623601	13.9067	#DIV/0!		#NUM!
		54911	#NUM!	1000004276	#DIV/0!	173.853	7.97154	0.578398	4.61072	#DIV/0!		#NUM!
		54996	#NUM!	1000004276	#DIV/0!	173.853	7.58162	0.579556	4.39398	#DIV/0!		#NUM!
		55081	#NUM!	1000002420	#DIV/0!	208.083	23.6456	0.626603	14.8164	#DIV/0!		#NUM!
		55166	#NUM!	1000019367	#DIV/0!	66.0719	0.593331	0.592012	0.351259	#DIV/0!		#NUM!
		55251	#NUM!	1000019367	#DIV/0!	66.0719	0.59332	0.592012	0.351253	#DIV/0!		#NUM!
		55336	#NUM!	1000002420	#DIV/0!	208.083	24.1944	0.627736	15.1877	#DIV/0!		#NUM!
		55421	#NUM!	1000019367	#DIV/0!	66.0719	7.17218	0.587234	4.21175	#DIV/0!		#NUM!
		55506	#NUM!	1000019367	#DIV/0!	66.0719	7.17218	0.587234	4.21175	#DIV/0!		#NUM!
		55591	#NUM!	1000004550	#DIV/0!	-24.2259	36.1628	0.587594	21.2491	#DIV/0!		#NUM!
		55676	#NUM!	1000002420	#DIV/0!	208.083	25.1509	0.629488	15.8322	#DIV/0!		#NUM!
		55761	#NUM!	1000002505	#DIV/0!	211.368	20.0404	0.590944	11.8428	#DIV/0!		#NUM!
		55846	#NUM!	1000002505	#DIV/0!	211.368	20.0404	0.590944	11.8428	#DIV/0!		#NUM!
		55931	#NUM!	1000002420	#DIV/0!	208.083	27.2406	0.633117	17.2465	#DIV/0!		#NUM!
		56016	#NUM!	1000004550	#DIV/0!	-24.2259	36.5255	0.588224	21.4852	#DIV/0!		#NUM!
		56101	#NUM!	1000004550	#DIV/0!	-24.2259	36.5248	0.588228	21.4849	#DIV/0!		#NUM!
		56186	#NUM!	1000002420	#DIV/0!	208.083	27.796	0.633967	17.6218	#DIV/0!		#NUM!
		56271	#NUM!	1000002420	#DIV/0!	208.083	31.3145	0.636506	19.9319	#DIV/0!		#NUM!
		56356	#NUM!	1000002420	#DIV/0!	208.083	29.8376	0.636683	18.9971	#DIV/0!		#NUM!
		56441	#NUM!	1000002420	#DIV/0!	208.083	29.9456	0.636745	19.0677	#DIV/0!		#NUM!
		56526	#NUM!	1000019367	#DIV/0!	66.0719	7.52409	0.586703	4.41441	#DIV/0!		#NUM!
		56611	#NUM!	1000019367	#DIV/0!	66.0719	6.68241	0.584919	3.90866	#DIV/0!		#NUM!
		56696	#NUM!	1000019367	#DIV/0!	66.0719	6.47821	0.583934	3.78285	#DIV/0!		#NUM!
		56781	#NUM!	1000019367	#DIV/0!	66.0719	6.43711	0.583697	3.75732	#DIV/0!		#NUM!
		56866	#NUM!	1000002505	#DIV/0!	211.368	19.3779	0.59281	11.4874	#DIV/0!		#NUM!
		56951	#NUM!	1000004550	#DIV/0!	-24.2259	35.2995	0.58842	20.771	#DIV/0!		#NUM!
		57036	#NUM!	1000019367	#DIV/0!	66.0719	9.20708	0.582133	5.35974	#DIV/0!		#NUM!
		57121	#NUM!	1000019367	#DIV/0!	66.0719	9.20708	0.582133	5.35974	#DIV/0!		#NUM!
		57206	#NUM!	1000019367	#DIV/0!	66.0719	9.19242	0.58218	5.35164	#DIV/0!		#NUM!
		57291	#NUM!	1000019367	#DIV/0!	66.0719	6.44834	0.583601	3.76326	#DIV/0!		#NUM!
		57376	#NUM!	1000019454	#DIV/0!	121.799	12.5128	0.592746	7.41694	#DIV/0!		#NUM!
		57461	#NUM!	1000019367	#DIV/0!	66.0719	0.332293	0.588461	0.195541	#DIV/0!		#NUM!
		57546	#NUM!	1000019367	#DIV/0!	66.0719	0.332293	0.588461	0.195541	#DIV/0!		#NUM!
		57631	#NUM!	1000019367	#DIV/0!	66.0719	8.03927	0.585929	4.71044	#DIV/0!		#NUM!
		57716	#NUM!	1000019367	#DIV/0!	66.0719	2.52086	0.588458	1.48342	#DIV/0!		#NUM!
		57801	#NUM!	1000019367	#DIV/0!	66.0719	7.09168	0.589074	4.17752	#DIV/0!		#NUM!
		57886	#NUM!	1000019367	#DIV/0!	66.0719	7.09168	0.589074	4.17752	#DIV/0!		#NUM!
		57971	#NUM!	1000004276	#DIV/0!	173.853	2.97727	0.591316	1.76051	#DIV/0!		#NUM!
		58056	#NUM!	1000019367	#DIV/0!	66.0719	4.97499	0.588613	2.92835	#DIV/0!		#NUM!
		58141	#NUM!	1000019367	#DIV/0!	66.0719	8.13585	0.582689	4.74067	#DIV/0!		#NUM!
		58226	#NUM!	1000019367	#DIV/0!	66.0719	2.46707	0.592312	1.46128	#DIV/0!		#NUM!
		58311	#NUM!	1000004276	#DIV/0!	173.853	2.19944	0.593041	1.30436	#DIV/0!		#NUM!
		58396	#NUM!	1000019367	#DIV/0!	66.0719	7.76361	0.589055	4.57319	#DIV/0!		#NUM!
		58481	#NUM!	1000019367	#DIV/0!	66.0719	7.88187	0.582891	4.59427	#DIV/0!		#NUM!
		58566	#NUM!	1000019367	#DIV/0!	66.0719	7.18717	0.588898	4.23251	#DIV/0!		#NUM!
		58651	#NUM!	1000019367	#DIV/0!	66.0719	8.50295	0.585301	4.97679	#DIV/0!		#NUM!
		58736	#NUM!	1000019367	#DIV/0!	66.0719	0.0462592	0.587163	0.0271617	#DIV/0!		#NUM!
		58821	#NUM!	1000019367	#DIV/0!	66.0719	8.07236	0.58905	4.75502	#DIV/0!		#NUM!
		58906	#NUM!	1000019367	#DIV/0!	66.0719	8.07236	0.58905	4.75502	#DIV/0!		#NUM!
		58991	#NUM!	1000019367	#DIV/0!	66.0719	6.64556	0.583813	3.87976	#DIV/0!		#NUM!
		59076	#NUM!	1000019367	#DIV/0!	66.0719	3.42894	0.592264	2.03084	#DIV/0!		#NUM!
		59161	#NUM!	1000019367	#DIV/0!	66.0719	6.76341	0.583998	3.94981	#DIV/0!		#NUM!
		59246	#NUM!	1000004550	#DIV/0!	-24.2259	32.5139	0.588885	19.147	#DIV/0!		#NUM!
		59331	#NUM!	1000019367	#DIV/0!	66.0719	6.79565	0.584057	3.96905	#DIV/0!		#NUM!
		59416	#NUM!	1000019367	#DIV/0!	66.0719	6.79565	0.584057	3.96905	#DIV/0!		#NUM!
		59501	#NUM!	1000019367	#DIV/0!	66.0719	8.85795	0.58489	5.18093	#DIV/0!		#NUM!
		59586	#NUM!	1000004276	#DIV/0!	173.853	0.0830054	0.597089	0.0495616	#DIV/0!		#NUM!
		59671	#NUM!	1000019367	#DIV/0!	66.0719	0.270179	0.585842	0.158282	#DIV/0!		#NUM!
		59756	#NUM!	1000019367	#DIV/0!	66.0719	0.300038	0.585796	0.175761	#DIV/0!		#NUM!
		59841	#NUM!	1000004276	#DIV/0!	173.853	0.564938	0.59768	0.337652	#DIV/0!		#NUM!
		59926	#NUM!	1000020326	#DIV/0!	147.827	20.0551	0.619442	12.423	#DIV/0!		#NUM!
		60011	#NUM!	1000008374	#DIV/0!	-135.654	4.48049	0.537153	2.40671	#DIV/0!		#NUM!
		60096	#NUM!	1000019367	#DIV/0!	66.0719	1.30406	0.585006	0.762884	#DIV/0!		#NUM!
		60181	#NUM!	1000002505	#DIV/0!	211.368	17.5811	0.597875	10.5113	#DIV/0!		#NUM!
		60266	#NUM!	1000019367	#DIV/0!	66.0719	4.53243	0.59186	2.68257	#DIV/0!		#NUM!
		60351	#NUM!	1000019367	#DIV/0!	66.0719	8.9922	0.584902	5.25955	#DIV/0!		#NUM!
		60436	#NUM!	1000002505	#DIV/0!	211.368	17.3372	0.598459	10.3756	#DIV/0!		#NUM!
		60521	#NUM!	1000020326	#DIV/0!	147.827	19.1538	0.618852	11.8534	#DIV/0!		#NUM!
		60606	#NUM!	1000019454	#DIV/0!	121.799	6.80103	0.576471	3.92059	#DIV/0!		#NUM!
		60691	#NUM!	1000019454	#DIV/0!	121.799	6.80034	0.57647	3.92019	#DIV/0!		#NUM!
		60776	#NUM!	1000019454	#DIV/0!	121.799	18.9168	0.600154	11.353	#DIV/0!		#NUM!
		60861	#NUM!	1000019454	#DIV/0!	121.799	18.9168	0.600154	11.353	#DIV/0!		#NUM!
		60946	#NUM!	1000002505	#DIV/0!	211.368	16.8275	0.599469	10.0876	#DIV/0!		#NUM!
		61031	#NUM!	1000019454	#DIV/0!	121.799	7.45356	0.578434	4.31139	#DIV/0!		#NUM!
		61116	#NUM!	1000004276	#DIV/0!	173.853	3.14953	0.599683	1.88872	#DIV/0!		#NUM!
		61201	#NUM!	1000020326	#DIV/0!	147.827	18.3998	0.618307	11.3767	#DIV/0!		#NUM!
		61286	#NUM!	1000004276	#DIV/0!	173.853	3.65266	0.599965	2.19147	#DIV/0!		#NUM!
		61371	#NUM!	1000002505	#DIV/0!	211.368	15.9576	0.60107	9.59164	#DIV/0!		#NUM!
		61456	#NUM!	1000008374	#DIV/0!	-135.654	5.69395	0.538681	3.06722	#DIV/0!		#NUM!
		61541	#NUM!	1000019454	#DIV/0!	121.799	11.7893	0.592775	6.98841	#DIV/0!		#NUM!
		61626	#NUM!	1000019454	#DIV/0!	121.799	11.7893	0.592775	6.98841	#DIV/0!		#NUM!
		61711	#NUM!	1000002420	#DIV/0!	208.083	7.73137	0.609759	4.71427	#DIV/0!		#NUM!
		61796	#NUM!	1000019367	#DIV/0!	66.0719	4.15126	0.582978	2.4201	#DIV/0!		#NUM!
		61881	#NUM!	1000004276	#DIV/0!	173.853	4.51608	0.600235	2.71071	#DIV/0!		#NUM!
		61966	#NUM!	1000004276	#DIV/0!	173.853	5.28484	0.600381	3.17291	#DIV/0!		#NUM!
		62051	#NUM!	1000019367	#DIV/0!	66.0719	6.25418	0.590852	3.6953	#DIV/0!		#NUM!
		62136	#NUM!	1000019367	#DIV/0!	66.0719	9.10513	0.585539	5.33141	#DIV/0!		#NUM!
		62221	#NUM!	1000019454	#DIV/0!	121.799	9.29698	0.584126	5.4306	#DIV/0!		#NUM!
		62306	#NUM!	1000019454	#DIV/0!	121.799	11.8441	0.592726	7.02031	#DIV/0!		#NUM!
		62391	#NUM!	1000004550	#DIV/0!	-24.2259	29.2205	0.589501	17.2255	#DIV/0!		#NUM!
		62476	#NUM!	1000002505	#DIV/0!	211.368	14.3706	0.603968	8.67938	#DIV/0!		#NUM!
		62561	#NUM!	1000002505	#DIV/0!	211.368	14.3706	0.603968	8.67938	#DIV/0!		#NUM!
		62646	#NUM!	1000020326	#DIV/0!	147.827	16.7442	0.616963	10.3305	#DIV/0!		#NUM!
		62731	#NUM!	1000019367	#DIV/0!	66.0719	7.6615	0.579	4.43601	#DIV/0!		#NUM!
		62816	#NUM!	1000019367	#DIV/0!	66.0719	7.6615	0.579	4.43601	#DIV/0!		#NUM!
		62901	#NUM!	1000019367	#DIV/0!	66.0719	7.16621	0.580238	4.15811	#DIV/0!		#NUM!
		62986	#NUM!	1000019367	#DIV/0!	66.0719	6.67861	0.581341	3.88255	#DIV/0!		#NUM!
		63071	#NUM!	1000019367	#DIV/0!	66.0719	6.73783	0.581258	3.91642	#DIV/0!		#NUM!
		63156	#NUM!	1000019367	#DIV/0!	66.0719	7.81002	0.579371	4.5249	#DIV/0!		#NUM!
		63241	#NUM!	1000004276	#DIV/0!	173.853	10.5088	0.601514	6.32117	#DIV/0!		#NUM!
		63326	#NUM!	1000019454	#DIV/0!	121.799	3.16662	0.576925	1.8269	#DIV/0!		#NUM!
		63411	#NUM!	1000004276	#DIV/0!	173.853	11.7467	0.601984	7.07134	#DIV/0!		#NUM!
		63496	#NUM!	1000008374	#DIV/0!	-135.654	7.12682	0.540499	3.85204	#DIV/0!		#NUM!
		63581	#NUM!	1000019454	#DIV/0!	121.799	15.9722	0.593536	9.4801	#DIV/0!		#NUM!
		63666	#NUM!	1000019454	#DIV/0!	121.799	11.9361	0.592645	7.07386	#DIV/0!		#NUM!
		63751	#NUM!	1000019454	#DIV/0!	121.799	11.9361	0.592645	7.07386	#DIV/0!		#NUM!
		63836	#NUM!	1000019367	#DIV/0!	66.0719	8.22188	0.580402	4.772	#DIV/0!		#NUM!
		63921	#NUM!	1000020326	#DIV/0!	147.827	15.912	0.616155	9.80428	#DIV/0!		#NUM!
		64006	#NUM!	1000019367	#DIV/0!	66.0719	9.10954	0.586468	5.34246	#DIV/0!		#NUM!
		64091	#NUM!	1000019367	#DIV/0!	66.0719	8.49147	0.58108	4.93422	#DIV/0!		#NUM!
		64176	#NUM!	1000004276	#DIV/0!	173.853	14.0042	0.60322	8.44765	#DIV/0!		#NUM!
		64261	#NUM!	1000019367	#DIV/0!	66.0719	8.08163	0.589584	4.7648	#DIV/0!		#NUM!
		64346	#NUM!	1000004550	#DIV/0!	-24.2259	27.2859	0.589771	16.0924	#DIV/0!		#NUM!
		64431	#NUM!	1000004725	#DIV/0!	-130.256	29.0416	0.545842	15.8521	#DIV/0!		#NUM!
		64516	#NUM!	1000002505	#DIV/0!	211.368	17.5703	0.607169	10.6681	#DIV/0!		#NUM!
		64601	#NUM!	1000002505	#DIV/0!	211.368	17.5703	0.607169	10.6681	#DIV/0!		#NUM!
		64686	#NUM!	1000004276	#DIV/0!	173.853	14.3181	0.603545	8.64163	#DIV/0!		#NUM!
		64771	#NUM!	1000019454	#DIV/0!	121.799	1.68011	0.577173	0.969713	#DIV/0!		#NUM!
		64856	#NUM!	1000019367	#DIV/0!	66.0719	9.06202	0.587244	5.32162	#DIV/0!		#NUM!
		64941	#NUM!	1000019367	#DIV/0!	66.0719	8.86532	0.582019	5.15979	#DIV/0!		#NUM!
		65026	#NUM!	1000020412	#DIV/0!	71.6178	1.35362	0.612179	0.828656	#DIV/0!		#NUM!
		65111	#NUM!	1000020326	#DIV/0!	147.827	15.0278	0.615066	9.24307	#DIV/0!		#NUM!
		65196	#NUM!	1000002420	#DIV/0!	208.083	8.52655	0.612782	5.22492	#DIV/0!		#NUM!
		65281	#NUM!	1000020326	#DIV/0!	147.827	14.9776	0.614881	9.20947	#DIV/0!		#NUM!
		65366	#NUM!	1000004276	#DIV/0!	173.853	15.0137	0.604768	9.07981	#DIV/0!		#NUM!
		65451	#NUM!	1000019367	#DIV/0!	66.0719	8.93198	0.588895	5.26	#DIV/0!		#NUM!
		65536	#NUM!	1000019454	#DIV/0!	121.799	13.098	0.576911	7.5564	#DIV/0!		#NUM!
		65621	#NUM!	1000019454	#DIV/0!	121.799	13.098	0.576911	7.5564	#DIV/0!		#NUM!
		65706	#NUM!	1000019367	#DIV/0!	66.0719	9.53061	0.583703	5.56304	#DIV/0!		#NUM!
		65791	#NUM!	1000019454	#DIV/0!	121.799	12.4008	0.576952	7.15468	#DIV/0!		#NUM!
		65876	#NUM!	1000020326	#DIV/0!	147.827	14.9434	0.61362	9.16956	#DIV/0!		#NUM!
		65961	#NUM!	1000019454	#DIV/0!	121.799	12.8278	0.577875	7.41286	#DIV/0!		#NUM!
		66046	#NUM!	1000019367	#DIV/0!	66.0719	8.90171	0.58934	5.24614	#DIV/0!		#NUM!
		66131	#NUM!	1000004725	#DIV/0!	-130.256	29.304	0.546879	16.0257	#DIV/0!		#NUM!
		66216	#NUM!	1000020326	#DIV/0!	147.827	14.9804	0.61292	9.18178	#DIV/0!		#NUM!
		66301	#NUM!	1000019454	#DIV/0!	121.799	11.5766	0.590731	6.83868	#DIV/0!		#NUM!
		66386	#NUM!	1000019454	#DIV/0!	121.799	1.47994	0.577775	0.855073	#DIV/0!		#NUM!
		66471	#NUM!	1000019454	#DIV/0!	121.799	9.60456	0.57727	5.54443	#DIV/0!		#NUM!
		66556	#NUM!	1000004550	#DIV/0!	-24.2259	24.249	0.590005	14.307	#DIV/0!		#NUM!
		66641	#NUM!	1000019454	#DIV/0!	121.799	12.6586	0.586548	7.42488	#DIV/0!		#NUM!
		66726	#NUM!	1000019454	#DIV/0!	121.799	9.44954	0.577307	5.45528	#DIV/0!		#NUM!
		66811	#NUM!	1000019367	#DIV/0!	66.0719	8.75014	0.591418	5.175	#DIV/0!		#NUM!
		66896	#NUM!	1000019454	#DIV/0!	121.799	11.5456	0.590451	6.81708	#DIV/0!		#NUM!
		66981	#NUM!	1000004725	#DIV/0!	-130.256	29.4665	0.547576	16.1351	#DIV/0!		#NUM!
		67066	#NUM!	1000019367	#DIV/0!	66.0719	10.2384	0.587715	6.01728	#DIV/0!		#NUM!
		67151	#NUM!	1000019454	#DIV/0!	121.799	9.14955	0.577407	5.28302	#DIV/0!		#NUM!
		67236	#NUM!	1000019454	#DIV/0!	121.799	9.13376	0.577411	5.27393	#DIV/0!		#NUM!
		67321	#NUM!	1000019454	#DIV/0!	121.799	2.33052	0.57791	1.34683	#DIV/0!		#NUM!
		67406	#NUM!	1000019454	#DIV/0!	121.799	8.39623	0.577461	4.8485	#DIV/0!		#NUM!
		67491	#NUM!	1000019454	#DIV/0!	121.799	3.27243	0.57796	1.89134	#DIV/0!		#NUM!
		67576	#NUM!	1000019454	#DIV/0!	121.799	5.6367	0.577734	3.25651	#DIV/0!		#NUM!
		67661	#NUM!	1000019454	#DIV/0!	121.799	4.08072	0.577918	2.35833	#DIV/0!		#NUM!
		67746	#NUM!	1000020412	#DIV/0!	71.6178	2.44783	0.614565	1.50435	#DIV/0!		#NUM!
		67831	#NUM!	1000019367	#DIV/0!	66.0719	10.8641	0.587138	6.37874	#DIV/0!		#NUM!
		67916	#NUM!	1000019367	#DIV/0!	66.0719	10.8641	0.587138	6.37874	#DIV/0!		#NUM!
		68001	#NUM!	1000019454	#DIV/0!	121.799	11.418	0.582989	6.65656	#DIV/0!		#NUM!
		68086	#NUM!	1000008374	#DIV/0!	-135.654	10.0868	0.544343	5.49069	#DIV/0!		#NUM!
		68171	#NUM!	1000004276	#DIV/0!	173.853	16.4501	0.615303	10.1218	#DIV/0!		#NUM!
		68256	#NUM!	1000004276	#DIV/0!	173.853	16.4501	0.615303	10.1218	#DIV/0!		#NUM!
		68341	#NUM!	1000019454	#DIV/0!	121.799	11.3233	0.583864	6.61127	#DIV/0!		#NUM!
		68426	#NUM!	1000019454	#DIV/0!	121.799	11.4108	0.589307	6.72448	#DIV/0!		#NUM!
		68511	#NUM!	1000019454	#DIV/0!	121.799	11.2304	0.58368	6.55499	#DIV/0!		#NUM!
		68596	#NUM!	1000019454	#DIV/0!	121.799	11.2304	0.58368	6.55499	#DIV/0!		#NUM!
		68681	#NUM!	1000002505	#DIV/0!	211.368	9.42925	0.61302	5.78031	#DIV/0!		#NUM!
		68766	#NUM!	1000019367	#DIV/0!	66.0719	8.50181	0.595173	5.06005	#DIV/0!		#NUM!
		68851	#NUM!	1000002505	#DIV/0!	211.368	8.55393	0.613695	5.24951	#DIV/0!		#NUM!
		68936	#NUM!	1000002420	#DIV/0!	208.083	9.15071	0.616067	5.63745	#DIV/0!		#NUM!
		69021	#NUM!	1000019367	#DIV/0!	66.0719	8.40545	0.596895	5.01718	#DIV/0!		#NUM!
		69106	#NUM!	1000020326	#DIV/0!	147.827	15.5024	0.607885	9.42365	#DIV/0!		#NUM!
		69191	#NUM!	1000004276	#DIV/0!	173.853	19.6322	0.624052	12.2515	#DIV/0!		#NUM!
		69276	#NUM!	1000004276	#DIV/0!	173.853	18.2668	0.616246	11.2568	#DIV/0!		#NUM!
		69361	#NUM!	1000019454	#DIV/0!	121.799	11.2255	0.587844	6.59883	#DIV/0!		#NUM!
		69446	#NUM!	1000019454	#DIV/0!	121.799	11.2064	0.587788	6.58699	#DIV/0!		#NUM!
		69531	#NUM!	1000019367	#DIV/0!	66.0719	8.20489	0.601056	4.9316	#DIV/0!		#NUM!
		69616	#NUM!	1000019367	#DIV/0!	66.0719	8.20489	0.601056	4.9316	#DIV/0!		#NUM!
		69701	#NUM!	1000002505	#DIV/0!	211.368	5.67561	0.615788	3.49497	#DIV/0!		#NUM!
		69786	#NUM!	1000004725	#DIV/0!	-130.256	29.9442	0.549818	16.4638	#DIV/0!		#NUM!
		69871	#NUM!	1000004276	#DIV/0!	173.853	21.1258	0.627945	13.2659	#DIV/0!		#NUM!
		69956	#NUM!	1000020326	#DIV/0!	147.827	15.7351	0.605576	9.52882	#DIV/0!		#NUM!
		70041	#NUM!	1000020412	#DIV/0!	71.6178	3.52667	0.61686	2.17546	#DIV/0!		#NUM!
		70126	#NUM!	1000004276	#DIV/0!	173.853	22.5239	0.631007	14.2127	#DIV/0!		#NUM!
		70211	#NUM!	1000004276	#DIV/0!	173.853	19.9041	0.617181	12.2844	#DIV/0!		#NUM!
		70296	#NUM!	1000019454	#DIV/0!	121.799	10.9463	0.587764	6.43385	#DIV/0!		#NUM!
		70381	#NUM!	1000019454	#DIV/0!	121.799	10.44	0.590469	6.16449	#DIV/0!		#NUM!
		70466	#NUM!	1000019454	#DIV/0!	121.799	10.4399	0.590469	6.16445	#DIV/0!		#NUM!
		70551	#NUM!	1000002505	#DIV/0!	211.368	3.18462	0.617728	1.96723	#DIV/0!		#NUM!
		70636	#NUM!	1000019454	#DIV/0!	121.799	10.438	0.59026	6.16112	#DIV/0!		#NUM!
		70721	#NUM!	1000019454	#DIV/0!	121.799	10.7697	0.592172	6.37749	#DIV/0!		#NUM!
		70806	#NUM!	1000019367	#DIV/0!	66.0719	8.40643	0.596216	5.01204	#DIV/0!		#NUM!
		70891	#NUM!	1000002505	#DIV/0!	211.368	2.393	0.618371	1.47976	#DIV/0!		#NUM!
		70976	#NUM!	1000002505	#DIV/0!	211.368	2.393	0.618371	1.47976	#DIV/0!		#NUM!
		71061	#NUM!	1000020326	#DIV/0!	147.827	15.9509	0.603015	9.61864	#DIV/0!		#NUM!
		71146	#NUM!	1000019454	#DIV/0!	121.799	10.9714	0.593074	6.50685	#DIV/0!		#NUM!
		71231	#NUM!	1000004276	#DIV/0!	173.853	21.0903	0.61791	13.0319	#DIV/0!		#NUM!
		71316	#NUM!	1000004276	#DIV/0!	173.853	21.0903	0.61791	13.0319	#DIV/0!		#NUM!
		71401	#NUM!	1000002505	#DIV/0!	211.368	2.81171	0.61821	1.73822	#DIV/0!		#NUM!
		71486	#NUM!	1000002505	#DIV/0!	211.368	2.81171	0.61821	1.73822	#DIV/0!		#NUM!
		71571	#NUM!	1000002505	#DIV/0!	211.368	1.40475	0.62102	0.872378	#DIV/0!		#NUM!
		71656	#NUM!	1000019454	#DIV/0!	121.799	10.4262	0.588846	6.13943	#DIV/0!		#NUM!
		71741	#NUM!	1000020326	#DIV/0!	147.827	16.0488	0.601285	9.64991	#DIV/0!		#NUM!
		71826	#NUM!	1000020326	#DIV/0!	147.827	16.0267	0.601182	9.63498	#DIV/0!		#NUM!
		71911	#NUM!	1000020326	#DIV/0!	147.827	15.8122	0.600977	9.50276	#DIV/0!		#NUM!
		71996	#NUM!	1000019454	#DIV/0!	121.799	10.4841	0.587827	6.16282	#DIV/0!		#NUM!
		72081	#NUM!	1000019454	#DIV/0!	121.799	12.0654	0.597295	7.20658	#DIV/0!		#NUM!
		72166	#NUM!	1000004725	#DIV/0!	-130.256	30.3823	0.551968	16.7701	#DIV/0!		#NUM!
		72251	#NUM!	1000019454	#DIV/0!	121.799	10.4181	0.587842	6.12421	#DIV/0!		#NUM!
		72336	#NUM!	1000019454	#DIV/0!	121.799	10.4181	0.587842	6.12421	#DIV/0!		#NUM!
		72421	#NUM!	1000004550	#DIV/0!	-24.2259	15.1279	0.591628	8.95008	#DIV/0!		#NUM!
		72506	#NUM!	1000008374	#DIV/0!	-135.654	13.6561	0.549232	7.50038	#DIV/0!		#NUM!
		72591	#NUM!	1000002420	#DIV/0!	208.083	9.62703	0.619916	5.96795	#DIV/0!		#NUM!
		72676	#NUM!	1000004725	#DIV/0!	-130.256	29.3067	0.550404	16.1306	#DIV/0!		#NUM!
		72761	#NUM!	1000004725	#DIV/0!	-130.256	29.3067	0.550404	16.1306	#DIV/0!		#NUM!
		72846	#NUM!	1000020412	#DIV/0!	71.6178	4.74073	0.61928	2.93584	#DIV/0!		#NUM!
		72931	#NUM!	1000002505	#DIV/0!	211.368	2.8839	0.630372	1.81793	#DIV/0!		#NUM!
		73016	#NUM!	1000004725	#DIV/0!	-130.256	30.5146	0.552638	16.8635	#DIV/0!		#NUM!
		73101	#NUM!	1000004725	#DIV/0!	-130.256	30.5146	0.552638	16.8635	#DIV/0!		#NUM!
		73186	#NUM!	1000004276	#DIV/0!	173.853	29.8145	0.646135	19.2642	#DIV/0!		#NUM!
		73271	#NUM!	1000004550	#DIV/0!	-24.2259	12.8961	0.592179	7.63677	#DIV/0!		#NUM!
		73356	#NUM!	1000002505	#DIV/0!	211.368	4.87416	0.635341	3.09675	#DIV/0!		#NUM!
		73441	#NUM!	1000008374	#DIV/0!	-135.654	14.842	0.550872	8.17604	#DIV/0!		#NUM!
		73526	#NUM!	1000020412	#DIV/0!	71.6178	5.23265	0.620058	3.24455	#DIV/0!		#NUM!
		73611	#NUM!	1000002505	#DIV/0!	211.368	5.86423	0.638321	3.74327	#DIV/0!		#NUM!
		73696	#NUM!	1000020326	#DIV/0!	147.827	10.3091	0.59815	6.16638	#DIV/0!		#NUM!
		73781	#NUM!	1000004276	#DIV/0!	173.853	32.7106	0.652492	21.3434	#DIV/0!		#NUM!
		73866	#NUM!	1000002420	#DIV/0!	208.083	9.74231	0.622145	6.06113	#DIV/0!		#NUM!
		73951	#NUM!	1000002505	#DIV/0!	211.368	7.42473	0.643916	4.7809	#DIV/0!		#NUM!
		74036	#NUM!	1000019454	#DIV/0!	121.799	15.0101	0.6086	9.13516	#DIV/0!		#NUM!
		74121	#NUM!	1000020326	#DIV/0!	147.827	7.78042	0.59733	4.64748	#DIV/0!		#NUM!
		74206	#NUM!	1000020412	#DIV/0!	71.6178	5.70669	0.62046	3.54077	#DIV/0!		#NUM!
		74291	#NUM!	1000019454	#DIV/0!	121.799	15.3394	0.609757	9.3533	#DIV/0!		#NUM!
		74376	#NUM!	1000020326	#DIV/0!	147.827	7.13685	0.597318	4.26297	#DIV/0!		#NUM!
		74461	#NUM!	1000004725	#DIV/0!	-130.256	29.4804	0.558407	16.4621	#DIV/0!		#NUM!
		74546	#NUM!	1000002505	#DIV/0!	211.368	8.29922	0.647437	5.37322	#DIV/0!		#NUM!
		74631	#NUM!	1000004276	#DIV/0!	173.853	35.2555	0.65813	23.2027	#DIV/0!		#NUM!
		74716	#NUM!	1000004276	#DIV/0!	173.853	35.3164	0.65822	23.246	#DIV/0!		#NUM!
		74801	#NUM!	1000008374	#DIV/0!	-135.654	16.2502	0.552769	8.9826	#DIV/0!		#NUM!
		74886	#NUM!	1000004550	#DIV/0!	-24.2259	7.95674	0.593427	4.72174	#DIV/0!		#NUM!
		74971	#NUM!	1000004276	#DIV/0!	173.853	35.6204	0.65841	23.4528	#DIV/0!		#NUM!
		75056	#NUM!	1000004276	#DIV/0!	173.853	30.687	0.673009	20.6526	#DIV/0!		#NUM!
		75141	#NUM!	1000004276	#DIV/0!	173.853	30.687	0.673009	20.6526	#DIV/0!		#NUM!
		75226	#NUM!	1000004276	#DIV/0!	173.853	31.0123	0.672496	20.8557	#DIV/0!		#NUM!
		75311	#NUM!	1000019454	#DIV/0!	121.799	16.0191	0.611841	9.80113	#DIV/0!		#NUM!
		75396	#NUM!	1000019454	#DIV/0!	121.799	16.0883	0.612043	9.84672	#DIV/0!		#NUM!
		75481	#NUM!	1000019454	#DIV/0!	121.799	16.0883	0.612043	9.84672	#DIV/0!		#NUM!
		75566	#NUM!	1000002505	#DIV/0!	211.368	9.16371	0.651193	5.96734	#DIV/0!		#NUM!
		75651	#NUM!	1000004550	#DIV/0!	-24.2259	4.22107	0.586381	2.47516	#DIV/0!		#NUM!
		75736	#NUM!	1000004550	#DIV/0!	-24.2259	4.22107	0.586381	2.47516	#DIV/0!		#NUM!
		75821	#NUM!	1000004725	#DIV/0!	-130.256	29.531	0.560375	16.5484	#DIV/0!		#NUM!
		75906	#NUM!	1000004550	#DIV/0!	-24.2259	3.95028	0.586526	2.31694	#DIV/0!		#NUM!
		75991	#NUM!	1000002420	#DIV/0!	208.083	9.67192	0.62362	6.03161	#DIV/0!		#NUM!
		76076	#NUM!	1000002505	#DIV/0!	211.368	9.495	0.652626	6.19669	#DIV/0!		#NUM!
		76161	#NUM!	1000020326	#DIV/0!	147.827	5.15455	0.597909	3.08195	#DIV/0!		#NUM!
		76246	#NUM!	1000004276	#DIV/0!	173.853	34.1277	0.667794	22.7902	#DIV/0!		#NUM!
		76331	#NUM!	1000002420	#DIV/0!	208.083	9.58335	0.623739	5.97751	#DIV/0!		#NUM!
		76416	#NUM!	1000020412	#DIV/0!	71.6178	6.27271	0.620522	3.89236	#DIV/0!		#NUM!
		76501	#NUM!	1000004725	#DIV/0!	-130.256	29.5889	0.561753	16.6217	#DIV/0!		#NUM!
		76586	#NUM!	1000008374	#DIV/0!	-135.654	17.359	0.554257	9.62134	#DIV/0!		#NUM!
		76671	#NUM!	1000019454	#DIV/0!	121.799	15.2427	0.611372	9.31898	#DIV/0!		#NUM!
		76756	#NUM!	1000020326	#DIV/0!	147.827	2.6852	0.590936	1.58678	#DIV/0!		#NUM!
		76841	#NUM!	1000020326	#DIV/0!	147.827	2.67949	0.590949	1.58344	#DIV/0!		#NUM!
		76926	#NUM!	1000004550	#DIV/0!	-24.2259	2.62353	0.59287	1.55541	#DIV/0!		#NUM!
		77011	#NUM!	1000002505	#DIV/0!	211.368	10.3068	0.655954	6.76077	#DIV/0!		#NUM!
		77096	#NUM!	1000004725	#DIV/0!	-130.256	29.6616	0.562459	16.6834	#DIV/0!		#NUM!
		77181	#NUM!	1000004276	#DIV/0!	173.853	38.9518	0.66124	25.7565	#DIV/0!		#NUM!
		77266	#NUM!	1000004276	#DIV/0!	173.853	36.0713	0.680107	24.5323	#DIV/0!		#NUM!
		77351	#NUM!	1000004276	#DIV/0!	173.853	39.5008	0.660548	26.0922	#DIV/0!		#NUM!
		77436	#NUM!	1000004276	#DIV/0!	173.853	39.5008	0.660548	26.0922	#DIV/0!		#NUM!
		77521	#NUM!	1000019454	#DIV/0!	121.799	18.4709	0.626797	11.5775	#DIV/0!		#NUM!
		77606	#NUM!	1000020326	#DIV/0!	147.827	2.90073	0.598869	1.73716	#DIV/0!		#NUM!
		77691	#NUM!	1000004550	#DIV/0!	-24.2259	2.28645	0.595535	1.36166	#DIV/0!		#NUM!
		77776	#NUM!	1000020326	#DIV/0!	147.827	2.26547	0.59437	1.34653	#DIV/0!		#NUM!
		77861	#NUM!	1000002420	#DIV/0!	208.083	8.81957	0.623575	5.49967	#DIV/0!		#NUM!
		77946	#NUM!	1000004550	#DIV/0!	-24.2259	1.94656	0.595685	1.15954	#DIV/0!		#NUM!
		78031	#NUM!	1000004550	#DIV/0!	-24.2259	1.94656	0.595685	1.15954	#DIV/0!		#NUM!
		78116	#NUM!	1000008374	#DIV/0!	-135.654	18.2697	0.55549	10.1487	#DIV/0!		#NUM!
		78201	#NUM!	1000020326	#DIV/0!	147.827	2.22433	0.599167	1.33274	#DIV/0!		#NUM!
		78286	#NUM!	1000020326	#DIV/0!	147.827	2.11296	0.599178	1.26604	#DIV/0!		#NUM!
		78371	#NUM!	1000020412	#DIV/0!	71.6178	6.86886	0.620222	4.26022	#DIV/0!		#NUM!
		78456	#NUM!	1000020326	#DIV/0!	147.827	1.71224	0.599083	1.02578	#DIV/0!		#NUM!
		78541	#NUM!	1000020326	#DIV/0!	147.827	1.71224	0.599083	1.02578	#DIV/0!		#NUM!
		78626	#NUM!	1000019454	#DIV/0!	121.799	18.3246	0.628225	11.512	#DIV/0!		#NUM!
		78711	#NUM!	1000019454	#DIV/0!	121.799	18.3246	0.628225	11.512	#DIV/0!		#NUM!
		78796	#NUM!	1000002505	#DIV/0!	211.368	20.663	0.659587	13.629	#DIV/0!		#NUM!
		78881	#NUM!	1000019454	#DIV/0!	121.799	17.9764	0.626858	11.2686	#DIV/0!		#NUM!
		78966	#NUM!	1000002505	#DIV/0!	211.368	20.4847	0.660046	13.5208	#DIV/0!		#NUM!
		79051	#NUM!	1000020326	#DIV/0!	147.827	7.61787	0.590436	4.49787	#DIV/0!		#NUM!
		79136	#NUM!	1000004550	#DIV/0!	-24.2259	2.9195	0.590914	1.72517	#DIV/0!		#NUM!
		79221	#NUM!	1000004276	#DIV/0!	173.853	40.0329	0.686038	27.4641	#DIV/0!		#NUM!
		79306	#NUM!	1000004550	#DIV/0!	-24.2259	9.99673	0.605785	6.05587	#DIV/0!		#NUM!
		79391	#NUM!	1000004550	#DIV/0!	-24.2259	9.99673	0.605785	6.05587	#DIV/0!		#NUM!
		79476	#NUM!	1000019454	#DIV/0!	121.799	15.8002	0.618505	9.77247	#DIV/0!		#NUM!
		79561	#NUM!	1000004725	#DIV/0!	-130.256	29.9389	0.56345	16.8691	#DIV/0!		#NUM!
		79646	#NUM!	1000020326	#DIV/0!	147.827	9.05625	0.590561	5.34827	#DIV/0!		#NUM!
		79731	#NUM!	1000020412	#DIV/0!	71.6178	14.439	0.605483	8.74255	#DIV/0!		#NUM!
		79816	#NUM!	1000020412	#DIV/0!	71.6178	14.439	0.605483	8.74255	#DIV/0!		#NUM!
		79901	#NUM!	1000019454	#DIV/0!	121.799	14.7037	0.614414	9.03418	#DIV/0!		#NUM!
		79986	#NUM!	1000004550	#DIV/0!	-24.2259	10.1299	0.605044	6.12901	#DIV/0!		#NUM!
		80071	#NUM!	1000004550	#DIV/0!	-24.2259	11.8967	0.605167	7.19947	#DIV/0!		#NUM!
		80156	#NUM!	1000004725	#DIV/0!	-130.256	30.0394	0.56343	16.9251	#DIV/0!		#NUM!
		80241	#NUM!	1000019454	#DIV/0!	121.799	13.5506	0.610187	8.26838	#DIV/0!		#NUM!
		80326	#NUM!	1000019454	#DIV/0!	121.799	13.5199	0.610075	8.24813	#DIV/0!		#NUM!
		80411	#NUM!	1000019454	#DIV/0!	121.799	13.5199	0.610075	8.24813	#DIV/0!		#NUM!
		80496	#NUM!	1000002420	#DIV/0!	208.083	7.54295	0.623147	4.70036	#DIV/0!		#NUM!
		80581	#NUM!	1000002420	#DIV/0!	208.083	7.5428	0.623148	4.70028	#DIV/0!		#NUM!
		80666	#NUM!	1000020326	#DIV/0!	147.827	11.0702	0.591118	6.5438	#DIV/0!		#NUM!
		80751	#NUM!	1000004550	#DIV/0!	-24.2259	10.5	0.603006	6.33154	#DIV/0!		#NUM!
		80836	#NUM!	1000004550	#DIV/0!	-24.2259	20.5285	0.586887	12.0479	#DIV/0!		#NUM!
		80921	#NUM!	1000002505	#DIV/0!	211.368	18.9147	0.662538	12.5317	#DIV/0!		#NUM!
		81006	#NUM!	1000004550	#DIV/0!	-24.2259	20.148	0.587448	11.8359	#DIV/0!		#NUM!
		81091	#NUM!	1000004550	#DIV/0!	-24.2259	22.6362	0.584047	13.2206	#DIV/0!		#NUM!
		81176	#NUM!	1000004550	#DIV/0!	-24.2259	18.8963	0.589456	11.1385	#DIV/0!		#NUM!
		81261	#NUM!	1000020326	#DIV/0!	147.827	13.7609	0.592247	8.14986	#DIV/0!		#NUM!
		81346	#NUM!	1000020326	#DIV/0!	147.827	13.9325	0.592348	8.25288	#DIV/0!		#NUM!
		81431	#NUM!	1000004725	#DIV/0!	-130.256	30.808	0.562441	17.3277	#DIV/0!		#NUM!
		81516	#NUM!	1000004550	#DIV/0!	-24.2259	17.4315	0.591927	10.3182	#DIV/0!		#NUM!
		81601	#NUM!	1000020326	#DIV/0!	147.827	14.1967	0.592538	8.41209	#DIV/0!		#NUM!
		81686	#NUM!	1000020326	#DIV/0!	147.827	14.1967	0.592538	8.41209	#DIV/0!		#NUM!
		81771	#NUM!	1000004550	#DIV/0!	-24.2259	17.2543	0.592239	10.2187	#DIV/0!		#NUM!
		81856	#NUM!	1000004550	#DIV/0!	-24.2259	10.8331	0.601201	6.51286	#DIV/0!		#NUM!
		81941	#NUM!	1000004550	#DIV/0!	-24.2259	17.2471	0.592254	10.2147	#DIV/0!		#NUM!
		82026	#NUM!	1000020412	#DIV/0!	71.6178	7.75342	0.619435	4.80275	#DIV/0!		#NUM!
		82111	#NUM!	1000004550	#DIV/0!	-24.2259	21.5792	0.603645	13.0262	#DIV/0!		#NUM!
		82196	#NUM!	1000020412	#DIV/0!	71.6178	14.3346	0.614369	8.80671	#DIV/0!		#NUM!
		82281	#NUM!	1000004550	#DIV/0!	-24.2259	21.8017	0.603642	13.1604	#DIV/0!		#NUM!
		82366	#NUM!	1000004550	#DIV/0!	-24.2259	21.8025	0.603642	13.1609	#DIV/0!		#NUM!
		82451	#NUM!	1000002505	#DIV/0!	211.368	18.171	0.663624	12.0587	#DIV/0!		#NUM!
		82536	#NUM!	1000020412	#DIV/0!	71.6178	14.3278	0.614518	8.80467	#DIV/0!		#NUM!
		82621	#NUM!	1000004550	#DIV/0!	-24.2259	9.1634	0.596133	5.46261	#DIV/0!		#NUM!
		82706	#NUM!	1000004550	#DIV/0!	-24.2259	17.2153	0.592549	10.2009	#DIV/0!		#NUM!
		82791	#NUM!	1000002420	#DIV/0!	208.083	8.2463	0.627748	5.17659	#DIV/0!		#NUM!
		82876	#NUM!	1000020326	#DIV/0!	147.827	13.2716	0.592839	7.8679	#DIV/0!		#NUM!
		82961	#NUM!	1000004550	#DIV/0!	-24.2259	17.2113	0.592697	10.2011	#DIV/0!		#NUM!
		83046	#NUM!	1000002505	#DIV/0!	211.368	17.4239	0.664645	11.5807	#DIV/0!		#NUM!
		83131	#NUM!	1000002505	#DIV/0!	211.368	17.4239	0.664645	11.5807	#DIV/0!		#NUM!
		83216	#NUM!	1000004550	#DIV/0!	-24.2259	11.3809	0.598279	6.80898	#DIV/0!		#NUM!
		83301	#NUM!	1000004550	#DIV/0!	-24.2259	11.3809	0.598279	6.80898	#DIV/0!		#NUM!
		83386	#NUM!	1000020412	#DIV/0!	71.6178	9.40845	0.626978	5.89889	#DIV/0!		#NUM!
		83471	#NUM!	1000020412	#DIV/0!	71.6178	9.40845	0.626978	5.89889	#DIV/0!		#NUM!
		83556	#NUM!	1000020412	#DIV/0!	71.6178	8.7759	0.62011	5.44202	#DIV/0!		#NUM!
		83641	#NUM!	1000020412	#DIV/0!	71.6178	8.76777	0.620073	5.43666	#DIV/0!		#NUM!
		83726	#NUM!	1000020412	#DIV/0!	71.6178	8.20089	0.618968	5.07609	#DIV/0!		#NUM!
		83811	#NUM!	1000020412	#DIV/0!	71.6178	8.20091	0.618968	5.0761	#DIV/0!		#NUM!
		83896	#NUM!	1000002420	#DIV/0!	208.083	8.49431	0.629606	5.34807	#DIV/0!		#NUM!
		83981	#NUM!	1000004550	#DIV/0!	-24.2259	19.3949	0.589509	11.4335	#DIV/0!		#NUM!
		84066	#NUM!	1000004550	#DIV/0!	-24.2259	19.5641	0.589389	11.5309	#DIV/0!		#NUM!
		84151	#NUM!	1000004550	#DIV/0!	-24.2259	18.6594	0.5906	11.0202	#DIV/0!		#NUM!
		84236	#NUM!	1000002505	#DIV/0!	211.368	18.6958	0.663589	12.4063	#DIV/0!		#NUM!
		84321	#NUM!	1000002420	#DIV/0!	208.083	8.55951	0.630437	5.39623	#DIV/0!		#NUM!
		84406	#NUM!	1000020412	#DIV/0!	71.6178	14.0546	0.61647	8.66422	#DIV/0!		#NUM!
		84491	#NUM!	1000020412	#DIV/0!	71.6178	14.0447	0.616478	8.65828	#DIV/0!		#NUM!
		84576	#NUM!	1000004550	#DIV/0!	-24.2259	17.2305	0.592999	10.2177	#DIV/0!		#NUM!
		84661	#NUM!	1000004550	#DIV/0!	-24.2259	17.2305	0.592999	10.2177	#DIV/0!		#NUM!
		84746	#NUM!	1000002505	#DIV/0!	211.368	19.1124	0.663304	12.6773	#DIV/0!		#NUM!
		84831	#NUM!	1000004725	#DIV/0!	-130.256	32.2183	0.560619	18.0622	#DIV/0!		#NUM!
		84916	#NUM!	1000002505	#DIV/0!	211.368	19.1619	0.663321	12.7104	#DIV/0!		#NUM!
		85001	#NUM!	1000020326	#DIV/0!	147.827	12.1515	0.593196	7.20823	#DIV/0!		#NUM!
		85086	#NUM!	1000004550	#DIV/0!	-24.2259	23.1111	0.589237	13.6179	#DIV/0!		#NUM!
		85171	#NUM!	1000004550	#DIV/0!	-24.2259	23.7973	0.589317	14.0241	#DIV/0!		#NUM!
		85256	#NUM!	1000004550	#DIV/0!	-24.2259	24.2952	0.589467	14.3212	#DIV/0!		#NUM!
		85341	#NUM!	1000002420	#DIV/0!	208.083	8.59342	0.632108	5.43197	#DIV/0!		#NUM!
		85426	#NUM!	1000002505	#DIV/0!	211.368	19.4947	0.664006	12.9446	#DIV/0!		#NUM!
		85511	#NUM!	1000004550	#DIV/0!	-24.2259	25.0943	0.589834	14.8014	#DIV/0!		#NUM!
		85596	#NUM!	1000002420	#DIV/0!	208.083	8.55169	0.633481	5.41733	#DIV/0!		#NUM!
		85681	#NUM!	1000004550	#DIV/0!	-24.2259	24.2919	0.602422	14.634	#DIV/0!		#NUM!
		85766	#NUM!	1000004550	#DIV/0!	-24.2259	23.9694	0.602678	14.4459	#DIV/0!		#NUM!
		85851	#NUM!	1000004550	#DIV/0!	-24.2259	24.7002	0.60193	14.8678	#DIV/0!		#NUM!
		85936	#NUM!	1000004550	#DIV/0!	-24.2259	25.8409	0.590251	15.2526	#DIV/0!		#NUM!
		86021	#NUM!	1000004550	#DIV/0!	-24.2259	23.4191	0.602918	14.1198	#DIV/0!		#NUM!
		86106	#NUM!	1000002420	#DIV/0!	208.083	8.48073	0.633924	5.37614	#DIV/0!		#NUM!
		86191	#NUM!	1000004550	#DIV/0!	-24.2259	25.9536	0.600177	15.5767	#DIV/0!		#NUM!
		86276	#NUM!	1000020412	#DIV/0!	71.6178	12.4279	0.615931	7.65475	#DIV/0!		#NUM!
		86361	#NUM!	1000020326	#DIV/0!	147.827	10.8421	0.593585	6.43569	#DIV/0!		#NUM!
		86446	#NUM!	1000004550	#DIV/0!	-24.2259	21.9833	0.603352	13.2637	#DIV/0!		#NUM!
		86531	#NUM!	1000004550	#DIV/0!	-24.2259	26.6334	0.590752	15.7337	#DIV/0!		#NUM!
		86616	#NUM!	1000004550	#DIV/0!	-24.2259	21.5546	0.603472	13.0076	#DIV/0!		#NUM!
		86701	#NUM!	1000004550	#DIV/0!	-24.2259	21.5546	0.603472	13.0076	#DIV/0!		#NUM!
		86786	#NUM!	1000002420	#DIV/0!	208.083	7.91458	0.63574	5.03162	#DIV/0!		#NUM!
		86871	#NUM!	1000004725	#DIV/0!	-130.256	33.377	0.559311	18.6681	#DIV/0!		#NUM!
		86956	#NUM!	1000004725	#DIV/0!	-130.256	33.4577	0.559362	18.715	#DIV/0!		#NUM!
		87041	#NUM!	1000004550	#DIV/0!	-24.2259	29.0349	0.595998	17.3047	#DIV/0!		#NUM!
		87126	#NUM!	1000004550	#DIV/0!	-24.2259	29.2328	0.595815	17.4174	#DIV/0!		#NUM!
		87211	#NUM!	1000004550	#DIV/0!	-24.2259	28.3757	0.591953	16.7971	#DIV/0!		#NUM!
		87296	#NUM!	1000008374	#DIV/0!	-135.654	24.2477	0.56427	13.6823	#DIV/0!		#NUM!
		87381	#NUM!	1000002420	#DIV/0!	208.083	6.68799	0.639108	4.27435	#DIV/0!		#NUM!
		87466	#NUM!	1000020412	#DIV/0!	71.6178	3.51786	0.611391	2.15079	#DIV/0!		#NUM!
		87551	#NUM!	1000020412	#DIV/0!	71.6178	3.51786	0.611391	2.15079	#DIV/0!		#NUM!
		87636	#NUM!	1000020412	#DIV/0!	71.6178	2.47273	0.609669	1.50755	#DIV/0!		#NUM!
		87721	#NUM!	1000004725	#DIV/0!	-130.256	34.356	0.56132	19.2847	#DIV/0!		#NUM!
		87806	#NUM!	1000020412	#DIV/0!	71.6178	1.85473	0.60887	1.12929	#DIV/0!		#NUM!
		87891	#NUM!	1000002505	#DIV/0!	211.368	20.8882	0.66736	13.94	#DIV/0!		#NUM!
		87976	#NUM!	1000020412	#DIV/0!	71.6178	1.06495	0.608257	0.647762	#DIV/0!		#NUM!
		88061	#NUM!	1000020412	#DIV/0!	71.6178	2.94482	0.61196	1.80211	#DIV/0!		#NUM!
		88146	#NUM!	1000004640	#DIV/0!	-77.6421	29.2477	0.596404	17.4434	#DIV/0!		#NUM!
		88231	#NUM!	1000004640	#DIV/0!	-77.6421	29.2477	0.596404	17.4434	#DIV/0!		#NUM!
		88316	#NUM!	1000004550	#DIV/0!	-24.2259	30.3723	0.593436	18.024	#DIV/0!		#NUM!
		88401	#NUM!	1000004725	#DIV/0!	-130.256	34.6334	0.561991	19.4637	#DIV/0!		#NUM!
		88486	#NUM!	1000004725	#DIV/0!	-130.256	34.6337	0.562007	19.4644	#DIV/0!		#NUM!
		88571	#NUM!	1000020412	#DIV/0!	71.6178	9.76015	0.615172	6.00417	#DIV/0!		#NUM!
		88656	#NUM!	1000004550	#DIV/0!	-24.2259	30.997	0.59391	18.4094	#DIV/0!		#NUM!
		88741	#NUM!	1000002420	#DIV/0!	208.083	5.72128	0.641423	3.66977	#DIV/0!		#NUM!
		88826	#NUM!	1000004550	#DIV/0!	-24.2259	31.6068	0.59477	18.7987	#DIV/0!		#NUM!
		88911	#NUM!	1000004640	#DIV/0!	-77.6421	28.5609	0.58985	16.8467	#DIV/0!		#NUM!
		88996	#NUM!	1000020412	#DIV/0!	71.6178	1.38631	0.613563	0.850586	#DIV/0!		#NUM!
		89081	#NUM!	1000004550	#DIV/0!	-24.2259	31.9588	0.594642	19.004	#DIV/0!		#NUM!
		89166	#NUM!	1000004550	#DIV/0!	-24.2259	31.9588	0.594642	19.004	#DIV/0!		#NUM!
		89251	#NUM!	1000004811	#DIV/0!	-177.193	54.9804	0.552775	30.3918	#DIV/0!		#NUM!
		89336	#NUM!	1000020412	#DIV/0!	71.6178	4.17231	0.606006	2.52844	#DIV/0!		#NUM!
		89421	#NUM!	1000004640	#DIV/0!	-77.6421	28.0655	0.585219	16.4244	#DIV/0!		#NUM!
		89506	#NUM!	1000020326	#DIV/0!	147.827	7.40681	0.59469	4.40476	#DIV/0!		#NUM!
		89591	#NUM!	1000020412	#DIV/0!	71.6178	4.98356	0.605761	3.01885	#DIV/0!		#NUM!
		89676	#NUM!	1000020412	#DIV/0!	71.6178	4.98363	0.605761	3.01889	#DIV/0!		#NUM!
		89761	#NUM!	1000020412	#DIV/0!	71.6178	0.309356	0.614716	0.190166	#DIV/0!		#NUM!
		89846	#NUM!	1000020412	#DIV/0!	71.6178	0.309356	0.614716	0.190166	#DIV/0!		#NUM!
		89931	#NUM!	1000004640	#DIV/0!	-77.6421	27.7061	0.581908	16.1224	#DIV/0!		#NUM!
		90016	#NUM!	1000002420	#DIV/0!	208.083	4.51426	0.64389	2.90669	#DIV/0!		#NUM!
		90101	#NUM!	1000002505	#DIV/0!	211.368	7.61114	0.676135	5.14616	#DIV/0!		#NUM!
		90186	#NUM!	1000002505	#DIV/0!	211.368	7.61102	0.676136	5.14609	#DIV/0!		#NUM!
		90271	#NUM!	1000002505	#DIV/0!	211.368	7.69688	0.675907	5.20237	#DIV/0!		#NUM!
		90356	#NUM!	1000002420	#DIV/0!	208.083	3.98453	0.644699	2.56883	#DIV/0!		#NUM!
		90441	#NUM!	1000020326	#DIV/0!	147.827	7.03077	0.599895	4.21772	#DIV/0!		#NUM!
		90526	#NUM!	1000020412	#DIV/0!	71.6178	8.19709	0.614833	5.03984	#DIV/0!		#NUM!
		90611	#NUM!	1000020326	#DIV/0!	147.827	6.93701	0.600241	4.16388	#DIV/0!		#NUM!
		90696	#NUM!	1000004725	#DIV/0!	-130.256	33.5368	0.566554	19.0004	#DIV/0!		#NUM!
		90781	#NUM!	1000004640	#DIV/0!	-77.6421	28.0202	0.595811	16.6947	#DIV/0!		#NUM!
		90866	#NUM!	1000002505	#DIV/0!	211.368	9.64652	0.670861	6.47148	#DIV/0!		#NUM!
		90951	#NUM!	1000020412	#DIV/0!	71.6178	3.43617	0.60982	2.09544	#DIV/0!		#NUM!
		91036	#NUM!	1000020412	#DIV/0!	71.6178	3.43617	0.60982	2.09544	#DIV/0!		#NUM!
		91121	#NUM!	1000002505	#DIV/0!	211.368	9.86284	0.670314	6.6112	#DIV/0!		#NUM!
		91206	#NUM!	1000002505	#DIV/0!	211.368	9.86036	0.67032	6.6096	#DIV/0!		#NUM!
		91291	#NUM!	1000020326	#DIV/0!	147.827	9.09663	0.592593	5.3906	#DIV/0!		#NUM!
		91376	#NUM!	1000020326	#DIV/0!	147.827	9.09663	0.592593	5.3906	#DIV/0!		#NUM!
		91461	#NUM!	1000008374	#DIV/0!	-135.654	26.15	0.567362	14.8365	#DIV/0!		#NUM!
		91546	#NUM!	1000002505	#DIV/0!	211.368	7.93511	0.678358	5.38285	#DIV/0!		#NUM!
		91631	#NUM!	1000002420	#DIV/0!	208.083	2.76973	0.646006	1.78926	#DIV/0!		#NUM!
		91716	#NUM!	1000004640	#DIV/0!	-77.6421	27.5184	0.595581	16.3894	#DIV/0!		#NUM!
		91801	#NUM!	1000004640	#DIV/0!	-77.6421	27.5184	0.595581	16.3894	#DIV/0!		#NUM!
		91886	#NUM!	1000020412	#DIV/0!	71.6178	2.57528	0.617141	1.58931	#DIV/0!		#NUM!
		91971	#NUM!	1000020326	#DIV/0!	147.827	5.21124	0.595494	3.10326	#DIV/0!		#NUM!
		92056	#NUM!	1000008459	#DIV/0!	-13.1556	23.1979	0.608409	14.1138	#DIV/0!		#NUM!
		92141	#NUM!	1000020412	#DIV/0!	71.6178	10.9635	0.631536	6.92383	#DIV/0!		#NUM!
		92226	#NUM!	1000020412	#DIV/0!	71.6178	10.9635	0.631536	6.92383	#DIV/0!		#NUM!
		92311	#NUM!	1000020412	#DIV/0!	71.6178	4.2028	0.606749	2.55004	#DIV/0!		#NUM!
		92396	#NUM!	1000020326	#DIV/0!	147.827	4.27606	0.610584	2.61089	#DIV/0!		#NUM!
		92481	#NUM!	1000020326	#DIV/0!	147.827	4.27606	0.610584	2.61089	#DIV/0!		#NUM!
		92566	#NUM!	1000020412	#DIV/0!	71.6178	10.8497	0.630189	6.83736	#DIV/0!		#NUM!
		92651	#NUM!	1000020412	#DIV/0!	71.6178	10.5295	0.626698	6.5988	#DIV/0!		#NUM!
		92736	#NUM!	1000020412	#DIV/0!	71.6178	4.87767	0.61079	2.97923	#DIV/0!		#NUM!
		92821	#NUM!	1000020412	#DIV/0!	71.6178	6.91884	0.614644	4.25263	#DIV/0!		#NUM!
		92906	#NUM!	1000020412	#DIV/0!	71.6178	10.3963	0.625266	6.50045	#DIV/0!		#NUM!
		92991	#NUM!	1000020326	#DIV/0!	147.827	5.22959	0.611354	3.19713	#DIV/0!		#NUM!
		93076	#NUM!	1000020412	#DIV/0!	71.6178	3.62504	0.618322	2.24144	#DIV/0!		#NUM!
		93161	#NUM!	1000020500	#DIV/0!	43.8579	6.38383	0.62425	3.9851	#DIV/0!		#NUM!
		93246	#NUM!	1000020500	#DIV/0!	43.8579	6.38383	0.62425	3.9851	#DIV/0!		#NUM!
		93331	#NUM!	1000020412	#DIV/0!	71.6178	9.97648	0.620911	6.19451	#DIV/0!		#NUM!
		93416	#NUM!	1000020412	#DIV/0!	71.6178	9.97648	0.620911	6.1945	#DIV/0!		#NUM!
		93501	#NUM!	1000020412	#DIV/0!	71.6178	3.95121	0.618697	2.4446	#DIV/0!		#NUM!
		93586	#NUM!	1000020412	#DIV/0!	71.6178	3.95121	0.618697	2.4446	#DIV/0!		#NUM!
		93671	#NUM!	1000020412	#DIV/0!	71.6178	10.5131	0.626242	6.58375	#DIV/0!		#NUM!
		93756	#NUM!	1000020412	#DIV/0!	71.6178	9.93192	0.621273	6.17043	#DIV/0!		#NUM!
		93841	#NUM!	1000004811	#DIV/0!	-177.193	54.9666	0.556728	30.6015	#DIV/0!		#NUM!
		93926	#NUM!	1000020326	#DIV/0!	147.827	2.43655	0.594493	1.44851	#DIV/0!		#NUM!
		94011	#NUM!	1000020326	#DIV/0!	147.827	7.27663	0.613031	4.4608	#DIV/0!		#NUM!
		94096	#NUM!	1000020326	#DIV/0!	147.827	7.56779	0.613199	4.64056	#DIV/0!		#NUM!
		94181	#NUM!	1000020326	#DIV/0!	147.827	7.97886	0.613264	4.89314	#DIV/0!		#NUM!
		94266	#NUM!	1000020412	#DIV/0!	71.6178	9.86097	0.621861	6.13216	#DIV/0!		#NUM!
		94351	#NUM!	1000020412	#DIV/0!	71.6178	5.88056	0.611493	3.59592	#DIV/0!		#NUM!
		94436	#NUM!	1000004640	#DIV/0!	-77.6421	28.1847	0.598815	16.8774	#DIV/0!		#NUM!
		94521	#NUM!	1000020326	#DIV/0!	147.827	9.88338	0.613209	6.06058	#DIV/0!		#NUM!
		94606	#NUM!	1000004725	#DIV/0!	-130.256	31.9747	0.57278	18.3144	#DIV/0!		#NUM!
		94691	#NUM!	1000020326	#DIV/0!	147.827	10.8737	0.613104	6.66671	#DIV/0!		#NUM!
		94776	#NUM!	1000020412	#DIV/0!	71.6178	6.04665	0.614612	3.71634	#DIV/0!		#NUM!
		94861	#NUM!	1000020500	#DIV/0!	43.8579	6.46886	0.626929	4.05552	#DIV/0!		#NUM!
		94946	#NUM!	1000008459	#DIV/0!	-13.1556	24.5354	0.613524	15.053	#DIV/0!		#NUM!
		95031	#NUM!	1000020500	#DIV/0!	43.8579	6.4304	0.624896	4.01833	#DIV/0!		#NUM!
		95116	#NUM!	1000004640	#DIV/0!	-77.6421	28.4597	0.600234	17.0825	#DIV/0!		#NUM!
		95201	#NUM!	1000020326	#DIV/0!	147.827	15.5925	0.612584	9.55172	#DIV/0!		#NUM!
		95286	#NUM!	1000002420	#DIV/0!	208.083	1.21357	0.649991	0.78881	#DIV/0!		#NUM!
		95371	#NUM!	1000020326	#DIV/0!	147.827	1.60854	0.596246	0.959084	#DIV/0!		#NUM!
		95456	#NUM!	1000020326	#DIV/0!	147.827	16.9534	0.612533	10.3845	#DIV/0!		#NUM!
		95541	#NUM!	1000020326	#DIV/0!	147.827	16.9534	0.612533	10.3845	#DIV/0!		#NUM!
		95626	#NUM!	1000020326	#DIV/0!	147.827	2.55043	0.596557	1.52147	#DIV/0!		#NUM!
		95711	#NUM!	1000020500	#DIV/0!	43.8579	3.95269	0.623943	2.46626	#DIV/0!		#NUM!
		95796	#NUM!	1000004811	#DIV/0!	-177.193	54.9313	0.558409	30.6741	#DIV/0!		#NUM!
		95881	#NUM!	1000020326	#DIV/0!	147.827	2.40053	0.596587	1.43213	#DIV/0!		#NUM!
		95966	#NUM!	1000020326	#DIV/0!	147.827	2.29513	0.596564	1.36919	#DIV/0!		#NUM!
		96051	#NUM!	1000020412	#DIV/0!	71.6178	5.57652	0.614704	3.42791	#DIV/0!		#NUM!
		96136	#NUM!	1000020500	#DIV/0!	43.8579	6.52417	0.628871	4.10286	#DIV/0!		#NUM!
		96221	#NUM!	1000008459	#DIV/0!	-13.1556	24.9768	0.615229	15.3665	#DIV/0!		#NUM!
		96306	#NUM!	1000020500	#DIV/0!	43.8579	6.53573	0.629526	4.11442	#DIV/0!		#NUM!
		96391	#NUM!	1000020412	#DIV/0!	71.6178	9.48831	0.625013	5.93032	#DIV/0!		#NUM!
		96476	#NUM!	1000020500	#DIV/0!	43.8579	5.25683	0.629524	3.3093	#DIV/0!		#NUM!
		96561	#NUM!	1000020412	#DIV/0!	71.6178	3.05931	0.608281	1.86092	#DIV/0!		#NUM!
		96646	#NUM!	1000020500	#DIV/0!	43.8579	5.48924	0.630565	3.46133	#DIV/0!		#NUM!
		96731	#NUM!	1000002420	#DIV/0!	208.083	3.40199	0.652291	2.21909	#DIV/0!		#NUM!
		96816	#NUM!	1000020846	#DIV/0!	152.894	18.8861	0.638852	12.0654	#DIV/0!		#NUM!
		96901	#NUM!	1000020846	#DIV/0!	152.894	18.8977	0.638859	12.073	#DIV/0!		#NUM!
		96986	#NUM!	1000020412	#DIV/0!	71.6178	8.62743	0.613548	5.29335	#DIV/0!		#NUM!
		97071	#NUM!	1000020412	#DIV/0!	71.6178	8.97331	0.613816	5.50796	#DIV/0!		#NUM!
		97156	#NUM!	1000008459	#DIV/0!	-13.1556	25.6129	0.617683	15.8207	#DIV/0!		#NUM!
		97241	#NUM!	1000020500	#DIV/0!	43.8579	6.134	0.633639	3.88674	#DIV/0!		#NUM!
		97326	#NUM!	1000002420	#DIV/0!	208.083	4.84098	0.653826	3.16516	#DIV/0!		#NUM!
		97411	#NUM!	1000004640	#DIV/0!	-77.6421	29.231	0.604513	17.6706	#DIV/0!		#NUM!
		97496	#NUM!	1000004725	#DIV/0!	-130.256	30.2443	0.579135	17.5155	#DIV/0!		#NUM!
		97581	#NUM!	1000020500	#DIV/0!	43.8579	6.25694	0.63434	3.96903	#DIV/0!		#NUM!
		97666	#NUM!	1000020500	#DIV/0!	43.8579	6.57149	0.633461	4.16279	#DIV/0!		#NUM!
		97751	#NUM!	1000020846	#DIV/0!	152.894	19.0185	0.638918	12.1513	#DIV/0!		#NUM!
		97836	#NUM!	1000020500	#DIV/0!	43.8579	6.33923	0.635062	4.0258	#DIV/0!		#NUM!
		97921	#NUM!	1000020412	#DIV/0!	71.6178	2.58152	0.609008	1.57217	#DIV/0!		#NUM!
		98006	#NUM!	1000002505	#DIV/0!	211.368	9.64446	0.690535	6.65983	#DIV/0!		#NUM!
		98091	#NUM!	1000020412	#DIV/0!	71.6178	11.7465	0.621577	7.30135	#DIV/0!		#NUM!
		98176	#NUM!	1000020412	#DIV/0!	71.6178	11.7465	0.621576	7.30135	#DIV/0!		#NUM!
		98261	#NUM!	1000020326	#DIV/0!	147.827	15.9367	0.615879	9.8151	#DIV/0!		#NUM!
		98346	#NUM!	1000020412	#DIV/0!	71.6178	11.0053	0.62432	6.87085	#DIV/0!		#NUM!
		98431	#NUM!	1000020412	#DIV/0!	71.6178	10.8653	0.624713	6.78771	#DIV/0!		#NUM!
		98516	#NUM!	1000020412	#DIV/0!	71.6178	11.2125	0.619406	6.94511	#DIV/0!		#NUM!
		98601	#NUM!	1000020412	#DIV/0!	71.6178	9.90278	0.614538	6.08563	#DIV/0!		#NUM!
		98686	#NUM!	1000020412	#DIV/0!	71.6178	9.16674	0.628258	5.75907	#DIV/0!		#NUM!
		98771	#NUM!	1000020412	#DIV/0!	71.6178	9.09274	0.62841	5.71397	#DIV/0!		#NUM!
		98856	#NUM!	1000020412	#DIV/0!	71.6178	9.09274	0.62841	5.71397	#DIV/0!		#NUM!
		98941	#NUM!	1000008374	#DIV/0!	-135.654	29.5934	0.573384	16.9684	#DIV/0!		#NUM!
		99026	#NUM!	1000020412	#DIV/0!	71.6178	10.0088	0.614634	6.15178	#DIV/0!		#NUM!
		99111	#NUM!	1000020412	#DIV/0!	71.6178	10.0165	0.614652	6.15665	#DIV/0!		#NUM!
		99196	#NUM!	1000008459	#DIV/0!	-13.1556	25.9565	0.619021	16.0676	#DIV/0!		#NUM!
		99281	#NUM!	1000020412	#DIV/0!	71.6178	4.78211	0.615161	2.94177	#DIV/0!		#NUM!
		99366	#NUM!	1000020500	#DIV/0!	43.8579	6.49177	0.626432	4.06665	#DIV/0!		#NUM!
		99451	#NUM!	1000020412	#DIV/0!	71.6178	2.34461	0.609486	1.42901	#DIV/0!		#NUM!
		99536	#NUM!	1000020500	#DIV/0!	43.8579	6.59144	0.636276	4.19397	#DIV/0!		#NUM!
		99621	#NUM!	1000020326	#DIV/0!	147.827	15.6759	0.616856	9.66976	#DIV/0!		#NUM!
		99706	#NUM!	1000008459	#DIV/0!	-13.1556	32.2337	0.625651	20.1671	#DIV/0!		#NUM!
		99791	#NUM!	1000008459	#DIV/0!	-13.1556	32.2337	0.625651	20.1671	#DIV/0!		#NUM!
		99876	#NUM!	1000020412	#DIV/0!	71.6178	2.33376	0.609625	1.42272	#DIV/0!		#NUM!
		99961	#NUM!	1000004640	#DIV/0!	-77.6421	29.7378	0.60744	18.0639	#DIV/0!		#NUM!
		100046	#NUM!	1000020500	#DIV/0!	43.8579	6.52191	0.637542	4.15799	#DIV/0!		#NUM!
		100131	#NUM!	1000008459	#DIV/0!	-13.1556	32.0491	0.625686	20.0527	#DIV/0!		#NUM!
		100216	#NUM!	1000004640	#DIV/0!	-77.6421	29.8596	0.608163	18.1595	#DIV/0!		#NUM!
		100301	#NUM!	1000004640	#DIV/0!	-77.6421	29.8596	0.608163	18.1595	#DIV/0!		#NUM!
		100386	#NUM!	1000020412	#DIV/0!	71.6178	4.5596	0.615457	2.80624	#DIV/0!		#NUM!
		100471	#NUM!	1000004725	#DIV/0!	-130.256	28.8635	0.583436	16.84	#DIV/0!		#NUM!
		100556	#NUM!	1000020412	#DIV/0!	71.6178	2.46936	0.610419	1.50735	#DIV/0!		#NUM!
		100641	#NUM!	1000020500	#DIV/0!	43.8579	6.60666	0.638884	4.22089	#DIV/0!		#NUM!
		100726	#NUM!	1000020500	#DIV/0!	43.8579	6.60666	0.638884	4.22089	#DIV/0!		#NUM!
		100811	#NUM!	1000004640	#DIV/0!	-77.6421	28.6929	0.604358	17.3408	#DIV/0!		#NUM!
		100896	#NUM!	1000020846	#DIV/0!	152.894	19.3091	0.639009	12.3387	#DIV/0!		#NUM!
		100981	#NUM!	1000020412	#DIV/0!	71.6178	2.5696	0.610823	1.56957	#DIV/0!		#NUM!
		101066	#NUM!	1000004811	#DIV/0!	-177.193	54.691	0.564691	30.8835	#DIV/0!		#NUM!
		101151	#NUM!	1000020500	#DIV/0!	43.8579	6.44817	0.627152	4.04398	#DIV/0!		#NUM!
		101236	#NUM!	1000008459	#DIV/0!	-13.1556	30.9502	0.625881	19.3712	#DIV/0!		#NUM!
		101321	#NUM!	1000020412	#DIV/0!	71.6178	2.98179	0.612237	1.82557	#DIV/0!		#NUM!
		101406	#NUM!	1000004640	#DIV/0!	-77.6421	26.6555	0.598008	15.9402	#DIV/0!		#NUM!
		101491	#NUM!	1000002505	#DIV/0!	211.368	10.5492	0.69752	7.35824	#DIV/0!		#NUM!
		101576	#NUM!	1000020326	#DIV/0!	147.827	14.8808	0.620266	9.23002	#DIV/0!		#NUM!
		101661	#NUM!	1000008459	#DIV/0!	-13.1556	26.7264	0.622091	16.6263	#DIV/0!		#NUM!
		101746	#NUM!	1000008459	#DIV/0!	-13.1556	30.2778	0.625613	18.9422	#DIV/0!		#NUM!
		101831	#NUM!	1000020412	#DIV/0!	71.6178	4.41108	0.616055	2.71747	#DIV/0!		#NUM!
		101916	#NUM!	1000020500	#DIV/0!	43.8579	6.32919	0.627404	3.97096	#DIV/0!		#NUM!
		102001	#NUM!	1000020326	#DIV/0!	147.827	15.7805	0.623984	9.84679	#DIV/0!		#NUM!
		102086	#NUM!	1000020326	#DIV/0!	147.827	15.7805	0.623984	9.84679	#DIV/0!		#NUM!
		102171	#NUM!	1000004640	#DIV/0!	-77.6421	24.8906	0.592859	14.7566	#DIV/0!		#NUM!
		102256	#NUM!	1000002420	#DIV/0!	208.083	12.8083	0.6635	8.4983	#DIV/0!		#NUM!
		102341	#NUM!	1000004640	#DIV/0!	-77.6421	24.2627	0.591215	14.3445	#DIV/0!		#NUM!
		102426	#NUM!	1000002505	#DIV/0!	211.368	10.7458	0.699513	7.51685	#DIV/0!		#NUM!
		102511	#NUM!	1000004640	#DIV/0!	-77.6421	24.1933	0.591147	14.3018	#DIV/0!		#NUM!
		102596	#NUM!	1000004725	#DIV/0!	-130.256	27.0258	0.588033	15.8921	#DIV/0!		#NUM!
		102681	#NUM!	1000020412	#DIV/0!	71.6178	3.67658	0.614574	2.25953	#DIV/0!		#NUM!
		102766	#NUM!	1000020326	#DIV/0!	147.827	14.48	0.622097	9.00796	#DIV/0!		#NUM!
		102851	#NUM!	1000002420	#DIV/0!	208.083	13.6557	0.664703	9.07698	#DIV/0!		#NUM!
		102936	#NUM!	1000004640	#DIV/0!	-77.6421	23.7881	0.59156	14.0721	#DIV/0!		#NUM!
		103021	#NUM!	1000008459	#DIV/0!	-13.1556	29.4221	0.626134	18.4222	#DIV/0!		#NUM!
		103106	#NUM!	1000008459	#DIV/0!	-13.1556	27.0286	0.623369	16.8488	#DIV/0!		#NUM!
		103191	#NUM!	1000020326	#DIV/0!	147.827	14.27	0.623102	8.89167	#DIV/0!		#NUM!
		103276	#NUM!	1000020326	#DIV/0!	147.827	14.27	0.623102	8.89167	#DIV/0!		#NUM!
		103361	#NUM!	1000020761	#DIV/0!	97.2415	4.93666	0.633951	3.1296	#DIV/0!		#NUM!
		103446	#NUM!	1000020761	#DIV/0!	97.2415	4.93791	0.633951	3.1304	#DIV/0!		#NUM!
		103531	#NUM!	1000002420	#DIV/0!	208.083	23.6191	0.666536	15.743	#DIV/0!		#NUM!
		103616	#NUM!	1000002420	#DIV/0!	208.083	23.6186	0.666541	15.7428	#DIV/0!		#NUM!
		103701	#NUM!	1000008459	#DIV/0!	-13.1556	28.9713	0.626135	18.14	#DIV/0!		#NUM!
		103786	#NUM!	1000004640	#DIV/0!	-77.6421	23.3848	0.592212	13.8488	#DIV/0!		#NUM!
		103871	#NUM!	1000020761	#DIV/0!	97.2415	3.19412	0.631314	2.01649	#DIV/0!		#NUM!
		103956	#NUM!	1000020412	#DIV/0!	71.6178	4.33717	0.616806	2.6752	#DIV/0!		#NUM!
		104041	#NUM!	1000020412	#DIV/0!	71.6178	4.33717	0.616806	2.6752	#DIV/0!		#NUM!
		104126	#NUM!	1000008459	#DIV/0!	-13.1556	28.5882	0.625632	17.8857	#DIV/0!		#NUM!
		104211	#NUM!	1000020326	#DIV/0!	147.827	11.0381	0.636042	7.02069	#DIV/0!		#NUM!
		104296	#NUM!	1000020761	#DIV/0!	97.2415	2.31733	0.63002	1.45996	#DIV/0!		#NUM!
		104381	#NUM!	1000020846	#DIV/0!	152.894	19.7827	0.639055	12.6422	#DIV/0!		#NUM!
		104466	#NUM!	1000004811	#DIV/0!	-177.193	46.4425	0.578285	26.857	#DIV/0!		#NUM!
		104551	#NUM!	1000004811	#DIV/0!	-177.193	46.8901	0.578526	27.1271	#DIV/0!		#NUM!
		104636	#NUM!	1000020500	#DIV/0!	43.8579	5.83526	0.627691	3.66274	#DIV/0!		#NUM!
		104721	#NUM!	1000004811	#DIV/0!	-177.193	45.6823	0.577473	26.3803	#DIV/0!		#NUM!
		104806	#NUM!	1000020761	#DIV/0!	97.2415	5.04268	0.633123	3.19263	#DIV/0!		#NUM!
		104891	#NUM!	1000004811	#DIV/0!	-177.193	48.2793	0.578667	27.9376	#DIV/0!		#NUM!
		104976	#NUM!	1000008459	#DIV/0!	-13.1556	28.3929	0.625599	17.7626	#DIV/0!		#NUM!
		105061	#NUM!	1000020761	#DIV/0!	97.2415	1.31326	0.628563	0.825468	#DIV/0!		#NUM!
		105146	#NUM!	1000020326	#DIV/0!	147.827	10.0303	0.638792	6.40729	#DIV/0!		#NUM!
		105231	#NUM!	1000008459	#DIV/0!	-13.1556	27.1929	0.624156	16.9726	#DIV/0!		#NUM!
		105316	#NUM!	1000004811	#DIV/0!	-177.193	51.4399	0.578605	29.7634	#DIV/0!		#NUM!
		105401	#NUM!	1000004811	#DIV/0!	-177.193	51.8202	0.578383	29.9719	#DIV/0!		#NUM!
		105486	#NUM!	1000008459	#DIV/0!	-13.1556	28.0345	0.625944	17.5481	#DIV/0!		#NUM!
		105571	#NUM!	1000004725	#DIV/0!	-130.256	25.2424	0.591507	14.931	#DIV/0!		#NUM!
		105656	#NUM!	1000020326	#DIV/0!	147.827	8.5267	0.643068	5.48325	#DIV/0!		#NUM!
		105741	#NUM!	1000020326	#DIV/0!	147.827	8.5267	0.643068	5.48325	#DIV/0!		#NUM!
		105826	#NUM!	1000004811	#DIV/0!	-177.193	53.7432	0.576027	30.9575	#DIV/0!		#NUM!
		105911	#NUM!	1000004811	#DIV/0!	-177.193	53.8456	0.575759	31.002	#DIV/0!		#NUM!
		105996	#NUM!	1000004811	#DIV/0!	-177.193	39.5601	0.570293	22.5608	#DIV/0!		#NUM!
		106081	#NUM!	1000004811	#DIV/0!	-177.193	54.4528	0.57033	31.0561	#DIV/0!		#NUM!
		106166	#NUM!	1000004811	#DIV/0!	-177.193	55.0526	0.570242	31.3933	#DIV/0!		#NUM!
		106251	#NUM!	1000004811	#DIV/0!	-177.193	55.0526	0.570242	31.3933	#DIV/0!		#NUM!
		106336	#NUM!	1000008374	#DIV/0!	-135.654	33.0953	0.580027	19.1962	#DIV/0!		#NUM!
		106421	#NUM!	1000004811	#DIV/0!	-177.193	37.3074	0.567899	21.1868	#DIV/0!		#NUM!
		106506	#NUM!	1000004811	#DIV/0!	-177.193	37.3063	0.567899	21.1862	#DIV/0!		#NUM!
		106591	#NUM!	1000004811	#DIV/0!	-177.193	36.7077	0.569274	20.8968	#DIV/0!		#NUM!
		106676	#NUM!	1000004811	#DIV/0!	-177.193	54.4315	0.570806	31.0698	#DIV/0!		#NUM!
		106761	#NUM!	1000004811	#DIV/0!	-177.193	54.4315	0.570806	31.0698	#DIV/0!		#NUM!
		106846	#NUM!	1000002505	#DIV/0!	211.368	10.9839	0.703896	7.73156	#DIV/0!		#NUM!
		106931	#NUM!	1000004811	#DIV/0!	-177.193	35.0403	0.573137	20.0829	#DIV/0!		#NUM!
		107016	#NUM!	1000004811	#DIV/0!	-177.193	34.8902	0.573423	20.0069	#DIV/0!		#NUM!
		107101	#NUM!	1000004640	#DIV/0!	-77.6421	22.0762	0.594755	13.1299	#DIV/0!		#NUM!
		107186	#NUM!	1000008459	#DIV/0!	-13.1556	27.0486	0.625622	16.9222	#DIV/0!		#NUM!
		107271	#NUM!	1000020846	#DIV/0!	152.894	20.046	0.638983	12.8091	#DIV/0!		#NUM!
		107356	#NUM!	1000020500	#DIV/0!	43.8579	5.34393	0.62773	3.35454	#DIV/0!		#NUM!
		107441	#NUM!	1000008459	#DIV/0!	-13.1556	27.4495	0.625196	17.1613	#DIV/0!		#NUM!
		107526	#NUM!	1000002420	#DIV/0!	208.083	13.677	0.674586	9.2263	#DIV/0!		#NUM!
		107611	#NUM!	1000008459	#DIV/0!	-13.1556	27.376	0.625161	17.1144	#DIV/0!		#NUM!
		107696	#NUM!	1000008459	#DIV/0!	-13.1556	27.376	0.625161	17.1144	#DIV/0!		#NUM!
		107781	#NUM!	1000020761	#DIV/0!	97.2415	5.2668	0.630669	3.3216	#DIV/0!		#NUM!
		107866	#NUM!	1000004640	#DIV/0!	-77.6421	21.5564	0.595694	12.841	#DIV/0!		#NUM!
		107951	#NUM!	1000004811	#DIV/0!	-177.193	33.3605	0.575608	19.2026	#DIV/0!		#NUM!
		108036	#NUM!	1000002505	#DIV/0!	211.368	10.9685	0.705187	7.73485	#DIV/0!		#NUM!
		108121	#NUM!	1000004725	#DIV/0!	-130.256	23.6871	0.593603	14.0607	#DIV/0!		#NUM!
		108206	#NUM!	1000020761	#DIV/0!	97.2415	5.25162	0.629868	3.30783	#DIV/0!		#NUM!
		108291	#NUM!	1000002420	#DIV/0!	208.083	13.1387	0.678272	8.91163	#DIV/0!		#NUM!
		108376	#NUM!	1000004640	#DIV/0!	-77.6421	20.8416	0.596744	12.4371	#DIV/0!		#NUM!
		108461	#NUM!	1000002505	#DIV/0!	211.368	10.8388	0.706214	7.65447	#DIV/0!		#NUM!
		108546	#NUM!	1000020500	#DIV/0!	43.8579	4.69497	0.62755	2.94633	#DIV/0!		#NUM!
		108631	#NUM!	1000020326	#DIV/0!	147.827	10.9257	0.644588	7.04257	#DIV/0!		#NUM!
		108716	#NUM!	1000020326	#DIV/0!	147.827	10.93	0.644597	7.04546	#DIV/0!		#NUM!
		108801	#NUM!	1000020500	#DIV/0!	43.8579	4.23636	0.627282	2.65739	#DIV/0!		#NUM!
		108886	#NUM!	1000002420	#DIV/0!	208.083	12.3267	0.683871	8.42985	#DIV/0!		#NUM!
		108971	#NUM!	1000020761	#DIV/0!	97.2415	4.93968	0.627092	3.09763	#DIV/0!		#NUM!
		109056	#NUM!	1000020326	#DIV/0!	147.827	10.7846	0.644676	6.95254	#DIV/0!		#NUM!
		109141	#NUM!	1000004811	#DIV/0!	-177.193	28.4736	0.582427	16.5838	#DIV/0!		#NUM!
		109226	#NUM!	1000002505	#DIV/0!	211.368	10.4066	0.708409	7.37212	#DIV/0!		#NUM!
		109311	#NUM!	1000008459	#DIV/0!	-13.1556	23.5389	0.624389	14.6975	#DIV/0!		#NUM!
		109396	#NUM!	1000004725	#DIV/0!	-130.256	20.7232	0.59639	12.3591	#DIV/0!		#NUM!
		109481	#NUM!	1000002505	#DIV/0!	211.368	10.2007	0.709507	7.23749	#DIV/0!		#NUM!
		109566	#NUM!	1000002420	#DIV/0!	208.083	11.8411	0.687284	8.13818	#DIV/0!		#NUM!
		109651	#NUM!	1000002505	#DIV/0!	211.368	10.1319	0.710062	7.19428	#DIV/0!		#NUM!
		109736	#NUM!	1000004811	#DIV/0!	-177.193	26.0205	0.585502	15.2351	#DIV/0!		#NUM!
		109821	#NUM!	1000020326	#DIV/0!	147.827	10.2857	0.644988	6.63417	#DIV/0!		#NUM!
		109906	#NUM!	1000004640	#DIV/0!	-77.6421	18.0727	0.60032	10.8494	#DIV/0!		#NUM!
		109991	#NUM!	1000020846	#DIV/0!	152.894	20.7718	0.638567	13.2642	#DIV/0!		#NUM!
		110076	#NUM!	1000020500	#DIV/0!	43.8579	3.31576	0.626567	2.07755	#DIV/0!		#NUM!
		110161	#NUM!	1000002420	#DIV/0!	208.083	11.4525	0.690099	7.90336	#DIV/0!		#NUM!
		110246	#NUM!	1000002505	#DIV/0!	211.368	9.73974	0.714381	6.95789	#DIV/0!		#NUM!
		110331	#NUM!	1000008374	#DIV/0!	-135.654	36.1587	0.586265	21.1985	#DIV/0!		#NUM!
		110416	#NUM!	1000004725	#DIV/0!	-130.256	18.7325	0.59774	11.1972	#DIV/0!		#NUM!
		110501	#NUM!	1000020326	#DIV/0!	147.827	10.0158	0.645266	6.46286	#DIV/0!		#NUM!
		110586	#NUM!	1000002420	#DIV/0!	208.083	11.2984	0.691287	7.81047	#DIV/0!		#NUM!
		110671	#NUM!	1000020761	#DIV/0!	97.2415	4.37061	0.623154	2.72356	#DIV/0!		#NUM!
		110756	#NUM!	1000002420	#DIV/0!	208.083	11.2933	0.691381	7.808	#DIV/0!		#NUM!
		110841	#NUM!	1000008459	#DIV/0!	-13.1556	20.7091	0.623548	12.9131	#DIV/0!		#NUM!
		110926	#NUM!	1000020846	#DIV/0!	152.894	20.993	0.638401	13.402	#DIV/0!		#NUM!
		111011	#NUM!	1000020846	#DIV/0!	152.894	20.9944	0.638382	13.4025	#DIV/0!		#NUM!
		111096	#NUM!	1000004640	#DIV/0!	-77.6421	16.722	0.601856	10.0643	#DIV/0!		#NUM!
		111181	#NUM!	1000004725	#DIV/0!	-130.256	17.637	0.598031	10.5475	#DIV/0!		#NUM!
		111266	#NUM!	1000020326	#DIV/0!	147.827	9.75218	0.645723	6.2972	#DIV/0!		#NUM!
		111351	#NUM!	1000020326	#DIV/0!	147.827	9.71535	0.645912	6.27527	#DIV/0!		#NUM!
		111436	#NUM!	1000002420	#DIV/0!	208.083	11.3776	0.691776	7.87076	#DIV/0!		#NUM!
		111521	#NUM!	1000020326	#DIV/0!	147.827	9.62222	0.646871	6.22434	#DIV/0!		#NUM!
		111606	#NUM!	1000020326	#DIV/0!	147.827	9.53489	0.64812	6.17975	#DIV/0!		#NUM!
		111691	#NUM!	1000020761	#DIV/0!	97.2415	4.04966	0.6213	2.51606	#DIV/0!		#NUM!
		111776	#NUM!	1000008545	#DIV/0!	-80.2847	38.6131	0.590319	22.7941	#DIV/0!		#NUM!
		111861	#NUM!	1000004811	#DIV/0!	-177.193	21.0458	0.590793	12.4337	#DIV/0!		#NUM!
		111946	#NUM!	1000002420	#DIV/0!	208.083	11.4798	0.692094	7.94508	#DIV/0!		#NUM!
		112031	#NUM!	1000002420	#DIV/0!	208.083	11.556	0.692266	7.99983	#DIV/0!		#NUM!
		112116	#NUM!	1000004725	#DIV/0!	-130.256	15.2407	0.597946	9.11314	#DIV/0!		#NUM!
		112201	#NUM!	1000002505	#DIV/0!	211.368	8.87679	0.724675	6.43278	#DIV/0!		#NUM!
		112286	#NUM!	1000008459	#DIV/0!	-13.1556	18.6005	0.622972	11.5876	#DIV/0!		#NUM!
		112371	#NUM!	1000020326	#DIV/0!	147.827	8.89926	0.659252	5.86685	#DIV/0!		#NUM!
		112456	#NUM!	1000002335	#DIV/0!	200.418	4.18095	0.649945	2.71738	#DIV/0!		#NUM!
		112541	#NUM!	1000002335	#DIV/0!	200.418	4.18095	0.649945	2.71738	#DIV/0!		#NUM!
		112626	#NUM!	1000008374	#DIV/0!	-135.654	37.4898	0.58909	22.0848	#DIV/0!		#NUM!
		112711	#NUM!	1000020326	#DIV/0!	147.827	8.69746	0.665444	5.78767	#DIV/0!		#NUM!
		112796	#NUM!	1000008374	#DIV/0!	-135.654	37.4985	0.589098	22.0903	#DIV/0!		#NUM!
		112881	#NUM!	1000020761	#DIV/0!	97.2415	3.57096	0.618892	2.21004	#DIV/0!		#NUM!
		112966	#NUM!	1000002335	#DIV/0!	200.418	6.45833	0.651326	4.20648	#DIV/0!		#NUM!
		113051	#NUM!	1000020761	#DIV/0!	97.2415	9.16277	0.608848	5.57873	#DIV/0!		#NUM!
		113136	#NUM!	1000020761	#DIV/0!	97.2415	9.16277	0.608848	5.57873	#DIV/0!		#NUM!
		113221	#NUM!	1000020761	#DIV/0!	97.2415	9.14074	0.608891	5.56571	#DIV/0!		#NUM!
		113306	#NUM!	1000020326	#DIV/0!	147.827	8.5978	0.665623	5.72289	#DIV/0!		#NUM!
		113391	#NUM!	1000002335	#DIV/0!	200.418	8.55133	0.652775	5.58209	#DIV/0!		#NUM!
		113476	#NUM!	1000020500	#DIV/0!	43.8579	1.49691	0.62513	0.935763	#DIV/0!		#NUM!
		113561	#NUM!	1000020326	#DIV/0!	147.827	8.54836	0.665712	5.69074	#DIV/0!		#NUM!
		113646	#NUM!	1000020326	#DIV/0!	147.827	8.54836	0.665712	5.69074	#DIV/0!		#NUM!
		113731	#NUM!	1000002420	#DIV/0!	208.083	11.6763	0.692496	8.08578	#DIV/0!		#NUM!
		113816	#NUM!	1000002335	#DIV/0!	200.418	9.15667	0.653258	5.98167	#DIV/0!		#NUM!
		113901	#NUM!	1000002420	#DIV/0!	208.083	11.6704	0.692509	8.08185	#DIV/0!		#NUM!
		113986	#NUM!	1000020846	#DIV/0!	152.894	21.2745	0.626918	13.3374	#DIV/0!		#NUM!
		114071	#NUM!	1000020846	#DIV/0!	152.894	21.2885	0.626676	13.341	#DIV/0!		#NUM!
		114156	#NUM!	1000004640	#DIV/0!	-77.6421	14.165	0.604317	8.56017	#DIV/0!		#NUM!
		114241	#NUM!	1000008545	#DIV/0!	-80.2847	38.6456	0.594747	22.9843	#DIV/0!		#NUM!
		114326	#NUM!	1000002335	#DIV/0!	200.418	11.3642	0.655269	7.44661	#DIV/0!		#NUM!
		114411	#NUM!	1000002420	#DIV/0!	208.083	11.5067	0.692677	7.97042	#DIV/0!		#NUM!
		114496	#NUM!	1000008374	#DIV/0!	-135.654	37.6559	0.588703	22.1682	#DIV/0!		#NUM!
		114581	#NUM!	1000020500	#DIV/0!	43.8579	1.14944	0.624886	0.718268	#DIV/0!		#NUM!
		114666	#NUM!	1000004725	#DIV/0!	-130.256	12.6336	0.597686	7.55092	#DIV/0!		#NUM!
		114751	#NUM!	1000002335	#DIV/0!	200.418	19.2469	0.670772	12.9103	#DIV/0!		#NUM!
		114836	#NUM!	1000002505	#DIV/0!	211.368	8.27612	0.73219	6.0597	#DIV/0!		#NUM!
		114921	#NUM!	1000002505	#DIV/0!	211.368	8.27613	0.73219	6.0597	#DIV/0!		#NUM!
		115006	#NUM!	1000002335	#DIV/0!	200.418	13.7422	0.657677	9.03792	#DIV/0!		#NUM!
		115091	#NUM!	1000002505	#DIV/0!	211.368	8.66312	0.7318	6.33967	#DIV/0!		#NUM!
		115176	#NUM!	1000002335	#DIV/0!	200.418	19.5721	0.670023	13.1137	#DIV/0!		#NUM!
		115261	#NUM!	1000002420	#DIV/0!	208.083	11.1769	0.693036	7.746	#DIV/0!		#NUM!
		115346	#NUM!	1000002335	#DIV/0!	200.418	5.98162	0.649956	3.88779	#DIV/0!		#NUM!
		115431	#NUM!	1000002335	#DIV/0!	200.418	19.7914	0.669513	13.2506	#DIV/0!		#NUM!
		115516	#NUM!	1000020761	#DIV/0!	97.2415	2.9266	0.615877	1.80242	#DIV/0!		#NUM!
		115601	#NUM!	1000020761	#DIV/0!	97.2415	5.90288	0.615262	3.63182	#DIV/0!		#NUM!
		115686	#NUM!	1000020156	#DIV/0!	9.34085	6.32007	0.615971	3.89297	#DIV/0!		#NUM!
		115771	#NUM!	1000020761	#DIV/0!	97.2415	5.75727	0.615411	3.54309	#DIV/0!		#NUM!
		115856	#NUM!	1000008374	#DIV/0!	-135.654	37.7594	0.58847	22.2203	#DIV/0!		#NUM!
		115941	#NUM!	1000002505	#DIV/0!	211.368	10.0693	0.730429	7.3549	#DIV/0!		#NUM!
		116026	#NUM!	1000002335	#DIV/0!	200.418	6.18	0.650103	4.01764	#DIV/0!		#NUM!
		116111	#NUM!	1000020761	#DIV/0!	97.2415	2.84626	0.615549	1.75201	#DIV/0!		#NUM!
		116196	#NUM!	1000008545	#DIV/0!	-80.2847	38.6267	0.597177	23.067	#DIV/0!		#NUM!
		116281	#NUM!	1000004640	#DIV/0!	-77.6421	12.5825	0.605595	7.61989	#DIV/0!		#NUM!
		116366	#NUM!	1000020761	#DIV/0!	97.2415	2.762	0.615289	1.69943	#DIV/0!		#NUM!
		116451	#NUM!	1000002335	#DIV/0!	200.418	18.9923	0.66376	12.6064	#DIV/0!		#NUM!
		116536	#NUM!	1000002420	#DIV/0!	208.083	10.7966	0.693511	7.48753	#DIV/0!		#NUM!
		116621	#NUM!	1000020761	#DIV/0!	97.2415	4.52824	0.615418	2.78676	#DIV/0!		#NUM!
		116706	#NUM!	1000004640	#DIV/0!	-77.6421	11.9241	0.605845	7.22418	#DIV/0!		#NUM!
		116791	#NUM!	1000004725	#DIV/0!	-130.256	9.56268	0.597465	5.71337	#DIV/0!		#NUM!
		116876	#NUM!	1000020500	#DIV/0!	43.8579	0.134897	0.624254	0.0842102	#DIV/0!		#NUM!
		116961	#NUM!	1000002335	#DIV/0!	200.418	20.2985	0.665434	13.5073	#DIV/0!		#NUM!
		117046	#NUM!	1000002335	#DIV/0!	200.418	20.9328	0.666855	13.9592	#DIV/0!		#NUM!
		117131	#NUM!	1000008374	#DIV/0!	-135.654	37.8146	0.588435	22.2514	#DIV/0!		#NUM!
		117216	#NUM!	1000002335	#DIV/0!	200.418	21.0933	0.666486	14.0584	#DIV/0!		#NUM!
		117301	#NUM!	1000002335	#DIV/0!	200.418	21.0933	0.666486	14.0584	#DIV/0!		#NUM!
		117386	#NUM!	1000020761	#DIV/0!	97.2415	2.56215	0.614833	1.57529	#DIV/0!		#NUM!
		117471	#NUM!	1000020761	#DIV/0!	97.2415	2.50031	0.614764	1.5371	#DIV/0!		#NUM!
		117556	#NUM!	1000020500	#DIV/0!	43.8579	0.340958	0.623958	0.212743	#DIV/0!		#NUM!
		117641	#NUM!	1000004811	#DIV/0!	-177.193	11.7183	0.601267	7.04581	#DIV/0!		#NUM!
		117726	#NUM!	1000020761	#DIV/0!	97.2415	3.15598	0.615208	1.94158	#DIV/0!		#NUM!
		117811	#NUM!	1000020156	#DIV/0!	9.34085	6.86382	0.61812	4.24267	#DIV/0!		#NUM!
		117896	#NUM!	1000020846	#DIV/0!	152.894	21.8418	0.622575	13.5981	#DIV/0!		#NUM!
		117981	#NUM!	1000020500	#DIV/0!	43.8579	0.56202	0.623796	0.350586	#DIV/0!		#NUM!
		118066	#NUM!	1000008459	#DIV/0!	-13.1556	13.751	0.621957	8.55255	#DIV/0!		#NUM!
		118151	#NUM!	1000004725	#DIV/0!	-130.256	7.25612	0.597512	4.33562	#DIV/0!		#NUM!
		118236	#NUM!	1000004725	#DIV/0!	-130.256	6.6496	0.597648	3.97412	#DIV/0!		#NUM!
		118321	#NUM!	1000002335	#DIV/0!	200.418	7.50798	0.652476	4.89877	#DIV/0!		#NUM!
		118406	#NUM!	1000020761	#DIV/0!	97.2415	1.87538	0.614864	1.1531	#DIV/0!		#NUM!
		118491	#NUM!	1000020156	#DIV/0!	9.34085	7.1293	0.619209	4.41453	#DIV/0!		#NUM!
		118576	#NUM!	1000020761	#DIV/0!	97.2415	7.36438	0.615292	4.53124	#DIV/0!		#NUM!
		118661	#NUM!	1000020500	#DIV/0!	43.8579	1.48669	0.623036	0.92626	#DIV/0!		#NUM!
		118746	#NUM!	1000004640	#DIV/0!	-77.6421	9.01158	0.605978	5.46083	#DIV/0!		#NUM!
		118831	#NUM!	1000020846	#DIV/0!	152.894	22.0701	0.6209	13.7033	#DIV/0!		#NUM!
		118916	#NUM!	1000020846	#DIV/0!	152.894	8.19331	0.622329	5.09893	#DIV/0!		#NUM!
		119001	#NUM!	1000020846	#DIV/0!	152.894	8.19309	0.622329	5.09879	#DIV/0!		#NUM!
		119086	#NUM!	1000004725	#DIV/0!	-130.256	4.54352	0.598559	2.71957	#DIV/0!		#NUM!
		119171	#NUM!	1000020761	#DIV/0!	97.2415	2.11515	0.614849	1.3005			#NUM!
				1000020761		97.2415	0.4329	0.614384	0.265967			#VALUE!
				1000020846		152.894	8.79275	0.625028	5.49572			#VALUE!
				1000004811		-177.193	7.70279	0.605879	4.66695			#VALUE!
				1000020761		97.2415	0.0962511	0.614247	0.0591219			#VALUE!
				1000020500		43.8579	2.37637	0.622274	1.47875			#VALUE!
				1000008545		-80.2847	38.4349	0.603725	23.2041			#VALUE!
				1000020761		97.2415	5.8481	0.619503	3.62291			#VALUE!
				1000020761		97.2415	5.8481	0.619503	3.62291			#VALUE!
				1000020846		152.894	9.21592	0.62686	5.77709			#VALUE!
				1000020500		43.8579	2.59003	0.622056	1.61114			#VALUE!
				1000020761		97.2415	0.298305	0.614047	0.183173			#VALUE!
				1000002335		200.418	9.17523	0.65011	5.96491			#VALUE!
				1000002335		200.418	9.17523	0.65011	5.96491			#VALUE!
				1000002335		200.418	9.17732	0.650132	5.96647			#VALUE!
				1000020761		97.2415	5.99311	0.620666	3.71972			#VALUE!
				1000004811		-177.193	6.41	0.606811	3.88966			#VALUE!
				1000002420		208.083	9.17768	0.695789	6.38572			#VALUE!
				1000004725		-130.256	1.52078	0.600238	0.91283			#VALUE!
				1000020761		97.2415	6.73772	0.617595	4.16118			#VALUE!
				1000004725		-130.256	1.41891	0.600313	0.851789			#VALUE!
				1000008545		-80.2847	38.3289	0.604562	23.1722			#VALUE!
				1000004725		-130.256	1.28971	0.600432	0.774381			#VALUE!
				1000002335		200.418	8.59624	0.652153	5.60606			#VALUE!
				1000020846		152.894	5.76212	0.622209	3.58524			#VALUE!
				1000020761		97.2415	6.00454	0.619568	3.72023			#VALUE!
				1000020761		97.2415	6.4125	0.624029	4.00158			#VALUE!
				1000002335		200.418	9.06997	0.655683	5.94703			#VALUE!
				1000008459		-13.1556	9.94823	0.621537	6.1832			#VALUE!
				1000004640		-77.6421	5.95614	0.605867	3.60863			#VALUE!
				1000008374		-135.654	37.8586	0.588902	22.295			#VALUE!
				1000020846		152.894	22.4219	0.61819	13.861			#VALUE!
				1000002335		200.418	9.56074	0.654448	6.25701
				1000020846		152.894	22.4088	0.618157	13.8522
				1000004982		-201.028	29.278	0.592722	17.3537
				1000004982		-201.028	31.5388	0.592355	18.6822
				1000004982		-201.028	27.3768	0.593173	16.2391
				1000004982		-201.028	26.9639	0.59329	15.9974
				1000004982		-201.028	26.9623	0.593292	15.9965
				1000004982		-201.028	33.7889	0.592174	20.0089
				1000020846		152.894	4.40105	0.622208	2.73837
				1000002335		200.418	7.76595	0.655192	5.08819
				1000004725		-130.256	0.316144	0.601965	0.190307
				1000020761		97.2415	2.06818	0.613147	1.2681
				1000020761		97.2415	6.74816	0.626718	4.22919
				1000020156		9.34085	7.82507	0.622235	4.86903
				1000002335		200.418	9.64252	0.655548	6.32113
				1000002335		200.418	7.709	0.655473	5.05304
				1000004982		-201.028	42.8127	0.592971	25.3867
				1000020761		97.2415	6.18709	0.619646	3.83381
				1000020761		97.2415	6.18709	0.619646	3.83381
				1000020500		43.8579	3.84685	0.620581	2.38728
				1000004982		-201.028	45.0447	0.593505	26.7343
				1000004982		-201.028	49.6828	0.595019	29.5622
				1000002335		200.418	9.70176	0.656724	6.37138
				1000004982		-201.028	50.8813	0.595504	30.3
				1000004982		-201.028	50.8813	0.595504	30.3
				1000020500		43.8579	4.0271	0.620385	2.49836
				1000008459		-13.1556	8.63475	0.621399	5.36563
				1000020846		152.894	0.571695	0.621452	0.355281
				1000020846		152.894	1.09017	0.621581	0.677632
				1000020761		97.2415	1.55769	0.615052	0.958063
				1000002420		208.083	8.26794	0.697189	5.76432
				1000020846		152.894	0.901826	0.621194	0.560209
				1000020846		152.894	3.1307	0.622237	1.94804
				1000020846		152.894	3.08307	0.622229	1.91838
				1000020761		97.2415	2.88855	0.612789	1.77007
				1000004640		-77.6421	4.21327	0.605477	2.55104
				1000004811		-177.193	1.86323	0.608404	1.13359
				1000004725		-130.256	1.60037	0.602998	0.96502
				1000020846		152.894	5.4047	0.620832	3.35541
				1000020846		152.894	21.4849	0.618509	13.2886
				1000002335		200.418	10.0255	0.657814	6.59489
				1000002335		200.418	10.0256	0.65782	6.59501
				1000020846		152.894	7.41663	0.620808	4.6043
				1000020156		9.34085	8.00171	0.623125	4.98607
				1000020846		152.894	13.028	0.64326	8.38037
				1000008459		-13.1556	7.72361	0.621217	4.79804
				1000002335		200.418	9.80062	0.659441	6.46293
				1000002335		200.418	9.80062	0.659441	6.46293
				1000020586		134.309	4.22188	0.644671	2.72173
				1000020586		134.309	4.22188	0.644671	2.72173
				1000020846		152.894	8.67145	0.620758	5.38288
				1000008374		-135.654	37.7966	0.589224	22.2707
				1000002335		200.418	7.52747	0.657412	4.94865
				1000008374		-135.654	37.7325	0.58929	22.2354
				1000004725		-130.256	2.96991	0.603671	1.79285
				1000020761		97.2415	7.49657	0.632775	4.74364
				1000020846		152.894	13.7809	0.646359	8.90743
				1000020761		97.2415	1.28843	0.615114	0.792528
				1000004811		-177.193	0.750309	0.609175	0.45707
				1000020846		152.894	20.6665	0.618892	12.7903
				1000004982		-201.028	45.1791	0.587861	26.559
				1000020846		152.894	10.8229	0.620595	6.71663
				1000004982		-201.028	44.9953	0.587459	26.4329
				1000020761		97.2415	7.60868	0.63374	4.82193
				1000002420		208.083	6.8681	0.69931	4.80293
				1000002420		208.083	6.8681	0.69931	4.80293
				1000020586		134.309	4.16553	0.639974	2.66583
				1000004725		-130.256	4.16077	0.603735	2.512
				1000020846		152.894	14.4033	0.648526	9.3409
				1000020846		152.894	13.6858	0.615738	8.42686
				1000020846		152.894	13.6858	0.615738	8.42686
				1000002420		208.083	7.46934	0.698522	5.2175
				1000004982		-201.028	25.0828	0.597853	14.9958
				1000020586		134.309	1.72422	0.643875	1.11018
				1000020761		97.2415	7.64292	0.634132	4.84662
				1000020846		152.894	11.6614	0.62046	7.2354
				1000008459		-13.1556	6.08354	0.620768	3.77647
				1000002420		208.083	6.02884	0.704141	4.24515
				1000020586		134.309	1.37897	0.643739	0.8877
				1000020846		152.894	20.0604	0.61921	12.4216
				1000004725		-130.256	4.99806	0.603238	3.01502
				1000020586		134.309	1.3582	0.643691	0.874263
				1000020761		97.2415	4.9153	0.612092	3.00862
				1000004640		-77.6421	1.31233	0.604276	0.793012
				1000004982		-201.028	44.0621	0.584039	25.734
				1000004811		-177.193	2.57121	0.609592	1.56739
				1000020846		152.894	14.0914	0.616658	8.68957
				1000020846		152.894	19.7589	0.619376	12.2382
				1000020846		152.894	12.5399	0.620182	7.77704
				1000008545		-80.2847	36.9903	0.609025	22.528
				1000020156		9.34085	8.16538	0.624309	5.09772
				1000020846		152.894	15.604	0.652237	10.1775
				1000004811		-177.193	3.75389	0.60984	2.28927
				1000004811		-177.193	4.05602	0.609927	2.47388
				1000002420		208.083	6.99774	0.699352	4.89388
				1000002420		208.083	6.99774	0.699352	4.89388
				1000020500		43.8579	5.05887	0.619419	3.13356
				1000004982		-201.028	43.3309	0.573167	24.8358
				1000004982		-201.028	43.3322	0.573156	24.8361
				1000020846		152.894	16.2008	0.654015	10.5956
				1000020846		152.894	16.2008	0.654015	10.5956
				1000020586		134.309	1.33545	0.642114	0.857511
				1000002420		208.083	3.5817	0.718755	2.57436
				1000002420		208.083	3.58169	0.718755	2.57436
				1000020761		97.2415	0.917568	0.615109	0.564405
				1000004982		-201.028	42.4476	0.575808	24.4416
				1000004982		-201.028	42.4015	0.575934	24.4205
				1000020846		152.894	16.0509	0.654089	10.4987
				1000004982		-201.028	43.2221	0.569876	24.6312
				1000004811		-177.193	5.33385	0.61044	3.256
				1000008459		-13.1556	4.36362	0.62027	2.70662
				1000020846		152.894	15.1315	0.619049	9.36712
				1000004982		-201.028	42.1283	0.576607	24.2915
				1000004982		-201.028	42.1283	0.576607	24.2915
				1000020846		152.894	14.0654	0.619574	8.71459
				1000004725		-130.256	8.74063	0.599464	5.23969
				1000020761		97.2415	7.66067	0.635192	4.866
				1000020761		97.2415	7.33239	0.633242	4.64317
				1000020761		97.2415	7.33239	0.633242	4.64318
				1000020846		152.894	14.8857	0.618948	9.21345
				1000020846		152.894	14.9786	0.6192	9.27477
				1000020846		152.894	14.9786	0.6192	9.27477
				1000004982		-201.028	42.8491	0.559341	23.9673
				1000004725		-130.256	10.0589	0.597882	6.01405
				1000020761		97.2415	7.56937	0.634813	4.80514
				1000008459		-13.1556	3.14912	0.619903	1.95215
				1000020761		97.2415	5.71933	0.638339	3.65087
				1000020761		97.2415	4.0895	0.639268	2.61428
				1000020761		97.2415	7.65733	0.635395	4.86543
				1000020761		97.2415	7.65697	0.635396	4.86521
				1000020761		97.2415	7.65692	0.635396	4.86518
				1000020846		152.894	16.4974	0.621366	10.2509
				1000020846		152.894	16.1243	0.621377	10.0193
				1000004982		-201.028	42.7214	0.555856	23.7469
				1000020761		97.2415	4.78079	0.641379	3.0663
				1000020846		152.894	16.2022	0.621561	10.0707
				1000020846		152.894	16.2024	0.621561	10.0708
				1000020761		97.2415	7.4116	0.611492	4.53213
				1000004725		-130.256	10.9171	0.596497	6.51204
				1000020761		97.2415	3.47792	0.645692	2.24566
				1000020761		97.2415	3.47792	0.645692	2.24566
				1000008545		-80.2847	36.1028	0.611496	22.0767
				1000004811		-177.193	12.0559	0.614122	7.4038
				1000020500		43.8579	5.82363	0.618702	3.6031
				1000020761		97.2415	0.391293	0.615038	0.24066
				1000020761		97.2415	0.390177	0.615038	0.239973
				1000004982		-201.028	22.1641	0.604861	13.4062
				1000008459		-13.1556	1.38317	0.619382	0.85671
				1000020586		134.309	1.34833	0.637705	0.85984
				1000004640		-77.6421	4.41573	0.601952	2.65806
				1000004725		-130.256	13.6461	0.591442	8.0709
				1000004725		-130.256	13.6461	0.591442	8.0709
				1000020156		9.34085	0.145448	0.621257	0.0903607
				1000020156		9.34085	0.385197	0.621084	0.239239
				1000020761		97.2415	8.95932	0.611287	5.47671
				1000020156		9.34085	0.567261	0.621051	0.352298
				1000004640		-77.6421	4.74738	0.601765	2.85681
				1000020156		9.34085	1.42336	0.622869	0.886566
				1000020761		97.2415	1.11347	0.614067	0.683743
				1000008545		-80.2847	35.5487	0.612698	21.7806
				1000020156		9.34085	2.99145	0.624654	1.86862
				1000008459		-13.1556	0.503979	0.619148	0.312037
				1000020846		152.894	14.0684	0.655187	9.21742
				1000008374		-135.654	31.6969	0.594826	18.8541
				1000020156		9.34085	4.67723	0.626721	2.93132
				1000020156		9.34085	4.75883	0.626823	2.98294
				1000020156		9.34085	4.7631	0.626826	2.98563
				1000020156		9.34085	8.34808	0.626272	5.22817
				1000020761		97.2415	2.08507	0.613551	1.2793
				1000004811		-177.193	16.5693	0.617417	10.2302
				1000004725		-130.256	13.0285	0.59262	7.72094
				1000020156		9.34085	5.43519	0.626864	3.40712
				1000008459		-13.1556	0.434078	0.618932	0.268665
				1000020156		9.34085	2.36056	0.621372	1.46679
				1000020500		43.8579	6.22614	0.618251	3.84932
				1000020846		152.894	13.5365	0.655575	8.87418
				1000020156		9.34085	6.07111	0.626918	3.80609
				1000004640		-77.6421	6.64022	0.600297	3.9861
				1000004640		-77.6421	6.65203	0.600293	3.99317
				1000020761		97.2415	3.37767	0.61307	2.07075
				1000004811		-177.193	19.5404	0.62103	12.1352
				1000004811		-177.193	19.5404	0.62103	12.1352
				1000004811		-177.193	19.353	0.619798	11.995
				1000004811		-177.193	19.3556	0.619806	11.9967
				1000020156		9.34085	6.87393	0.62702	4.31009
				1000002335		200.418	6.83526	0.66612	4.55311
				1000008459		-13.1556	1.54314	0.618738	0.954797
				1000020671		70.6143	1.05488	0.623877	0.658118
				1000020761		97.2415	4.70058	0.612802	2.88053
				1000020671		70.6143	0.391196	0.628141	0.245727
				1000020671		70.6143	0.391196	0.628141	0.245727
				1000008545		-80.2847	34.4869	0.614605	21.1958
				1000020156		9.34085	3.97871	0.62174	2.47372
				1000008545		-80.2847	29.748	0.607827	18.0816
				1000008545		-80.2847	29.748	0.607827	18.0816
				1000020761		97.2415	11.2405	0.611223	6.87042
				1000008545		-80.2847	29.7023	0.606672	18.0195
				1000020500		43.8579	6.40934	0.617894	3.96029
				1000020156		9.34085	8.42061	0.627287	5.28214
				1000020156		9.34085	8.42061	0.627287	5.28214
				1000020846		152.894	12.6115	0.656469	8.27906
				1000004982		-201.028	19.4616	0.610984	11.8907
				1000008374		-135.654	28.8081	0.59762	17.2163
				1000008459		-13.1556	2.61907	0.618625	1.62022
				1000002420		208.083	5.95861	0.722613	4.30577
				1000004811		-177.193	18.5887	0.624244	11.6039
				1000020156		9.34085	5.32323	0.622013	3.31112
				1000020671		70.6143	0.843584	0.628436	0.530139
				1000020761		97.2415	12.1523	0.61129	7.42855
				1000002335		200.418	6.62973	0.668246	4.43029
				1000008545		-80.2847	29.5355	0.602472	17.7943
				1000008545		-80.2847	29.536	0.602471	17.7946
				1000008459		-13.1556	3.41668	0.618602	2.11356
				1000002335		200.418	6.56287	0.668401	4.38663
				1000020761		97.2415	7.25031	0.612693	4.44221
				1000020586		134.309	1.39577	0.630362	0.879838
				1000008545		-80.2847	33.493	0.616256	20.6403
				1000020500		43.8579	6.43195	0.617549	3.97205
				1000020671		70.6143	1.20935	0.628616	0.760218
				1000020156		9.34085	6.77935	0.622203	4.21813
				1000004982		-201.028	17.9507	0.613767	11.0175
				1000004725		-130.256	10.6047	0.5975	6.33631
				1000004640		-77.6421	8.07305	0.601208	4.85359
				1000008545		-80.2847	30.212	0.604956	18.277
				1000004725		-130.256	10.5739	0.597664	6.31961
				1000002420		208.083	6.58921	0.723647	4.76826
				1000020586		134.309	10.4967	0.626125	6.57226
				1000020586		134.309	10.4974	0.626125	6.57266
				1000020586		134.309	1.39218	0.628805	0.87541
				1000020586		134.309	8.67276	0.625959	5.4288
				1000020846		152.894	11.3962	0.657911	7.4977
				1000020586		134.309	10.5142	0.626208	6.58409
				1000020586		134.309	8.05292	0.625827	5.03973
				1000020761		97.2415	13.6798	0.611548	8.36585
				1000020586		134.309	5.87764	0.625064	3.6739
				1000020671		70.6143	1.67232	0.628715	1.05141
				1000008459		-13.1556	4.8995	0.618663	3.03114
				1000020586		134.309	4.08049	0.624399	2.54785
				1000020761		97.2415	9.37381	0.612883	5.74505
				1000020500		43.8579	6.32133	0.617161	3.90128
				1000008545		-80.2847	32.6492	0.617599	20.1641
				1000008545		-80.2847	32.6456	0.61759	20.1616
				1000020586		134.309	2.68939	0.623866	1.67782
				1000004725		-130.256	10.8154	0.598455	6.47252
				1000008545		-80.2847	31.0536	0.608121	18.8844
				1000020500		43.8579	6.24672	0.617079	3.85472
				1000002335		200.418	5.77015	0.668461	3.85712
				1000020846		152.894	10.9132	0.658668	7.18819
				1000020671		70.6143	1.89665	0.628643	1.19231
				1000004640		-77.6421	8.63676	0.601575	5.19566
				1000020586		134.309	1.11871	0.623318	0.697311
				1000020500		43.8579	6.07885	0.616969	3.75046
				1000020156		9.34085	8.71572	0.62233	5.42405
				1000004811		-177.193	16.9178	0.630037	10.6588
				1000020586		134.309	0.724349	0.62325	0.45145
				1000020671		70.6143	1.9632	0.628507	1.23389
				1000020586		134.309	10.5949	0.626663	6.63945
				1000020671		70.6143	1.96984	0.628383	1.23781
				1000020586		134.309	0.494367	0.623303	0.308141
				1000008545		-80.2847	32.0249	0.612858	19.6267
				1000008545		-80.2847	31.7522	0.610812	19.3946
				1000008545		-80.2847	31.7556	0.610831	19.3973
				1000004811		-177.193	16.5984	0.631166	10.4763
				1000004811		-177.193	16.5984	0.631166	10.4763
				1000020586		134.309	1.34344	0.624815	0.839402
				1000004725		-130.256	11.3147	0.599361	6.7816
				1000020761		97.2415	11.1391	0.613241	6.83098
				1000020586		134.309	1.20152	0.624247	0.750042
				1000020071		-43.3943	47.0063	0.602089	28.302
				1000020586		134.309	1.29175	0.624321	0.806464
				1000020586		134.309	1.33256	0.624382	0.832026
				1000020586		134.309	1.32956	0.624371	0.830137
				1000008459		-13.1556	6.51619	0.618814	4.03231
				1000020761		97.2415	15.3903	0.611987	9.41869
				1000020671		70.6143	1.88528	0.622467	1.17352
				1000008459		-13.1556	7.03334	0.618072	4.34711
				1000008459		-13.1556	7.03384	0.618072	4.34741
				1000020156		9.34085	10.2864	0.622335	6.40159
				1000020671		70.6143	1.85467	0.62153	1.15273
				1000020671		70.6143	1.76648	0.619986	1.09519
				1000008545		-80.2847	24.7003	0.608609	15.0328
				1000002420		208.083	7.8235	0.725647	5.6771
				1000004811		-177.193	18.2757	0.628063	11.4783
				1000020671		70.6143	1.61505	0.617918	0.997968
				1000008374		-135.654	23.0087	0.603321	13.8817
				1000008459		-13.1556	7.23413	0.618888	4.47712
				1000004725		-130.256	11.9958	0.600129	7.19903
				1000020846		152.894	9.82071	0.660835	6.48987
				1000008459		-13.1556	7.79874	0.61833	4.8222
				1000008459		-13.1556	5.74125	0.618614	3.55161
				1000020671		70.6143	1.28429	0.613975	0.788523
				1000020071		-43.3943	46.0077	0.617268	28.3991
				1000020071		-43.3943	46.0068	0.617271	28.3987
				1000020500		43.8579	1.3299	0.620874	0.825698
				1000020500		43.8579	1.3299	0.620874	0.825698
				1000020586		134.309	10.7716	0.627753	6.7619
				1000020500		43.8579	2.20052	0.615015	1.35335
				1000020500		43.8579	1.27492	0.620397	0.790956
				1000020500		43.8579	1.27432	0.620394	0.790583
				1000020761		97.2415	13.2661	0.613875	8.14372
				1000020156		9.34085	11.9496	0.62223	7.43538
				1000008459		-13.1556	4.97883	0.618963	3.08171
				1000020500		43.8579	0.490928	0.618416	0.303598
				1000020500		43.8579	0.190792	0.61771	0.117854
				1000004811		-177.193	19.8132	0.625309	12.3894
				1000020071		-43.3943	44.8853	0.617359	27.7103
				1000008459		-13.1556	8.30809	0.618988	5.14261
				1000008459		-13.1556	8.55555	0.618605	5.2925
				1000020500		43.8579	0.661679	0.61587	0.407508
				1000020071		-43.3943	44.1915	0.617401	27.2839
				1000020500		43.8579	1.07852	0.61504	0.663335
				1000020500		43.8579	1.31056	0.614668	0.805559
				1000020500		43.8579	1.28182	0.614688	0.787922
				1000020500		43.8579	4.35722	0.627244	2.73304
				1000020500		43.8579	4.36583	0.627225	2.73836
				1000020846		152.894	9.19624	0.662251	6.09022
				1000020500		43.8579	7.77892	0.635304	4.94198
				1000020500		43.8579	0.955123	0.619257	0.591467
				1000020761		97.2415	17.1619	0.612596	10.5133
				1000020071		-43.3943	43.295	0.61742	26.7312
				1000020761		97.2415	17.1742	0.612624	10.5213
				1000020671		70.6143	0.266331	0.602687	0.160514
				1000020671		70.6143	0.238065	0.60242	0.143415
				1000020671		70.6143	0.235185	0.602415	0.141679
				1000002335		200.418	4.10648	0.668303	2.74437
				1000004725		-130.256	13.2718	0.60114	7.97823
				1000008459		-13.1556	3.92075	0.619486	2.42885
				1000020500		43.8579	3.22289	0.627969	2.02387
				1000020500		43.8579	5.02318	0.624212	3.13553
				1000020761		97.2415	14.3825	0.614283	8.83493
				1000020500		43.8579	0.697974	0.618156	0.431457
				1000004982		-201.028	12.0717	0.623129	7.52224
				1000008459		-13.1556	3.52033	0.619695	2.18153
				1000008459		-13.1556	3.52033	0.619695	2.18153
				1000008459		-13.1556	9.08102	0.619057	5.62167
				1000020156		9.34085	13.1856	0.622071	8.20236
				1000020071		-43.3943	40.5036	0.617544	25.0128
				1000020761		97.2415	17.0592	0.61329	10.4622
				1000020671		70.6143	0.445535	0.603594	0.268922
				1000008374		-135.654	20.3306	0.605841	12.3171
				1000020500		43.8579	5.69162	0.621164	3.53543
				1000020500		43.8579	5.69162	0.621164	3.53543
				1000020500		43.8579	6.16594	0.633229	3.90445
				1000020500		43.8579	1.99988	0.628718	1.25736
				1000020500		43.8579	5.07199	0.620312	3.14622
				1000004811		-177.193	21.4662	0.622439	13.3614
				1000020500		43.8579	3.21124	0.617936	1.98434
				1000004811		-177.193	21.4717	0.622426	13.3646
				1000020500		43.8579	2.95491	0.617734	1.82535
				1000020500		43.8579	4.72899	0.619844	2.93124
				1000020500		43.8579	4.34709	0.61933	2.69228
				1000020500		43.8579	4.66069	0.61975	2.88846
				1000020500		43.8579	1.73969	0.628815	1.09395
				1000020500		43.8579	1.98319	0.617421	1.22446
				1000020586		134.309	10.8868	0.628553	6.84295
				1000020500		43.8579	0.428907	0.617012	0.264641
				1000020500		43.8579	0.428836	0.617012	0.264597
				1000020500		43.8579	5.52531	0.63246	3.49454
				1000020071		-43.3943	38.1896	0.617815	23.5941
				1000020071		-43.3943	37.1999	0.617995	22.9893
				1000020761		97.2415	16.9161	0.613898	10.3848
				1000020671		70.6143	1.05489	0.604608	0.637798
				1000020071		-43.3943	36.7179	0.618113	22.6958
				1000020586		134.309	10.9057	0.628756	6.85704
				1000020761		97.2415	15.4331	0.614712	9.48691
				1000020071		-43.3943	34.6924	0.618736	21.4654
				1000020071		-43.3943	34.6418	0.618732	21.434
				1000002335		200.418	3.54024	0.668185	2.36554
				1000020500		43.8579	1.20346	0.628815	0.756753
				1000020071		-43.3943	34.4642	0.618625	21.3204
				1000008459		-13.1556	9.88178	0.619129	6.1181
				1000008459		-13.1556	9.88178	0.619129	6.1181
				1000004640		-77.6421	7.6356	0.608387	4.6454
				1000004640		-77.6421	7.6356	0.608387	4.6454
				1000020071		-43.3943	34.1249	0.618369	21.1018
				1000020156		9.34085	14.0447	0.621882	8.73415
				1000020846		152.894	8.43428	0.66415	5.60163
				1000020846		152.894	8.43455	0.664154	5.60184
				1000020500		43.8579	0.920927	0.6287	0.578986
				1000020071		-43.3943	33.4292	0.617817	20.6531
				1000020671		70.6143	1.64491	0.605473	0.995952
				1000008459		-13.1556	6.05374	0.616685	3.73325
				1000004640		-77.6421	10.4351	0.604169	6.30456
				1000004640		-77.6421	11.0926	0.60322	6.69125
				1000004640		-77.6421	11.0926	0.60322	6.69125
				1000020500		43.8579	0.656584	0.628426	0.412614
				1000020071		-43.3943	32.1106	0.616805	19.806
				1000020500		43.8579	3.03351	0.629721	1.91027
				1000020761		97.2415	16.6208	0.614963	10.2212
				1000004725		-130.256	15.2479	0.602454	9.18617
				1000020500		43.8579	0.548256	0.62819	0.344409
				1000020671		70.6143	2.48679	0.6065	1.50824
				1000020846		152.894	9.18404	0.665903	6.11568
				1000020586		134.309	10.9551	0.629601	6.89736
				1000020761		97.2415	16.5483	0.615208	10.1807
				1000020761		97.2415	16.5483	0.615208	10.1806
				1000008374		-135.654	18.366	0.607234	11.1525
				1000020500		43.8579	1.92222	0.628591	1.20829
				1000008545		-80.2847	20.8229	0.609651	12.6947
				1000020071		-43.3943	30.5689	0.615722	18.8219
				1000020156		9.34085	15.0454	0.621581	9.35193
				1000002335		200.418	3.10109	0.682516	2.11654
				1000002335		200.418	3.16844	0.68273	2.16319
				1000004982		-201.028	9.64266	0.626757	6.0436
				1000008459		-13.1556	7.51163	0.615121	4.62056
				1000004640		-77.6421	8.50107	0.608398	5.17204
				1000020500		43.8579	1.37308	0.628064	0.86238
				1000020846		152.894	9.77791	0.667281	6.52462
				1000020671		70.6143	3.48255	0.607476	2.11557
				1000002335		200.418	3.61064	0.684572	2.47175
				1000020500		43.8579	0.196965	0.626992	0.123496
				1000020500		43.8579	0.196965	0.626992	0.123496
				1000020071		-43.3943	29.2825	0.614925	18.0065
				1000002335		200.418	0.27985	0.675421	0.189016
				1000020071		-43.3943	29.1277	0.61487	17.9098
				1000004640		-77.6421	1.04536	0.598569	0.625718
				1000004640		-77.6421	1.04536	0.598569	0.625718
				1000002335		200.418	0.915618	0.672518	0.61577
				1000004897		-151.018	7.24059	0.606544	4.39174
				1000002335		200.418	2.04429	0.66978	1.36923
				1000004897		-151.018	6.85855	0.607283	4.16508
				1000002335		200.418	2.09244	0.669615	1.40113
				1000002335		200.418	2.46317	0.667869	1.64507
				1000002335		200.418	2.46295	0.667869	1.64493
				1000002420		208.083	9.90388	0.7291	7.22093
				1000004897		-151.018	8.48543	0.60477	5.13173
				1000020586		134.309	11.0046	0.630815	6.94187
				1000020156		9.34085	16.0643	0.621242	9.97979
				1000004897		-151.018	8.79095	0.604539	5.31447
				1000020071		-43.3943	28.1303	0.614808	17.2947
				1000004897		-151.018	6.16824	0.60903	3.75664
				1000004640		-77.6421	4.71141	0.602102	2.83675
				1000020671		70.6143	5.57607	0.609203	3.39696
				1000004897		-151.018	5.91292	0.609832	3.60589
				1000008459		-13.1556	10.7048	0.612153	6.55296
				1000004640		-77.6421	6.2409	0.603722	3.76777
				1000020071		-43.3943	27.4359	0.614814	16.868
				1000020846		152.894	11.7729	0.671928	7.91051
				1000004897		-151.018	9.20074	0.604752	5.56416
				1000004640		-77.6421	4.42029	0.605324	2.67571
				1000004640		-77.6421	4.42029	0.605324	2.67571
				1000004725		-130.256	17.9072	0.604141	10.8185
				1000004897		-151.018	5.65321	0.610907	3.45358
				1000020846		152.894	12.3544	0.673238	8.31742
				1000008459		-13.1556	11.7796	0.611379	7.20182
				1000004982		-201.028	6.64804	0.630669	4.19271
				1000020156		9.34085	17.0849	0.620908	10.6082
				1000020241		17.7265	30.7679	0.615897	18.9499
				1000002335		200.418	5.81932	0.694274	4.0402
				1000020071		-43.3943	26.4779	0.61486	16.2802
				1000004640		-77.6421	9.88917	0.607942	6.01204
				1000020671		70.6143	7.53947	0.61066	4.60405
				1000004640		-77.6421	10.3383	0.608494	6.29077
				1000004640		-77.6421	10.3383	0.608494	6.29077
				1000004640		-77.6421	5.18771	0.604832	3.13769
				1000004897		-151.018	2.35984	0.595835	1.40607
				1000004897		-151.018	2.35984	0.595835	1.40607
				1000020156		9.34085	17.5295	0.620775	10.8819
				1000004897		-151.018	9.74324	0.59149	5.76303
				1000004897		-151.018	9.7457	0.591482	5.76441
				1000004897		-151.018	9.80906	0.590763	5.79483
				1000004897		-151.018	10.2375	0.585676	5.99584
				1000004897		-151.018	10.2359	0.585627	5.99442
				1000008459		-13.1556	12.9126	0.610852	7.88768
				1000004897		-151.018	3.87493	0.605363	2.34574
				1000004897		-151.018	4.56501	0.609827	2.78387
				1000020846		152.894	13.9422	0.676627	9.43369
				1000004897		-151.018	5.12311	0.613496	3.14301
				1000004897		-151.018	5.12311	0.613496	3.14301
				1000008374		-135.654	14.0296	0.609644	8.55305
				1000020241		17.7265	32.2559	0.61904	19.9677
				1000020671		70.6143	8.98416	0.611569	5.49444
				1000020156		9.34085	18.158	0.620612	11.2691
				1000008459		-13.1556	13.9875	0.610624	8.5411
				1000004640		-77.6421	8.98282	0.60292	5.41592
				1000004640		-77.6421	9.01146	0.602916	5.43316
				1000020071		-43.3943	25.1286	0.614946	15.4527
				1000002335		200.418	7.10404	0.69998	4.97268
				1000020156		9.34085	18.4982	0.620533	11.4787
				1000020156		9.34085	18.4982	0.620533	11.4787
				1000020241		17.7265	32.9671	0.62054	20.4574
				1000004897		-151.018	8.52246	0.576946	4.917
				1000004811		-177.193	20.1468	0.623008	12.5516
				1000020671		70.6143	10.0768	0.612094	6.16797
				1000004725		-130.256	20.448	0.605775	12.3869
				1000004640		-77.6421	6.61057	0.603966	3.99256
				1000020586		134.309	11.0618	0.633463	7.00721
				1000004897		-151.018	7.95273	0.574242	4.56679
				1000008545		-80.2847	16.8369	0.611057	10.2883
				1000008459		-13.1556	15.4065	0.610631	9.4077
				1000020156		9.34085	18.2225	0.620696	11.3106
				1000004982		-201.028	3.59858	0.634357	2.28279
				1000004640		-77.6421	9.62476	0.603178	5.80544
				1000020846		152.894	15.8665	0.680646	10.7995
				1000004897		-151.018	10.3186	0.606699	6.26026
				1000020241		17.7265	33.9227	0.622507	21.1171
				1000002335		200.418	7.99783	0.703783	5.62874
				1000020241		17.7265	28.4134	0.619315	17.5968
				1000020241		17.7265	28.4134	0.619315	17.5968
				1000019711		215.113	16.268	0.672078	10.9334
				1000020241		17.7265	28.5724	0.617446	17.6419
				1000020241		17.7265	28.5814	0.61741	17.6464
				1000019711		215.113	16.2533	0.672078	10.9235
				1000019711		215.113	16.6272	0.672454	11.1811
				1000004982		-201.028	2.84404	0.635038	1.80608
				1000020241		17.7265	28.7914	0.617243	17.7713
				1000020671		70.6143	11.4683	0.612605	7.02556
				1000020156		9.34085	17.8189	0.620877	11.0634
				1000004640		-77.6421	7.39256	0.603516	4.46153
				1000004640		-77.6421	7.39256	0.603516	4.46153
				1000020241		17.7265	27.663	0.618915	17.1211
				1000019711		215.113	20.6499	0.677213	13.9844
				1000020846		152.894	16.9698	0.682804	11.5871
				1000020241		17.7265	30.1122	0.616577	18.5665
				1000020241		17.7265	34.6115	0.623878	21.5933
				1000019711		215.113	21.5071	0.678325	14.5888
				1000019711		215.113	23.5785	0.681155	16.0606
				1000019711		215.113	15.6376	0.67308	10.5253
				1000020241		17.7265	25.8411	0.617993	15.9696
				1000020241		17.7265	34.9128	0.624423	21.8003
				1000020241		17.7265	31.3346	0.616267	19.3105
				1000008459		-13.1556	17.5631	0.610964	10.7304
				1000004897		-151.018	5.7366	0.564407	3.23777
				1000002335		200.418	8.9649	0.70764	6.34392
				1000019711		215.113	27.6508	0.687094	18.9987
				1000019711		215.113	28.0588	0.687577	19.2926
				1000020671		70.6143	12.8578	0.613078	7.88284
				1000020671		70.6143	12.8578	0.613078	7.88284
				1000019711		215.113	28.365	0.687706	19.5068
				1000020241		17.7265	32.4234	0.61639	19.9855
				1000020071		-43.3943	22.3765	0.615198	13.766
				1000020156		9.34085	8.68935	0.64541	5.60819
				1000020241		17.7265	32.8044	0.61674	20.2318
				1000019711		215.113	15.1611	0.673903	10.2171
				1000020156		9.34085	17.0605	0.621082	10.596
				1000008374		-135.654	10.8218	0.6113	6.61536
				1000020156		9.34085	5.94698	0.616072	3.66377
				1000020156		9.34085	5.94698	0.616072	3.66377
				1000020241		17.7265	23.8228	0.617056	14.7
				1000020241		17.7265	33.8109	0.618526	20.9129
				1000004811		-177.193	19.5586	0.623395	12.1927
				1000020241		17.7265	35.4865	0.625359	22.1918
				1000020586		134.309	11.04	0.635085	7.01133
				1000004640		-77.6421	11.1442	0.603884	6.72982
				1000004725		-130.256	23.3027	0.607687	14.1607
				1000004982		-201.028	0.222356	0.637021	0.141646
				1000020241		17.7265	34.6278	0.620369	21.482
				1000008459		-13.1556	19.1795	0.61136	11.7256
				1000020241		17.7265	34.78	0.620903	21.595
				1000019711		215.113	31.0298	0.687661	21.338
				1000020241		17.7265	22.8255	0.616617	14.0746
				1000020241		17.7265	35.7892	0.625834	22.3981
				1000020241		17.7265	35.7892	0.625834	22.3981
				1000020156		9.34085	16.4929	0.621095	10.2437
				1000008459		-13.1556	20.2386	0.613793	12.4223
				1000008459		-13.1556	20.2386	0.613793	12.4223
				1000020671		70.6143	3.0603	0.630264	1.9288
				1000020671		70.6143	3.0603	0.630264	1.9288
				1000020156		9.34085	5.62217	0.618085	3.47498
				1000019711		215.113	31.9675	0.687553	21.9794
				1000019711		215.113	32.4034	0.687367	22.273
				1000002335		200.418	10.2731	0.712647	7.32105
				1000004982		-201.028	1.35228	0.637657	0.862292
				1000008459		-13.1556	20.9022	0.613706	12.8278
				1000002335		200.418	10.303	0.712681	7.34272
[truncated: 8,656 more rows]

## Sheet: Output
	Mean	1000000050	7.12888		Median	1000000050	7.17197
		1000000135	9.10403			1000000135	8.54782
		1000000220	1.57302			1000000220	1.45202
		1000000473	2.20168			1000000473	1.52061
		1000000558	4.85035			1000000558	4.05508
		1000000643	6.3553			1000000643	6.11248
		1000000729	7.70416			1000000729	8.2543
		1000000814	15.5391			1000000814	16.8967
		1000000899	12.0743			1000000899	11.4065
		1000000984	6.38187			1000000984	6.2143
		1000001069	6.51626			1000001069	6.33164				Yellow=	Output
		1000001154	3.75618			1000001154	3.99195				Copy/paste in a new .xls
		1000001242	7.38588			1000001242	7.16497
		1000002335	6.81792			1000002335	7.32105				Do not paste fromulas but values
		1000002420	7.76157			1000002420	6.50283
		1000002505	7.18356			1000002505	6.76077				left side: Mean per Track
		1000003850	9.63455			1000003850	9.59801				right side: Median per Track
		1000003936	8.21473			1000003936	8.76344
		1000004021	6.78235			1000004021	5.43882
		1000004106	10.8436			1000004106	10.3612
		1000004191	4.94762			1000004191	3.64861
		1000004276	10.7091			1000004276	9.52628
		1000004361	7.16926			1000004361	6.68978
		1000004446	2.98204			1000004446	2.33268
		1000004550	13.8384			1000004550	14.1198
		1000004640	10.3965			1000004640	10.3371
		1000004725	13.7186			1000004725	16.1306
		1000004811	17.7406			1000004811	17.077
		1000004897	7.12547			1000004897	6.25969
		1000004982	15.7169			1000004982	13.4062
		1000005067	4.42121			1000005067	3.96914
		1000007689	12.6754			1000007689	14.2355
		1000007774	11.3911			1000007774	13.4465
		1000007859	20.7831			1000007859	20.8448
		1000007944	6.1524			1000007944	5.91881
		1000008030	8.49703			1000008030	6.43342
		1000008116	3.70513			1000008116	3.12915
		1000008202	6.18707			1000008202	6.24571
		1000008288	6.07904			1000008288	3.73868
		1000008374	11.4481			1000008374	9.05888
		1000008459	10.6927			1000008459	12.7508
		1000008545	12.1582			1000008545	12.6947
		1000008630	12.6175			1000008630	13.3425
		1000008715	10.9954			1000008715	11.3095
		1000008801	15.0775			1000008801	14.6377
		1000008887	10.6228			1000008887	11.1879
		1000008972	4.15723			1000008972	4.03232
		1000009058	3.21315			1000009058	2.31038
		1000009143	3.27643			1000009143	2.96423
		1000013278	5.64334			1000013278	5.43015
		1000013363	9.07169			1000013363	7.96965
		1000013448	3.25783			1000013448	3.61178
		1000013535	2.17885			1000013535	2.13786
		1000013621	15.1704			1000013621	17.9592
		1000013707	7.39028			1000013707	9.12662
		1000013794	1.87364			1000013794	1.61529
		1000013880	3.25922			1000013880	3.03483
		1000013966	6.09338			1000013966	5.64614
		1000014052	1.6271			1000014052	1.23716
		1000014138	4.05482			1000014138	3.85345
		1000014224	4.85012			1000014224	5.40548
		1000019367	4.06738			1000019367	4.43601
		1000019454	7.21464			1000019454	6.98841
		1000019539	7.25891			1000019539	6.57541
		1000019625	5.88172			1000019625	5.19678
		1000019711	8.56184			1000019711	5.43148
		1000019796	11.3782			1000019796	11.4102
		1000019896	3.49031			1000019896	2.85044
		1000019986	9.78336			1000019986	7.73817
		1000020071	13.5812			1000020071	14.0514
		1000020156	5.30663			1000020156	5.09772
		1000020241	13.3259			1000020241	12.5256
		1000020326	6.31144			1000020326	6.2972
		1000020412	4.27754			1000020412	3.89236
		1000020500	2.34089			1000020500	2.65739
		1000020586	3.95649			1000020586	3.81547
		1000020671	2.30633			1000020671	1.45294
		1000020761	4.06762			1000020761	3.62291
		1000020846	9.64192			1000020846	10.0193
