# Supplementary material for: Filopodia-based contact stimulation of cell migration drives tissue morphogenesis
Source: Nat Commun. 2021 Feb 4;12:791. doi: 10.1038/s41467-020-20362-2 (PMC7862658; doi:10.1038/s41467-020-20362-2)
Supplement: Supplementary file 26 — Supplementary Data 2 [file 41467_2020_20362_MOESM26_ESM.zip › Excel sheets for track quantification/6_Neighbour Permanency.xlsx]

## Sheet: Input before  sort for G and H
First										Last									Same Track ID?
237.376	-76.5373	-42.833	um	Spot	Reference Frame 1	1	1000000072	72		346.178	-60.0824	-37.0225	um	Spot	Reference Frame 1	85	1000000072	15179	Correct
222.658	-80.7364	-37.3298	um	Spot	Reference Frame 1	1	1000000158	158		327.298	-56.6707	-46.2303	um	Spot	Reference Frame 1	85	1000000158	15180	Correct
207.088	-77.8539	-32.8529	um	Spot	Reference Frame 1	1	1000000243	243		296.954	-24.783	-51.3339	um	Spot	Reference Frame 1	85	1000000243	15181	Correct
47.3692	-53.9489	-26.9398	um	Spot	Reference Frame 1	1	1000000497	497		156.489	-36.0266	-37.8106	um	Spot	Reference Frame 1	85	1000000497	15182	Correct
63.228	-55.0577	-33.4402	um	Spot	Reference Frame 1	1	1000000582	582		169.507	-40.3317	-33.3302	um	Spot	Reference Frame 1	85	1000000582	15183	Correct
109.377	-84.5282	-27.6875	um	Spot	Reference Frame 1	1	1000000667	667		210.186	-62.1528	-32.8464	um	Spot	Reference Frame 1	85	1000000667	15184	Correct
80.1534	-50.7283	-39.0147	um	Spot	Reference Frame 1	1	1000000753	753		201.846	-41.2222	-32.8845	um	Spot	Reference Frame 1	85	1000000753	15185	Correct
108.542	-115.849	5.59055	um	Spot	Reference Frame 1	1	1000000838	838		228.53	-82.9932	-33.6019	um	Spot	Reference Frame 1	85	1000000838	15186	Correct
105.101	-126.921	29.5234	um	Spot	Reference Frame 1	1	1000000923	923		214.271	-112.552	13.0649	um	Spot	Reference Frame 1	85	1000000923	15187	Correct		Yellow=	Input
83.9879	-118.589	21.728	um	Spot	Reference Frame 1	1	1000001008	1008		198.099	-101.774	7.31981	um	Spot	Reference Frame 1	85	1000001008	15188	Correct		Paste data from IMARIS: Position Reference Frame
77.6891	-76.0075	-25.7405	um	Spot	Reference Frame 1	1	1000001093	1093		183.784	-46.6125	-25.8744	um	Spot	Reference Frame 1	85	1000001093	15189	Correct		Remove the "collection" coloumn.
38.1671	-22.2663	-28.884	um	Spot	Reference Frame 1	1	1000001178	1178		155.512	-8.3644	-37.1718	um	Spot	Reference Frame 1	85	1000001178	15190	Correct
57.0789	6.89486	-30.705	um	Spot	Reference Frame 1	1	1000001263	1263		157.668	19.9719	-26.6731	um	Spot	Reference Frame 1	85	1000001263	15191	Correct		Copy values for the first and the last time-step in the input sheet.
46.7549	16.1829	-20.4399	um	Spot	Reference Frame 1	1	1000001348	1348		183.284	-21.596	-27.2204	um	Spot	Reference Frame 1	85	1000001436	15192	Incorrect		Make sure, the the TrackID's are the same left and right.
60.5392	-23.5382	-38.5924	um	Spot	Reference Frame 1	1	1000001436	1436		144.51	36.7249	-20.3177	um	Spot	Reference Frame 1	85	1000001348	15193	Incorrect		Remove tracks that are just present in one time step (eg. Track 1000004281 in Example Data)
103.382	31.0347	-23.3563	um	Spot	Reference Frame 1	1	1000001808	1808		172.705	43.6646	4.33507	um	Spot	Reference Frame 1	85	1000001808	15197	Correct		For output: See tab below
79.2029	3.0035	-36.3838	um	Spot	Reference Frame 1	1	1000001893	1893		169.376	19.4881	-20.1874	um	Spot	Reference Frame 1	85	1000001893	15198	Correct
107.483	5.95799	-37.3073	um	Spot	Reference Frame 1	1	1000001978	1978		190.058	26.3209	-1.20025	um	Spot	Reference Frame 1	85	1000001978	15199	Correct
128.758	-1.9184	-39.9277	um	Spot	Reference Frame 1	1	1000002063	2063		226.327	5.78168	-27.5663	um	Spot	Reference Frame 1	85	1000002063	15200	Correct
151.836	2.9138	-30.6941	um	Spot	Reference Frame 1	1	1000002149	2149		251.093	21.9956	-16.9106	um	Spot	Reference Frame 1	85	1000002149	15201	Correct
170.282	-3.00977	-27.2357	um	Spot	Reference Frame 1	1	1000002234	2234		280.304	29.1713	-15.3333	um	Spot	Reference Frame 1	85	1000002234	15202	Correct
185.089	-9.37124	-28.6607	um	Spot	Reference Frame 1	1	1000002321	2321		291.206	-0.149281	-42.4258	um	Spot	Reference Frame 1	85	1000002321	15203	Correct
261.746	7.40785	-24.2256	um	Spot	Reference Frame 1	1	1000002406	2406		350.798	23.5859	17.6026	um	Spot	Reference Frame 1	85	1000002406	15204	Correct
238.026	-8.4838	-33.3563	um	Spot	Reference Frame 1	1	1000002491	2491		356.468	4.21946	-8.39857	um	Spot	Reference Frame 1	85	1000002491	15205	Correct
252.094	20.2841	-9.00603	um	Spot	Reference Frame 1	1	1000002576	2576		342.187	23.8098	0.969347	um	Spot	Reference Frame 1	85	1000002576	15206	Correct
224.616	-5.70677	-30.9485	um	Spot	Reference Frame 1	1	1000002661	2661		340.569	14.7873	-15.8441	um	Spot	Reference Frame 1	85	1000002661	15207	Correct
222.78	6.0274	-15.4707	um	Spot	Reference Frame 1	1	1000002746	2746		329.033	21.2679	-15.3683	um	Spot	Reference Frame 1	85	1000002746	15208	Correct
237.079	18.1016	-10.5122	um	Spot	Reference Frame 1	1	1000002831	2831		325.181	28.2334	-7.23245	um	Spot	Reference Frame 1	85	1000002831	15209	Correct
245.356	32.4644	14.1301	um	Spot	Reference Frame 1	1	1000002916	2916		310.093	34.5533	4.34278	um	Spot	Reference Frame 1	85	1000002916	15210	Correct
220.84	29.0506	10.3177	um	Spot	Reference Frame 1	1	1000003001	3001		302.724	29.2696	-10.5796	um	Spot	Reference Frame 1	85	1000003001	15211	Correct
219.625	-24.3035	-39.6554	um	Spot	Reference Frame 1	1	1000003169	3169		325.088	3.40129	-32.9973	um	Spot	Reference Frame 1	85	1000003254	15212	Incorrect
207.179	-18.431	-34.2999	um	Spot	Reference Frame 1	1	1000003254	3254		309.373	-14.6314	-48.04	um	Spot	Reference Frame 1	85	1000003169	15213	Incorrect
140.612	-124.335	29.4613	um	Spot	Reference Frame 1	1	1000003256	3256		226.992	-101.291	-15.4668	um	Spot	Reference Frame 1	85	1000003256	15214	Correct
165.41	-120.376	27.6005	um	Spot	Reference Frame 1	1	1000003343	3343		281.207	-119.592	-11.1861	um	Spot	Reference Frame 1	85	1000003343	15215	Correct
150.955	-127.911	43.4277	um	Spot	Reference Frame 1	1	1000003429	3429		246.617	-114.274	-7.24025	um	Spot	Reference Frame 1	85	1000003429	15216	Correct
182.805	-116.772	20.2222	um	Spot	Reference Frame 1	1	1000003514	3514		302.76	-120.441	-6.14117	um	Spot	Reference Frame 1	85	1000003514	15217	Correct
173.167	-124.582	49.8047	um	Spot	Reference Frame 1	1	1000003600	3600		266.445	-115.855	-13.1741	um	Spot	Reference Frame 1	85	1000003600	15218	Correct
195.204	-122.945	27.6455	um	Spot	Reference Frame 1	1	1000003686	3686		307.709	-107.83	-24.5705	um	Spot	Reference Frame 1	85	1000003686	15219	Correct
213.057	-126.914	20.0809	um	Spot	Reference Frame 1	1	1000003771	3771		329.254	-102.176	-21.6231	um	Spot	Reference Frame 1	85	1000003771	15220	Correct
244.913	-121.928	-6.2643	um	Spot	Reference Frame 1	1	1000003886	3886		331.048	-65.9926	-39.255	um	Spot	Reference Frame 1	85	1000003886	15221	Correct
235.207	-122.477	-3.70665	um	Spot	Reference Frame 1	1	1000003971	3971		311.749	-78.0231	-44.8741	um	Spot	Reference Frame 1	85	1000003971	15222	Correct
212.779	-110.71	-8.48775	um	Spot	Reference Frame 1	1	1000004056	4056		344.733	-98.6315	-15.367	um	Spot	Reference Frame 1	85	1000004056	15223	Correct
241.521	-135.441	24.8778	um	Spot	Reference Frame 1	1	1000004142	4142		334.399	-112.186	-5.49071	um	Spot	Reference Frame 1	85	1000004142	15224	Correct
193.454	-84.7445	-23.3621	um	Spot	Reference Frame 1	1	1000004366	4366		321.126	-81.7773	-40.5768	um	Spot	Reference Frame 1	85	1000004366	15225	Correct
85.4778	-12.3732	-40.4712	um	Spot	Reference Frame 1	1	1000004452	4452		188.819	3.48754	-18.829	um	Spot	Reference Frame 1	85	1000004452	15226	Correct
93.2721	-39.1219	-44.5222	um	Spot	Reference Frame 1	1	1000004537	4537		206.371	-23.0808	-36.2514	um	Spot	Reference Frame 1	85	1000004537	15227	Correct
102.276	-62.6465	-38.6304	um	Spot	Reference Frame 1	1	1000004622	4622		223.967	-38.8056	-41.8215	um	Spot	Reference Frame 1	85	1000004622	15228	Correct
121.888	-99.3418	-14.9688	um	Spot	Reference Frame 1	1	1000004707	4707		230.762	-57.152	-41.8591	um	Spot	Reference Frame 1	85	1000004707	15229	Correct
110.853	-24.686	-43.1892	um	Spot	Reference Frame 1	1	1000004792	4792		210.956	-7.99149	-30.6736	um	Spot	Reference Frame 1	85	1000004792	15230	Correct
121.451	-49.3367	-42.3425	um	Spot	Reference Frame 1	1	1000004878	4878		238.645	-22.6301	-43.7238	um	Spot	Reference Frame 1	85	1000004878	15231	Correct
164.413	-108.214	6.7543	um	Spot	Reference Frame 1	1	1000004964	4964		282.306	-85.2079	-44.7782	um	Spot	Reference Frame 1	85	1000004964	15232	Correct
126.599	-108.045	-3.04752	um	Spot	Reference Frame 1	1	1000005049	5049		245.361	-67.2228	-46.3756	um	Spot	Reference Frame 1	85	1000005049	15233	Correct
143.222	-111.893	5.45614	um	Spot	Reference Frame 1	1	1000005135	5135		256.241	-96.0684	-32.4279	um	Spot	Reference Frame 1	85	1000005135	15234	Correct
135.458	-71.0784	-34.6224	um	Spot	Reference Frame 1	1	1000005220	5220		252.861	-37.9286	-51.1496	um	Spot	Reference Frame 1	85	1000005220	15235	Correct
146.61	-93.3623	-15.8014	um	Spot	Reference Frame 1	1	1000005305	5305		265.817	-74.0597	-49.2022	um	Spot	Reference Frame 1	85	1000005305	15236	Correct
168.162	-77.1571	-24.6136	um	Spot	Reference Frame 1	1	1000005390	5390		301.494	-55.6573	-53.0878	um	Spot	Reference Frame 1	85	1000005390	15237	Correct
153.135	-43.9142	-37.3897	um	Spot	Reference Frame 1	1	1000005475	5475		275.98	-49.5498	-54.0263	um	Spot	Reference Frame 1	85	1000005475	15238	Correct
181.992	-49.3167	-36.2681	um	Spot	Reference Frame 1	1	1000005606	5606		283.28	-31.0638	-54.6279	um	Spot	Reference Frame 1	85	1000005606	15239	Correct
174.557	-29.1316	-34.1807	um	Spot	Reference Frame 1	1	1000005691	5691		268.914	-19.7105	-52.143	um	Spot	Reference Frame 1	85	1000005691	15240	Correct
142.357	-21.3926	-38.2148	um	Spot	Reference Frame 1	1	1000005776	5776		293.476	-98.9826	-37.2203	um	Spot	Reference Frame 1	85	1000004281	15241	Incorrect
																			Correct
																			Correct
																			Correct
																			Correct
																			Correct
																			Correct
																			Correct
																			Correct
																			Correct
																			Correct
																			Correct
																			Correct
																			Correct
																			Correct
																			Correct
																			Correct
																			Correct
																			Correct
																			Correct
																			Correct
																			Correct
																			Correct
																			Correct
																			Correct
																			Correct
																			Correct
																			Correct
																			Correct
																			Correct
																			Correct
																			Correct
																			Correct
																			Correct
																			Correct
																			Correct
																			Correct
																			Correct
																			Correct
																			Correct
																			Correct
																			Correct

## Sheet: calc
TRACK_ID	X	Y	Z		1	2	3	4	5	6	7	8	9	10	11	12	13	14	15	16	17	18	19	20	21	22	23	24	25	26	27	28	29	30	31	32	33	34	35	36	37	38	39	40	41	42	43	44	45
1	237.376	-76.5373	-42.833		0	16.2646	31.9171	192.004	175.719	129.139	159.373	143.138	158.967	171.652	160.6	206.94	199.035	213.155	184.657	172.932	177.164	153.975	131.812	117.375	100.753	86.2906	89.3696	68.7132	103.611	72.9453	88.1968	100.006	123.247	119.362	55.2591	66.038	129.901	109.826	132.472	92.5893	122.527	94.3365	84.1866	58.7741	60.3824	54.3358	89.842	48.7403	164.911
2	222.658	-80.7364	-37.3298		16.2646	0	16.4553	177.628	161.532	113.754	145.64	126.876	142.906	155.403	145.508	193.719	187.456	201.545	171.918	164.057	166.11	144.157	122.622	109.805	94.2686	81.1145	97.3088	73.9757	108.967	75.326	89.4751	103.422	126.403	119.695	56.5622	64.2709	114.427	95.2081	117.85	78.7341	109.381	82.2015	74.3003	56.1881	55.0479	42.7537	84.9599	32.6196	153.303
3	207.088	-77.8539	-32.8529		31.9171	16.4553	0	161.606	145.656	98.0748	129.947	112.396	129.227	140.684	129.607	177.876	172.307	186.289	156.396	150.671	151.344	130.251	109.324	97.8819	83.5935	72.0514	101.644	75.958	110.568	74.2702	87.0888	102.986	125.865	116.109	55.4175	59.4406	102.287	84.8516	107.123	70.1516	100.829	76.3839	72.419	63.8765	60.2611	41.2986	88.5141	17.9845	138.329
4	47.3692	-53.9489	-26.9398		192.004	177.628	161.606	0	17.1752	69.142	35.0853	92.9083	108.839	88.8134	37.5142	33.0491	61.7286	70.435	35.1289	101.845	65.9253	85.4985	97.4679	118.999	133.051	144.765	223.001	196.108	218.505	183.738	185.735	203.595	219.893	195.88	175.25	163.875	129.729	146.017	145.437	156.569	163.413	172.032	187.049	209.934	201.293	175.849	216.843	149.338	57.9992
5	63.228	-55.0577	-33.4402		175.719	161.532	145.656	17.1752	0	55.0575	18.3382	85.278	104.317	86.6645	26.5952	41.5221	62.317	74.267	32.0508	95.5297	60.2907	75.4743	84.6171	105.923	119.197	130.231	208.318	180.896	204.802	168.783	171.788	190.006	207.59	183.931	159.513	148.54	121.426	135.77	137.522	144.869	154.434	160.492	174.575	195.498	187.099	161.509	204.085	133.947	48.6462
6	109.377	-84.5282	-27.6875		129.139	113.754	98.0748	69.142	55.0575	0	46.0951	45.7069	71.3339	65.1662	32.8712	94.5982	105.368	118.814	78.8912	115.799	92.9941	91.0158	85.7311	97.2518	101.759	106.686	177.99	149.551	178.053	139.655	145.636	164.729	184.191	163.611	126.194	118.228	76.3295	86.4958	93.103	93.4167	108.067	109.105	121.77	142.224	133.598	108.379	151.054	84.1885	77.0775
7	80.1534	-50.7283	-39.0147		159.373	145.64	129.947	35.0853	18.3382	46.0951	0	83.8823	105.476	91.1562	28.6586	51.7259	62.6252	77.0558	33.529	86.4288	53.8046	62.9536	68.8887	89.9172	102.659	113.266	191.244	163.525	188.433	151.53	155.299	173.711	192.451	169.089	141.954	131.152	117.312	128.674	133.292	135.677	148.306	151.313	164.195	182.449	174.46	148.725	193.127	119.328	38.7503
8	108.542	-115.849	5.59055		143.138	126.876	112.396	92.9083	85.278	45.7069	83.8823	0	26.5934	29.5098	59.337	122.061	137.956	148.08	113.038	149.798	129.416	129.144	124.341	131.513	132.748	135.536	198.879	172.656	198.375	164.133	168.368	186.343	201.96	183.382	150.888	144.259	40.8694	61.1466	58.1034	75.6963	78.788	89.7055	106.093	137.02	127.179	105.309	135.791	94.9515	115.589
9	105.101	-126.921	29.5234		158.967	142.906	129.227	108.839	104.317	71.3339	105.476	26.5934	0	23.999	79.9856	137.274	154.403	162.417	131.581	166.581	147.969	148.758	144.944	150.557	151.077	153.628	213.239	188.813	211.567	180.648	183.161	200.131	212.866	195.17	168.617	162.06	35.6051	60.6936	47.926	78.914	71.0618	90.2102	108.368	144.406	134.356	115.335	136.765	111.274	135.667
10	83.9879	-118.589	21.728		171.652	155.403	140.684	88.8134	86.6645	65.1662	91.1562	29.5098	23.999	0	64.079	118.064	138.634	146.041	114.992	157.467	134.85	139.818	139.348	148.709	152.324	157.127	222.677	197.193	220.204	187.866	190.201	207.751	221.166	201.634	176.225	168.365	57.4379	81.6532	71.0096	98.8453	93.6863	111.459	129.348	163.376	153.392	132.523	158.463	123.132	123.097
11	77.6891	-76.0075	-25.7405		160.6	145.508	129.607	37.5142	26.5952	32.8712	28.6586	59.337	79.9856	64.079	0	66.7831	85.57	97.3863	56.6773	110.108	79.739	87.9762	91.0961	108.401	117.917	126.426	202.083	174.142	199.923	162.963	166.993	185.724	203.637	181.189	151.699	141.972	96.6544	111.843	113.341	121.752	131.082	137.342	151.709	174.505	165.701	140.539	181.481	116.118	65.7798
12	38.1671	-22.2663	-28.884		206.94	193.719	177.876	33.0491	41.5221	94.5982	51.7259	122.061	137.274	118.064	66.7831	0	34.8044	40.2914	24.4209	84.407	48.7724	75.3144	93.5025	116.439	133.521	147.487	225.588	200.383	219.021	187.194	187.249	203.797	218.57	193.751	181.789	169.142	155.94	170.314	170.619	179.619	186.776	194.916	209.607	230.625	222.488	196.793	238.855	167.475	49.7035
13	57.0789	6.89486	-30.705		199.035	187.456	172.307	61.7286	62.317	105.368	62.6252	137.956	154.403	138.634	85.57	34.8044	0	17.2692	31.6284	52.7325	23.1703	50.8433	72.8054	94.8407	113.689	129.056	204.77	181.619	196.675	168.011	166.402	181.476	195.224	170.269	165.755	152.264	166.79	177.011	180.225	183.56	192.988	198.347	211.691	229.073	221.801	196.385	239.516	164.468	35.681
14	46.7549	16.1829	-20.4399		213.155	201.545	186.289	70.435	74.267	118.814	77.0558	148.08	162.417	146.041	97.3863	40.2914	17.2692	0	45.7961	58.6149	38.4809	63.8511	86.2087	106.411	125.194	140.915	215.203	193.287	205.698	179.511	176.388	190.592	202.244	177.249	178.585	164.7	176.195	187.177	188.944	194.525	201.814	209.06	223.103	241.955	234.565	209.305	250.953	178.088	52.1169
15	60.5392	-23.5382	-38.5924		184.657	171.918	156.396	35.1289	32.0508	78.8912	33.529	113.038	131.581	114.992	56.6773	24.4209	31.6284	45.7961	0	71.0341	32.5219	55.4563	71.5752	95.3792	112.222	125.746	204.079	178.201	198.718	165.22	166.526	183.545	200.183	175.653	159.091	146.791	145.612	157.343	160.611	164.623	175.24	180.01	193.367	211.47	203.752	177.995	222.048	147.121	27.3883
16	103.382	31.0347	-23.3563		172.932	164.057	150.671	101.845	95.5297	115.799	86.4288	149.798	166.581	157.467	110.108	84.407	52.7325	58.6149	71.0341	0	39.244	28.9878	44.7712	56.5015	75.1644	91.3061	160.119	140.679	149.789	126.906	122.243	134.934	146.846	122.206	129.771	115.501	168.272	171.375	178.849	173.361	185.578	186.393	197.137	209.095	203.297	179.667	221.637	146.689	49.9773
17	79.2029	3.0035	-36.3838		177.164	166.11	151.344	65.9253	60.2907	92.9941	53.8046	129.416	147.969	134.85	79.739	48.7724	23.1703	38.4809	32.5219	39.244	0	28.449	49.9249	72.8557	91.7347	106.886	183.001	159.267	175.896	145.775	145.124	160.693	176.143	151.395	143.09	129.775	155.954	163.549	169.283	168.178	180.377	182.809	194.894	209.702	202.856	177.627	221.962	144.646	17.1033
18	107.483	5.95799	-37.3073		153.975	144.157	130.251	85.4985	75.4743	91.0158	62.9536	129.144	148.758	139.818	87.9762	75.3144	50.8433	63.8511	55.4563	28.9878	28.449	0	22.837	44.9465	64.2306	79.5766	154.823	131.399	148.049	117.884	117.347	132.893	149.524	125.105	116.177	102.68	150.106	153.391	162.262	155.067	170.128	168.908	179.149	190.277	184.223	159.779	204.516	125.747	28.8144
19	128.758	-1.9184	-39.9277		131.812	122.622	109.324	97.4679	84.6171	85.7311	68.8887	124.341	144.944	139.348	91.0961	93.5025	72.8054	86.2087	71.5752	44.7712	49.9249	22.837	0	25.322	43.4341	57.9282	134.236	109.662	129.077	96.3521	97.4752	114.015	133.04	109.374	93.5841	80.338	141.213	141.194	152.692	140.465	158.336	153.716	162.269	170.375	164.857	141.009	186.396	106.396	44.5283
20	151.836	2.9138	-30.6941		117.375	109.805	97.8819	118.999	105.923	97.2518	89.9172	131.513	150.557	148.709	108.401	116.439	94.8407	106.411	95.3792	56.5015	72.8557	44.9465	25.322	0	19.68	35.508	110.192	86.9811	104.037	73.2892	72.6257	88.9064	107.835	84.4195	73.5964	59.426	141.198	137.051	150.366	133.702	152.283	145.343	152.254	157.625	152.977	130.834	173.993	97.3129	68.7946
21	170.282	-3.00977	-27.2357		100.753	94.2686	83.5935	133.051	119.197	101.759	102.659	132.748	151.077	152.324	117.917	133.521	113.689	125.194	112.222	75.1644	91.7347	64.2306	43.4341	19.68	0	16.1786	92.1046	68.2398	86.995	54.5274	54.5539	72.0222	92.7667	70.6699	55.158	40.6092	137.167	129.636	144.8	123.899	143.956	134.229	139.359	141.955	137.99	117.289	159.15	85.0442	86.3401
22	185.089	-9.37124	-28.6607		86.2906	81.1145	72.0514	144.765	130.231	106.686	113.266	135.536	153.628	157.127	126.426	147.487	129.056	140.915	125.746	91.3061	106.886	79.5766	57.9282	35.508	16.1786	0	78.5971	53.1523	75.8644	39.7624	42.7984	61.5393	84.9316	65.3734	39.1994	24.5326	136.283	125.995	142.876	118.024	139.902	127.168	130.285	129.42	126.204	106.973	148.137	76.0209	100.354
23	261.746	7.40785	-24.2256		89.3696	97.3088	101.644	223.001	208.318	177.99	191.244	198.879	213.239	222.677	202.083	225.588	204.77	215.203	204.079	160.119	183.001	154.823	134.236	110.192	92.1046	78.5971	0	29.9759	22.1494	39.9478	39.9613	30.1807	48.6582	57.749	54.9351	61.2103	186.847	168.212	187.517	153.714	175.351	155.275	149.586	131.658	134.147	128.83	152.401	114.702	178.117
24	238.026	-8.4838	-33.3563		68.7132	73.9757	75.958	196.108	180.896	149.551	163.525	172.656	188.813	197.193	174.142	200.383	181.619	193.287	178.201	140.679	159.267	131.399	109.662	86.9811	68.2398	53.1523	29.9759	0	40.2298	13.9046	27.6208	35.0647	63.1304	60.0967	25.0707	32.4249	163.881	146.658	166.553	132.84	156.848	136.588	132.305	116.837	117.82	108.195	139.72	88.8946	152.764
25	252.094	20.2841	-9.00603		103.611	108.967	110.568	218.505	204.802	178.053	188.433	198.375	211.567	220.204	199.923	219.021	196.675	205.698	198.718	149.789	175.896	148.049	129.077	104.037	86.995	75.8644	22.1494	40.2298	0	43.7269	33.2318	15.2474	27.0008	37.7766	63.1005	64.467	186.608	169.232	186.923	156.332	175.141	158.412	155.039	142.42	143.854	136.768	159.719	121.144	172.677
26	224.616	-5.70677	-30.9485		72.9453	75.326	74.2702	183.738	168.783	139.655	151.53	164.133	180.648	187.866	162.963	187.194	168.011	179.511	165.22	126.906	145.775	117.884	96.3521	73.2892	54.5274	39.7624	39.9478	13.9046	43.7269	0	19.5096	33.761	62.604	54.0854	21.1319	21.8446	157.412	141.712	160.909	129.237	152.641	134.325	132.018	120.535	120.373	108.029	142.244	85.297	139.623
27	222.78	6.0274	-15.4707		88.1968	89.4751	87.0888	185.735	171.788	145.636	155.299	168.368	183.161	190.201	166.993	187.249	166.402	176.388	166.526	122.243	145.124	117.347	97.4752	72.6257	54.5539	42.7984	39.9613	27.6208	33.2318	19.5096	0	19.3606	45.6596	34.6247	38.9207	34.5853	160.514	145.342	162.995	133.984	154.211	138.756	137.956	130.181	129.639	117.373	148.299	95.7174	140.768
28	237.079	18.1016	-10.5122		100.006	103.422	102.986	203.595	190.006	164.729	173.711	186.343	200.131	207.751	185.724	203.797	181.476	190.592	183.545	134.934	160.693	132.893	114.015	88.9064	72.0222	61.5393	30.1807	35.0647	15.2474	33.761	19.3606	0	29.6992	28.5914	54.3338	52.863	176.612	160.515	177.895	148.597	167.575	151.999	150.142	140.313	140.756	131.099	157.631	112.453	157.509
29	245.356	32.4644	14.1301		123.247	126.403	125.865	219.893	207.59	184.191	192.451	201.96	212.866	221.166	203.637	218.57	195.224	202.244	200.183	146.846	176.143	149.524	133.04	107.835	92.7667	84.9316	48.6582	63.1304	27.0008	62.604	45.6596	29.6992	0	25.0444	82.3259	79.9581	189.189	173.012	188.388	161.93	176.487	163.86	162.727	155.734	156.295	148.566	168.293	133.557	174.793
30	220.84	29.0506	10.3177		119.362	119.695	116.109	195.88	183.931	163.611	169.089	183.382	195.17	201.634	181.189	193.751	170.269	177.249	175.653	122.206	151.395	125.105	109.374	84.4195	70.6699	65.3734	57.749	60.0967	37.7766	54.0854	34.6247	28.5914	25.0444	0	73.1126	66.5722	174.156	160.311	174.978	151.026	165.635	155.113	156.464	153.782	152.852	141.25	166.425	121.793	150.394
31	219.625	-24.3035	-39.6554		55.2591	56.5622	55.4175	175.25	159.513	126.194	141.954	150.888	168.617	176.225	151.699	181.789	165.755	178.585	159.091	129.771	143.09	116.177	93.5841	73.5964	55.158	39.1994	54.9351	25.0707	63.1005	21.1319	38.9207	54.3338	82.3259	73.1126	0	14.7672	145.005	129.2	149.509	116.153	142.187	121.885	118.914	106.231	105.703	92.1107	130.367	67.8492	134.679
32	207.179	-18.431	-34.2999		66.038	64.2709	59.4406	163.875	148.54	118.228	131.152	144.259	162.06	168.365	141.972	169.142	152.264	164.7	146.791	115.501	129.775	102.68	80.338	59.426	40.6092	24.5326	61.2103	32.4249	64.467	21.8446	34.5853	52.863	79.9581	66.5722	14.7672	0	140.401	126.369	145.563	115.055	139.637	122.081	121.492	113.673	112.014	95.9846	135.546	68.5966	122.008
33	140.612	-124.335	29.4613		129.901	114.427	102.287	129.729	121.426	76.3295	117.312	40.8694	35.6051	57.4379	96.6544	155.94	166.79	176.195	145.612	168.272	155.954	150.106	141.213	141.198	137.167	136.283	186.847	163.881	186.608	157.412	160.514	176.612	189.189	174.156	145.005	140.401	0	25.1809	17.7433	43.8498	38.3894	54.6399	73.0953	110.276	100.259	82.6671	101.622	84.5576	143.059
34	165.41	-120.376	27.6005		109.826	95.2081	84.8516	146.017	135.77	86.4958	128.674	61.1466	60.6936	81.6532	111.843	170.314	177.011	187.177	157.343	171.375	163.549	153.391	141.194	137.051	129.636	125.995	168.212	146.658	169.232	141.712	145.342	160.515	173.012	160.311	129.2	126.369	25.1809	0	22.7206	19.2357	23.8933	29.9046	48.6778	86.4289	76.5256	60.3292	77.6354	68.2148	150.624
35	150.955	-127.911	43.4277		132.472	117.85	107.123	145.437	137.522	93.103	133.292	58.1034	47.926	71.0096	113.341	170.619	180.225	188.944	160.611	178.849	169.283	162.262	152.692	150.366	144.8	142.876	187.517	166.553	186.923	160.909	162.995	177.895	188.388	174.978	149.509	145.563	17.7433	22.7206	0	40.9511	23.3478	47.241	66.353	106.457	96.6932	82.5427	92.7524	90.1687	157.084
36	182.805	-116.772	20.2222		92.5893	78.7341	70.1516	156.569	144.869	93.4167	135.677	75.6963	78.914	98.8453	121.752	179.619	183.56	194.525	164.623	173.361	168.178	155.067	140.465	133.702	123.899	118.024	153.714	132.84	156.332	129.237	133.984	148.597	161.93	151.026	116.153	115.055	43.8498	19.2357	40.9511	0	32.0782	15.7145	31.9071	67.7165	57.8887	41.9458	61.7881	55.1249	155.098
37	173.167	-124.582	49.8047		122.527	109.381	100.829	163.413	154.434	108.067	148.306	78.788	71.0618	93.6863	131.082	186.776	192.988	201.814	175.24	185.578	180.377	170.128	158.336	152.283	143.956	139.902	175.351	156.848	175.141	152.641	154.211	167.575	176.487	165.635	142.187	139.637	38.3894	23.8933	23.3478	32.0782	0	31.2944	49.8011	91.0948	81.9564	71.83	73.5631	85.7436	168.612
38	195.204	-122.945	27.6455		94.3365	82.2015	76.3839	172.032	160.492	109.105	151.313	89.7055	90.2102	111.459	137.342	194.916	198.347	209.06	180.01	186.393	182.809	168.908	153.716	145.343	134.229	127.168	155.275	136.588	158.412	134.325	138.756	151.999	163.86	155.113	121.885	122.081	54.6399	29.9046	47.241	15.7145	31.2944	0	19.7916	60.1822	50.8273	42.0022	48.0528	63.7504	170.017
39	213.057	-126.914	20.0809		84.1866	74.3003	72.419	187.049	174.575	121.77	164.195	106.093	108.368	129.348	151.709	209.607	211.691	223.103	193.367	197.137	194.894	179.149	162.269	152.254	139.359	130.285	149.586	132.305	155.039	132.018	137.956	150.142	162.727	156.464	118.914	121.492	73.0953	48.6778	66.353	31.9071	49.8011	19.7916	0	41.6381	32.8048	32.8453	30.0985	63.6383	181.831
40	244.913	-121.928	-6.2643		58.7741	56.1881	63.8765	209.934	195.498	142.224	182.449	137.02	144.406	163.376	174.505	230.625	229.073	241.955	211.47	209.095	209.702	190.277	170.375	157.625	141.955	129.42	131.658	116.837	142.42	120.535	130.181	140.313	155.734	153.782	106.231	113.673	110.276	86.4289	106.457	67.7165	91.0948	60.1822	41.6381	0	10.0523	34.1084	34.1165	65.7493	196.448
41	235.207	-122.477	-3.70665		60.3824	55.0479	60.2611	201.293	187.099	133.598	174.46	127.179	134.356	153.392	165.701	222.488	221.801	234.565	203.752	203.297	202.856	184.223	164.857	152.977	137.99	126.204	134.147	117.82	143.854	120.373	129.639	140.756	156.295	152.852	105.703	112.014	100.259	76.5256	96.6932	57.8887	81.9564	50.8273	32.8048	10.0523	0	25.7747	32.0157	59.6103	189.455
42	212.779	-110.71	-8.48775		54.3358	42.7537	41.2986	175.849	161.509	108.379	148.725	105.309	115.335	132.523	140.539	196.793	196.385	209.305	177.995	179.667	177.627	159.779	141.009	130.834	117.289	106.973	128.83	108.195	136.768	108.029	117.373	131.099	148.566	141.25	92.1107	95.9846	82.6671	60.3292	82.5427	41.9458	71.83	42.0022	32.8453	34.1084	25.7747	0	50.5073	35.6218	164.008
43	241.521	-135.441	24.8778		89.842	84.9599	88.5141	216.843	204.085	151.054	193.127	135.791	136.765	158.463	181.481	238.855	239.516	250.953	222.048	221.637	221.962	204.516	186.396	173.993	159.15	148.137	152.401	139.72	159.719	142.244	148.299	157.631	168.293	166.425	130.367	135.546	101.622	77.6354	92.7524	61.7881	73.5631	48.0528	30.0985	34.1165	32.0157	50.5073	0	84.8979	209.202
44	193.454	-84.7445	-23.3621		48.7403	32.6196	17.9845	149.338	133.947	84.1885	119.328	94.9515	111.274	123.132	116.118	167.475	164.468	178.088	147.121	146.689	144.646	125.747	106.396	97.3129	85.0442	76.0209	114.702	88.8946	121.144	85.297	95.7174	112.453	133.557	121.793	67.8492	68.5966	84.5576	68.2148	90.1687	55.1249	85.7436	63.7504	63.6383	65.7493	59.6103	35.6218	84.8979	0	131.108
45	85.4778	-12.3732	-40.4712		164.911	153.303	138.329	57.9992	48.6462	77.0775	38.7503	115.589	135.667	123.097	65.7798	49.7035	35.681	52.1169	27.3883	49.9773	17.1033	28.8144	44.5283	68.7946	86.3401	100.354	178.117	152.764	172.677	139.623	140.768	157.509	174.793	150.394	134.679	122.008	143.059	150.624	157.084	155.098	168.612	170.017	181.831	196.448	189.455	164.008	209.202	131.108	0
46	93.2721	-39.1219	-44.5222		148.892	136.104	120.791	51.3425	35.7688	51.0344	18.3614	92.9059	115.461	103.876	44.2282	59.7095	60.1532	76.1737	36.735	73.974	45.1522	47.8142	51.6184	73.4026	86.7954	97.8112	175.956	148.381	173.248	136.206	140.195	158.466	178.029	154.688	127.312	116.221	122.376	130.414	137.644	135.046	150.28	150.415	161.955	176.962	169.586	143.893	189.925	112.096	28.1541
47	102.276	-62.6465	-38.6304		135.877	121.741	106.067	56.8074	40.1158	25.4751	25.1317	69.4641	93.7237	84.3039	30.8088	76.3905	83.3162	98.1201	57.1963	94.9246	69.6228	68.8145	66.2637	82.5671	91.1658	98.9729	174.774	146.251	173.783	135.16	140.619	159.633	179.727	157.676	123.459	113.923	99.557	108.19	115.597	113.482	129.16	129.089	140.889	157.82	149.9	124.216	169.474	95.0519	53.0375
48	121.888	-99.3418	-14.9688		120.971	104.885	89.6695	88.0731	75.7844	23.1891	68.4343	29.5515	54.9725	56.1563	51.1279	114.645	125.436	137.916	100.339	131.95	112.939	108.603	100.804	107.705	108.5	110.8	176.186	148.598	176.917	139.914	145.884	164.565	182.932	164.059	125.669	119.142	54.3073	64.4108	71.2126	72.4783	86.3841	88.0246	101.491	125.384	116.204	91.8282	131.16	73.5202	97.6709
49	110.853	-24.686	-43.1892		136.736	125.205	110.43	71.7673	57.3204	61.835	40.4734	103.419	125.587	117.276	63.5468	74.1197	63.5992	79.3496	50.5364	59.6151	42.5999	31.3848	29.1477	50.9655	65.2394	77.179	155.43	128.577	152.118	115.983	119.328	137.228	156.98	133.595	108.83	96.9373	126.861	130.936	140.592	132.958	150.034	147.606	157.795	169.681	163.052	137.816	184.32	104.034	28.3354
50	121.451	-49.3367	-42.3425		119.074	106.085	90.7578	75.8065	59.1768	39.9874	41.4548	82.9946	107.011	101.511	53.8708	88.601	86.2623	101.745	66.2561	84.5371	67.5271	57.2535	48.0387	61.5552	68.9845	76.3821	152.417	123.853	151.743	112.59	118.553	137.59	158.849	137.098	101.351	91.483	105.583	108.954	120.004	110.572	129.721	125.523	135.302	147.696	140.651	115.124	162.325	82.4524	51.6127
51	164.413	-108.214	6.7543		93.7332	78.0443	65.6629	133.339	121.159	69.1102	111.799	56.4023	66.2291	82.4624	98.052	156.828	161.783	173.371	141.478	154.989	146.598	134.973	121.446	117.94	110.714	107.012	154.279	130.284	156.359	124.714	130.199	146.745	162.47	148.453	110.649	107.589	36.6331	24.1552	43.7496	24.3493	46.8816	40.0191	53.7915	82.691	72.9702	50.7722	83.7581	47.9708	132.84
52	126.599	-108.045	-3.04752		121.849	105.586	90.9854	98.8665	88.0185	38.1676	82.0734	21.4843	43.3513	50.4054	62.718	125.88	137.146	148.695	112.999	142.459	125.258	120.565	112.373	117.103	116.3	117.531	179.004	152.47	179.591	144.426	149.725	167.853	184.773	166.899	130.409	124.501	38.9686	50.9671	56.1054	61.4553	72.3561	76.6206	91.4656	119.169	109.565	86.3927	121.398	73.6559	110.655
53	143.222	-111.893	5.45614		111.565	95.4539	81.8847	116.597	105.557	54.7066	98.4704	34.9052	47.5214	61.7923	80.9664	142.298	151.125	162.419	128.776	151.148	138.023	130.364	119.847	120.672	116.861	115.877	170.768	145.56	171.852	138.657	143.78	161.13	177.047	160.976	124.677	120.026	27.1636	32.4752	41.9311	42.5283	54.9955	57.5903	72.9139	102.855	93.0442	70.9507	102.929	63.9592	123.887
54	135.458	-71.0784	-34.6224		102.394	87.775	71.9715	90.0671	73.9948	30.1531	59.0933	65.9239	90.303	89.8988	58.6552	109	110.628	125.235	88.8181	107.624	93.0369	82.0025	69.686	75.8849	76.8154	79.4138	149.053	120.166	150.357	110.617	118.056	137.336	158.668	139.052	96.4225	88.9705	83.4838	84.8473	97.7851	85.6596	106.829	100.683	110.144	123.977	116.394	90.7316	137.594	60.639	77.3209
55	146.61	-93.3623	-15.8014		96.1886	80.0386	64.7213	107.36	93.4394	40.0702	82.2982	49.1166	70.0251	77.2423	71.764	130.329	135.238	148.299	113.15	131.91	119.389	108.894	96.2432	97.5612	94.0993	93.2764	153.238	125.974	155.205	118.313	125.221	143.655	162.724	145.524	103.292	98.1096	55.1724	54.4693	68.7065	56.1764	77.357	71.5831	82.6345	102.813	94.0392	68.7951	111.506	48.2264	104.427
56	168.162	-77.1571	-24.6136		71.5745	56.0743	39.7945	123.024	107.598	59.325	93.0128	77.2263	96.8708	104.64	90.4872	141.173	139.432	153.197	121.05	126.109	120.324	103.688	86.3021	81.9442	74.224	69.9845	126.132	98.3536	129.549	91.2816	99.9319	118.417	139.56	123.593	75.2874	71.1681	76.8691	67.8363	86.6121	61.5955	88.387	74.5575	80.5538	90.7295	83.5824	58.1078	105.962	26.4352	106.231
57	153.135	-43.9142	-37.3897		90.5011	78.6723	63.9016	106.753	90.681	60.4846	73.317	94.9234	116.939	117.697	82.8116	117.297	108.872	123.352	94.8188	91.0474	87.5685	67.6117	48.6243	47.3221	45.5005	47.8589	120.845	92.0764	121.326	81.307	88.4592	107.773	130.356	110.38	69.3587	59.8306	105.325	101.098	116.583	97.5074	120.463	110.658	117.399	124.411	118.501	94.0979	141.656	59.0721	74.7116
58	181.992	-49.3167	-36.2681		62.06	51.4009	38.1555	135.025	118.936	81.1567	101.885	107.581	127.527	133.293	108.177	146.533	137.091	151.095	124.18	113.149	115.339	92.7791	71.3712	60.568	48.6111	40.7812	98.6073	69.3946	102.478	61.2122	71.8273	90.7919	115.079	99.1001	45.3142	39.9022	107.983	96.9721	116.154	87.9888	114.679	98.3902	100.805	100.656	96.1484	74.0859	121.243	39.409	103.429
59	174.557	-29.1316	-34.1807		79.1732	70.6164	58.5994	129.789	114.31	85.7868	96.963	116.016	135.813	139.037	107.944	136.665	122.927	136.292	114.24	93.8245	100.648	75.7626	53.583	39.4374	27.3653	23.0622	95.0587	66.7482	95.3292	55.3631	62.5434	81.8546	105.549	86.6452	45.6553	34.3324	119.441	110.572	127.818	103.482	127.147	114.235	118.271	119.752	115.414	93.6808	138.83	59.7238	90.8599
60	142.357	-21.3926	-38.2148		109.959	99.8535	86.0624	101.043	86.1251	72.0042	68.7787	109.473	130.816	128.247	85.5589	104.611	90.1606	104.248	81.8468	66.9959	67.7271	44.3292	23.8141	27.1517	35.1891	45.4073	123.608	96.6582	120.964	84.0559	87.9603	106.299	127.473	105.164	77.3362	65.0076	123.208	121.082	134.483	118.946	139.085	132.073	139.756	147.126	141.527	117.561	163.772	82.7343	57.6341
61	0	0	0		#N/A	#N/A	#N/A	#N/A	#N/A	#N/A	#N/A	#N/A	#N/A	#N/A	#N/A	#N/A	#N/A	#N/A	#N/A	#N/A	#N/A	#N/A	#N/A	#N/A	#N/A	#N/A	#N/A	#N/A	#N/A	#N/A	#N/A	#N/A	#N/A	#N/A	#N/A	#N/A	#N/A	#N/A	#N/A	#N/A	#N/A	#N/A	#N/A	#N/A	#N/A	#N/A	#N/A	#N/A	#N/A
62	0	0	0		#N/A	#N/A	#N/A	#N/A	#N/A	#N/A	#N/A	#N/A	#N/A	#N/A	#N/A	#N/A	#N/A	#N/A	#N/A	#N/A	#N/A	#N/A	#N/A	#N/A	#N/A	#N/A	#N/A	#N/A	#N/A	#N/A	#N/A	#N/A	#N/A	#N/A	#N/A	#N/A	#N/A	#N/A	#N/A	#N/A	#N/A	#N/A	#N/A	#N/A	#N/A	#N/A	#N/A	#N/A	#N/A
63	0	0	0		#N/A	#N/A	#N/A	#N/A	#N/A	#N/A	#N/A	#N/A	#N/A	#N/A	#N/A	#N/A	#N/A	#N/A	#N/A	#N/A	#N/A	#N/A	#N/A	#N/A	#N/A	#N/A	#N/A	#N/A	#N/A	#N/A	#N/A	#N/A	#N/A	#N/A	#N/A	#N/A	#N/A	#N/A	#N/A	#N/A	#N/A	#N/A	#N/A	#N/A	#N/A	#N/A	#N/A	#N/A	#N/A
64	0	0	0		#N/A	#N/A	#N/A	#N/A	#N/A	#N/A	#N/A	#N/A	#N/A	#N/A	#N/A	#N/A	#N/A	#N/A	#N/A	#N/A	#N/A	#N/A	#N/A	#N/A	#N/A	#N/A	#N/A	#N/A	#N/A	#N/A	#N/A	#N/A	#N/A	#N/A	#N/A	#N/A	#N/A	#N/A	#N/A	#N/A	#N/A	#N/A	#N/A	#N/A	#N/A	#N/A	#N/A	#N/A	#N/A
65	0	0	0		#N/A	#N/A	#N/A	#N/A	#N/A	#N/A	#N/A	#N/A	#N/A	#N/A	#N/A	#N/A	#N/A	#N/A	#N/A	#N/A	#N/A	#N/A	#N/A	#N/A	#N/A	#N/A	#N/A	#N/A	#N/A	#N/A	#N/A	#N/A	#N/A	#N/A	#N/A	#N/A	#N/A	#N/A	#N/A	#N/A	#N/A	#N/A	#N/A	#N/A	#N/A	#N/A	#N/A	#N/A	#N/A
66	0	0	0		#N/A	#N/A	#N/A	#N/A	#N/A	#N/A	#N/A	#N/A	#N/A	#N/A	#N/A	#N/A	#N/A	#N/A	#N/A	#N/A	#N/A	#N/A	#N/A	#N/A	#N/A	#N/A	#N/A	#N/A	#N/A	#N/A	#N/A	#N/A	#N/A	#N/A	#N/A	#N/A	#N/A	#N/A	#N/A	#N/A	#N/A	#N/A	#N/A	#N/A	#N/A	#N/A	#N/A	#N/A	#N/A
67	0	0	0		#N/A	#N/A	#N/A	#N/A	#N/A	#N/A	#N/A	#N/A	#N/A	#N/A	#N/A	#N/A	#N/A	#N/A	#N/A	#N/A	#N/A	#N/A	#N/A	#N/A	#N/A	#N/A	#N/A	#N/A	#N/A	#N/A	#N/A	#N/A	#N/A	#N/A	#N/A	#N/A	#N/A	#N/A	#N/A	#N/A	#N/A	#N/A	#N/A	#N/A	#N/A	#N/A	#N/A	#N/A	#N/A
68	0	0	0		#N/A	#N/A	#N/A	#N/A	#N/A	#N/A	#N/A	#N/A	#N/A	#N/A	#N/A	#N/A	#N/A	#N/A	#N/A	#N/A	#N/A	#N/A	#N/A	#N/A	#N/A	#N/A	#N/A	#N/A	#N/A	#N/A	#N/A	#N/A	#N/A	#N/A	#N/A	#N/A	#N/A	#N/A	#N/A	#N/A	#N/A	#N/A	#N/A	#N/A	#N/A	#N/A	#N/A	#N/A	#N/A
69	0	0	0		#N/A	#N/A	#N/A	#N/A	#N/A	#N/A	#N/A	#N/A	#N/A	#N/A	#N/A	#N/A	#N/A	#N/A	#N/A	#N/A	#N/A	#N/A	#N/A	#N/A	#N/A	#N/A	#N/A	#N/A	#N/A	#N/A	#N/A	#N/A	#N/A	#N/A	#N/A	#N/A	#N/A	#N/A	#N/A	#N/A	#N/A	#N/A	#N/A	#N/A	#N/A	#N/A	#N/A	#N/A	#N/A
70	0	0	0		#N/A	#N/A	#N/A	#N/A	#N/A	#N/A	#N/A	#N/A	#N/A	#N/A	#N/A	#N/A	#N/A	#N/A	#N/A	#N/A	#N/A	#N/A	#N/A	#N/A	#N/A	#N/A	#N/A	#N/A	#N/A	#N/A	#N/A	#N/A	#N/A	#N/A	#N/A	#N/A	#N/A	#N/A	#N/A	#N/A	#N/A	#N/A	#N/A	#N/A	#N/A	#N/A	#N/A	#N/A	#N/A
71	0	0	0		#N/A	#N/A	#N/A	#N/A	#N/A	#N/A	#N/A	#N/A	#N/A	#N/A	#N/A	#N/A	#N/A	#N/A	#N/A	#N/A	#N/A	#N/A	#N/A	#N/A	#N/A	#N/A	#N/A	#N/A	#N/A	#N/A	#N/A	#N/A	#N/A	#N/A	#N/A	#N/A	#N/A	#N/A	#N/A	#N/A	#N/A	#N/A	#N/A	#N/A	#N/A	#N/A	#N/A	#N/A	#N/A
72	0	0	0		#N/A	#N/A	#N/A	#N/A	#N/A	#N/A	#N/A	#N/A	#N/A	#N/A	#N/A	#N/A	#N/A	#N/A	#N/A	#N/A	#N/A	#N/A	#N/A	#N/A	#N/A	#N/A	#N/A	#N/A	#N/A	#N/A	#N/A	#N/A	#N/A	#N/A	#N/A	#N/A	#N/A	#N/A	#N/A	#N/A	#N/A	#N/A	#N/A	#N/A	#N/A	#N/A	#N/A	#N/A	#N/A
73	0	0	0		#N/A	#N/A	#N/A	#N/A	#N/A	#N/A	#N/A	#N/A	#N/A	#N/A	#N/A	#N/A	#N/A	#N/A	#N/A	#N/A	#N/A	#N/A	#N/A	#N/A	#N/A	#N/A	#N/A	#N/A	#N/A	#N/A	#N/A	#N/A	#N/A	#N/A	#N/A	#N/A	#N/A	#N/A	#N/A	#N/A	#N/A	#N/A	#N/A	#N/A	#N/A	#N/A	#N/A	#N/A	#N/A
74	0	0	0		#N/A	#N/A	#N/A	#N/A	#N/A	#N/A	#N/A	#N/A	#N/A	#N/A	#N/A	#N/A	#N/A	#N/A	#N/A	#N/A	#N/A	#N/A	#N/A	#N/A	#N/A	#N/A	#N/A	#N/A	#N/A	#N/A	#N/A	#N/A	#N/A	#N/A	#N/A	#N/A	#N/A	#N/A	#N/A	#N/A	#N/A	#N/A	#N/A	#N/A	#N/A	#N/A	#N/A	#N/A	#N/A
75	0	0	0		#N/A	#N/A	#N/A	#N/A	#N/A	#N/A	#N/A	#N/A	#N/A	#N/A	#N/A	#N/A	#N/A	#N/A	#N/A	#N/A	#N/A	#N/A	#N/A	#N/A	#N/A	#N/A	#N/A	#N/A	#N/A	#N/A	#N/A	#N/A	#N/A	#N/A	#N/A	#N/A	#N/A	#N/A	#N/A	#N/A	#N/A	#N/A	#N/A	#N/A	#N/A	#N/A	#N/A	#N/A	#N/A
76	0	0	0		#N/A	#N/A	#N/A	#N/A	#N/A	#N/A	#N/A	#N/A	#N/A	#N/A	#N/A	#N/A	#N/A	#N/A	#N/A	#N/A	#N/A	#N/A	#N/A	#N/A	#N/A	#N/A	#N/A	#N/A	#N/A	#N/A	#N/A	#N/A	#N/A	#N/A	#N/A	#N/A	#N/A	#N/A	#N/A	#N/A	#N/A	#N/A	#N/A	#N/A	#N/A	#N/A	#N/A	#N/A	#N/A
77	0	0	0		#N/A	#N/A	#N/A	#N/A	#N/A	#N/A	#N/A	#N/A	#N/A	#N/A	#N/A	#N/A	#N/A	#N/A	#N/A	#N/A	#N/A	#N/A	#N/A	#N/A	#N/A	#N/A	#N/A	#N/A	#N/A	#N/A	#N/A	#N/A	#N/A	#N/A	#N/A	#N/A	#N/A	#N/A	#N/A	#N/A	#N/A	#N/A	#N/A	#N/A	#N/A	#N/A	#N/A	#N/A	#N/A
78	0	0	0		#N/A	#N/A	#N/A	#N/A	#N/A	#N/A	#N/A	#N/A	#N/A	#N/A	#N/A	#N/A	#N/A	#N/A	#N/A	#N/A	#N/A	#N/A	#N/A	#N/A	#N/A	#N/A	#N/A	#N/A	#N/A	#N/A	#N/A	#N/A	#N/A	#N/A	#N/A	#N/A	#N/A	#N/A	#N/A	#N/A	#N/A	#N/A	#N/A	#N/A	#N/A	#N/A	#N/A	#N/A	#N/A
79	0	0	0		#N/A	#N/A	#N/A	#N/A	#N/A	#N/A	#N/A	#N/A	#N/A	#N/A	#N/A	#N/A	#N/A	#N/A	#N/A	#N/A	#N/A	#N/A	#N/A	#N/A	#N/A	#N/A	#N/A	#N/A	#N/A	#N/A	#N/A	#N/A	#N/A	#N/A	#N/A	#N/A	#N/A	#N/A	#N/A	#N/A	#N/A	#N/A	#N/A	#N/A	#N/A	#N/A	#N/A	#N/A	#N/A
80	0	0	0		#N/A	#N/A	#N/A	#N/A	#N/A	#N/A	#N/A	#N/A	#N/A	#N/A	#N/A	#N/A	#N/A	#N/A	#N/A	#N/A	#N/A	#N/A	#N/A	#N/A	#N/A	#N/A	#N/A	#N/A	#N/A	#N/A	#N/A	#N/A	#N/A	#N/A	#N/A	#N/A	#N/A	#N/A	#N/A	#N/A	#N/A	#N/A	#N/A	#N/A	#N/A	#N/A	#N/A	#N/A	#N/A
81	0	0	0		#N/A	#N/A	#N/A	#N/A	#N/A	#N/A	#N/A	#N/A	#N/A	#N/A	#N/A	#N/A	#N/A	#N/A	#N/A	#N/A	#N/A	#N/A	#N/A	#N/A	#N/A	#N/A	#N/A	#N/A	#N/A	#N/A	#N/A	#N/A	#N/A	#N/A	#N/A	#N/A	#N/A	#N/A	#N/A	#N/A	#N/A	#N/A	#N/A	#N/A	#N/A	#N/A	#N/A	#N/A	#N/A
82	0	0	0		#N/A	#N/A	#N/A	#N/A	#N/A	#N/A	#N/A	#N/A	#N/A	#N/A	#N/A	#N/A	#N/A	#N/A	#N/A	#N/A	#N/A	#N/A	#N/A	#N/A	#N/A	#N/A	#N/A	#N/A	#N/A	#N/A	#N/A	#N/A	#N/A	#N/A	#N/A	#N/A	#N/A	#N/A	#N/A	#N/A	#N/A	#N/A	#N/A	#N/A	#N/A	#N/A	#N/A	#N/A	#N/A
83	0	0	0		#N/A	#N/A	#N/A	#N/A	#N/A	#N/A	#N/A	#N/A	#N/A	#N/A	#N/A	#N/A	#N/A	#N/A	#N/A	#N/A	#N/A	#N/A	#N/A	#N/A	#N/A	#N/A	#N/A	#N/A	#N/A	#N/A	#N/A	#N/A	#N/A	#N/A	#N/A	#N/A	#N/A	#N/A	#N/A	#N/A	#N/A	#N/A	#N/A	#N/A	#N/A	#N/A	#N/A	#N/A	#N/A
84	0	0	0		#N/A	#N/A	#N/A	#N/A	#N/A	#N/A	#N/A	#N/A	#N/A	#N/A	#N/A	#N/A	#N/A	#N/A	#N/A	#N/A	#N/A	#N/A	#N/A	#N/A	#N/A	#N/A	#N/A	#N/A	#N/A	#N/A	#N/A	#N/A	#N/A	#N/A	#N/A	#N/A	#N/A	#N/A	#N/A	#N/A	#N/A	#N/A	#N/A	#N/A	#N/A	#N/A	#N/A	#N/A	#N/A
85	0	0	0		#N/A	#N/A	#N/A	#N/A	#N/A	#N/A	#N/A	#N/A	#N/A	#N/A	#N/A	#N/A	#N/A	#N/A	#N/A	#N/A	#N/A	#N/A	#N/A	#N/A	#N/A	#N/A	#N/A	#N/A	#N/A	#N/A	#N/A	#N/A	#N/A	#N/A	#N/A	#N/A	#N/A	#N/A	#N/A	#N/A	#N/A	#N/A	#N/A	#N/A	#N/A	#N/A	#N/A	#N/A	#N/A
86	0	0	0		#N/A	#N/A	#N/A	#N/A	#N/A	#N/A	#N/A	#N/A	#N/A	#N/A	#N/A	#N/A	#N/A	#N/A	#N/A	#N/A	#N/A	#N/A	#N/A	#N/A	#N/A	#N/A	#N/A	#N/A	#N/A	#N/A	#N/A	#N/A	#N/A	#N/A	#N/A	#N/A	#N/A	#N/A	#N/A	#N/A	#N/A	#N/A	#N/A	#N/A	#N/A	#N/A	#N/A	#N/A	#N/A
87	0	0	0		#N/A	#N/A	#N/A	#N/A	#N/A	#N/A	#N/A	#N/A	#N/A	#N/A	#N/A	#N/A	#N/A	#N/A	#N/A	#N/A	#N/A	#N/A	#N/A	#N/A	#N/A	#N/A	#N/A	#N/A	#N/A	#N/A	#N/A	#N/A	#N/A	#N/A	#N/A	#N/A	#N/A	#N/A	#N/A	#N/A	#N/A	#N/A	#N/A	#N/A	#N/A	#N/A	#N/A	#N/A	#N/A
88	0	0	0		#N/A	#N/A	#N/A	#N/A	#N/A	#N/A	#N/A	#N/A	#N/A	#N/A	#N/A	#N/A	#N/A	#N/A	#N/A	#N/A	#N/A	#N/A	#N/A	#N/A	#N/A	#N/A	#N/A	#N/A	#N/A	#N/A	#N/A	#N/A	#N/A	#N/A	#N/A	#N/A	#N/A	#N/A	#N/A	#N/A	#N/A	#N/A	#N/A	#N/A	#N/A	#N/A	#N/A	#N/A	#N/A
89	0	0	0		#N/A	#N/A	#N/A	#N/A	#N/A	#N/A	#N/A	#N/A	#N/A	#N/A	#N/A	#N/A	#N/A	#N/A	#N/A	#N/A	#N/A	#N/A	#N/A	#N/A	#N/A	#N/A	#N/A	#N/A	#N/A	#N/A	#N/A	#N/A	#N/A	#N/A	#N/A	#N/A	#N/A	#N/A	#N/A	#N/A	#N/A	#N/A	#N/A	#N/A	#N/A	#N/A	#N/A	#N/A	#N/A
90	0	0	0		#N/A	#N/A	#N/A	#N/A	#N/A	#N/A	#N/A	#N/A	#N/A	#N/A	#N/A	#N/A	#N/A	#N/A	#N/A	#N/A	#N/A	#N/A	#N/A	#N/A	#N/A	#N/A	#N/A	#N/A	#N/A	#N/A	#N/A	#N/A	#N/A	#N/A	#N/A	#N/A	#N/A	#N/A	#N/A	#N/A	#N/A	#N/A	#N/A	#N/A	#N/A	#N/A	#N/A	#N/A	#N/A
91	0	0	0		#N/A	#N/A	#N/A	#N/A	#N/A	#N/A	#N/A	#N/A	#N/A	#N/A	#N/A	#N/A	#N/A	#N/A	#N/A	#N/A	#N/A	#N/A	#N/A	#N/A	#N/A	#N/A	#N/A	#N/A	#N/A	#N/A	#N/A	#N/A	#N/A	#N/A	#N/A	#N/A	#N/A	#N/A	#N/A	#N/A	#N/A	#N/A	#N/A	#N/A	#N/A	#N/A	#N/A	#N/A	#N/A
92	0	0	0		#N/A	#N/A	#N/A	#N/A	#N/A	#N/A	#N/A	#N/A	#N/A	#N/A	#N/A	#N/A	#N/A	#N/A	#N/A	#N/A	#N/A	#N/A	#N/A	#N/A	#N/A	#N/A	#N/A	#N/A	#N/A	#N/A	#N/A	#N/A	#N/A	#N/A	#N/A	#N/A	#N/A	#N/A	#N/A	#N/A	#N/A	#N/A	#N/A	#N/A	#N/A	#N/A	#N/A	#N/A	#N/A
93	0	0	0		#N/A	#N/A	#N/A	#N/A	#N/A	#N/A	#N/A	#N/A	#N/A	#N/A	#N/A	#N/A	#N/A	#N/A	#N/A	#N/A	#N/A	#N/A	#N/A	#N/A	#N/A	#N/A	#N/A	#N/A	#N/A	#N/A	#N/A	#N/A	#N/A	#N/A	#N/A	#N/A	#N/A	#N/A	#N/A	#N/A	#N/A	#N/A	#N/A	#N/A	#N/A	#N/A	#N/A	#N/A	#N/A
94	0	0	0		#N/A	#N/A	#N/A	#N/A	#N/A	#N/A	#N/A	#N/A	#N/A	#N/A	#N/A	#N/A	#N/A	#N/A	#N/A	#N/A	#N/A	#N/A	#N/A	#N/A	#N/A	#N/A	#N/A	#N/A	#N/A	#N/A	#N/A	#N/A	#N/A	#N/A	#N/A	#N/A	#N/A	#N/A	#N/A	#N/A	#N/A	#N/A	#N/A	#N/A	#N/A	#N/A	#N/A	#N/A	#N/A
95	0	0	0		#N/A	#N/A	#N/A	#N/A	#N/A	#N/A	#N/A	#N/A	#N/A	#N/A	#N/A	#N/A	#N/A	#N/A	#N/A	#N/A	#N/A	#N/A	#N/A	#N/A	#N/A	#N/A	#N/A	#N/A	#N/A	#N/A	#N/A	#N/A	#N/A	#N/A	#N/A	#N/A	#N/A	#N/A	#N/A	#N/A	#N/A	#N/A	#N/A	#N/A	#N/A	#N/A	#N/A	#N/A	#N/A
96	0	0	0		#N/A	#N/A	#N/A	#N/A	#N/A	#N/A	#N/A	#N/A	#N/A	#N/A	#N/A	#N/A	#N/A	#N/A	#N/A	#N/A	#N/A	#N/A	#N/A	#N/A	#N/A	#N/A	#N/A	#N/A	#N/A	#N/A	#N/A	#N/A	#N/A	#N/A	#N/A	#N/A	#N/A	#N/A	#N/A	#N/A	#N/A	#N/A	#N/A	#N/A	#N/A	#N/A	#N/A	#N/A	#N/A
97	0	0	0		#N/A	#N/A	#N/A	#N/A	#N/A	#N/A	#N/A	#N/A	#N/A	#N/A	#N/A	#N/A	#N/A	#N/A	#N/A	#N/A	#N/A	#N/A	#N/A	#N/A	#N/A	#N/A	#N/A	#N/A	#N/A	#N/A	#N/A	#N/A	#N/A	#N/A	#N/A	#N/A	#N/A	#N/A	#N/A	#N/A	#N/A	#N/A	#N/A	#N/A	#N/A	#N/A	#N/A	#N/A	#N/A
98	0	0	0		#N/A	#N/A	#N/A	#N/A	#N/A	#N/A	#N/A	#N/A	#N/A	#N/A	#N/A	#N/A	#N/A	#N/A	#N/A	#N/A	#N/A	#N/A	#N/A	#N/A	#N/A	#N/A	#N/A	#N/A	#N/A	#N/A	#N/A	#N/A	#N/A	#N/A	#N/A	#N/A	#N/A	#N/A	#N/A	#N/A	#N/A	#N/A	#N/A	#N/A	#N/A	#N/A	#N/A	#N/A	#N/A
99	0	0	0		#N/A	#N/A	#N/A	#N/A	#N/A	#N/A	#N/A	#N/A	#N/A	#N/A	#N/A	#N/A	#N/A	#N/A	#N/A	#N/A	#N/A	#N/A	#N/A	#N/A	#N/A	#N/A	#N/A	#N/A	#N/A	#N/A	#N/A	#N/A	#N/A	#N/A	#N/A	#N/A	#N/A	#N/A	#N/A	#N/A	#N/A	#N/A	#N/A	#N/A	#N/A	#N/A	#N/A	#N/A	#N/A
100	0	0	0		#N/A	#N/A	#N/A	#N/A	#N/A	#N/A	#N/A	#N/A	#N/A	#N/A	#N/A	#N/A	#N/A	#N/A	#N/A	#N/A	#N/A	#N/A	#N/A	#N/A	#N/A	#N/A	#N/A	#N/A	#N/A	#N/A	#N/A	#N/A	#N/A	#N/A	#N/A	#N/A	#N/A	#N/A	#N/A	#N/A	#N/A	#N/A	#N/A	#N/A	#N/A	#N/A	#N/A	#N/A	#N/A
101	0	0	0		#N/A	#N/A	#N/A	#N/A	#N/A	#N/A	#N/A	#N/A	#N/A	#N/A	#N/A	#N/A	#N/A	#N/A	#N/A	#N/A	#N/A	#N/A	#N/A	#N/A	#N/A	#N/A	#N/A	#N/A	#N/A	#N/A	#N/A	#N/A	#N/A	#N/A	#N/A	#N/A	#N/A	#N/A	#N/A	#N/A	#N/A	#N/A	#N/A	#N/A	#N/A	#N/A	#N/A	#N/A	#N/A
102	0	0	0		#N/A	#N/A	#N/A	#N/A	#N/A	#N/A	#N/A	#N/A	#N/A	#N/A	#N/A	#N/A	#N/A	#N/A	#N/A	#N/A	#N/A	#N/A	#N/A	#N/A	#N/A	#N/A	#N/A	#N/A	#N/A	#N/A	#N/A	#N/A	#N/A	#N/A	#N/A	#N/A	#N/A	#N/A	#N/A	#N/A	#N/A	#N/A	#N/A	#N/A	#N/A	#N/A	#N/A	#N/A	#N/A
103	0	0	0		#N/A	#N/A	#N/A	#N/A	#N/A	#N/A	#N/A	#N/A	#N/A	#N/A	#N/A	#N/A	#N/A	#N/A	#N/A	#N/A	#N/A	#N/A	#N/A	#N/A	#N/A	#N/A	#N/A	#N/A	#N/A	#N/A	#N/A	#N/A	#N/A	#N/A	#N/A	#N/A	#N/A	#N/A	#N/A	#N/A	#N/A	#N/A	#N/A	#N/A	#N/A	#N/A	#N/A	#N/A	#N/A
104	0	0	0		#N/A	#N/A	#N/A	#N/A	#N/A	#N/A	#N/A	#N/A	#N/A	#N/A	#N/A	#N/A	#N/A	#N/A	#N/A	#N/A	#N/A	#N/A	#N/A	#N/A	#N/A	#N/A	#N/A	#N/A	#N/A	#N/A	#N/A	#N/A	#N/A	#N/A	#N/A	#N/A	#N/A	#N/A	#N/A	#N/A	#N/A	#N/A	#N/A	#N/A	#N/A	#N/A	#N/A	#N/A	#N/A
105	0	0	0		#N/A	#N/A	#N/A	#N/A	#N/A	#N/A	#N/A	#N/A	#N/A	#N/A	#N/A	#N/A	#N/A	#N/A	#N/A	#N/A	#N/A	#N/A	#N/A	#N/A	#N/A	#N/A	#N/A	#N/A	#N/A	#N/A	#N/A	#N/A	#N/A	#N/A	#N/A	#N/A	#N/A	#N/A	#N/A	#N/A	#N/A	#N/A	#N/A	#N/A	#N/A	#N/A	#N/A	#N/A	#N/A
106	0	0	0		#N/A	#N/A	#N/A	#N/A	#N/A	#N/A	#N/A	#N/A	#N/A	#N/A	#N/A	#N/A	#N/A	#N/A	#N/A	#N/A	#N/A	#N/A	#N/A	#N/A	#N/A	#N/A	#N/A	#N/A	#N/A	#N/A	#N/A	#N/A	#N/A	#N/A	#N/A	#N/A	#N/A	#N/A	#N/A	#N/A	#N/A	#N/A	#N/A	#N/A	#N/A	#N/A	#N/A	#N/A	#N/A
107	0	0	0		#N/A	#N/A	#N/A	#N/A	#N/A	#N/A	#N/A	#N/A	#N/A	#N/A	#N/A	#N/A	#N/A	#N/A	#N/A	#N/A	#N/A	#N/A	#N/A	#N/A	#N/A	#N/A	#N/A	#N/A	#N/A	#N/A	#N/A	#N/A	#N/A	#N/A	#N/A	#N/A	#N/A	#N/A	#N/A	#N/A	#N/A	#N/A	#N/A	#N/A	#N/A	#N/A	#N/A	#N/A	#N/A
108	0	0	0		#N/A	#N/A	#N/A	#N/A	#N/A	#N/A	#N/A	#N/A	#N/A	#N/A	#N/A	#N/A	#N/A	#N/A	#N/A	#N/A	#N/A	#N/A	#N/A	#N/A	#N/A	#N/A	#N/A	#N/A	#N/A	#N/A	#N/A	#N/A	#N/A	#N/A	#N/A	#N/A	#N/A	#N/A	#N/A	#N/A	#N/A	#N/A	#N/A	#N/A	#N/A	#N/A	#N/A	#N/A	#N/A
109	0	0	0		#N/A	#N/A	#N/A	#N/A	#N/A	#N/A	#N/A	#N/A	#N/A	#N/A	#N/A	#N/A	#N/A	#N/A	#N/A	#N/A	#N/A	#N/A	#N/A	#N/A	#N/A	#N/A	#N/A	#N/A	#N/A	#N/A	#N/A	#N/A	#N/A	#N/A	#N/A	#N/A	#N/A	#N/A	#N/A	#N/A	#N/A	#N/A	#N/A	#N/A	#N/A	#N/A	#N/A	#N/A	#N/A
110	0	0	0		#N/A	#N/A	#N/A	#N/A	#N/A	#N/A	#N/A	#N/A	#N/A	#N/A	#N/A	#N/A	#N/A	#N/A	#N/A	#N/A	#N/A	#N/A	#N/A	#N/A	#N/A	#N/A	#N/A	#N/A	#N/A	#N/A	#N/A	#N/A	#N/A	#N/A	#N/A	#N/A	#N/A	#N/A	#N/A	#N/A	#N/A	#N/A	#N/A	#N/A	#N/A	#N/A	#N/A	#N/A	#N/A
111	0	0	0		#N/A	#N/A	#N/A	#N/A	#N/A	#N/A	#N/A	#N/A	#N/A	#N/A	#N/A	#N/A	#N/A	#N/A	#N/A	#N/A	#N/A	#N/A	#N/A	#N/A	#N/A	#N/A	#N/A	#N/A	#N/A	#N/A	#N/A	#N/A	#N/A	#N/A	#N/A	#N/A	#N/A	#N/A	#N/A	#N/A	#N/A	#N/A	#N/A	#N/A	#N/A	#N/A	#N/A	#N/A	#N/A
112	0	0	0		#N/A	#N/A	#N/A	#N/A	#N/A	#N/A	#N/A	#N/A	#N/A	#N/A	#N/A	#N/A	#N/A	#N/A	#N/A	#N/A	#N/A	#N/A	#N/A	#N/A	#N/A	#N/A	#N/A	#N/A	#N/A	#N/A	#N/A	#N/A	#N/A	#N/A	#N/A	#N/A	#N/A	#N/A	#N/A	#N/A	#N/A	#N/A	#N/A	#N/A	#N/A	#N/A	#N/A	#N/A	#N/A
113	0	0	0		#N/A	#N/A	#N/A	#N/A	#N/A	#N/A	#N/A	#N/A	#N/A	#N/A	#N/A	#N/A	#N/A	#N/A	#N/A	#N/A	#N/A	#N/A	#N/A	#N/A	#N/A	#N/A	#N/A	#N/A	#N/A	#N/A	#N/A	#N/A	#N/A	#N/A	#N/A	#N/A	#N/A	#N/A	#N/A	#N/A	#N/A	#N/A	#N/A	#N/A	#N/A	#N/A	#N/A	#N/A	#N/A
114	0	0	0		#N/A	#N/A	#N/A	#N/A	#N/A	#N/A	#N/A	#N/A	#N/A	#N/A	#N/A	#N/A	#N/A	#N/A	#N/A	#N/A	#N/A	#N/A	#N/A	#N/A	#N/A	#N/A	#N/A	#N/A	#N/A	#N/A	#N/A	#N/A	#N/A	#N/A	#N/A	#N/A	#N/A	#N/A	#N/A	#N/A	#N/A	#N/A	#N/A	#N/A	#N/A	#N/A	#N/A	#N/A	#N/A
115	0	0	0		#N/A	#N/A	#N/A	#N/A	#N/A	#N/A	#N/A	#N/A	#N/A	#N/A	#N/A	#N/A	#N/A	#N/A	#N/A	#N/A	#N/A	#N/A	#N/A	#N/A	#N/A	#N/A	#N/A	#N/A	#N/A	#N/A	#N/A	#N/A	#N/A	#N/A	#N/A	#N/A	#N/A	#N/A	#N/A	#N/A	#N/A	#N/A	#N/A	#N/A	#N/A	#N/A	#N/A	#N/A	#N/A
116	0	0	0		#N/A	#N/A	#N/A	#N/A	#N/A	#N/A	#N/A	#N/A	#N/A	#N/A	#N/A	#N/A	#N/A	#N/A	#N/A	#N/A	#N/A	#N/A	#N/A	#N/A	#N/A	#N/A	#N/A	#N/A	#N/A	#N/A	#N/A	#N/A	#N/A	#N/A	#N/A	#N/A	#N/A	#N/A	#N/A	#N/A	#N/A	#N/A	#N/A	#N/A	#N/A	#N/A	#N/A	#N/A	#N/A
117	0	0	0		#N/A	#N/A	#N/A	#N/A	#N/A	#N/A	#N/A	#N/A	#N/A	#N/A	#N/A	#N/A	#N/A	#N/A	#N/A	#N/A	#N/A	#N/A	#N/A	#N/A	#N/A	#N/A	#N/A	#N/A	#N/A	#N/A	#N/A	#N/A	#N/A	#N/A	#N/A	#N/A	#N/A	#N/A	#N/A	#N/A	#N/A	#N/A	#N/A	#N/A	#N/A	#N/A	#N/A	#N/A	#N/A
118	0	0	0		#N/A	#N/A	#N/A	#N/A	#N/A	#N/A	#N/A	#N/A	#N/A	#N/A	#N/A	#N/A	#N/A	#N/A	#N/A	#N/A	#N/A	#N/A	#N/A	#N/A	#N/A	#N/A	#N/A	#N/A	#N/A	#N/A	#N/A	#N/A	#N/A	#N/A	#N/A	#N/A	#N/A	#N/A	#N/A	#N/A	#N/A	#N/A	#N/A	#N/A	#N/A	#N/A	#N/A	#N/A	#N/A
119	0	0	0		#N/A	#N/A	#N/A	#N/A	#N/A	#N/A	#N/A	#N/A	#N/A	#N/A	#N/A	#N/A	#N/A	#N/A	#N/A	#N/A	#N/A	#N/A	#N/A	#N/A	#N/A	#N/A	#N/A	#N/A	#N/A	#N/A	#N/A	#N/A	#N/A	#N/A	#N/A	#N/A	#N/A	#N/A	#N/A	#N/A	#N/A	#N/A	#N/A	#N/A	#N/A	#N/A	#N/A	#N/A	#N/A
120	0	0	0		#N/A	#N/A	#N/A	#N/A	#N/A	#N/A	#N/A	#N/A	#N/A	#N/A	#N/A	#N/A	#N/A	#N/A	#N/A	#N/A	#N/A	#N/A	#N/A	#N/A	#N/A	#N/A	#N/A	#N/A	#N/A	#N/A	#N/A	#N/A	#N/A	#N/A	#N/A	#N/A	#N/A	#N/A	#N/A	#N/A	#N/A	#N/A	#N/A	#N/A	#N/A	#N/A	#N/A	#N/A	#N/A
121	0	0	0		#N/A	#N/A	#N/A	#N/A	#N/A	#N/A	#N/A	#N/A	#N/A	#N/A	#N/A	#N/A	#N/A	#N/A	#N/A	#N/A	#N/A	#N/A	#N/A	#N/A	#N/A	#N/A	#N/A	#N/A	#N/A	#N/A	#N/A	#N/A	#N/A	#N/A	#N/A	#N/A	#N/A	#N/A	#N/A	#N/A	#N/A	#N/A	#N/A	#N/A	#N/A	#N/A	#N/A	#N/A	#N/A
122	0	0	0		#N/A	#N/A	#N/A	#N/A	#N/A	#N/A	#N/A	#N/A	#N/A	#N/A	#N/A	#N/A	#N/A	#N/A	#N/A	#N/A	#N/A	#N/A	#N/A	#N/A	#N/A	#N/A	#N/A	#N/A	#N/A	#N/A	#N/A	#N/A	#N/A	#N/A	#N/A	#N/A	#N/A	#N/A	#N/A	#N/A	#N/A	#N/A	#N/A	#N/A	#N/A	#N/A	#N/A	#N/A	#N/A
123	0	0	0		#N/A	#N/A	#N/A	#N/A	#N/A	#N/A	#N/A	#N/A	#N/A	#N/A	#N/A	#N/A	#N/A	#N/A	#N/A	#N/A	#N/A	#N/A	#N/A	#N/A	#N/A	#N/A	#N/A	#N/A	#N/A	#N/A	#N/A	#N/A	#N/A	#N/A	#N/A	#N/A	#N/A	#N/A	#N/A	#N/A	#N/A	#N/A	#N/A	#N/A	#N/A	#N/A	#N/A	#N/A	#N/A
124	0	0	0		#N/A	#N/A	#N/A	#N/A	#N/A	#N/A	#N/A	#N/A	#N/A	#N/A	#N/A	#N/A	#N/A	#N/A	#N/A	#N/A	#N/A	#N/A	#N/A	#N/A	#N/A	#N/A	#N/A	#N/A	#N/A	#N/A	#N/A	#N/A	#N/A	#N/A	#N/A	#N/A	#N/A	#N/A	#N/A	#N/A	#N/A	#N/A	#N/A	#N/A	#N/A	#N/A	#N/A	#N/A	#N/A
125	0	0	0		#N/A	#N/A	#N/A	#N/A	#N/A	#N/A	#N/A	#N/A	#N/A	#N/A	#N/A	#N/A	#N/A	#N/A	#N/A	#N/A	#N/A	#N/A	#N/A	#N/A	#N/A	#N/A	#N/A	#N/A	#N/A	#N/A	#N/A	#N/A	#N/A	#N/A	#N/A	#N/A	#N/A	#N/A	#N/A	#N/A	#N/A	#N/A	#N/A	#N/A	#N/A	#N/A	#N/A	#N/A	#N/A
126	0	0	0		#N/A	#N/A	#N/A	#N/A	#N/A	#N/A	#N/A	#N/A	#N/A	#N/A	#N/A	#N/A	#N/A	#N/A	#N/A	#N/A	#N/A	#N/A	#N/A	#N/A	#N/A	#N/A	#N/A	#N/A	#N/A	#N/A	#N/A	#N/A	#N/A	#N/A	#N/A	#N/A	#N/A	#N/A	#N/A	#N/A	#N/A	#N/A	#N/A	#N/A	#N/A	#N/A	#N/A	#N/A	#N/A
127	0	0	0		#N/A	#N/A	#N/A	#N/A	#N/A	#N/A	#N/A	#N/A	#N/A	#N/A	#N/A	#N/A	#N/A	#N/A	#N/A	#N/A	#N/A	#N/A	#N/A	#N/A	#N/A	#N/A	#N/A	#N/A	#N/A	#N/A	#N/A	#N/A	#N/A	#N/A	#N/A	#N/A	#N/A	#N/A	#N/A	#N/A	#N/A	#N/A	#N/A	#N/A	#N/A	#N/A	#N/A	#N/A	#N/A
128	0	0	0		#N/A	#N/A	#N/A	#N/A	#N/A	#N/A	#N/A	#N/A	#N/A	#N/A	#N/A	#N/A	#N/A	#N/A	#N/A	#N/A	#N/A	#N/A	#N/A	#N/A	#N/A	#N/A	#N/A	#N/A	#N/A	#N/A	#N/A	#N/A	#N/A	#N/A	#N/A	#N/A	#N/A	#N/A	#N/A	#N/A	#N/A	#N/A	#N/A	#N/A	#N/A	#N/A	#N/A	#N/A	#N/A
129	0	0	0		#N/A	#N/A	#N/A	#N/A	#N/A	#N/A	#N/A	#N/A	#N/A	#N/A	#N/A	#N/A	#N/A	#N/A	#N/A	#N/A	#N/A	#N/A	#N/A	#N/A	#N/A	#N/A	#N/A	#N/A	#N/A	#N/A	#N/A	#N/A	#N/A	#N/A	#N/A	#N/A	#N/A	#N/A	#N/A	#N/A	#N/A	#N/A	#N/A	#N/A	#N/A	#N/A	#N/A	#N/A	#N/A
130	0	0	0		#N/A	#N/A	#N/A	#N/A	#N/A	#N/A	#N/A	#N/A	#N/A	#N/A	#N/A	#N/A	#N/A	#N/A	#N/A	#N/A	#N/A	#N/A	#N/A	#N/A	#N/A	#N/A	#N/A	#N/A	#N/A	#N/A	#N/A	#N/A	#N/A	#N/A	#N/A	#N/A	#N/A	#N/A	#N/A	#N/A	#N/A	#N/A	#N/A	#N/A	#N/A	#N/A	#N/A	#N/A	#N/A
131	0	0	0		#N/A	#N/A	#N/A	#N/A	#N/A	#N/A	#N/A	#N/A	#N/A	#N/A	#N/A	#N/A	#N/A	#N/A	#N/A	#N/A	#N/A	#N/A	#N/A	#N/A	#N/A	#N/A	#N/A	#N/A	#N/A	#N/A	#N/A	#N/A	#N/A	#N/A	#N/A	#N/A	#N/A	#N/A	#N/A	#N/A	#N/A	#N/A	#N/A	#N/A	#N/A	#N/A	#N/A	#N/A	#N/A
132	0	0	0		#N/A	#N/A	#N/A	#N/A	#N/A	#N/A	#N/A	#N/A	#N/A	#N/A	#N/A	#N/A	#N/A	#N/A	#N/A	#N/A	#N/A	#N/A	#N/A	#N/A	#N/A	#N/A	#N/A	#N/A	#N/A	#N/A	#N/A	#N/A	#N/A	#N/A	#N/A	#N/A	#N/A	#N/A	#N/A	#N/A	#N/A	#N/A	#N/A	#N/A	#N/A	#N/A	#N/A	#N/A	#N/A
133	0	0	0		#N/A	#N/A	#N/A	#N/A	#N/A	#N/A	#N/A	#N/A	#N/A	#N/A	#N/A	#N/A	#N/A	#N/A	#N/A	#N/A	#N/A	#N/A	#N/A	#N/A	#N/A	#N/A	#N/A	#N/A	#N/A	#N/A	#N/A	#N/A	#N/A	#N/A	#N/A	#N/A	#N/A	#N/A	#N/A	#N/A	#N/A	#N/A	#N/A	#N/A	#N/A	#N/A	#N/A	#N/A	#N/A
134	0	0	0		#N/A	#N/A	#N/A	#N/A	#N/A	#N/A	#N/A	#N/A	#N/A	#N/A	#N/A	#N/A	#N/A	#N/A	#N/A	#N/A	#N/A	#N/A	#N/A	#N/A	#N/A	#N/A	#N/A	#N/A	#N/A	#N/A	#N/A	#N/A	#N/A	#N/A	#N/A	#N/A	#N/A	#N/A	#N/A	#N/A	#N/A	#N/A	#N/A	#N/A	#N/A	#N/A	#N/A	#N/A	#N/A
135	0	0	0		#N/A	#N/A	#N/A	#N/A	#N/A	#N/A	#N/A	#N/A	#N/A	#N/A	#N/A	#N/A	#N/A	#N/A	#N/A	#N/A	#N/A	#N/A	#N/A	#N/A	#N/A	#N/A	#N/A	#N/A	#N/A	#N/A	#N/A	#N/A	#N/A	#N/A	#N/A	#N/A	#N/A	#N/A	#N/A	#N/A	#N/A	#N/A	#N/A	#N/A	#N/A	#N/A	#N/A	#N/A	#N/A
136	0	0	0		#N/A	#N/A	#N/A	#N/A	#N/A	#N/A	#N/A	#N/A	#N/A	#N/A	#N/A	#N/A	#N/A	#N/A	#N/A	#N/A	#N/A	#N/A	#N/A	#N/A	#N/A	#N/A	#N/A	#N/A	#N/A	#N/A	#N/A	#N/A	#N/A	#N/A	#N/A	#N/A	#N/A	#N/A	#N/A	#N/A	#N/A	#N/A	#N/A	#N/A	#N/A	#N/A	#N/A	#N/A	#N/A
137	0	0	0		#N/A	#N/A	#N/A	#N/A	#N/A	#N/A	#N/A	#N/A	#N/A	#N/A	#N/A	#N/A	#N/A	#N/A	#N/A	#N/A	#N/A	#N/A	#N/A	#N/A	#N/A	#N/A	#N/A	#N/A	#N/A	#N/A	#N/A	#N/A	#N/A	#N/A	#N/A	#N/A	#N/A	#N/A	#N/A	#N/A	#N/A	#N/A	#N/A	#N/A	#N/A	#N/A	#N/A	#N/A	#N/A
138	0	0	0		#N/A	#N/A	#N/A	#N/A	#N/A	#N/A	#N/A	#N/A	#N/A	#N/A	#N/A	#N/A	#N/A	#N/A	#N/A	#N/A	#N/A	#N/A	#N/A	#N/A	#N/A	#N/A	#N/A	#N/A	#N/A	#N/A	#N/A	#N/A	#N/A	#N/A	#N/A	#N/A	#N/A	#N/A	#N/A	#N/A	#N/A	#N/A	#N/A	#N/A	#N/A	#N/A	#N/A	#N/A	#N/A
139	0	0	0		#N/A	#N/A	#N/A	#N/A	#N/A	#N/A	#N/A	#N/A	#N/A	#N/A	#N/A	#N/A	#N/A	#N/A	#N/A	#N/A	#N/A	#N/A	#N/A	#N/A	#N/A	#N/A	#N/A	#N/A	#N/A	#N/A	#N/A	#N/A	#N/A	#N/A	#N/A	#N/A	#N/A	#N/A	#N/A	#N/A	#N/A	#N/A	#N/A	#N/A	#N/A	#N/A	#N/A	#N/A	#N/A
140	0	0	0		#N/A	#N/A	#N/A	#N/A	#N/A	#N/A	#N/A	#N/A	#N/A	#N/A	#N/A	#N/A	#N/A	#N/A	#N/A	#N/A	#N/A	#N/A	#N/A	#N/A	#N/A	#N/A	#N/A	#N/A	#N/A	#N/A	#N/A	#N/A	#N/A	#N/A	#N/A	#N/A	#N/A	#N/A	#N/A	#N/A	#N/A	#N/A	#N/A	#N/A	#N/A	#N/A	#N/A	#N/A	#N/A
141	0	0	0		#N/A	#N/A	#N/A	#N/A	#N/A	#N/A	#N/A	#N/A	#N/A	#N/A	#N/A	#N/A	#N/A	#N/A	#N/A	#N/A	#N/A	#N/A	#N/A	#N/A	#N/A	#N/A	#N/A	#N/A	#N/A	#N/A	#N/A	#N/A	#N/A	#N/A	#N/A	#N/A	#N/A	#N/A	#N/A	#N/A	#N/A	#N/A	#N/A	#N/A	#N/A	#N/A	#N/A	#N/A	#N/A
142	0	0	0		#N/A	#N/A	#N/A	#N/A	#N/A	#N/A	#N/A	#N/A	#N/A	#N/A	#N/A	#N/A	#N/A	#N/A	#N/A	#N/A	#N/A	#N/A	#N/A	#N/A	#N/A	#N/A	#N/A	#N/A	#N/A	#N/A	#N/A	#N/A	#N/A	#N/A	#N/A	#N/A	#N/A	#N/A	#N/A	#N/A	#N/A	#N/A	#N/A	#N/A	#N/A	#N/A	#N/A	#N/A	#N/A
143	0	0	0		#N/A	#N/A	#N/A	#N/A	#N/A	#N/A	#N/A	#N/A	#N/A	#N/A	#N/A	#N/A	#N/A	#N/A	#N/A	#N/A	#N/A	#N/A	#N/A	#N/A	#N/A	#N/A	#N/A	#N/A	#N/A	#N/A	#N/A	#N/A	#N/A	#N/A	#N/A	#N/A	#N/A	#N/A	#N/A	#N/A	#N/A	#N/A	#N/A	#N/A	#N/A	#N/A	#N/A	#N/A	#N/A
144	0	0	0		#N/A	#N/A	#N/A	#N/A	#N/A	#N/A	#N/A	#N/A	#N/A	#N/A	#N/A	#N/A	#N/A	#N/A	#N/A	#N/A	#N/A	#N/A	#N/A	#N/A	#N/A	#N/A	#N/A	#N/A	#N/A	#N/A	#N/A	#N/A	#N/A	#N/A	#N/A	#N/A	#N/A	#N/A	#N/A	#N/A	#N/A	#N/A	#N/A	#N/A	#N/A	#N/A	#N/A	#N/A	#N/A
145	0	0	0		#N/A	#N/A	#N/A	#N/A	#N/A	#N/A	#N/A	#N/A	#N/A	#N/A	#N/A	#N/A	#N/A	#N/A	#N/A	#N/A	#N/A	#N/A	#N/A	#N/A	#N/A	#N/A	#N/A	#N/A	#N/A	#N/A	#N/A	#N/A	#N/A	#N/A	#N/A	#N/A	#N/A	#N/A	#N/A	#N/A	#N/A	#N/A	#N/A	#N/A	#N/A	#N/A	#N/A	#N/A	#N/A
146	0	0	0		#N/A	#N/A	#N/A	#N/A	#N/A	#N/A	#N/A	#N/A	#N/A	#N/A	#N/A	#N/A	#N/A	#N/A	#N/A	#N/A	#N/A	#N/A	#N/A	#N/A	#N/A	#N/A	#N/A	#N/A	#N/A	#N/A	#N/A	#N/A	#N/A	#N/A	#N/A	#N/A	#N/A	#N/A	#N/A	#N/A	#N/A	#N/A	#N/A	#N/A	#N/A	#N/A	#N/A	#N/A	#N/A
147	0	0	0		#N/A	#N/A	#N/A	#N/A	#N/A	#N/A	#N/A	#N/A	#N/A	#N/A	#N/A	#N/A	#N/A	#N/A	#N/A	#N/A	#N/A	#N/A	#N/A	#N/A	#N/A	#N/A	#N/A	#N/A	#N/A	#N/A	#N/A	#N/A	#N/A	#N/A	#N/A	#N/A	#N/A	#N/A	#N/A	#N/A	#N/A	#N/A	#N/A	#N/A	#N/A	#N/A	#N/A	#N/A	#N/A
148	0	0	0		#N/A	#N/A	#N/A	#N/A	#N/A	#N/A	#N/A	#N/A	#N/A	#N/A	#N/A	#N/A	#N/A	#N/A	#N/A	#N/A	#N/A	#N/A	#N/A	#N/A	#N/A	#N/A	#N/A	#N/A	#N/A	#N/A	#N/A	#N/A	#N/A	#N/A	#N/A	#N/A	#N/A	#N/A	#N/A	#N/A	#N/A	#N/A	#N/A	#N/A	#N/A	#N/A	#N/A	#N/A	#N/A
149	0	0	0		#N/A	#N/A	#N/A	#N/A	#N/A	#N/A	#N/A	#N/A	#N/A	#N/A	#N/A	#N/A	#N/A	#N/A	#N/A	#N/A	#N/A	#N/A	#N/A	#N/A	#N/A	#N/A	#N/A	#N/A	#N/A	#N/A	#N/A	#N/A	#N/A	#N/A	#N/A	#N/A	#N/A	#N/A	#N/A	#N/A	#N/A	#N/A	#N/A	#N/A	#N/A	#N/A	#N/A	#N/A	#N/A
150	0	0	0		#N/A	#N/A	#N/A	#N/A	#N/A	#N/A	#N/A	#N/A	#N/A	#N/A	#N/A	#N/A	#N/A	#N/A	#N/A	#N/A	#N/A	#N/A	#N/A	#N/A	#N/A	#N/A	#N/A	#N/A	#N/A	#N/A	#N/A	#N/A	#N/A	#N/A	#N/A	#N/A	#N/A	#N/A	#N/A	#N/A	#N/A	#N/A	#N/A	#N/A	#N/A	#N/A	#N/A	#N/A	#N/A
1	346.178	-60.0824	-37.0225		0	19.1858	60.5727	191.208	177.772	136.008	145.559	119.858	141.96	153.836	162.952	197.556	204.804	167.379	223.7	202.129	193.882	178.435	136.757	125.61	110.931	81.3259	83.7958	65.12	83.9871	75.0795	83.1374	90.7775	101.282	99.3581	66.8952	58.4842	126.109	88.1058	113.354	74.3524	97.3033	61.3164	45.3684	16.2434	38.823	38.5762	53.4184	33.1402	169.714
2	327.298	-56.6707	-46.2303		21.2809	0	44.018	172.052	158.635	117.24	126.4	102.215	126.087	136.845	143.866	178.449	186.141	148.224	205.266	184.299	175.327	160.382	118.724	109.524	97.8636	67.0619	83.6264	67.5167	81.8462	72.6799	77.9579	84.9305	92.8323	89.3847	60.1126	45.7013	109.783	77.9966	99.1341	68.3284	84.8874	54.7814	45.5473	10.0479	26.414	45.4388	55.9676	25.8541	150.982
3	296.954	-24.783	-51.3339		62.2404	44.018	0	140.914	128.392	94.4732	96.5183	89.8347	120.581	125.299	115.256	142.392	146.3	113.715	164.385	141.855	135.041	118.484	76.957	65.5093	56.4649	25.2955	72.379	66.2047	66.3874	58.8904	56.1226	60.0625	60.7736	54.3597	39.8231	16.0401	103.673	96.1078	102.676	95.834	96.0464	83.7405	83.8628	53.4849	55.2576	87.957	95.0863	61.9083	111.769
4	156.489	-36.0266	-37.8106		191.21	172.052	140.914	0	13.7114	59.7155	45.6536	85.9986	95.89	77.8082	29.2759	27.6794	56.0109	30.4338	73.7311	81.3243	56.9908	70.8102	81.3958	110.98	139.932	139.413	203.248	203.989	195.1	190.965	181.808	180.517	169.044	160.151	173.148	154.374	96.0735	150.126	119.355	168.882	135.878	167.401	184.996	177.112	160.84	198.381	193.526	170.876	51.0548
5	169.507	-40.3317	-33.3302		177.81	158.635	128.392	13.7114	0	46.1621	32.3512	72.8266	84.9682	67.7692	15.5975	34.8965	61.4547	23.2558	81.0097	84.0572	59.8199	69.7489	73.1776	102.669	130.792	128.161	192.229	192.196	184.208	179.723	171.006	170.105	159.286	150.303	161.611	142.208	83.7888	136.964	106.834	155.479	122.885	153.804	171.3	163.566	147.151	184.67	179.868	157.182	47.8861
6	210.186	-62.1528	-32.8464		136.072	117.24	94.4732	59.7155	46.1621	0	22.531	27.7637	50.5645	41.4238	30.636	76.6971	97.4813	48.668	118.702	112.259	91.2726	90.7344	69.8257	93.5646	115.137	102.023	164.69	160.635	157.524	151.392	145.202	146.265	139.045	130.082	132.287	109.983	42.5939	91.3414	63.5912	109.396	77.7753	107.69	125.615	120.923	102.795	139.404	133.911	112.662	69.0305
7	201.846	-41.2222	-32.8845		145.618	126.4	96.5183	45.6536	32.3512	22.531	0	49.5667	72.4039	60.6676	18.8492	56.8021	75.4746	27.0136	96.7635	89.7495	68.848	68.564	52.997	80.1359	105.408	98.3473	162.44	161.161	154.676	149.603	141.709	141.547	132.134	123.067	131.072	110.766	65.1198	111.535	85.6797	128.294	98.7071	125.074	141.238	131.555	115.901	153.989	150.353	125.986	46.5689
8	228.53	-82.9932	-33.6019		119.907	102.215	89.8347	85.9986	72.8266	27.7637	49.5667	0	32.8183	35.7598	57.6694	104.408	124.993	76.2681	146.259	138.415	118.328	115.886	88.8022	107.386	123.537	103.882	162.199	154.836	155.964	148.707	144.814	147.353	143.072	134.565	129.566	105.872	18.3623	64.1431	36.1335	83.141	50.1742	82.983	102.534	103.918	83.3673	117.251	109.82	92.604	95.1624
9	214.271	-112.552	13.0649		150.537	126.087	120.581	95.89	84.9682	50.5645	72.4039	32.8183	0	19.4345	72.6462	119.615	144.106	96.0895	164.773	161.652	139.464	140.968	118.946	139.495	156.352	136.211	192.803	183.999	186.968	179.35	176.29	179.225	175.561	167.145	160.392	136.502	16.9892	67.3052	32.3918	88.84	52.2785	93.5573	115.45	125.717	103.413	131.203	120.129	111.198	118.798
10	198.099	-101.774	7.31981		160.099	136.845	125.299	77.8082	67.7692	41.4238	60.6676	35.7598	19.4345	0	56.9887	102.66	128.284	81.5352	148.505	147.639	124.617	128.347	111.198	134.638	154.61	137.828	197.565	190.566	191.135	184.077	179.675	181.801	176.431	167.687	164.888	141.336	28.897	84.9966	50.1024	106.313	69.7815	109.777	131.156	137.68	116.105	146.668	136.697	124.642	105.67
11	183.784	-46.6125	-25.8744		163.333	143.866	115.256	29.2759	15.5975	30.636	18.8492	57.6694	72.6462	56.9887	0	47.5628	71.5229	25.0215	92.128	90.9544	67.6526	73.2028	67.4912	96.1123	122.716	117.04	181.167	180.01	173.352	168.379	160.328	159.984	150.139	141.084	149.894	129.597	69.6898	121.726	92.3367	140.021	107.83	138.221	155.72	148.534	131.764	169.147	164.27	141.772	50.3524
12	155.512	-8.3644	-37.1718		197.556	178.449	142.392	27.6794	34.8965	76.6971	56.8021	104.408	119.615	102.66	47.5628	0	28.4182	30.763	46.4122	54.7961	31.1123	48.954	72.2141	100.287	130.315	135.942	197.882	201.35	189.427	186.5	176.033	173.571	160.428	151.946	169.984	153.989	117.238	167.842	139.703	185.049	154.468	181.817	197.451	184.754	171.062	209.649	206.832	181.156	35.3529
13	157.668	19.9719	-26.6731		205.065	186.141	146.3	56.0109	61.4547	97.4813	75.4746	124.993	144.106	128.284	71.5229	28.4182	0	48.8269	21.3025	28.0616	11.718	33.0064	70.1101	93.4469	122.981	135.045	193.164	199.423	184.559	182.974	171.37	167.717	153.121	145.354	168.238	155.601	139.68	186.387	161.04	201.91	174.015	197.093	210.623	193.521	182.603	221.495	220.68	192.539	35.2437
14	183.284	-21.596	-27.2204		167.666	148.224	113.715	30.4338	23.2558	48.668	27.0136	76.2681	96.0895	81.5352	25.0215	30.763	48.8269	0	70.0339	66.1125	43.3744	48.3934	51.0121	80.612	109.5	110.032	173.5	175.097	165.263	161.438	151.921	150.392	138.684	129.82	143.99	126.281	90.8938	138.536	112.251	155.064	125.7	151.387	166.734	154.29	140.311	178.886	176.188	150.407	25.687
15	144.51	36.7249	-20.3177		224.323	205.266	164.385	73.7311	81.0097	118.702	96.7635	146.259	164.773	148.505	92.128	46.4122	21.3025	70.0339	0	29.0365	30.256	46.7211	87.4729	107.596	136.004	151.259	206.706	214.436	198.098	197.283	185.169	180.87	165.597	158.39	183.627	172.677	160.785	207.656	182.281	223.034	195.317	218.014	231.136	212.949	202.82	241.683	241.314	212.688	55.3896
16	172.705	43.6646	4.33507		206.317	184.299	141.855	81.3243	84.0572	112.259	89.7495	138.415	161.652	147.639	90.9544	54.7961	28.0616	66.1125	29.0365	0	24.4046	24.5343	65.6539	81.3279	108.571	126.341	179.221	187.949	170.641	170.33	157.924	153.255	137.69	130.813	157.613	148.582	154.788	196.024	174.378	209.392	185.023	202.92	213.956	192.606	184.773	223.253	224.576	194.331	43.2881
17	169.376	19.4881	-20.1874		194.612	175.327	135.041	56.9908	59.8199	91.2726	68.848	118.328	139.464	124.617	67.6526	31.1123	11.718	43.3744	30.256	24.4046	0	21.7815	58.5771	81.7555	111.35	123.402	181.468	187.714	172.865	171.258	159.667	156.05	141.521	133.706	156.541	144.095	133.818	178.464	154.462	193.317	166.554	188.005	200.906	182.879	172.564	211.429	211.118	182.436	25.1803
18	190.058	26.3209	-1.20025		181.995	160.382	118.484	70.8102	69.7489	90.7344	68.564	115.886	140.968	128.347	73.2028	48.954	33.0064	48.3934	46.7211	24.5343	21.7815	0	41.6809	61.1881	90.291	104.554	160.763	167.871	152.15	150.952	139.067	135.137	120.317	112.705	136.961	126.147	132.849	172.043	151.545	185.043	161.397	178.433	189.439	168.523	160.301	198.84	200.046	169.894	22.867
19	226.327	5.78168	-27.5663		137.083	118.724	76.957	81.3958	73.1776	69.8257	52.997	88.8022	118.946	111.198	67.4912	72.2141	70.1101	51.0121	87.4729	65.6539	58.5771	41.6809	0	29.6015	58.8268	65.1495	125.738	130.15	117.254	114.596	103.867	101.372	88.5694	79.9261	98.7897	85.518	107.075	136.859	121.758	147.561	128.082	139.752	149.16	126.957	119.667	157.867	159.987	129.048	37.5781
20	251.093	21.9956	-16.9106		127.21	109.524	65.5093	110.98	102.669	93.5646	80.1359	107.386	139.495	134.638	96.1123	100.287	93.4469	80.612	107.596	81.3279	81.7555	61.1881	29.6015	0	30.0794	45.8197	99.7177	106.864	91.1121	89.7659	77.9434	74.3501	60.3216	52.1409	76.2955	68.8338	125.62	144.755	136.343	151.518	138.703	141.634	146.723	118.89	116.974	152.707	157.939	125.194	64.9661
21	280.304	29.1713	-15.3333		113.031	97.8636	56.4649	139.932	130.792	115.137	105.408	123.537	156.352	154.61	122.716	130.315	122.981	109.5	136.004	108.571	111.35	90.291	58.8268	30.0794	0	31.2818	70.7149	80.147	62.1149	61.9578	49.3658	44.8868	30.2713	22.4202	51.6692	52.5707	140.935	148.766	147.348	151.288	145.687	139.715	140.172	107.848	111.711	143.125	151.354	118.22	95.0219
22	291.206	-0.149281	-42.4258		81.5052	67.0619	25.2955	139.413	128.161	102.023	98.3473	103.882	136.211	137.828	117.04	135.942	135.045	110.032	151.259	126.341	123.402	104.554	65.1495	45.8197	31.2818	0	64.1449	65.4081	56.3303	51.5733	43.4693	44.2705	39.5093	31.5933	34.0675	23.233	119.804	119.861	122.526	120.845	118.325	108.938	108.89	76.9593	80.5379	112.089	120.074	86.9387	102.452
23	350.798	23.5859	17.6026		100.028	83.6264	72.379	203.248	192.229	164.69	162.44	162.199	192.803	197.565	181.167	197.882	193.164	173.5	206.706	179.221	181.468	160.763	125.738	99.7177	70.7149	64.1449	0	20.1794	8.6139	13.4925	21.8881	26.0352	42.1566	48.4088	32.6867	56.3613	175.847	159.194	172.798	151.827	162.97	138.3	127.594	91.7299	108.854	122.368	136.759	109.462	163.221
24	356.468	4.21946	-8.39857		71.1333	67.5167	66.2047	203.989	192.196	160.635	161.161	154.836	183.999	190.566	180.01	201.35	199.423	175.097	214.436	187.949	187.714	167.871	130.15	106.864	80.147	65.4081	20.1794	0	24.2431	19.0908	32.3006	39.4404	55.4146	59.2952	31.3906	50.7276	167.022	144.891	161.58	135.738	150.073	122.199	109.821	74.672	93.6142	103.518	118.479	92.9758	167.651
25	342.187	23.8098	0.969347		92.1803	81.8462	66.3874	195.1	184.208	157.524	154.676	155.964	186.968	191.135	173.352	189.427	184.559	165.263	198.098	170.641	172.865	152.15	117.254	91.1121	62.1149	56.3303	8.6139	24.2431	0	9.16643	13.3974	17.5719	33.8445	39.8389	26.6249	50.5419	170.059	155.829	167.931	149.542	158.881	136.08	126.648	90.4906	106.285	122.468	136.219	107.667	154.709
26	340.569	14.7873	-15.8441		78.0093	72.6799	58.8904	190.965	179.723	151.392	149.603	148.707	179.35	184.077	168.379	186.5	182.974	161.438	197.283	170.33	171.258	150.952	114.596	89.7659	61.9578	51.5733	13.4925	19.0908	9.16643	0	13.2317	20.435	36.3247	40.5214	19.2172	42.8795	162.4	146.907	159.636	140.414	150.206	126.944	117.509	81.3391	97.1821	113.495	127.123	98.5025	152.17
27	329.033	21.2679	-15.3683		85.9112	77.9579	56.1226	181.808	171.006	145.202	141.709	144.814	176.29	179.675	160.328	176.033	171.37	151.921	185.169	157.924	159.667	139.067	103.867	77.9434	49.3658	43.4693	21.8881	32.3006	13.3974	13.2317	0	7.95965	23.1349	27.4989	18.297	40.9301	159.477	148.758	158.632	144.124	150.731	130.847	123.444	87.2838	100.784	120.923	133.562	103.348	141.337
28	325.181	28.2334	-7.23245		95.5406	84.9305	60.0625	180.517	170.105	146.265	141.547	147.353	179.225	181.801	159.984	173.571	167.717	150.392	180.87	153.255	156.05	135.137	101.372	74.3501	44.8868	44.2705	26.0352	39.4404	17.5719	20.435	7.95965	0	16.3582	22.4809	24.8323	45.6868	162.535	154.227	162.729	150.356	155.6	137.181	130.473	94.4085	107.102	128.363	140.722	110.085	138.589
29	310.093	34.5533	4.34278		109.404	92.8323	60.7736	169.044	159.286	139.045	132.134	143.072	175.561	176.431	150.139	160.428	153.121	138.684	165.597	137.69	141.521	120.317	88.5694	60.3216	30.2713	39.5093	42.1566	55.4146	33.8445	36.3247	23.1349	16.3582	0	9.06749	34.5731	49.19	159.246	156.828	161.799	155.168	156.614	142.403	138.065	102.706	112.589	137.616	148.739	116.853	125.19
30	302.724	29.2696	-10.5796		102.817	89.3847	54.3597	160.151	150.303	130.082	123.067	134.565	167.145	167.687	141.084	151.946	145.354	129.82	158.39	130.813	133.706	112.705	79.9261	52.1409	22.4202	31.5933	48.4088	59.2952	39.8389	40.5214	27.4989	22.4809	9.06749	0	34.1953	44.4017	150.935	150.409	154.119	149.711	149.59	137.19	134.096	99.3838	107.672	134.623	144.959	112.561	116.786
31	325.088	3.40129	-32.9973		67.0162	60.1126	39.8231	173.148	161.611	132.287	131.072	129.566	160.392	164.888	149.894	169.984	168.238	143.99	183.627	157.613	156.541	136.961	98.7897	76.2955	51.6692	34.0675	32.6867	31.3906	26.6249	19.2172	18.297	24.8323	34.5731	34.1953	0	23.9194	143.469	130.587	141.44	125.839	132.895	112.581	105.659	69.6494	82.5098	103.907	115.962	85.2707	136.269
32	309.373	-14.6314	-48.04		59.5129	45.7013	16.0401	154.374	142.208	109.983	110.766	105.872	136.502	141.336	129.597	153.989	155.601	126.281	172.677	148.582	144.095	126.147	85.518	68.8338	52.5707	23.233	56.3613	50.7276	50.5419	42.8795	40.9301	45.6868	49.19	44.4017	23.9194	0	119.568	108.674	117.758	106.016	109.95	93.2135	89.7737	55.7475	63.4362	91.1392	100.713	68.1667	121.908
33	226.992	-101.291	-15.4668		127.938	109.783	103.673	96.0735	83.7888	42.5939	65.1198	18.3623	16.9892	28.897	69.6898	117.238	139.68	90.8938	160.785	154.788	133.818	132.849	107.075	125.62	140.935	119.804	175.847	167.022	170.059	162.4	159.477	162.535	159.246	150.935	143.469	119.568	0	57.2206	23.5308	78.1506	42.0553	80.9814	102.266	109.88	87.8928	117.771	107.958	96.1353	111.516
34	281.207	-119.592	-11.1861		91.8158	77.9966	96.1078	150.126	136.964	91.3414	111.535	64.1431	67.3052	84.9966	121.726	167.842	186.387	138.536	207.656	196.024	178.464	172.043	136.859	144.755	148.766	119.861	159.194	144.891	155.829	146.907	148.758	154.227	156.828	150.409	130.587	108.674	57.2206	0	34.9964	21.5697	15.2277	28.9949	51.1061	73.1917	51.5828	66.8947	53.7051	54.9862	153.896
35	246.617	-114.274	-7.24025		117.201	99.1341	102.676	119.355	106.834	63.5912	85.6797	36.1335	32.3918	50.1024	92.3367	139.703	161.04	112.251	182.281	174.378	154.462	151.545	121.758	136.343	147.348	122.526	172.798	161.58	167.931	159.636	158.632	162.729	161.799	154.119	141.44	117.758	23.5308	34.9964	0	56.4807	19.8909	61.4309	83.5179	97.2609	74.5406	99.3551	87.8068	81.2873	131.181
36	302.76	-120.441	-6.14117		80.5105	68.3284	95.834	168.882	155.479	109.396	128.294	83.141	88.84	106.313	140.021	185.049	201.91	155.064	223.034	209.392	193.317	185.043	147.561	151.518	151.288	120.845	151.827	135.738	149.542	140.414	144.124	150.356	155.168	149.711	125.839	106.016	78.1506	21.5697	56.4807	0	36.6034	13.5473	32.1798	61.3583	43.3599	47.301	32.6982	42.8041	168.347
37	266.445	-115.855	-13.1741		100.183	84.8874	96.0464	135.878	122.885	77.7753	98.7071	50.1742	52.2785	69.7815	107.83	154.468	174.015	125.7	195.317	185.023	166.554	161.397	128.082	138.703	145.687	118.325	162.97	150.073	158.881	150.206	150.731	155.6	156.614	149.59	132.895	109.95	42.0553	15.2277	19.8909	36.6034	0	42.0371	64.2813	81.6076	59.0229	80.1602	68.053	64.4306	142.367
38	307.709	-107.83	-24.5705		62.568	54.7814	83.7405	167.401	153.804	107.69	125.074	82.983	93.5573	109.777	138.221	181.817	197.093	151.387	218.014	202.92	188.005	178.433	139.752	141.634	139.715	108.938	138.3	122.199	136.08	126.944	130.847	137.181	142.403	137.19	112.581	93.2135	80.9814	28.9949	61.4309	13.5473	42.0371	0	22.2745	47.907	30.0794	38.1495	27.0431	29.3046	162.869
39	329.254	-102.176	-21.6231		47.9107	45.5473	83.8628	184.996	171.3	125.615	141.238	102.534	115.45	131.156	155.72	197.451	210.623	166.734	231.136	213.956	200.906	189.439	149.16	146.723	140.172	108.89	127.594	109.821	126.648	117.509	123.444	130.473	138.065	134.096	105.659	89.7737	102.266	51.1061	83.5179	32.1798	64.2813	22.2745	0	36.2278	29.8293	15.8796	11.2548	21.9584	175.746
40	331.048	-65.9926	-39.255		16.3961	10.0479	53.4849	177.112	163.566	120.923	131.555	103.918	125.717	137.68	148.534	184.754	193.521	154.29	212.949	192.606	182.879	168.523	126.957	118.89	107.848	76.9593	91.7299	74.672	90.4906	81.3391	87.2838	94.4085	102.706	99.3838	69.6494	55.7475	109.88	73.1917	97.2609	61.3583	81.6076	47.907	36.2278	0	22.7417	35.3918	46.3148	18.6441	158.293
41	311.749	-78.0231	-44.8741		39.609	26.414	55.2576	160.84	147.151	102.795	115.901	83.3673	103.413	116.105	131.764	171.062	182.603	140.311	202.82	184.773	172.564	160.301	119.667	116.974	111.711	80.5379	108.854	93.6142	106.285	97.1821	100.784	107.102	112.589	107.672	82.5098	63.4362	87.8928	51.5828	74.5406	43.3599	59.0229	30.0794	29.8293	22.7417	0	38.8928	40.9893	10.1006	147.498
42	344.733	-98.6315	-15.367		44.2389	45.4388	87.957	198.381	184.67	139.404	153.989	117.251	131.203	146.668	169.147	209.649	221.495	178.886	241.683	223.253	211.429	198.84	157.867	152.707	143.125	112.089	122.368	103.518	122.468	113.495	120.923	128.363	137.616	134.623	103.907	91.1392	117.771	66.8947	99.3551	47.301	80.1602	38.1495	15.8796	35.3918	38.8928	0	17.0445	29.0061	186.38
43	334.399	-112.186	-5.49071		62.0305	55.9676	95.0863	193.526	179.868	133.911	150.353	109.82	120.129	136.697	164.27	206.832	220.68	176.188	241.314	224.576	211.118	200.046	159.987	157.939	151.354	120.074	136.759	118.479	136.219	127.123	133.562	140.722	148.739	144.959	115.962	100.713	107.958	53.7051	87.8068	32.6982	68.053	27.0431	11.2548	46.3148	40.9893	17.0445	0	33.1792	185.941
44	321.126	-81.7773	-40.5768		33.3302	25.8541	61.9083	170.876	157.182	112.662	125.986	92.604	111.198	124.642	141.772	181.156	192.539	150.407	212.688	194.331	182.436	169.894	129.048	125.194	118.22	86.9387	109.462	92.9758	107.667	98.5025	103.348	110.085	116.853	112.561	85.2707	68.1667	96.1353	54.9862	81.2873	42.8041	64.4306	29.3046	21.9584	18.6441	10.1006	29.0061	33.1792	0	157.402
45	188.819	3.48754	-18.829		170.687	150.982	111.769	51.0548	47.8861	69.0305	46.5689	95.1624	118.798	105.67	50.3524	35.3529	35.2437	25.687	55.3896	43.2881	25.1803	22.867	37.5781	64.9661	95.0219	102.452	163.221	167.651	154.709	152.17	141.337	138.589	125.19	116.786	136.269	121.908	111.516	153.896	131.181	168.347	142.367	162.869	175.746	158.293	147.498	186.38	185.941	157.402	0
46	206.371	-23.0808	-36.2514		144.623	125.505	90.599	51.5345	40.7007	39.2578	18.6972	63.8789	89.8193	79.1268	32.6177	52.9454	65.004	23.1347	86.0436	74.7553	56.3981	52.0254	35.0897	63.4976	90.5338	87.8796	151.779	152.56	143.683	139.439	130.433	129.418	118.659	109.656	121.635	103.348	80.883	122.126	99.6792	137.003	110.526	132.105	146.138	131.855	118.841	157.645	155.984	128.895	31.8426
47	223.967	-38.8056	-41.8215		124.142	104.864	74.3219	67.5352	54.4814	27.111	22.2526	44.4226	74.3811	68.0748	40.9344	74.9183	88.6022	44.1733	109.628	97.1037	79.8645	73.4253	44.6497	66.5778	88.2877	77.559	141.346	139.311	133.778	128.329	121.028	121.402	113.134	104.1	109.576	88.7613	62.5586	99.0094	78.7941	113.458	87.9829	108.522	122.887	110.478	96.1441	134.772	132.589	106.238	54.9917
48	230.762	-57.152	-41.8591		115.554	96.5372	73.6827	77.2189	63.5224	21.175	33.0135	25.9374	57.8024	55.2991	48.1458	89.6816	106.258	59.316	127.484	116.338	98.1934	92.8684	63.0898	81.7171	99.5295	83.083	144.663	139.887	137.733	131.274	125.725	127.301	121.257	112.46	112.09	89.3739	44.2997	80.2711	59.2816	95.8604	68.6973	92.1363	108.295	100.675	83.6331	121.285	117.343	93.6593	73.7317
49	210.956	-7.99149	-30.6736		145.047	126.116	87.622	61.2586	52.5729	54.1668	34.4568	77.0331	104.613	94.6597	47.2218	55.4453	60.1794	30.8354	80.0914	64.2767	49.84	40.1754	20.639	50.1019	78.6779	80.6323	143.363	146.023	135.029	131.599	121.648	119.832	107.881	99.0442	114.699	98.6407	94.6676	131.871	112.106	145.165	121.299	139.028	151.212	133.365	122.734	161.592	161.538	132.596	24.9362
50	238.645	-22.6301	-43.7238		114.065	94.9638	58.3487	83.2411	71.3681	48.7028	41.229	61.2047	93.1667	88.9255	59.8739	84.3481	91.4998	55.3707	111.285	93.5044	81.0687	68.9703	30.9671	46.3293	66.4745	57.1668	121.302	120.844	113.48	108.575	100.484	100.377	91.5137	82.4603	90.2775	71.1788	79.5194	105.892	91.99	116.952	97.2817	109.676	120.572	102.072	91.7201	130.502	131.107	101.496	56.2562
51	282.306	-85.2079	-44.7782		69.073	53.279	62.175	135.088	121.398	75.7155	91.6982	53.8216	73.3244	85.8211	105.812	148.262	163.087	117.694	183.998	169.176	153.995	144.736	106.83	111.655	114.397	85.523	128.558	116.178	124.381	115.731	116.278	121.273	122.943	116.284	98.3966	75.5888	57.6047	34.4017	46.0276	40.7399	34.5082	34.0158	49.9202	52.3929	30.3069	63.8539	58.6643	38.9713	128.867
52	245.361	-67.2228	-46.3756		101.501	82.6137	66.8055	94.1883	80.4796	35.5385	50.6911	23.0649	54.9666	58.5447	64.9347	107.411	123.665	77.0413	144.831	132.57	115.293	108.669	75.445	89.4023	102.532	81.2442	139.152	132.094	132.899	125.659	121.785	124.431	120.618	112.256	106.509	82.8456	38.7048	63.4623	47.068	78.274	53.0059	74.4058	90.8832	85.6958	67.2608	104.218	99.7469	77.1503	90.537
53	256.241	-96.0684	-32.4279		96.9782	81.2482	82.0924	116.428	103.099	57.1955	77.2459	30.6408	45.0909	58.4213	87.7263	133.56	152.256	104.254	173.545	162.799	144.564	139.138	106.152	118.176	127.53	102.093	152.506	141.785	147.504	139.285	138.081	142.14	141.287	133.68	120.972	97.2368	29.7116	34.3025	20.5928	52.5171	22.2628	52.7948	73.268	80.6266	58.3675	88.5291	79.8026	66.4402	120.238
54	252.861	-37.9286	-51.1496		96.9455	76.7602	46.0109	96.3908	83.3886	49.071	51.1212	51.2134	84.011	84.1137	69.6207	101.739	111.419	71.4683	131.579	114.378	101.323	89.8455	51.1336	59.9503	72.4949	53.8295	115.653	111.852	108.585	102.331	96.4697	98.0183	92.3533	83.6775	83.216	61.1258	68.4397	86.4431	76.6003	96.4272	79.1015	88.8511	99.8179	83.071	71.2416	110.115	110.284	81.1346	76.2671
55	265.817	-74.0597	-49.2022		82.4718	63.8928	58.2899	115.755	102.045	56.891	71.9068	38.3422	64.3323	73.1697	86.5029	128.386	143.311	97.7964	164.282	150.096	134.358	125.76	89.0736	97.1772	104.243	78.1495	129.447	119.772	124.14	116.111	114.384	118.271	117.291	109.723	97.5359	73.6807	47.4228	48.0629	44.5626	59.296	41.8	53.8087	69.3886	65.728	46.1027	82.653	78.4672	55.8449	109.281
56	301.494	-55.6573	-53.0878		47.69	25.8239	31.2063	146.328	132.874	91.5387	100.688	77.9166	104.139	113.213	118.057	153.451	162.498	123.019	182.15	162.639	151.993	138.342	97.0815	92.5755	87.4352	56.4534	93.3294	81.2857	89.2801	80.5562	81.7061	87.1707	90.6195	84.9358	63.5971	41.7756	87.3669	67.0761	80.2957	64.7961	69.6577	52.5416	54.172	31.3091	24.6048	60.9622	65.4082	32.6752	127.255
57	275.98	-49.5498	-54.0263		72.9919	51.8097	32.4546	120.254	106.871	66.9902	74.6003	58.0514	88.1889	93.77	92.2428	127.314	137.226	96.8192	157.25	139.121	127.006	114.625	74.3438	75.7503	78.8398	51.6937	104.626	96.7959	98.818	91.1647	88.486	92.0378	90.7581	83.233	72.2178	48.3155	71.2529	70.237	71.0733	75.7808	66.9873	66.3575	74.8841	57.4704	45.7181	84.4748	85.6509	55.4687	102.029
58	283.28	-31.0638	-54.6279		71.4716	50.9244	15.0475	126.888	114.15	79.4308	82.0652	75.4601	106.783	110.706	100.704	129.769	135.584	100.443	154.442	133.458	124.618	109.468	67.8324	62.0589	60.3086	31.9144	86.8635	81.2489	80.5056	73.3782	69.5122	72.6075	70.884	63.3892	54.1826	30.8361	90.0011	88.5525	90.9292	91.4754	86.4463	80.5595	84.6791	59.176	54.915	91.3338	95.8851	63.2786	100.582
59	268.914	-19.7105	-52.143		88.4774	69.0996	28.4951	113.603	101.523	72.4591	70.4335	75.0704	107.728	108.394	89.2795	113.968	118.112	85.6508	136.606	115.207	106.978	91.308	49.6337	45.354	50.1913	29.6576	92.626	90.7653	85.2229	79.527	72.7566	73.9229	68.1195	59.5161	60.7427	40.7765	91.7215	100.635	97.1566	106.265	96.1762	96.2814	102.184	77.4769	72.3547	109.44	113.314	81.1072	83.3868
60	293.476	-98.9826	-37.2203		65.5039	54.1685	74.2811	150.761	137.143	91.0695	108.316	66.8853	80.359	95.4179	121.552	165.063	180.538	134.651	201.513	186.906	171.57	162.469	124.437	128.188	128.829	98.8594	135.31	120.908	132.101	123.131	125.397	131.107	134.566	128.585	107.153	85.8361	66.5241	23.9849	49.2909	23.3807	31.8646	16.7587	35.9202	49.9999	27.8065	51.2582	43.0002	32.566	146.469
61	0	0	0		#N/A	#N/A	#N/A	#N/A	#N/A	#N/A	#N/A	#N/A	#N/A	#N/A	#N/A	#N/A	#N/A	#N/A	#N/A	#N/A	#N/A	#N/A	#N/A	#N/A	#N/A	#N/A	#N/A	#N/A	#N/A	#N/A	#N/A	#N/A	#N/A	#N/A	#N/A	#N/A	#N/A	#N/A	#N/A	#N/A	#N/A	#N/A	#N/A	#N/A	#N/A	#N/A	#N/A	#N/A	#N/A
62	0	0	0		#N/A	#N/A	#N/A	#N/A	#N/A	#N/A	#N/A	#N/A	#N/A	#N/A	#N/A	#N/A	#N/A	#N/A	#N/A	#N/A	#N/A	#N/A	#N/A	#N/A	#N/A	#N/A	#N/A	#N/A	#N/A	#N/A	#N/A	#N/A	#N/A	#N/A	#N/A	#N/A	#N/A	#N/A	#N/A	#N/A	#N/A	#N/A	#N/A	#N/A	#N/A	#N/A	#N/A	#N/A	#N/A
63	0	0	0		#N/A	#N/A	#N/A	#N/A	#N/A	#N/A	#N/A	#N/A	#N/A	#N/A	#N/A	#N/A	#N/A	#N/A	#N/A	#N/A	#N/A	#N/A	#N/A	#N/A	#N/A	#N/A	#N/A	#N/A	#N/A	#N/A	#N/A	#N/A	#N/A	#N/A	#N/A	#N/A	#N/A	#N/A	#N/A	#N/A	#N/A	#N/A	#N/A	#N/A	#N/A	#N/A	#N/A	#N/A	#N/A
64	0	0	0		#N/A	#N/A	#N/A	#N/A	#N/A	#N/A	#N/A	#N/A	#N/A	#N/A	#N/A	#N/A	#N/A	#N/A	#N/A	#N/A	#N/A	#N/A	#N/A	#N/A	#N/A	#N/A	#N/A	#N/A	#N/A	#N/A	#N/A	#N/A	#N/A	#N/A	#N/A	#N/A	#N/A	#N/A	#N/A	#N/A	#N/A	#N/A	#N/A	#N/A	#N/A	#N/A	#N/A	#N/A	#N/A
65	0	0	0		#N/A	#N/A	#N/A	#N/A	#N/A	#N/A	#N/A	#N/A	#N/A	#N/A	#N/A	#N/A	#N/A	#N/A	#N/A	#N/A	#N/A	#N/A	#N/A	#N/A	#N/A	#N/A	#N/A	#N/A	#N/A	#N/A	#N/A	#N/A	#N/A	#N/A	#N/A	#N/A	#N/A	#N/A	#N/A	#N/A	#N/A	#N/A	#N/A	#N/A	#N/A	#N/A	#N/A	#N/A	#N/A
66	0	0	0		#N/A	#N/A	#N/A	#N/A	#N/A	#N/A	#N/A	#N/A	#N/A	#N/A	#N/A	#N/A	#N/A	#N/A	#N/A	#N/A	#N/A	#N/A	#N/A	#N/A	#N/A	#N/A	#N/A	#N/A	#N/A	#N/A	#N/A	#N/A	#N/A	#N/A	#N/A	#N/A	#N/A	#N/A	#N/A	#N/A	#N/A	#N/A	#N/A	#N/A	#N/A	#N/A	#N/A	#N/A	#N/A
67	0	0	0		#N/A	#N/A	#N/A	#N/A	#N/A	#N/A	#N/A	#N/A	#N/A	#N/A	#N/A	#N/A	#N/A	#N/A	#N/A	#N/A	#N/A	#N/A	#N/A	#N/A	#N/A	#N/A	#N/A	#N/A	#N/A	#N/A	#N/A	#N/A	#N/A	#N/A	#N/A	#N/A	#N/A	#N/A	#N/A	#N/A	#N/A	#N/A	#N/A	#N/A	#N/A	#N/A	#N/A	#N/A	#N/A
68	0	0	0		#N/A	#N/A	#N/A	#N/A	#N/A	#N/A	#N/A	#N/A	#N/A	#N/A	#N/A	#N/A	#N/A	#N/A	#N/A	#N/A	#N/A	#N/A	#N/A	#N/A	#N/A	#N/A	#N/A	#N/A	#N/A	#N/A	#N/A	#N/A	#N/A	#N/A	#N/A	#N/A	#N/A	#N/A	#N/A	#N/A	#N/A	#N/A	#N/A	#N/A	#N/A	#N/A	#N/A	#N/A	#N/A
69	0	0	0		#N/A	#N/A	#N/A	#N/A	#N/A	#N/A	#N/A	#N/A	#N/A	#N/A	#N/A	#N/A	#N/A	#N/A	#N/A	#N/A	#N/A	#N/A	#N/A	#N/A	#N/A	#N/A	#N/A	#N/A	#N/A	#N/A	#N/A	#N/A	#N/A	#N/A	#N/A	#N/A	#N/A	#N/A	#N/A	#N/A	#N/A	#N/A	#N/A	#N/A	#N/A	#N/A	#N/A	#N/A	#N/A
70	0	0	0		#N/A	#N/A	#N/A	#N/A	#N/A	#N/A	#N/A	#N/A	#N/A	#N/A	#N/A	#N/A	#N/A	#N/A	#N/A	#N/A	#N/A	#N/A	#N/A	#N/A	#N/A	#N/A	#N/A	#N/A	#N/A	#N/A	#N/A	#N/A	#N/A	#N/A	#N/A	#N/A	#N/A	#N/A	#N/A	#N/A	#N/A	#N/A	#N/A	#N/A	#N/A	#N/A	#N/A	#N/A	#N/A
71	0	0	0		#N/A	#N/A	#N/A	#N/A	#N/A	#N/A	#N/A	#N/A	#N/A	#N/A	#N/A	#N/A	#N/A	#N/A	#N/A	#N/A	#N/A	#N/A	#N/A	#N/A	#N/A	#N/A	#N/A	#N/A	#N/A	#N/A	#N/A	#N/A	#N/A	#N/A	#N/A	#N/A	#N/A	#N/A	#N/A	#N/A	#N/A	#N/A	#N/A	#N/A	#N/A	#N/A	#N/A	#N/A	#N/A
72	0	0	0		#N/A	#N/A	#N/A	#N/A	#N/A	#N/A	#N/A	#N/A	#N/A	#N/A	#N/A	#N/A	#N/A	#N/A	#N/A	#N/A	#N/A	#N/A	#N/A	#N/A	#N/A	#N/A	#N/A	#N/A	#N/A	#N/A	#N/A	#N/A	#N/A	#N/A	#N/A	#N/A	#N/A	#N/A	#N/A	#N/A	#N/A	#N/A	#N/A	#N/A	#N/A	#N/A	#N/A	#N/A	#N/A
73	0	0	0		#N/A	#N/A	#N/A	#N/A	#N/A	#N/A	#N/A	#N/A	#N/A	#N/A	#N/A	#N/A	#N/A	#N/A	#N/A	#N/A	#N/A	#N/A	#N/A	#N/A	#N/A	#N/A	#N/A	#N/A	#N/A	#N/A	#N/A	#N/A	#N/A	#N/A	#N/A	#N/A	#N/A	#N/A	#N/A	#N/A	#N/A	#N/A	#N/A	#N/A	#N/A	#N/A	#N/A	#N/A	#N/A
74	0	0	0		#N/A	#N/A	#N/A	#N/A	#N/A	#N/A	#N/A	#N/A	#N/A	#N/A	#N/A	#N/A	#N/A	#N/A	#N/A	#N/A	#N/A	#N/A	#N/A	#N/A	#N/A	#N/A	#N/A	#N/A	#N/A	#N/A	#N/A	#N/A	#N/A	#N/A	#N/A	#N/A	#N/A	#N/A	#N/A	#N/A	#N/A	#N/A	#N/A	#N/A	#N/A	#N/A	#N/A	#N/A	#N/A
75	0	0	0		#N/A	#N/A	#N/A	#N/A	#N/A	#N/A	#N/A	#N/A	#N/A	#N/A	#N/A	#N/A	#N/A	#N/A	#N/A	#N/A	#N/A	#N/A	#N/A	#N/A	#N/A	#N/A	#N/A	#N/A	#N/A	#N/A	#N/A	#N/A	#N/A	#N/A	#N/A	#N/A	#N/A	#N/A	#N/A	#N/A	#N/A	#N/A	#N/A	#N/A	#N/A	#N/A	#N/A	#N/A	#N/A
76	0	0	0		#N/A	#N/A	#N/A	#N/A	#N/A	#N/A	#N/A	#N/A	#N/A	#N/A	#N/A	#N/A	#N/A	#N/A	#N/A	#N/A	#N/A	#N/A	#N/A	#N/A	#N/A	#N/A	#N/A	#N/A	#N/A	#N/A	#N/A	#N/A	#N/A	#N/A	#N/A	#N/A	#N/A	#N/A	#N/A	#N/A	#N/A	#N/A	#N/A	#N/A	#N/A	#N/A	#N/A	#N/A	#N/A
77	0	0	0		#N/A	#N/A	#N/A	#N/A	#N/A	#N/A	#N/A	#N/A	#N/A	#N/A	#N/A	#N/A	#N/A	#N/A	#N/A	#N/A	#N/A	#N/A	#N/A	#N/A	#N/A	#N/A	#N/A	#N/A	#N/A	#N/A	#N/A	#N/A	#N/A	#N/A	#N/A	#N/A	#N/A	#N/A	#N/A	#N/A	#N/A	#N/A	#N/A	#N/A	#N/A	#N/A	#N/A	#N/A	#N/A
78	0	0	0		#N/A	#N/A	#N/A	#N/A	#N/A	#N/A	#N/A	#N/A	#N/A	#N/A	#N/A	#N/A	#N/A	#N/A	#N/A	#N/A	#N/A	#N/A	#N/A	#N/A	#N/A	#N/A	#N/A	#N/A	#N/A	#N/A	#N/A	#N/A	#N/A	#N/A	#N/A	#N/A	#N/A	#N/A	#N/A	#N/A	#N/A	#N/A	#N/A	#N/A	#N/A	#N/A	#N/A	#N/A	#N/A
79	0	0	0		#N/A	#N/A	#N/A	#N/A	#N/A	#N/A	#N/A	#N/A	#N/A	#N/A	#N/A	#N/A	#N/A	#N/A	#N/A	#N/A	#N/A	#N/A	#N/A	#N/A	#N/A	#N/A	#N/A	#N/A	#N/A	#N/A	#N/A	#N/A	#N/A	#N/A	#N/A	#N/A	#N/A	#N/A	#N/A	#N/A	#N/A	#N/A	#N/A	#N/A	#N/A	#N/A	#N/A	#N/A	#N/A
80	0	0	0		#N/A	#N/A	#N/A	#N/A	#N/A	#N/A	#N/A	#N/A	#N/A	#N/A	#N/A	#N/A	#N/A	#N/A	#N/A	#N/A	#N/A	#N/A	#N/A	#N/A	#N/A	#N/A	#N/A	#N/A	#N/A	#N/A	#N/A	#N/A	#N/A	#N/A	#N/A	#N/A	#N/A	#N/A	#N/A	#N/A	#N/A	#N/A	#N/A	#N/A	#N/A	#N/A	#N/A	#N/A	#N/A
81	0	0	0		#N/A	#N/A	#N/A	#N/A	#N/A	#N/A	#N/A	#N/A	#N/A	#N/A	#N/A	#N/A	#N/A	#N/A	#N/A	#N/A	#N/A	#N/A	#N/A	#N/A	#N/A	#N/A	#N/A	#N/A	#N/A	#N/A	#N/A	#N/A	#N/A	#N/A	#N/A	#N/A	#N/A	#N/A	#N/A	#N/A	#N/A	#N/A	#N/A	#N/A	#N/A	#N/A	#N/A	#N/A	#N/A
82	0	0	0		#N/A	#N/A	#N/A	#N/A	#N/A	#N/A	#N/A	#N/A	#N/A	#N/A	#N/A	#N/A	#N/A	#N/A	#N/A	#N/A	#N/A	#N/A	#N/A	#N/A	#N/A	#N/A	#N/A	#N/A	#N/A	#N/A	#N/A	#N/A	#N/A	#N/A	#N/A	#N/A	#N/A	#N/A	#N/A	#N/A	#N/A	#N/A	#N/A	#N/A	#N/A	#N/A	#N/A	#N/A	#N/A
83	0	0	0		#N/A	#N/A	#N/A	#N/A	#N/A	#N/A	#N/A	#N/A	#N/A	#N/A	#N/A	#N/A	#N/A	#N/A	#N/A	#N/A	#N/A	#N/A	#N/A	#N/A	#N/A	#N/A	#N/A	#N/A	#N/A	#N/A	#N/A	#N/A	#N/A	#N/A	#N/A	#N/A	#N/A	#N/A	#N/A	#N/A	#N/A	#N/A	#N/A	#N/A	#N/A	#N/A	#N/A	#N/A	#N/A
84	0	0	0		#N/A	#N/A	#N/A	#N/A	#N/A	#N/A	#N/A	#N/A	#N/A	#N/A	#N/A	#N/A	#N/A	#N/A	#N/A	#N/A	#N/A	#N/A	#N/A	#N/A	#N/A	#N/A	#N/A	#N/A	#N/A	#N/A	#N/A	#N/A	#N/A	#N/A	#N/A	#N/A	#N/A	#N/A	#N/A	#N/A	#N/A	#N/A	#N/A	#N/A	#N/A	#N/A	#N/A	#N/A	#N/A
85	0	0	0		#N/A	#N/A	#N/A	#N/A	#N/A	#N/A	#N/A	#N/A	#N/A	#N/A	#N/A	#N/A	#N/A	#N/A	#N/A	#N/A	#N/A	#N/A	#N/A	#N/A	#N/A	#N/A	#N/A	#N/A	#N/A	#N/A	#N/A	#N/A	#N/A	#N/A	#N/A	#N/A	#N/A	#N/A	#N/A	#N/A	#N/A	#N/A	#N/A	#N/A	#N/A	#N/A	#N/A	#N/A	#N/A
86	0	0	0		#N/A	#N/A	#N/A	#N/A	#N/A	#N/A	#N/A	#N/A	#N/A	#N/A	#N/A	#N/A	#N/A	#N/A	#N/A	#N/A	#N/A	#N/A	#N/A	#N/A	#N/A	#N/A	#N/A	#N/A	#N/A	#N/A	#N/A	#N/A	#N/A	#N/A	#N/A	#N/A	#N/A	#N/A	#N/A	#N/A	#N/A	#N/A	#N/A	#N/A	#N/A	#N/A	#N/A	#N/A	#N/A
87	0	0	0		#N/A	#N/A	#N/A	#N/A	#N/A	#N/A	#N/A	#N/A	#N/A	#N/A	#N/A	#N/A	#N/A	#N/A	#N/A	#N/A	#N/A	#N/A	#N/A	#N/A	#N/A	#N/A	#N/A	#N/A	#N/A	#N/A	#N/A	#N/A	#N/A	#N/A	#N/A	#N/A	#N/A	#N/A	#N/A	#N/A	#N/A	#N/A	#N/A	#N/A	#N/A	#N/A	#N/A	#N/A	#N/A
88	0	0	0		#N/A	#N/A	#N/A	#N/A	#N/A	#N/A	#N/A	#N/A	#N/A	#N/A	#N/A	#N/A	#N/A	#N/A	#N/A	#N/A	#N/A	#N/A	#N/A	#N/A	#N/A	#N/A	#N/A	#N/A	#N/A	#N/A	#N/A	#N/A	#N/A	#N/A	#N/A	#N/A	#N/A	#N/A	#N/A	#N/A	#N/A	#N/A	#N/A	#N/A	#N/A	#N/A	#N/A	#N/A	#N/A
89	0	0	0		#N/A	#N/A	#N/A	#N/A	#N/A	#N/A	#N/A	#N/A	#N/A	#N/A	#N/A	#N/A	#N/A	#N/A	#N/A	#N/A	#N/A	#N/A	#N/A	#N/A	#N/A	#N/A	#N/A	#N/A	#N/A	#N/A	#N/A	#N/A	#N/A	#N/A	#N/A	#N/A	#N/A	#N/A	#N/A	#N/A	#N/A	#N/A	#N/A	#N/A	#N/A	#N/A	#N/A	#N/A	#N/A
90	0	0	0		#N/A	#N/A	#N/A	#N/A	#N/A	#N/A	#N/A	#N/A	#N/A	#N/A	#N/A	#N/A	#N/A	#N/A	#N/A	#N/A	#N/A	#N/A	#N/A	#N/A	#N/A	#N/A	#N/A	#N/A	#N/A	#N/A	#N/A	#N/A	#N/A	#N/A	#N/A	#N/A	#N/A	#N/A	#N/A	#N/A	#N/A	#N/A	#N/A	#N/A	#N/A	#N/A	#N/A	#N/A	#N/A
91	0	0	0		#N/A	#N/A	#N/A	#N/A	#N/A	#N/A	#N/A	#N/A	#N/A	#N/A	#N/A	#N/A	#N/A	#N/A	#N/A	#N/A	#N/A	#N/A	#N/A	#N/A	#N/A	#N/A	#N/A	#N/A	#N/A	#N/A	#N/A	#N/A	#N/A	#N/A	#N/A	#N/A	#N/A	#N/A	#N/A	#N/A	#N/A	#N/A	#N/A	#N/A	#N/A	#N/A	#N/A	#N/A	#N/A
92	0	0	0		#N/A	#N/A	#N/A	#N/A	#N/A	#N/A	#N/A	#N/A	#N/A	#N/A	#N/A	#N/A	#N/A	#N/A	#N/A	#N/A	#N/A	#N/A	#N/A	#N/A	#N/A	#N/A	#N/A	#N/A	#N/A	#N/A	#N/A	#N/A	#N/A	#N/A	#N/A	#N/A	#N/A	#N/A	#N/A	#N/A	#N/A	#N/A	#N/A	#N/A	#N/A	#N/A	#N/A	#N/A	#N/A
93	0	0	0		#N/A	#N/A	#N/A	#N/A	#N/A	#N/A	#N/A	#N/A	#N/A	#N/A	#N/A	#N/A	#N/A	#N/A	#N/A	#N/A	#N/A	#N/A	#N/A	#N/A	#N/A	#N/A	#N/A	#N/A	#N/A	#N/A	#N/A	#N/A	#N/A	#N/A	#N/A	#N/A	#N/A	#N/A	#N/A	#N/A	#N/A	#N/A	#N/A	#N/A	#N/A	#N/A	#N/A	#N/A	#N/A
94	0	0	0		#N/A	#N/A	#N/A	#N/A	#N/A	#N/A	#N/A	#N/A	#N/A	#N/A	#N/A	#N/A	#N/A	#N/A	#N/A	#N/A	#N/A	#N/A	#N/A	#N/A	#N/A	#N/A	#N/A	#N/A	#N/A	#N/A	#N/A	#N/A	#N/A	#N/A	#N/A	#N/A	#N/A	#N/A	#N/A	#N/A	#N/A	#N/A	#N/A	#N/A	#N/A	#N/A	#N/A	#N/A	#N/A
95	0	0	0		#N/A	#N/A	#N/A	#N/A	#N/A	#N/A	#N/A	#N/A	#N/A	#N/A	#N/A	#N/A	#N/A	#N/A	#N/A	#N/A	#N/A	#N/A	#N/A	#N/A	#N/A	#N/A	#N/A	#N/A	#N/A	#N/A	#N/A	#N/A	#N/A	#N/A	#N/A	#N/A	#N/A	#N/A	#N/A	#N/A	#N/A	#N/A	#N/A	#N/A	#N/A	#N/A	#N/A	#N/A	#N/A
96	0	0	0		#N/A	#N/A	#N/A	#N/A	#N/A	#N/A	#N/A	#N/A	#N/A	#N/A	#N/A	#N/A	#N/A	#N/A	#N/A	#N/A	#N/A	#N/A	#N/A	#N/A	#N/A	#N/A	#N/A	#N/A	#N/A	#N/A	#N/A	#N/A	#N/A	#N/A	#N/A	#N/A	#N/A	#N/A	#N/A	#N/A	#N/A	#N/A	#N/A	#N/A	#N/A	#N/A	#N/A	#N/A	#N/A
97	0	0	0		#N/A	#N/A	#N/A	#N/A	#N/A	#N/A	#N/A	#N/A	#N/A	#N/A	#N/A	#N/A	#N/A	#N/A	#N/A	#N/A	#N/A	#N/A	#N/A	#N/A	#N/A	#N/A	#N/A	#N/A	#N/A	#N/A	#N/A	#N/A	#N/A	#N/A	#N/A	#N/A	#N/A	#N/A	#N/A	#N/A	#N/A	#N/A	#N/A	#N/A	#N/A	#N/A	#N/A	#N/A	#N/A
98	0	0	0		#N/A	#N/A	#N/A	#N/A	#N/A	#N/A	#N/A	#N/A	#N/A	#N/A	#N/A	#N/A	#N/A	#N/A	#N/A	#N/A	#N/A	#N/A	#N/A	#N/A	#N/A	#N/A	#N/A	#N/A	#N/A	#N/A	#N/A	#N/A	#N/A	#N/A	#N/A	#N/A	#N/A	#N/A	#N/A	#N/A	#N/A	#N/A	#N/A	#N/A	#N/A	#N/A	#N/A	#N/A	#N/A
99	0	0	0		#N/A	#N/A	#N/A	#N/A	#N/A	#N/A	#N/A	#N/A	#N/A	#N/A	#N/A	#N/A	#N/A	#N/A	#N/A	#N/A	#N/A	#N/A	#N/A	#N/A	#N/A	#N/A	#N/A	#N/A	#N/A	#N/A	#N/A	#N/A	#N/A	#N/A	#N/A	#N/A	#N/A	#N/A	#N/A	#N/A	#N/A	#N/A	#N/A	#N/A	#N/A	#N/A	#N/A	#N/A	#N/A
100	0	0	0		#N/A	#N/A	#N/A	#N/A	#N/A	#N/A	#N/A	#N/A	#N/A	#N/A	#N/A	#N/A	#N/A	#N/A	#N/A	#N/A	#N/A	#N/A	#N/A	#N/A	#N/A	#N/A	#N/A	#N/A	#N/A	#N/A	#N/A	#N/A	#N/A	#N/A	#N/A	#N/A	#N/A	#N/A	#N/A	#N/A	#N/A	#N/A	#N/A	#N/A	#N/A	#N/A	#N/A	#N/A	#N/A
101	0	0	0		#N/A	#N/A	#N/A	#N/A	#N/A	#N/A	#N/A	#N/A	#N/A	#N/A	#N/A	#N/A	#N/A	#N/A	#N/A	#N/A	#N/A	#N/A	#N/A	#N/A	#N/A	#N/A	#N/A	#N/A	#N/A	#N/A	#N/A	#N/A	#N/A	#N/A	#N/A	#N/A	#N/A	#N/A	#N/A	#N/A	#N/A	#N/A	#N/A	#N/A	#N/A	#N/A	#N/A	#N/A	#N/A
102	0	0	0		#N/A	#N/A	#N/A	#N/A	#N/A	#N/A	#N/A	#N/A	#N/A	#N/A	#N/A	#N/A	#N/A	#N/A	#N/A	#N/A	#N/A	#N/A	#N/A	#N/A	#N/A	#N/A	#N/A	#N/A	#N/A	#N/A	#N/A	#N/A	#N/A	#N/A	#N/A	#N/A	#N/A	#N/A	#N/A	#N/A	#N/A	#N/A	#N/A	#N/A	#N/A	#N/A	#N/A	#N/A	#N/A
103	0	0	0		#N/A	#N/A	#N/A	#N/A	#N/A	#N/A	#N/A	#N/A	#N/A	#N/A	#N/A	#N/A	#N/A	#N/A	#N/A	#N/A	#N/A	#N/A	#N/A	#N/A	#N/A	#N/A	#N/A	#N/A	#N/A	#N/A	#N/A	#N/A	#N/A	#N/A	#N/A	#N/A	#N/A	#N/A	#N/A	#N/A	#N/A	#N/A	#N/A	#N/A	#N/A	#N/A	#N/A	#N/A	#N/A
104	0	0	0		#N/A	#N/A	#N/A	#N/A	#N/A	#N/A	#N/A	#N/A	#N/A	#N/A	#N/A	#N/A	#N/A	#N/A	#N/A	#N/A	#N/A	#N/A	#N/A	#N/A	#N/A	#N/A	#N/A	#N/A	#N/A	#N/A	#N/A	#N/A	#N/A	#N/A	#N/A	#N/A	#N/A	#N/A	#N/A	#N/A	#N/A	#N/A	#N/A	#N/A	#N/A	#N/A	#N/A	#N/A	#N/A
105	0	0	0		#N/A	#N/A	#N/A	#N/A	#N/A	#N/A	#N/A	#N/A	#N/A	#N/A	#N/A	#N/A	#N/A	#N/A	#N/A	#N/A	#N/A	#N/A	#N/A	#N/A	#N/A	#N/A	#N/A	#N/A	#N/A	#N/A	#N/A	#N/A	#N/A	#N/A	#N/A	#N/A	#N/A	#N/A	#N/A	#N/A	#N/A	#N/A	#N/A	#N/A	#N/A	#N/A	#N/A	#N/A	#N/A
106	0	0	0		#N/A	#N/A	#N/A	#N/A	#N/A	#N/A	#N/A	#N/A	#N/A	#N/A	#N/A	#N/A	#N/A	#N/A	#N/A	#N/A	#N/A	#N/A	#N/A	#N/A	#N/A	#N/A	#N/A	#N/A	#N/A	#N/A	#N/A	#N/A	#N/A	#N/A	#N/A	#N/A	#N/A	#N/A	#N/A	#N/A	#N/A	#N/A	#N/A	#N/A	#N/A	#N/A	#N/A	#N/A	#N/A
107	0	0	0		#N/A	#N/A	#N/A	#N/A	#N/A	#N/A	#N/A	#N/A	#N/A	#N/A	#N/A	#N/A	#N/A	#N/A	#N/A	#N/A	#N/A	#N/A	#N/A	#N/A	#N/A	#N/A	#N/A	#N/A	#N/A	#N/A	#N/A	#N/A	#N/A	#N/A	#N/A	#N/A	#N/A	#N/A	#N/A	#N/A	#N/A	#N/A	#N/A	#N/A	#N/A	#N/A	#N/A	#N/A	#N/A
108	0	0	0		#N/A	#N/A	#N/A	#N/A	#N/A	#N/A	#N/A	#N/A	#N/A	#N/A	#N/A	#N/A	#N/A	#N/A	#N/A	#N/A	#N/A	#N/A	#N/A	#N/A	#N/A	#N/A	#N/A	#N/A	#N/A	#N/A	#N/A	#N/A	#N/A	#N/A	#N/A	#N/A	#N/A	#N/A	#N/A	#N/A	#N/A	#N/A	#N/A	#N/A	#N/A	#N/A	#N/A	#N/A	#N/A
109	0	0	0		#N/A	#N/A	#N/A	#N/A	#N/A	#N/A	#N/A	#N/A	#N/A	#N/A	#N/A	#N/A	#N/A	#N/A	#N/A	#N/A	#N/A	#N/A	#N/A	#N/A	#N/A	#N/A	#N/A	#N/A	#N/A	#N/A	#N/A	#N/A	#N/A	#N/A	#N/A	#N/A	#N/A	#N/A	#N/A	#N/A	#N/A	#N/A	#N/A	#N/A	#N/A	#N/A	#N/A	#N/A	#N/A
110	0	0	0		#N/A	#N/A	#N/A	#N/A	#N/A	#N/A	#N/A	#N/A	#N/A	#N/A	#N/A	#N/A	#N/A	#N/A	#N/A	#N/A	#N/A	#N/A	#N/A	#N/A	#N/A	#N/A	#N/A	#N/A	#N/A	#N/A	#N/A	#N/A	#N/A	#N/A	#N/A	#N/A	#N/A	#N/A	#N/A	#N/A	#N/A	#N/A	#N/A	#N/A	#N/A	#N/A	#N/A	#N/A	#N/A
111	0	0	0		#N/A	#N/A	#N/A	#N/A	#N/A	#N/A	#N/A	#N/A	#N/A	#N/A	#N/A	#N/A	#N/A	#N/A	#N/A	#N/A	#N/A	#N/A	#N/A	#N/A	#N/A	#N/A	#N/A	#N/A	#N/A	#N/A	#N/A	#N/A	#N/A	#N/A	#N/A	#N/A	#N/A	#N/A	#N/A	#N/A	#N/A	#N/A	#N/A	#N/A	#N/A	#N/A	#N/A	#N/A	#N/A
112	0	0	0		#N/A	#N/A	#N/A	#N/A	#N/A	#N/A	#N/A	#N/A	#N/A	#N/A	#N/A	#N/A	#N/A	#N/A	#N/A	#N/A	#N/A	#N/A	#N/A	#N/A	#N/A	#N/A	#N/A	#N/A	#N/A	#N/A	#N/A	#N/A	#N/A	#N/A	#N/A	#N/A	#N/A	#N/A	#N/A	#N/A	#N/A	#N/A	#N/A	#N/A	#N/A	#N/A	#N/A	#N/A	#N/A
113	0	0	0		#N/A	#N/A	#N/A	#N/A	#N/A	#N/A	#N/A	#N/A	#N/A	#N/A	#N/A	#N/A	#N/A	#N/A	#N/A	#N/A	#N/A	#N/A	#N/A	#N/A	#N/A	#N/A	#N/A	#N/A	#N/A	#N/A	#N/A	#N/A	#N/A	#N/A	#N/A	#N/A	#N/A	#N/A	#N/A	#N/A	#N/A	#N/A	#N/A	#N/A	#N/A	#N/A	#N/A	#N/A	#N/A
114	0	0	0		#N/A	#N/A	#N/A	#N/A	#N/A	#N/A	#N/A	#N/A	#N/A	#N/A	#N/A	#N/A	#N/A	#N/A	#N/A	#N/A	#N/A	#N/A	#N/A	#N/A	#N/A	#N/A	#N/A	#N/A	#N/A	#N/A	#N/A	#N/A	#N/A	#N/A	#N/A	#N/A	#N/A	#N/A	#N/A	#N/A	#N/A	#N/A	#N/A	#N/A	#N/A	#N/A	#N/A	#N/A	#N/A
115	0	0	0		#N/A	#N/A	#N/A	#N/A	#N/A	#N/A	#N/A	#N/A	#N/A	#N/A	#N/A	#N/A	#N/A	#N/A	#N/A	#N/A	#N/A	#N/A	#N/A	#N/A	#N/A	#N/A	#N/A	#N/A	#N/A	#N/A	#N/A	#N/A	#N/A	#N/A	#N/A	#N/A	#N/A	#N/A	#N/A	#N/A	#N/A	#N/A	#N/A	#N/A	#N/A	#N/A	#N/A	#N/A	#N/A
116	0	0	0		#N/A	#N/A	#N/A	#N/A	#N/A	#N/A	#N/A	#N/A	#N/A	#N/A	#N/A	#N/A	#N/A	#N/A	#N/A	#N/A	#N/A	#N/A	#N/A	#N/A	#N/A	#N/A	#N/A	#N/A	#N/A	#N/A	#N/A	#N/A	#N/A	#N/A	#N/A	#N/A	#N/A	#N/A	#N/A	#N/A	#N/A	#N/A	#N/A	#N/A	#N/A	#N/A	#N/A	#N/A	#N/A
117	0	0	0		#N/A	#N/A	#N/A	#N/A	#N/A	#N/A	#N/A	#N/A	#N/A	#N/A	#N/A	#N/A	#N/A	#N/A	#N/A	#N/A	#N/A	#N/A	#N/A	#N/A	#N/A	#N/A	#N/A	#N/A	#N/A	#N/A	#N/A	#N/A	#N/A	#N/A	#N/A	#N/A	#N/A	#N/A	#N/A	#N/A	#N/A	#N/A	#N/A	#N/A	#N/A	#N/A	#N/A	#N/A	#N/A
118	0	0	0		#N/A	#N/A	#N/A	#N/A	#N/A	#N/A	#N/A	#N/A	#N/A	#N/A	#N/A	#N/A	#N/A	#N/A	#N/A	#N/A	#N/A	#N/A	#N/A	#N/A	#N/A	#N/A	#N/A	#N/A	#N/A	#N/A	#N/A	#N/A	#N/A	#N/A	#N/A	#N/A	#N/A	#N/A	#N/A	#N/A	#N/A	#N/A	#N/A	#N/A	#N/A	#N/A	#N/A	#N/A	#N/A
119	0	0	0		#N/A	#N/A	#N/A	#N/A	#N/A	#N/A	#N/A	#N/A	#N/A	#N/A	#N/A	#N/A	#N/A	#N/A	#N/A	#N/A	#N/A	#N/A	#N/A	#N/A	#N/A	#N/A	#N/A	#N/A	#N/A	#N/A	#N/A	#N/A	#N/A	#N/A	#N/A	#N/A	#N/A	#N/A	#N/A	#N/A	#N/A	#N/A	#N/A	#N/A	#N/A	#N/A	#N/A	#N/A	#N/A
120	0	0	0		#N/A	#N/A	#N/A	#N/A	#N/A	#N/A	#N/A	#N/A	#N/A	#N/A	#N/A	#N/A	#N/A	#N/A	#N/A	#N/A	#N/A	#N/A	#N/A	#N/A	#N/A	#N/A	#N/A	#N/A	#N/A	#N/A	#N/A	#N/A	#N/A	#N/A	#N/A	#N/A	#N/A	#N/A	#N/A	#N/A	#N/A	#N/A	#N/A	#N/A	#N/A	#N/A	#N/A	#N/A	#N/A
121	0	0	0		#N/A	#N/A	#N/A	#N/A	#N/A	#N/A	#N/A	#N/A	#N/A	#N/A	#N/A	#N/A	#N/A	#N/A	#N/A	#N/A	#N/A	#N/A	#N/A	#N/A	#N/A	#N/A	#N/A	#N/A	#N/A	#N/A	#N/A	#N/A	#N/A	#N/A	#N/A	#N/A	#N/A	#N/A	#N/A	#N/A	#N/A	#N/A	#N/A	#N/A	#N/A	#N/A	#N/A	#N/A	#N/A
122	0	0	0		#N/A	#N/A	#N/A	#N/A	#N/A	#N/A	#N/A	#N/A	#N/A	#N/A	#N/A	#N/A	#N/A	#N/A	#N/A	#N/A	#N/A	#N/A	#N/A	#N/A	#N/A	#N/A	#N/A	#N/A	#N/A	#N/A	#N/A	#N/A	#N/A	#N/A	#N/A	#N/A	#N/A	#N/A	#N/A	#N/A	#N/A	#N/A	#N/A	#N/A	#N/A	#N/A	#N/A	#N/A	#N/A
123	0	0	0		#N/A	#N/A	#N/A	#N/A	#N/A	#N/A	#N/A	#N/A	#N/A	#N/A	#N/A	#N/A	#N/A	#N/A	#N/A	#N/A	#N/A	#N/A	#N/A	#N/A	#N/A	#N/A	#N/A	#N/A	#N/A	#N/A	#N/A	#N/A	#N/A	#N/A	#N/A	#N/A	#N/A	#N/A	#N/A	#N/A	#N/A	#N/A	#N/A	#N/A	#N/A	#N/A	#N/A	#N/A	#N/A
124	0	0	0		#N/A	#N/A	#N/A	#N/A	#N/A	#N/A	#N/A	#N/A	#N/A	#N/A	#N/A	#N/A	#N/A	#N/A	#N/A	#N/A	#N/A	#N/A	#N/A	#N/A	#N/A	#N/A	#N/A	#N/A	#N/A	#N/A	#N/A	#N/A	#N/A	#N/A	#N/A	#N/A	#N/A	#N/A	#N/A	#N/A	#N/A	#N/A	#N/A	#N/A	#N/A	#N/A	#N/A	#N/A	#N/A
125	0	0	0		#N/A	#N/A	#N/A	#N/A	#N/A	#N/A	#N/A	#N/A	#N/A	#N/A	#N/A	#N/A	#N/A	#N/A	#N/A	#N/A	#N/A	#N/A	#N/A	#N/A	#N/A	#N/A	#N/A	#N/A	#N/A	#N/A	#N/A	#N/A	#N/A	#N/A	#N/A	#N/A	#N/A	#N/A	#N/A	#N/A	#N/A	#N/A	#N/A	#N/A	#N/A	#N/A	#N/A	#N/A	#N/A
126	0	0	0		#N/A	#N/A	#N/A	#N/A	#N/A	#N/A	#N/A	#N/A	#N/A	#N/A	#N/A	#N/A	#N/A	#N/A	#N/A	#N/A	#N/A	#N/A	#N/A	#N/A	#N/A	#N/A	#N/A	#N/A	#N/A	#N/A	#N/A	#N/A	#N/A	#N/A	#N/A	#N/A	#N/A	#N/A	#N/A	#N/A	#N/A	#N/A	#N/A	#N/A	#N/A	#N/A	#N/A	#N/A	#N/A
127	0	0	0		#N/A	#N/A	#N/A	#N/A	#N/A	#N/A	#N/A	#N/A	#N/A	#N/A	#N/A	#N/A	#N/A	#N/A	#N/A	#N/A	#N/A	#N/A	#N/A	#N/A	#N/A	#N/A	#N/A	#N/A	#N/A	#N/A	#N/A	#N/A	#N/A	#N/A	#N/A	#N/A	#N/A	#N/A	#N/A	#N/A	#N/A	#N/A	#N/A	#N/A	#N/A	#N/A	#N/A	#N/A	#N/A
128	0	0	0		#N/A	#N/A	#N/A	#N/A	#N/A	#N/A	#N/A	#N/A	#N/A	#N/A	#N/A	#N/A	#N/A	#N/A	#N/A	#N/A	#N/A	#N/A	#N/A	#N/A	#N/A	#N/A	#N/A	#N/A	#N/A	#N/A	#N/A	#N/A	#N/A	#N/A	#N/A	#N/A	#N/A	#N/A	#N/A	#N/A	#N/A	#N/A	#N/A	#N/A	#N/A	#N/A	#N/A	#N/A	#N/A
129	0	0	0		#N/A	#N/A	#N/A	#N/A	#N/A	#N/A	#N/A	#N/A	#N/A	#N/A	#N/A	#N/A	#N/A	#N/A	#N/A	#N/A	#N/A	#N/A	#N/A	#N/A	#N/A	#N/A	#N/A	#N/A	#N/A	#N/A	#N/A	#N/A	#N/A	#N/A	#N/A	#N/A	#N/A	#N/A	#N/A	#N/A	#N/A	#N/A	#N/A	#N/A	#N/A	#N/A	#N/A	#N/A	#N/A
130	0	0	0		#N/A	#N/A	#N/A	#N/A	#N/A	#N/A	#N/A	#N/A	#N/A	#N/A	#N/A	#N/A	#N/A	#N/A	#N/A	#N/A	#N/A	#N/A	#N/A	#N/A	#N/A	#N/A	#N/A	#N/A	#N/A	#N/A	#N/A	#N/A	#N/A	#N/A	#N/A	#N/A	#N/A	#N/A	#N/A	#N/A	#N/A	#N/A	#N/A	#N/A	#N/A	#N/A	#N/A	#N/A	#N/A
131	0	0	0		#N/A	#N/A	#N/A	#N/A	#N/A	#N/A	#N/A	#N/A	#N/A	#N/A	#N/A	#N/A	#N/A	#N/A	#N/A	#N/A	#N/A	#N/A	#N/A	#N/A	#N/A	#N/A	#N/A	#N/A	#N/A	#N/A	#N/A	#N/A	#N/A	#N/A	#N/A	#N/A	#N/A	#N/A	#N/A	#N/A	#N/A	#N/A	#N/A	#N/A	#N/A	#N/A	#N/A	#N/A	#N/A
132	0	0	0		#N/A	#N/A	#N/A	#N/A	#N/A	#N/A	#N/A	#N/A	#N/A	#N/A	#N/A	#N/A	#N/A	#N/A	#N/A	#N/A	#N/A	#N/A	#N/A	#N/A	#N/A	#N/A	#N/A	#N/A	#N/A	#N/A	#N/A	#N/A	#N/A	#N/A	#N/A	#N/A	#N/A	#N/A	#N/A	#N/A	#N/A	#N/A	#N/A	#N/A	#N/A	#N/A	#N/A	#N/A	#N/A
133	0	0	0		#N/A	#N/A	#N/A	#N/A	#N/A	#N/A	#N/A	#N/A	#N/A	#N/A	#N/A	#N/A	#N/A	#N/A	#N/A	#N/A	#N/A	#N/A	#N/A	#N/A	#N/A	#N/A	#N/A	#N/A	#N/A	#N/A	#N/A	#N/A	#N/A	#N/A	#N/A	#N/A	#N/A	#N/A	#N/A	#N/A	#N/A	#N/A	#N/A	#N/A	#N/A	#N/A	#N/A	#N/A	#N/A
134	0	0	0		#N/A	#N/A	#N/A	#N/A	#N/A	#N/A	#N/A	#N/A	#N/A	#N/A	#N/A	#N/A	#N/A	#N/A	#N/A	#N/A	#N/A	#N/A	#N/A	#N/A	#N/A	#N/A	#N/A	#N/A	#N/A	#N/A	#N/A	#N/A	#N/A	#N/A	#N/A	#N/A	#N/A	#N/A	#N/A	#N/A	#N/A	#N/A	#N/A	#N/A	#N/A	#N/A	#N/A	#N/A	#N/A
135	0	0	0		#N/A	#N/A	#N/A	#N/A	#N/A	#N/A	#N/A	#N/A	#N/A	#N/A	#N/A	#N/A	#N/A	#N/A	#N/A	#N/A	#N/A	#N/A	#N/A	#N/A	#N/A	#N/A	#N/A	#N/A	#N/A	#N/A	#N/A	#N/A	#N/A	#N/A	#N/A	#N/A	#N/A	#N/A	#N/A	#N/A	#N/A	#N/A	#N/A	#N/A	#N/A	#N/A	#N/A	#N/A	#N/A
136	0	0	0		#N/A	#N/A	#N/A	#N/A	#N/A	#N/A	#N/A	#N/A	#N/A	#N/A	#N/A	#N/A	#N/A	#N/A	#N/A	#N/A	#N/A	#N/A	#N/A	#N/A	#N/A	#N/A	#N/A	#N/A	#N/A	#N/A	#N/A	#N/A	#N/A	#N/A	#N/A	#N/A	#N/A	#N/A	#N/A	#N/A	#N/A	#N/A	#N/A	#N/A	#N/A	#N/A	#N/A	#N/A	#N/A
137	0	0	0		#N/A	#N/A	#N/A	#N/A	#N/A	#N/A	#N/A	#N/A	#N/A	#N/A	#N/A	#N/A	#N/A	#N/A	#N/A	#N/A	#N/A	#N/A	#N/A	#N/A	#N/A	#N/A	#N/A	#N/A	#N/A	#N/A	#N/A	#N/A	#N/A	#N/A	#N/A	#N/A	#N/A	#N/A	#N/A	#N/A	#N/A	#N/A	#N/A	#N/A	#N/A	#N/A	#N/A	#N/A	#N/A
138	0	0	0		#N/A	#N/A	#N/A	#N/A	#N/A	#N/A	#N/A	#N/A	#N/A	#N/A	#N/A	#N/A	#N/A	#N/A	#N/A	#N/A	#N/A	#N/A	#N/A	#N/A	#N/A	#N/A	#N/A	#N/A	#N/A	#N/A	#N/A	#N/A	#N/A	#N/A	#N/A	#N/A	#N/A	#N/A	#N/A	#N/A	#N/A	#N/A	#N/A	#N/A	#N/A	#N/A	#N/A	#N/A	#N/A
139	0	0	0		#N/A	#N/A	#N/A	#N/A	#N/A	#N/A	#N/A	#N/A	#N/A	#N/A	#N/A	#N/A	#N/A	#N/A	#N/A	#N/A	#N/A	#N/A	#N/A	#N/A	#N/A	#N/A	#N/A	#N/A	#N/A	#N/A	#N/A	#N/A	#N/A	#N/A	#N/A	#N/A	#N/A	#N/A	#N/A	#N/A	#N/A	#N/A	#N/A	#N/A	#N/A	#N/A	#N/A	#N/A	#N/A
140	0	0	0		#N/A	#N/A	#N/A	#N/A	#N/A	#N/A	#N/A	#N/A	#N/A	#N/A	#N/A	#N/A	#N/A	#N/A	#N/A	#N/A	#N/A	#N/A	#N/A	#N/A	#N/A	#N/A	#N/A	#N/A	#N/A	#N/A	#N/A	#N/A	#N/A	#N/A	#N/A	#N/A	#N/A	#N/A	#N/A	#N/A	#N/A	#N/A	#N/A	#N/A	#N/A	#N/A	#N/A	#N/A	#N/A
141	0	0	0		#N/A	#N/A	#N/A	#N/A	#N/A	#N/A	#N/A	#N/A	#N/A	#N/A	#N/A	#N/A	#N/A	#N/A	#N/A	#N/A	#N/A	#N/A	#N/A	#N/A	#N/A	#N/A	#N/A	#N/A	#N/A	#N/A	#N/A	#N/A	#N/A	#N/A	#N/A	#N/A	#N/A	#N/A	#N/A	#N/A	#N/A	#N/A	#N/A	#N/A	#N/A	#N/A	#N/A	#N/A	#N/A
142	0	0	0		#N/A	#N/A	#N/A	#N/A	#N/A	#N/A	#N/A	#N/A	#N/A	#N/A	#N/A	#N/A	#N/A	#N/A	#N/A	#N/A	#N/A	#N/A	#N/A	#N/A	#N/A	#N/A	#N/A	#N/A	#N/A	#N/A	#N/A	#N/A	#N/A	#N/A	#N/A	#N/A	#N/A	#N/A	#N/A	#N/A	#N/A	#N/A	#N/A	#N/A	#N/A	#N/A	#N/A	#N/A	#N/A
143	0	0	0		#N/A	#N/A	#N/A	#N/A	#N/A	#N/A	#N/A	#N/A	#N/A	#N/A	#N/A	#N/A	#N/A	#N/A	#N/A	#N/A	#N/A	#N/A	#N/A	#N/A	#N/A	#N/A	#N/A	#N/A	#N/A	#N/A	#N/A	#N/A	#N/A	#N/A	#N/A	#N/A	#N/A	#N/A	#N/A	#N/A	#N/A	#N/A	#N/A	#N/A	#N/A	#N/A	#N/A	#N/A	#N/A
144	0	0	0		#N/A	#N/A	#N/A	#N/A	#N/A	#N/A	#N/A	#N/A	#N/A	#N/A	#N/A	#N/A	#N/A	#N/A	#N/A	#N/A	#N/A	#N/A	#N/A	#N/A	#N/A	#N/A	#N/A	#N/A	#N/A	#N/A	#N/A	#N/A	#N/A	#N/A	#N/A	#N/A	#N/A	#N/A	#N/A	#N/A	#N/A	#N/A	#N/A	#N/A	#N/A	#N/A	#N/A	#N/A	#N/A
145	0	0	0		#N/A	#N/A	#N/A	#N/A	#N/A	#N/A	#N/A	#N/A	#N/A	#N/A	#N/A	#N/A	#N/A	#N/A	#N/A	#N/A	#N/A	#N/A	#N/A	#N/A	#N/A	#N/A	#N/A	#N/A	#N/A	#N/A	#N/A	#N/A	#N/A	#N/A	#N/A	#N/A	#N/A	#N/A	#N/A	#N/A	#N/A	#N/A	#N/A	#N/A	#N/A	#N/A	#N/A	#N/A	#N/A
146	0	0	0		#N/A	#N/A	#N/A	#N/A	#N/A	#N/A	#N/A	#N/A	#N/A	#N/A	#N/A	#N/A	#N/A	#N/A	#N/A	#N/A	#N/A	#N/A	#N/A	#N/A	#N/A	#N/A	#N/A	#N/A	#N/A	#N/A	#N/A	#N/A	#N/A	#N/A	#N/A	#N/A	#N/A	#N/A	#N/A	#N/A	#N/A	#N/A	#N/A	#N/A	#N/A	#N/A	#N/A	#N/A	#N/A
147	0	0	0		#N/A	#N/A	#N/A	#N/A	#N/A	#N/A	#N/A	#N/A	#N/A	#N/A	#N/A	#N/A	#N/A	#N/A	#N/A	#N/A	#N/A	#N/A	#N/A	#N/A	#N/A	#N/A	#N/A	#N/A	#N/A	#N/A	#N/A	#N/A	#N/A	#N/A	#N/A	#N/A	#N/A	#N/A	#N/A	#N/A	#N/A	#N/A	#N/A	#N/A	#N/A	#N/A	#N/A	#N/A	#N/A
148	0	0	0		#N/A	#N/A	#N/A	#N/A	#N/A	#N/A	#N/A	#N/A	#N/A	#N/A	#N/A	#N/A	#N/A	#N/A	#N/A	#N/A	#N/A	#N/A	#N/A	#N/A	#N/A	#N/A	#N/A	#N/A	#N/A	#N/A	#N/A	#N/A	#N/A	#N/A	#N/A	#N/A	#N/A	#N/A	#N/A	#N/A	#N/A	#N/A	#N/A	#N/A	#N/A	#N/A	#N/A	#N/A	#N/A
149	0	0	0		#N/A	#N/A	#N/A	#N/A	#N/A	#N/A	#N/A	#N/A	#N/A	#N/A	#N/A	#N/A	#N/A	#N/A	#N/A	#N/A	#N/A	#N/A	#N/A	#N/A	#N/A	#N/A	#N/A	#N/A	#N/A	#N/A	#N/A	#N/A	#N/A	#N/A	#N/A	#N/A	#N/A	#N/A	#N/A	#N/A	#N/A	#N/A	#N/A	#N/A	#N/A	#N/A	#N/A	#N/A	#N/A
150	0	0	0		#N/A	#N/A	#N/A	#N/A	#N/A	#N/A	#N/A	#N/A	#N/A	#N/A	#N/A	#N/A	#N/A	#N/A	#N/A	#N/A	#N/A	#N/A	#N/A	#N/A	#N/A	#N/A	#N/A	#N/A	#N/A	#N/A	#N/A	#N/A	#N/A	#N/A	#N/A	#N/A	#N/A	#N/A	#N/A	#N/A	#N/A	#N/A	#N/A	#N/A	#N/A	#N/A	#N/A	#N/A	#N/A
[truncated: 119 more columns]

## Sheet: Output
Single Values	1000000072	0.666667		Mean	0.641667
	1000000158	0.666667		Median	0.666667
	1000000243	0.333333		stan. Dev.	0.17311
	1000000497	0.666667
	1000000582	0.666667
	1000000667	0.666667
	1000000753	0.666667					Yellow=	Output
	1000000838	0.833333					Copy/paste in a new .xls
	1000000923	0.833333
	1000001008	0.666667					Do not paste fromulas but values
	1000001093	0.833333
	1000001178	0.833333					left side: Value per Track
	1000001263	0.833333					right side: Summary
	1000001348	0.166667
	1000001436	0.666667
	1000001808	0.666667
	1000001893	0.833333
	1000001978	0.833333
	1000002063	0.666667
	1000002149	0.666667
	1000002234	0.333333
	1000002321	0.5
	1000002406	0.833333
	1000002491	0.833333
	1000002576	0.666667
	1000002661	0.666667
	1000002746	0.5
	1000002831	0.833333
	1000002916	0.666667
	1000003001	0.5
	1000003169	0.666667
	1000003254	0.666667
	1000003256	0.5
	1000003343	0.666667
	1000003429	0.666667
	1000003514	0.666667
	1000003600	0.666667
	1000003686	0.5
	1000003771	0.833333
	1000003886	0.666667
	1000003971	0.5
	1000004056	0.666667
	1000004142	0.833333
	1000004366	0.333333
	1000004452	0.833333
	1000004537	0.833333
	1000004622	0.833333
	1000004707	0.666667
	1000004792	0.666667
	1000004878	0.666667
	1000004964	0.5
	1000005049	0.666667
	1000005135	0.5
	1000005220	0.5
	1000005305	0.5
	1000005390	0.5
	1000005475	0.666667
	1000005606	0.833333
	1000005691	0.5
	1000005776	0
