# Supplementary material for: Filopodia-based contact stimulation of cell migration drives tissue morphogenesis
Source: Nat Commun. 2021 Feb 4;12:791. doi: 10.1038/s41467-020-20362-2 (PMC7862658; doi:10.1038/s41467-020-20362-2)
Supplement: Supplementary file 26 — Supplementary Data 2 [file 41467_2020_20362_MOESM26_ESM.zip › Excel sheets for track quantification/7_Distance on x-axis.xlsx]

## Sheet: Input sort for G and H
First										Last									Same Track ID?
296.047	-33.4311	-25.053	um	Spot	Position Reference Frame	1	1000000000	0		327.224	4.80359	-29.9561	um	Spot	Position Reference Frame	85	1000000000	44488	Correct
272.268	-36.1285	-21.4677	um	Spot	Position Reference Frame	1	1000000085	85		320.748	8.21211	-31.6484	um	Spot	Position Reference Frame	85	1000000085	44489	Correct
300.581	-79.6411	3.24679	um	Spot	Position Reference Frame	1	1000000170	170		332.491	-48.1921	-16.8951	um	Spot	Position Reference Frame	85	1000000170	44490	Correct
288.022	-76.9596	0.271079	um	Spot	Position Reference Frame	1	1000000255	255		335.607	-24.0951	-26.935	um	Spot	Position Reference Frame	85	1000000255	44491	Correct
275.93	-79.133	0.165483	um	Spot	Position Reference Frame	1	1000000340	340		318.6	-31.4361	-27.6455	um	Spot	Position Reference Frame	85	1000000340	44492	Correct
267.729	-69.0846	-7.94661	um	Spot	Position Reference Frame	1	1000000427	427		308.402	-16.5307	-26.9201	um	Spot	Position Reference Frame	85	1000000427	44493	Correct
254.658	-70.1749	-7.25892	um	Spot	Position Reference Frame	1	1000000513	513		285.253	-43.8257	-17.2288	um	Spot	Position Reference Frame	85	1000000513	44494	Correct
266.729	-13.2425	-25.5588	um	Spot	Position Reference Frame	1	1000000598	598		285.124	103.753	35.4425	um	Spot	Position Reference Frame	85	1000000598	44495	Correct
250.366	-33.2241	-20.787	um	Spot	Position Reference Frame	1	1000001272	1272		325.353	75.248	-6.79051	um	Spot	Position Reference Frame	85	1000001272	44496	Correct		Yellow=	Input
256.937	3.89744	-23.7689	um	Spot	Position Reference Frame	1	1000001357	1357		276.223	93.3901	23.3202	um	Spot	Position Reference Frame	85	1000001357	44497	Correct		Paste data from IMARIS: Position Reference Frame
239.091	-1.55055	-22.5305	um	Spot	Position Reference Frame	1	1000001442	1442		292.154	83.3137	9.07564	um	Spot	Position Reference Frame	85	1000001442	44498	Correct		Remove the "collection" coloumn.
242.337	48.1417	-5.44089	um	Spot	Position Reference Frame	1	1000001528	1528		269.13	70.0365	3.85485	um	Spot	Position Reference Frame	85	1000001528	44499	Correct
244.35	59.2733	0.873382	um	Spot	Position Reference Frame	1	1000001613	1613		266.867	102.936	42.9268	um	Spot	Position Reference Frame	85	1000001613	44500	Correct		Copy values for the first and the last time-step in the input sheet.
225.484	69.5855	16.38	um	Spot	Position Reference Frame	1	1000001698	1698		256.439	87.9682	28.2158	um	Spot	Position Reference Frame	85	1000001698	44501	Correct		Make sure, the the TrackID's are the same left and right.
208.851	40.2746	-4.40545	um	Spot	Position Reference Frame	1	1000001783	1783		241.45	75.4765	20.2675	um	Spot	Position Reference Frame	85	1000001783	44502	Correct		Remove tracks that are just present in one time step (eg. Track 1000004281 in Example Data)
186.039	22.0462	-9.31788	um	Spot	Position Reference Frame	1	1000001868	1868		239.978	95.894	48.8657	um	Spot	Position Reference Frame	85	1000001868	44503	Correct
213.311	-11.9815	-21.7742	um	Spot	Position Reference Frame	1	1000001953	1953		261.072	57.4427	-1.89531	um	Spot	Position Reference Frame	85	1000001953	44504	Correct		IMPORTANT: Sort for G and H
279.124	77.7295	4.18571	um	Spot	Position Reference Frame	1	1000002038	2038		363.538	21.862	-23.7084	um	Spot	Position Reference Frame	85	1000002038	44505	Correct
263.853	91.9796	25.1311	um	Spot	Position Reference Frame	1	1000002123	2123		330.206	98.6425	15.3452	um	Spot	Position Reference Frame	85	1000002123	44506	Correct		For output: See tab below
251.848	85.5842	24.2234	um	Spot	Position Reference Frame	1	1000002208	2208		367.732	56.1538	-15.7725	um	Spot	Position Reference Frame	85	1000002208	44507	Correct
231.269	-34.5449	-20.2963	um	Spot	Position Reference Frame	1	1000003972	3972		299.709	63.7999	-8.30985	um	Spot	Position Reference Frame	85	1000003972	44508	Correct
219.501	-45.8756	-17.8241	um	Spot	Position Reference Frame	1	1000003975	3975		238.917	47.317	-1.43442	um	Spot	Position Reference Frame	85	1000003975	44509	Correct
195.905	-21.4987	-19.8298	um	Spot	Position Reference Frame	1	1000004060	4060		271.861	36.9284	-14.9939	um	Spot	Position Reference Frame	85	1000004060	44510	Correct
206.818	-49.6139	-14.643	um	Spot	Position Reference Frame	1	1000005994	5994		284.818	7.5415	-23.8438	um	Spot	Position Reference Frame	85	1000005994	44511	Correct
219.714	-69.6988	-5.66297	um	Spot	Position Reference Frame	1	1000006080	6080		279.5	-88.4157	12.4955	um	Spot	Position Reference Frame	85	1000006080	44512	Correct
237.797	-81.4098	4.13254	um	Spot	Position Reference Frame	1	1000006165	6165		287.448	-105.288	36.1516	um	Spot	Position Reference Frame	85	1000006165	44513	Correct
253.351	-92.996	14.8228	um	Spot	Position Reference Frame	1	1000006250	6250		294.306	-63.4275	-9.32291	um	Spot	Position Reference Frame	85	1000006250	44514	Correct
277.445	-93.3664	17.8591	um	Spot	Position Reference Frame	1	1000006335	6335		314.342	-81.016	5.80315	um	Spot	Position Reference Frame	85	1000006335	44515	Correct
307.924	-101.549	33.6326	um	Spot	Position Reference Frame	1	1000006421	6421		368.942	-106.942	83.8463	um	Spot	Position Reference Frame	85	1000006421	44516	Correct
335.63	-104.754	52.2259	um	Spot	Position Reference Frame	1	1000006506	6506		373.599	-96.1357	52.7356	um	Spot	Position Reference Frame	85	1000006506	44517	Correct
288.615	-106.275	39.0062	um	Spot	Position Reference Frame	1	1000006591	6591		343.863	-100.542	35.665	um	Spot	Position Reference Frame	85	1000006591	44518	Correct
271.939	-111.473	46.0444	um	Spot	Position Reference Frame	1	1000006676	6676		324.505	-104.969	36.4729	um	Spot	Position Reference Frame	85	1000006676	44519	Correct
248.4	-115.983	54.1208	um	Spot	Position Reference Frame	1	1000006761	6761		308.096	-101.794	28.4142	um	Spot	Position Reference Frame	85	1000006761	44520	Correct
230.231	-112.227	45.5925	um	Spot	Position Reference Frame	1	1000006884	6884		298.103	-115.733	57.7223	um	Spot	Position Reference Frame	85	1000006884	44521	Correct
206.171	-115.544	54.8505	um	Spot	Position Reference Frame	1	1000006969	6969		263.747	-105.905	41.1636	um	Spot	Position Reference Frame	85	1000006969	44522	Correct
188.268	-117.468	66.6973	um	Spot	Position Reference Frame	1	1000007054	7054		238.224	-115.486	70.3752	um	Spot	Position Reference Frame	85	1000007054	44523	Correct
156.727	-115.263	68.5501	um	Spot	Position Reference Frame	1	1000007139	7139		207.04	-115.636	79.4909	um	Spot	Position Reference Frame	85	1000007139	44524	Correct
138.938	-114.523	67.8217	um	Spot	Position Reference Frame	1	1000007224	7224		188.281	-112.092	78.6347	um	Spot	Position Reference Frame	85	1000007224	44525	Correct
119.77	-116.089	69.7912	um	Spot	Position Reference Frame	1	1000007309	7309		166.947	-109.19	72.0182	um	Spot	Position Reference Frame	85	1000007309	44526	Correct
107.491	-115.811	60.1771	um	Spot	Position Reference Frame	1	1000007394	7394		177.621	-100.743	45.8246	um	Spot	Position Reference Frame	85	1000007394	44527	Correct
87.9603	-114.884	54.0524	um	Spot	Position Reference Frame	1	1000007479	7479		151.397	-106.041	50.6593	um	Spot	Position Reference Frame	85	1000007479	44528	Correct
78.8695	-110.714	40.6333	um	Spot	Position Reference Frame	1	1000007564	7564		137.714	-96.6403	27.771	um	Spot	Position Reference Frame	85	1000007564	44529	Correct
62.1193	-110.574	53.9517	um	Spot	Position Reference Frame	1	1000007649	7649		104.77	-106.716	35.8151	um	Spot	Position Reference Frame	85	1000007649	44530	Correct
38.9267	-102.292	50.2855	um	Spot	Position Reference Frame	1	1000007734	7734		81.7707	-109.14	48.1692	um	Spot	Position Reference Frame	85	1000007734	44531	Correct
18.2787	-89.1702	28.1656	um	Spot	Position Reference Frame	1	1000007821	7821		39.9088	-97.6645	44.422	um	Spot	Position Reference Frame	85	1000007821	44532	Correct
9.48629	-75.0498	11.6817	um	Spot	Position Reference Frame	1	1000007957	7957		39.5887	-81.1447	11.2466	um	Spot	Position Reference Frame	85	1000007957	44533	Correct
5.23341	-62.6726	-4.08665	um	Spot	Position Reference Frame	1	1000008042	8042		23.1643	-73.1883	8.90327	um	Spot	Position Reference Frame	85	1000008042	44534	Correct
1.0302	-49.4641	-15.6221	um	Spot	Position Reference Frame	1	1000008127	8127		33.332	-58.4115	-15.8243	um	Spot	Position Reference Frame	85	1000008127	44535	Correct
18.5577	-39.9268	-28.73	um	Spot	Position Reference Frame	1	1000008212	8212		50.9101	-41.623	-30.4307	um	Spot	Position Reference Frame	85	1000008212	44536	Correct
26.9664	-20.3658	-34.7571	um	Spot	Position Reference Frame	1	1000008297	8297		40.8706	-17.2202	-38.9907	um	Spot	Position Reference Frame	85	1000008297	44537	Correct
26.7089	-2.61185	-34.7277	um	Spot	Position Reference Frame	1	1000008383	8383		51.5978	13.2509	-40.4805	um	Spot	Position Reference Frame	85	1000008383	44538	Correct
30.0674	30.2991	-18.8567	um	Spot	Position Reference Frame	1	1000008488	8488		62.2681	42.3994	-28.6865	um	Spot	Position Reference Frame	85	1000008488	44539	Correct
38.1651	12.6601	-31.7894	um	Spot	Position Reference Frame	1	1000008573	8573		73.2081	16.2597	-38.03	um	Spot	Position Reference Frame	85	1000008573	44540	Correct
29.3707	47.4517	-1.99174	um	Spot	Position Reference Frame	1	1000008658	8658		70.6043	67.2939	-9.2489	um	Spot	Position Reference Frame	85	1000008658	44541	Correct
32.0469	60.8265	19.4689	um	Spot	Position Reference Frame	1	1000008743	8743		72.8735	82.8765	19.3633	um	Spot	Position Reference Frame	85	1000008743	44542	Correct
56.1718	66.0512	18.8205	um	Spot	Position Reference Frame	1	1000008828	8828		115.41	71.9582	19.4506	um	Spot	Position Reference Frame	85	1000008828	44543	Correct
78.6011	62.0891	13.7386	um	Spot	Position Reference Frame	1	1000008916	8916		136.747	71.5392	37.5067	um	Spot	Position Reference Frame	85	1000008916	44544	Correct
91.9232	67.9843	29.4235	um	Spot	Position Reference Frame	1	1000009001	9001		141.939	81.2737	62.2377	um	Spot	Position Reference Frame	85	1000009001	44545	Correct
159.037	62.1234	30.2706	um	Spot	Position Reference Frame	1	1000009086	9086		192.368	94.5154	85.1388	um	Spot	Position Reference Frame	85	1000009086	44546	Correct
121.78	59.4823	23.3242	um	Spot	Position Reference Frame	1	1000009171	9171		155.864	88.244	82.411	um	Spot	Position Reference Frame	85	1000009171	44547	Correct
139.601	58.3207	27.266	um	Spot	Position Reference Frame	1	1000014213	14213		182.408	89.9843	72.0532	um	Spot	Position Reference Frame	85	1000014213	44548	Correct
45.4076	54.0609	3.10001	um	Spot	Position Reference Frame	1	1000014298	14298		91.1761	72.0176	6.94394	um	Spot	Position Reference Frame	85	1000014298	44549	Correct
41.1988	34.3195	-20.1125	um	Spot	Position Reference Frame	1	1000014383	14383		85.3753	46.0316	-21.2146	um	Spot	Position Reference Frame	85	1000014383	44550	Correct
55.9598	35.575	-18.732	um	Spot	Position Reference Frame	1	1000014468	14468		102.332	35.6114	-23.269	um	Spot	Position Reference Frame	85	1000014468	44551	Correct
67.5864	49.0625	-3.67043	um	Spot	Position Reference Frame	1	1000014553	14553		117.134	48.6158	-7.00833	um	Spot	Position Reference Frame	85	1000014553	44552	Correct
95.8811	53.7832	6.13857	um	Spot	Position Reference Frame	1	1000014638	14638		147.871	72.6405	45.1689	um	Spot	Position Reference Frame	85	1000014638	44553	Correct
129.107	46.3998	8.14598	um	Spot	Position Reference Frame	1	1000014723	14723		177.488	70.5714	37.6427	um	Spot	Position Reference Frame	85	1000014723	45822	Correct
85.4491	32.6804	-16.7335	um	Spot	Position Reference Frame	1	1000014810	14810		138.817	55.647	16.4567	um	Spot	Position Reference Frame	85	1000014810	44555	Correct
106.554	36.8847	-7.83754	um	Spot	Position Reference Frame	1	1000014895	14895		166.624	52.9223	20.3283	um	Spot	Position Reference Frame	85	1000014895	44556	Correct
121.575	29.9756	-8.10972	um	Spot	Position Reference Frame	1	1000014980	14980		178.58	31.79	1.29978	um	Spot	Position Reference Frame	85	1000014980	44557	Correct
144.781	36.362	3.58756	um	Spot	Position Reference Frame	1	1000015065	15065		193.275	52.872	15.3886	um	Spot	Position Reference Frame	85	1000015065	44558	Correct
175.09	30.6819	-2.52999	um	Spot	Position Reference Frame	1	1000015150	15150		213.699	85.0989	46.5695	um	Spot	Position Reference Frame	85	1000015150	44559	Correct
159.033	34.0962	0.779455	um	Spot	Position Reference Frame	1	1000015236	15236		211.423	57.4347	14.3844	um	Spot	Position Reference Frame	85	1000015236	44560	Correct
74.7994	16.6828	-27.9908	um	Spot	Position Reference Frame	1	1000015321	15321		132.672	28.4675	-9.09404	um	Spot	Position Reference Frame	85	1000015321	44561	Correct
94.8978	18.3772	-24.4457	um	Spot	Position Reference Frame	1	1000015406	15406		151.156	34.0307	1.9902	um	Spot	Position Reference Frame	85	1000015406	44562	Correct
149.772	9.63749	-13.7124	um	Spot	Position Reference Frame	1	1000015491	15491		204.925	26.8994	-3.12692	um	Spot	Position Reference Frame	85	1000015491	44563	Correct
61.0195	4.78112	-34.6356	um	Spot	Position Reference Frame	1	1000015576	15576		93.0188	10.3767	-36.5233	um	Spot	Position Reference Frame	85	1000015576	44564	Correct
49.2889	-5.81079	-36.3468	um	Spot	Position Reference Frame	1	1000015661	15661		80.6573	-8.7907	-39.5743	um	Spot	Position Reference Frame	85	1000015661	44565	Correct
37.7337	-10.681	-35.9749	um	Spot	Position Reference Frame	1	1000015746	15746		61.2447	-19.7566	-38.9015	um	Spot	Position Reference Frame	85	1000015746	44566	Correct
35.4144	-27.944	-35.1733	um	Spot	Position Reference Frame	1	1000015832	15832		81.7298	-27.216	-36.1578	um	Spot	Position Reference Frame	85	1000015832	44567	Correct
47.9624	-29.0222	-36.5294	um	Spot	Position Reference Frame	1	1000015917	15917		103.739	-27.8554	-30.1967	um	Spot	Position Reference Frame	85	1000015917	44568	Correct
65.264	-17.2445	-37.8456	um	Spot	Position Reference Frame	1	1000016002	16002		118.478	-1.35423	-25.9798	um	Spot	Position Reference Frame	85	1000016002	44569	Correct
84.8116	-9.66219	-35.3188	um	Spot	Position Reference Frame	1	1000016087	16087		134.949	-2.77549	-20.1282	um	Spot	Position Reference Frame	85	1000016087	44570	Correct
99.4433	-3.1956	-30.7656	um	Spot	Position Reference Frame	1	1000016172	16172		151.526	-9.06791	-15.6647	um	Spot	Position Reference Frame	85	1000016172	44571	Correct
77.234	-25.3265	-37.0237	um	Spot	Position Reference Frame	1	1000016257	16257		129.367	-34.0933	-21.3614	um	Spot	Position Reference Frame	85	1000016257	44572	Correct
121.318	3.61169	-22.9415	um	Spot	Position Reference Frame	1	1000016342	16342		171.041	3.5004	-9.47698	um	Spot	Position Reference Frame	85	1000016342	44573	Correct
87.9068	-31.354	-35.5854	um	Spot	Position Reference Frame	1	1000016428	16428		142.751	-36.0633	-14.5474	um	Spot	Position Reference Frame	85	1000016428	44574	Correct
109.244	-25.1445	-31.7411	um	Spot	Position Reference Frame	1	1000016513	16513		178.425	-27.724	-10.2306	um	Spot	Position Reference Frame	85	1000016513	44575	Correct
135.737	8.14028	-17.0535	um	Spot	Position Reference Frame	1	1000016598	16598		192.257	4.95463	-9.86848	um	Spot	Position Reference Frame	85	1000016598	44576	Correct
177.558	-37.9762	-17.7589	um	Spot	Position Reference Frame	1	1000016684	16684		247.617	25.1175	-13.3868	um	Spot	Position Reference Frame	85	1000016684	44577	Correct
131.418	-35.0724	-25.1322	um	Spot	Position Reference Frame	1	1000016769	16769		205.559	-31.8974	-9.67487	um	Spot	Position Reference Frame	85	1000016769	44578	Correct
154.734	-45.2042	-18.444	um	Spot	Position Reference Frame	1	1000016854	16854		222.12	0.550182	-12.2064	um	Spot	Position Reference Frame	85	1000016854	44579	Correct
140.89	-49.3055	-19.3069	um	Spot	Position Reference Frame	1	1000016940	16940		209.526	-68.6754	6.29819	um	Spot	Position Reference Frame	85	1000016940	44580	Correct
193.969	-63.1313	-7.78291	um	Spot	Position Reference Frame	1	1000017025	17025		259.962	7.74772	-19.7679	um	Spot	Position Reference Frame	85	1000017025	44581	Correct
112.064	-45.0217	-28.2658	um	Spot	Position Reference Frame	1	1000017111	17111		172.833	-52.6116	-4.21876	um	Spot	Position Reference Frame	85	1000017111	44582	Correct
171.819	-73.0379	-1.89838	um	Spot	Position Reference Frame	1	1000017196	17196		250.364	-20.046	-17.5703	um	Spot	Position Reference Frame	85	1000017196	44583	Correct
198.324	-102.792	30.566	um	Spot	Position Reference Frame	1	1000017281	17281		266.539	-70.6032	-1.38224	um	Spot	Position Reference Frame	85	1000017281	44584	Correct
205.276	-85.0755	7.53949	um	Spot	Position Reference Frame	1	1000017366	17366		272.96	-33.1652	-19.0642	um	Spot	Position Reference Frame	85	1000017366	44585	Correct
20.4857	-58.008	-18.4888	um	Spot	Position Reference Frame	1	1000025599	25599		61.4107	-56.1453	-24.1314	um	Spot	Position Reference Frame	85	1000025599	44586	Correct
22.3474	-70.2624	-8.14851	um	Spot	Position Reference Frame	1	1000025684	25684		49.1733	-69.7658	-9.74985	um	Spot	Position Reference Frame	85	1000025684	44587	Correct
37.4059	-98.6121	28.7513	um	Spot	Position Reference Frame	1	1000025769	25769		83.9537	-97.3059	20.2367	um	Spot	Position Reference Frame	85	1000025769	44588	Correct
28.2767	-86.6916	7.4836	um	Spot	Position Reference Frame	1	1000025854	25854		50.6272	-93.0928	20.552	um	Spot	Position Reference Frame	85	1000025854	44589	Correct
36.6982	-45.5616	-31.1257	um	Spot	Position Reference Frame	1	1000025939	25939		82.4435	-57.9385	-22.0948	um	Spot	Position Reference Frame	85	1000025939	44590	Correct
38.9334	-59.9828	-23.522	um	Spot	Position Reference Frame	1	1000026024	26024		77.7735	-69.9944	-14.6696	um	Spot	Position Reference Frame	85	1000026024	44591	Correct
34.4603	-78.6146	-4.30334	um	Spot	Position Reference Frame	1	1000034762	34762		71.2847	-82.274	0.786873	um	Spot	Position Reference Frame	85	1000034762	44592	Correct
50.7255	-94.6221	8.17827	um	Spot	Position Reference Frame	1	1000034848	34848		94.492	-86.2683	3.18863	um	Spot	Position Reference Frame	85	1000034848	44593	Correct
48.9964	-66.8887	-21.9588	um	Spot	Position Reference Frame	1	1000034933	34933		108.868	-66.9713	-11.8614	um	Spot	Position Reference Frame	85	1000034933	44594	Correct
58.5947	-43.1323	-34.7394	um	Spot	Position Reference Frame	1	1000035018	35018		117.166	-56.6148	-17.9219	um	Spot	Position Reference Frame	85	1000035018	44595	Correct
74.8391	-52.5733	-29.4601	um	Spot	Position Reference Frame	1	1000035103	35103		136.406	-59.6673	-8.72895	um	Spot	Position Reference Frame	85	1000035103	44596	Correct
62.6012	-105.342	25.4708	um	Spot	Position Reference Frame	1	1000035188	35188		116.477	-94.2179	17.4661	um	Spot	Position Reference Frame	85	1000035188	44597	Correct
95.8797	-53.4948	-27.4652	um	Spot	Position Reference Frame	1	1000035274	35274		159.428	-57.3085	-4.12357	um	Spot	Position Reference Frame	85	1000035274	44598	Correct
180.297	-109.383	42.947	um	Spot	Position Reference Frame	1	1000044599	44599		242.853	-94.5397	26.0166	um	Spot	Position Reference Frame	85	1000044599	44683	Correct
179.96	-95.9804	20.2413	um	Spot	Position Reference Frame	1	1000044684	44684		245.761	-58.0793	-3.77871	um	Spot	Position Reference Frame	85	1000044684	44782	Correct
160.312	-108.919	45.2924	um	Spot	Position Reference Frame	1	1000044783	44783		223.493	-103.233	44.8968	um	Spot	Position Reference Frame	85	1000044783	44867	Correct
134.588	-110.293	45.4479	um	Spot	Position Reference Frame	1	1000044868	44868		205.995	-103.224	48.4438	um	Spot	Position Reference Frame	85	1000044868	44952	Correct
94.7476	-110.593	34.2231	um	Spot	Position Reference Frame	1	1000044953	44953		160.938	-92.4509	24.8297	um	Spot	Position Reference Frame	85	1000044953	45037	Correct
87.2812	-101.657	12.951	um	Spot	Position Reference Frame	1	1000045038	45038		146.621	-83.9984	13.3453	um	Spot	Position Reference Frame	85	1000045038	45122	Correct
85.3817	-90.1228	-4.50565	um	Spot	Position Reference Frame	1	1000045123	45123		129.023	-73.8849	-2.1378	um	Spot	Position Reference Frame	85	1000045123	45207	Correct
115.409	-63.3769	-19.1986	um	Spot	Position Reference Frame	1	1000045208	45208		191.171	-52.885	-2.59376	um	Spot	Position Reference Frame	85	1000045208	45292	Correct
108.844	-85.8048	-2.31086	um	Spot	Position Reference Frame	1	1000045293	45293		187.747	-75.7415	13.4428	um	Spot	Position Reference Frame	85	1000045293	45378	Correct
111.919	-104.991	24.5097	um	Spot	Position Reference Frame	1	1000045379	45379		195.526	-94.4952	35.1223	um	Spot	Position Reference Frame	85	1000045379	45463	Correct
128.593	-72.6342	-11.5965	um	Spot	Position Reference Frame	1	1000045464	45464		196.038	-83.4015	21.2043	um	Spot	Position Reference Frame	85	1000045464	45548	Correct
150.127	-77.0298	-2.07208	um	Spot	Position Reference Frame	1	1000045549	45549		227.619	-43.9668	-8.57003	um	Spot	Position Reference Frame	85	1000045549	45633	Correct
129.156	-99.1665	18.2155	um	Spot	Position Reference Frame	1	1000045635	45635		220.222	-89.6902	24.5791	um	Spot	Position Reference Frame	85	1000045635	45719	Correct
149.358	-97.1958	19.1472	um	Spot	Position Reference Frame	1	1000045720	45720		237.434	-76.3898	10.2205	um	Spot	Position Reference Frame	85	1000045720	45805	Correct
																			Correct
																			Correct
																			Correct
																			Correct
																			Correct
																			Correct
																			Correct
																			Correct
																			Correct
																			Correct
																			Correct
																			Correct
																			Correct
																			Correct
																			Correct
																			Correct
																			Correct
																			Correct
																			Correct
																			Correct
																			Correct
																			Correct
																			Correct
																			Correct
																			Correct
																			Correct
																			Correct
																			Correct
																			Correct
																			Correct
																			Correct
																			Correct
																			Correct
																			Correct
																			Correct
																			Correct
																			Correct
																			Correct
																			Correct
																			Correct
																			Correct
																			Correct
																			Correct
																			Correct

## Sheet: calc
		X-Diff	X-Diff2
		0.606724	31.177
		0.94345	48.48
		0.620988	31.91
		0.926033	47.585
		0.830385	42.67
		0.791522	40.673
		0.595397	30.595
		0.357978	18.395
		1.45929	74.987
		0.375317	19.286
		1.03264	53.063
		0.521408	26.793
		0.438195	22.517
		0.602403	30.955
		0.634397	32.599
		1.04969	53.939
		0.929458	47.761
		1.64275	84.414
		1.29127	66.353
		2.25517	115.884
		1.33188	68.44
		0.377847	19.416
		1.47815	75.956
		1.51793	78
		1.16347	59.786
		0.966239	49.651
		0.79701	40.955
		0.718038	36.897
		1.18745	61.018
		0.7389	37.969
		1.07516	55.248
		1.02297	52.566
		1.16172	59.696
		1.32083	67.872
		1.12046	57.576
		0.972174	49.956
		0.979122	50.313
		0.960245	49.343
		0.918094	47.177
		1.36477	70.13
		1.23452	63.4367
		1.14515	58.8445
		0.830009	42.6507
		0.833771	42.844
		0.420935	21.6301
		0.585811	30.1024
		0.348946	17.9309
		0.628613	32.3018
		0.629598	32.3524
		0.270584	13.9042
		0.484353	24.8889
		0.626645	32.2007
		0.681958	35.043
		0.802431	41.2336
		0.794511	40.8266
		1.15281	59.2382
		1.13155	58.1459
		0.973338	50.0158
		0.648642	33.331
		0.663296	34.084
		0.833051	42.807
		0.890683	45.7685
		0.859702	44.1765
		0.902432	46.3722
		0.964227	49.5476
		1.01176	51.9899
		0.941524	48.381
		1.03857	53.3679
		1.169	60.07
		1.10935	57.005
		0.943723	48.494
		0.751355	38.609
		1.01954	52.39
		1.12624	57.8726
		1.09482	56.2582
		1.07331	55.153
31.3684		0.622726	31.9993
23.511		0.610448	31.3684
46.3154		0.457539	23.511
55.7766		0.901326	46.3154
53.214		1.08545	55.7766
50.1374		1.03558	53.214
52.0827		0.975705	50.1374
52.133		1.01356	52.0827
49.723		1.01454	52.133
54.8442		0.96764	49.723
69.181		1.0673	54.8442
56.52		1.3463	69.181
70.059		1.09991	56.52
74.141		1.36339	70.059
67.386		1.44283	74.141
68.636		1.31137	67.386
65.993		1.3357	68.636
60.769		1.28426	65.993
78.545		1.1826	60.769
68.215		1.52853	78.545
67.684		1.32751	68.215
40.925		1.31717	67.684
26.8259		0.796426	40.925
46.5478		0.522049	26.8259
22.3505		0.905849	46.5478
45.7453		0.434955	22.3505
38.8401		0.890232	45.7453
36.8244		0.755852	38.8401
43.7665		0.716625	36.8244
59.8716		0.851723	43.7665
58.5713		1.16514	59.8716
61.5669		1.13983	58.5713
53.8758		1.19813	61.5669
63.5483		1.04846	53.8758
62.556		1.23669	63.5483
65.801		1.21738	62.556
63.181		1.28053	65.801
71.407		1.22954	63.181
66.1904		1.38962	71.407
59.3398		1.28811	66.1904
43.6413		1.15479	59.3398
75.762		0.849286	43.6413
78.903		1.47438	75.762
83.607		1.5355	78.903
67.445		1.62704	83.607
77.492		1.31252	67.445
91.066		1.50804	77.492
88.076		1.7722	91.066
		1.71401	88.076

## Sheet: Output
1000000000	31.177
1000000085	48.48
1000000170	31.91
1000000255	47.585
1000000340	42.67
1000000427	40.673
1000000513	30.595
1000000598	18.395
1000001272	74.987
1000001357	19.286
1000001442	53.063
1000001528	26.793
1000001613	22.517			Yellow=	Output
1000001698	30.955			Copy/paste in a new .xls
1000001783	32.599
1000001868	53.939			Do not paste fromulas but values
1000001953	47.761
1000002038	84.414
1000002123	66.353
1000002208	115.884
1000003972	68.44
1000003975	19.416
1000004060	75.956
1000005994	78
1000006080	59.786
1000006165	49.651
1000006250	40.955
1000006335	36.897
1000006421	61.018
1000006506	37.969
1000006591	55.248
1000006676	52.566
1000006761	59.696
1000006884	67.872
1000006969	57.576
1000007054	49.956
1000007139	50.313
1000007224	49.343
1000007309	47.177
1000007394	70.13
1000007479	63.4367
1000007564	58.8445
1000007649	42.6507
1000007734	42.844
1000007821	21.6301
1000007957	30.1024
1000008042	17.9309
1000008127	32.3018
1000008212	32.3524
1000008297	13.9042
1000008383	24.8889
1000008488	32.2007
1000008573	35.043
1000008658	41.2336
1000008743	40.8266
1000008828	59.2382
1000008916	58.1459
1000009001	50.0158
1000009086	33.331
1000009171	34.084
1000014213	42.807
1000014298	45.7685
1000014383	44.1765
1000014468	46.3722
1000014553	49.5476
1000014638	51.9899
1000014723	48.381
1000014810	53.3679
1000014895	60.07
1000014980	57.005
1000015065	48.494
1000015150	38.609
1000015236	52.39
1000015321	57.8726
1000015406	56.2582
1000015491	55.153
1000015576	31.9993
1000015661	31.3684
1000015746	23.511
1000015832	46.3154
1000015917	55.7766
1000016002	53.214
1000016087	50.1374
1000016172	52.0827
1000016257	52.133
1000016342	49.723
1000016428	54.8442
1000016513	69.181
1000016598	56.52
1000016684	70.059
1000016769	74.141
1000016854	67.386
1000016940	68.636
1000017025	65.993
1000017111	60.769
1000017196	78.545
1000017281	68.215
1000017366	67.684
1000025599	40.925
1000025684	26.8259
1000025769	46.5478
1000025854	22.3505
1000025939	45.7453
1000026024	38.8401
1000034762	36.8244
1000034848	43.7665
1000034933	59.8716
1000035018	58.5713
1000035103	61.5669
1000035188	53.8758
1000035274	63.5483
1000044599	62.556
1000044684	65.801
1000044783	63.181
1000044868	71.407
1000044953	66.1904
1000045038	59.3398
1000045123	43.6413
1000045208	75.762
1000045293	78.903
1000045379	83.607
1000045464	67.445
1000045549	77.492
1000045635	91.066
1000045720	88.076
0
0
0
0
0
0
0
0
0
0
0
0
0
0
0
0
0
0
0
0
0
0
0
0
0
0
0
0
0
0
0
0
0
0
0
0
0
0
0
0
0
