# Supplementary material for: Filopodia-based contact stimulation of cell migration drives tissue morphogenesis
Source: Nat Commun. 2021 Feb 4;12:791. doi: 10.1038/s41467-020-20362-2 (PMC7862658; doi:10.1038/s41467-020-20362-2)
Supplement: Supplementary file 26 — Supplementary Data 2 [file 41467_2020_20362_MOESM26_ESM.zip › Excel sheets for track quantification/Example Data/RAW.xls]

## Sheet: Detailed
Detailed
Position X Reference Frame	Position Y Reference Frame	Position Z Reference Frame	Unit	Category	Collection	ReferenceFrame	Time	TrackID	ID
237.376	-76.5373	-42.833	um	Spot	Position Reference Frame	Reference Frame 1	1	1000000072	72
222.658	-80.7364	-37.3298	um	Spot	Position Reference Frame	Reference Frame 1	1	1000000158	158
207.088	-77.8539	-32.8529	um	Spot	Position Reference Frame	Reference Frame 1	1	1000000243	243
47.3692	-53.9489	-26.9398	um	Spot	Position Reference Frame	Reference Frame 1	1	1000000497	497
63.228	-55.0577	-33.4402	um	Spot	Position Reference Frame	Reference Frame 1	1	1000000582	582
109.377	-84.5282	-27.6875	um	Spot	Position Reference Frame	Reference Frame 1	1	1000000667	667
80.1534	-50.7283	-39.0147	um	Spot	Position Reference Frame	Reference Frame 1	1	1000000753	753
108.542	-115.849	5.59055	um	Spot	Position Reference Frame	Reference Frame 1	1	1000000838	838
105.101	-126.921	29.5234	um	Spot	Position Reference Frame	Reference Frame 1	1	1000000923	923
83.9879	-118.589	21.728	um	Spot	Position Reference Frame	Reference Frame 1	1	1000001008	1008
77.6891	-76.0075	-25.7405	um	Spot	Position Reference Frame	Reference Frame 1	1	1000001093	1093
38.1671	-22.2663	-28.884	um	Spot	Position Reference Frame	Reference Frame 1	1	1000001178	1178
57.0789	6.89486	-30.705	um	Spot	Position Reference Frame	Reference Frame 1	1	1000001263	1263
46.7549	16.1829	-20.4399	um	Spot	Position Reference Frame	Reference Frame 1	1	1000001348	1348
60.5392	-23.5382	-38.5924	um	Spot	Position Reference Frame	Reference Frame 1	1	1000001436	1436
103.382	31.0347	-23.3563	um	Spot	Position Reference Frame	Reference Frame 1	1	1000001808	1808
79.2029	3.0035	-36.3838	um	Spot	Position Reference Frame	Reference Frame 1	1	1000001893	1893
107.483	5.95799	-37.3073	um	Spot	Position Reference Frame	Reference Frame 1	1	1000001978	1978
128.758	-1.9184	-39.9277	um	Spot	Position Reference Frame	Reference Frame 1	1	1000002063	2063
151.836	2.9138	-30.6941	um	Spot	Position Reference Frame	Reference Frame 1	1	1000002149	2149
170.282	-3.00977	-27.2357	um	Spot	Position Reference Frame	Reference Frame 1	1	1000002234	2234
185.089	-9.37124	-28.6607	um	Spot	Position Reference Frame	Reference Frame 1	1	1000002321	2321
261.746	7.40785	-24.2256	um	Spot	Position Reference Frame	Reference Frame 1	1	1000002406	2406
238.026	-8.4838	-33.3563	um	Spot	Position Reference Frame	Reference Frame 1	1	1000002491	2491
252.094	20.2841	-9.00603	um	Spot	Position Reference Frame	Reference Frame 1	1	1000002576	2576
224.616	-5.70677	-30.9485	um	Spot	Position Reference Frame	Reference Frame 1	1	1000002661	2661
222.78	6.0274	-15.4707	um	Spot	Position Reference Frame	Reference Frame 1	1	1000002746	2746
237.079	18.1016	-10.5122	um	Spot	Position Reference Frame	Reference Frame 1	1	1000002831	2831
245.356	32.4644	14.1301	um	Spot	Position Reference Frame	Reference Frame 1	1	1000002916	2916
220.84	29.0506	10.3177	um	Spot	Position Reference Frame	Reference Frame 1	1	1000003001	3001
219.625	-24.3035	-39.6554	um	Spot	Position Reference Frame	Reference Frame 1	1	1000003169	3169
207.179	-18.431	-34.2999	um	Spot	Position Reference Frame	Reference Frame 1	1	1000003254	3254
140.612	-124.335	29.4613	um	Spot	Position Reference Frame	Reference Frame 1	1	1000003256	3256
165.41	-120.376	27.6005	um	Spot	Position Reference Frame	Reference Frame 1	1	1000003343	3343
150.955	-127.911	43.4277	um	Spot	Position Reference Frame	Reference Frame 1	1	1000003429	3429
182.805	-116.772	20.2222	um	Spot	Position Reference Frame	Reference Frame 1	1	1000003514	3514
173.167	-124.582	49.8047	um	Spot	Position Reference Frame	Reference Frame 1	1	1000003600	3600
195.204	-122.945	27.6455	um	Spot	Position Reference Frame	Reference Frame 1	1	1000003686	3686
213.057	-126.914	20.0809	um	Spot	Position Reference Frame	Reference Frame 1	1	1000003771	3771
244.913	-121.928	-6.2643	um	Spot	Position Reference Frame	Reference Frame 1	1	1000003886	3886
235.207	-122.477	-3.70665	um	Spot	Position Reference Frame	Reference Frame 1	1	1000003971	3971
212.779	-110.71	-8.48775	um	Spot	Position Reference Frame	Reference Frame 1	1	1000004056	4056
241.521	-135.441	24.8778	um	Spot	Position Reference Frame	Reference Frame 1	1	1000004142	4142
185.032	-99.878	-7.97265	um	Spot	Position Reference Frame	Reference Frame 1	1	1000004281	4281
193.454	-84.7445	-23.3621	um	Spot	Position Reference Frame	Reference Frame 1	1	1000004366	4366
85.4778	-12.3732	-40.4712	um	Spot	Position Reference Frame	Reference Frame 1	1	1000004452	4452
93.2721	-39.1219	-44.5222	um	Spot	Position Reference Frame	Reference Frame 1	1	1000004537	4537
102.276	-62.6465	-38.6304	um	Spot	Position Reference Frame	Reference Frame 1	1	1000004622	4622
121.888	-99.3418	-14.9688	um	Spot	Position Reference Frame	Reference Frame 1	1	1000004707	4707
110.853	-24.686	-43.1892	um	Spot	Position Reference Frame	Reference Frame 1	1	1000004792	4792
121.451	-49.3367	-42.3425	um	Spot	Position Reference Frame	Reference Frame 1	1	1000004878	4878
164.413	-108.214	6.7543	um	Spot	Position Reference Frame	Reference Frame 1	1	1000004964	4964
126.599	-108.045	-3.04752	um	Spot	Position Reference Frame	Reference Frame 1	1	1000005049	5049
143.222	-111.893	5.45614	um	Spot	Position Reference Frame	Reference Frame 1	1	1000005135	5135
135.458	-71.0784	-34.6224	um	Spot	Position Reference Frame	Reference Frame 1	1	1000005220	5220
146.61	-93.3623	-15.8014	um	Spot	Position Reference Frame	Reference Frame 1	1	1000005305	5305
168.162	-77.1571	-24.6136	um	Spot	Position Reference Frame	Reference Frame 1	1	1000005390	5390
153.135	-43.9142	-37.3897	um	Spot	Position Reference Frame	Reference Frame 1	1	1000005475	5475
181.992	-49.3167	-36.2681	um	Spot	Position Reference Frame	Reference Frame 1	1	1000005606	5606
174.557	-29.1316	-34.1807	um	Spot	Position Reference Frame	Reference Frame 1	1	1000005691	5691
142.357	-21.3926	-38.2148	um	Spot	Position Reference Frame	Reference Frame 1	1	1000005776	5776
237.081	-80.8163	-43.9387	um	Spot	Position Reference Frame	Reference Frame 1	2	1000000072	5777
222.613	-79.9459	-38.4809	um	Spot	Position Reference Frame	Reference Frame 1	2	1000000158	5778
208.623	-77.217	-36.0541	um	Spot	Position Reference Frame	Reference Frame 1	2	1000000243	5779
52.2563	-54.8814	-30.2337	um	Spot	Position Reference Frame	Reference Frame 1	2	1000000497	5780
67.327	-53.6164	-36.7275	um	Spot	Position Reference Frame	Reference Frame 1	2	1000000582	5781
113.053	-83.9849	-28.9505	um	Spot	Position Reference Frame	Reference Frame 1	2	1000000667	5782
81.6555	-51.3119	-40.2039	um	Spot	Position Reference Frame	Reference Frame 1	2	1000000753	5783
110.863	-115.236	6.3763	um	Spot	Position Reference Frame	Reference Frame 1	2	1000000838	5784
106.568	-126.339	30.6132	um	Spot	Position Reference Frame	Reference Frame 1	2	1000000923	5785
86.5416	-119.618	22.4675	um	Spot	Position Reference Frame	Reference Frame 1	2	1000001008	5786
80.8414	-76.3011	-28.9816	um	Spot	Position Reference Frame	Reference Frame 1	2	1000001093	5787
41.1285	-24.561	-33.1112	um	Spot	Position Reference Frame	Reference Frame 1	2	1000001178	5788
58.7801	6.04616	-31.9066	um	Spot	Position Reference Frame	Reference Frame 1	2	1000001263	5789
49.813	14.2182	-25.6795	um	Spot	Position Reference Frame	Reference Frame 1	2	1000001348	5790
62.6565	-25.5666	-39.7938	um	Spot	Position Reference Frame	Reference Frame 1	2	1000001436	5791
104.205	30.3207	-26.5374	um	Spot	Position Reference Frame	Reference Frame 1	2	1000001808	5795
80.7383	3.05618	-37.5873	um	Spot	Position Reference Frame	Reference Frame 1	2	1000001893	5796
110.006	6.07295	-40.5453	um	Spot	Position Reference Frame	Reference Frame 1	2	1000001978	5797
130.991	-2.58041	-40.1486	um	Spot	Position Reference Frame	Reference Frame 1	2	1000002063	5798
156.487	1.12283	-31.9856	um	Spot	Position Reference Frame	Reference Frame 1	2	1000002149	5799
171.831	-3.97681	-27.4337	um	Spot	Position Reference Frame	Reference Frame 1	2	1000002234	5800
189.931	-10.2474	-31.9657	um	Spot	Position Reference Frame	Reference Frame 1	2	1000002321	5801
263.688	6.78112	-26.4449	um	Spot	Position Reference Frame	Reference Frame 1	2	1000002406	5802
240.53	-8.05002	-37.5994	um	Spot	Position Reference Frame	Reference Frame 1	2	1000002491	5803
251.893	20.2497	-9.16201	um	Spot	Position Reference Frame	Reference Frame 1	2	1000002576	5804
230.53	-4.58214	-34.3051	um	Spot	Position Reference Frame	Reference Frame 1	2	1000002661	5805
222.62	8.12906	-22.6862	um	Spot	Position Reference Frame	Reference Frame 1	2	1000002746	5806
238.923	19.2498	-13.7432	um	Spot	Position Reference Frame	Reference Frame 1	2	1000002831	5807
243.595	31.2692	11.0296	um	Spot	Position Reference Frame	Reference Frame 1	2	1000002916	5808
222.495	29.6369	9.20263	um	Spot	Position Reference Frame	Reference Frame 1	2	1000003001	5809
221.303	-25.1815	-40.8574	um	Spot	Position Reference Frame	Reference Frame 1	2	1000003169	5810
211.533	-18.198	-34.5956	um	Spot	Position Reference Frame	Reference Frame 1	2	1000003254	5811
142.303	-122.646	31.2848	um	Spot	Position Reference Frame	Reference Frame 1	2	1000003256	5812
167.975	-119.11	29.1336	um	Spot	Position Reference Frame	Reference Frame 1	2	1000003343	5813
152.103	-126.122	45.2469	um	Spot	Position Reference Frame	Reference Frame 1	2	1000003429	5814
185.168	-117.295	20.7989	um	Spot	Position Reference Frame	Reference Frame 1	2	1000003514	5815
174.426	-123.652	50.1515	um	Spot	Position Reference Frame	Reference Frame 1	2	1000003600	5816
196.718	-123.35	26.7707	um	Spot	Position Reference Frame	Reference Frame 1	2	1000003686	5817
216.547	-126.438	20.2734	um	Spot	Position Reference Frame	Reference Frame 1	2	1000003771	5818
246.314	-122.084	-7.81165	um	Spot	Position Reference Frame	Reference Frame 1	2	1000003886	5819
235.655	-122.125	-4.49802	um	Spot	Position Reference Frame	Reference Frame 1	2	1000003971	5820
215.176	-112.497	-7.539	um	Spot	Position Reference Frame	Reference Frame 1	2	1000004056	5821
242.744	-136.079	21.7728	um	Spot	Position Reference Frame	Reference Frame 1	2	1000004142	5822
188.014	-100.905	-9.20199	um	Spot	Position Reference Frame	Reference Frame 1	2	1000004281	5823
194.88	-84.3856	-27.5567	um	Spot	Position Reference Frame	Reference Frame 1	2	1000004366	5824
88.7749	-14.5922	-42.712	um	Spot	Position Reference Frame	Reference Frame 1	2	1000004452	5825
96.1167	-40.4066	-44.7507	um	Spot	Position Reference Frame	Reference Frame 1	2	1000004537	5826
105.735	-65.0043	-38.867	um	Spot	Position Reference Frame	Reference Frame 1	2	1000004622	5827
124.924	-98.728	-14.209	um	Spot	Position Reference Frame	Reference Frame 1	2	1000004707	5828
114.218	-26.8611	-45.4315	um	Spot	Position Reference Frame	Reference Frame 1	2	1000004792	5829
121.691	-50.86	-42.4855	um	Spot	Position Reference Frame	Reference Frame 1	2	1000004878	5830
168.16	-107.812	5.49177	um	Spot	Position Reference Frame	Reference Frame 1	2	1000004964	5831
130.471	-108.584	-0.303344	um	Spot	Position Reference Frame	Reference Frame 1	2	1000005049	5832
147.143	-111.916	10.1959	um	Spot	Position Reference Frame	Reference Frame 1	2	1000005135	5833
137.719	-70.7797	-31.8394	um	Spot	Position Reference Frame	Reference Frame 1	2	1000005220	5834
148.06	-94.0949	-13.982	um	Spot	Position Reference Frame	Reference Frame 1	2	1000005305	5835
169.74	-77.6789	-24.8044	um	Spot	Position Reference Frame	Reference Frame 1	2	1000005390	5836
154.644	-44.5936	-37.5817	um	Spot	Position Reference Frame	Reference Frame 1	2	1000005475	5837
182.513	-50.5008	-37.4255	um	Spot	Position Reference Frame	Reference Frame 1	2	1000005606	5838
176.832	-30.9103	-36.3929	um	Spot	Position Reference Frame	Reference Frame 1	2	1000005691	5839
144.081	-22.202	-39.4163	um	Spot	Position Reference Frame	Reference Frame 1	2	1000005776	5840
239.365	-82.0884	-43.1475	um	Spot	Position Reference Frame	Reference Frame 1	3	1000000072	5841
222.163	-78.9422	-37.6196	um	Spot	Position Reference Frame	Reference Frame 1	3	1000000158	5842
212.035	-74.2379	-37.3326	um	Spot	Position Reference Frame	Reference Frame 1	3	1000000243	5843
55.102	-53.7806	-30.4766	um	Spot	Position Reference Frame	Reference Frame 1	3	1000000497	5844
69.4327	-55.997	-33.9188	um	Spot	Position Reference Frame	Reference Frame 1	3	1000000582	5845
114.412	-83.0497	-25.1402	um	Spot	Position Reference Frame	Reference Frame 1	3	1000000667	5846
84.3085	-53.5277	-39.416	um	Spot	Position Reference Frame	Reference Frame 1	3	1000000753	5847
114.732	-113.562	7.10409	um	Spot	Position Reference Frame	Reference Frame 1	3	1000000838	5848
109.988	-124.456	34.015	um	Spot	Position Reference Frame	Reference Frame 1	3	1000000923	5849
88.8894	-118.693	26.5388	um	Spot	Position Reference Frame	Reference Frame 1	3	1000001008	5850
84.4296	-76.3966	-28.2361	um	Spot	Position Reference Frame	Reference Frame 1	3	1000001093	5851
46.8259	-22.3404	-35.4593	um	Spot	Position Reference Frame	Reference Frame 1	3	1000001178	5852
62.7667	6.12471	-35.1893	um	Spot	Position Reference Frame	Reference Frame 1	3	1000001263	5853
52.7227	12.4391	-28.9143	um	Spot	Position Reference Frame	Reference Frame 1	3	1000001348	5854
63.5511	-25.3262	-39.9726	um	Spot	Position Reference Frame	Reference Frame 1	3	1000001436	5855
105.39	30.257	-28.7344	um	Spot	Position Reference Frame	Reference Frame 1	3	1000001808	5859
82.3959	2.75996	-39.7925	um	Spot	Position Reference Frame	Reference Frame 1	3	1000001893	5860
114.934	1.58994	-40.823	um	Spot	Position Reference Frame	Reference Frame 1	3	1000001978	5861
132.213	-3.40856	-40.3356	um	Spot	Position Reference Frame	Reference Frame 1	3	1000002063	5862
161.877	5.07578	-29.3429	um	Spot	Position Reference Frame	Reference Frame 1	3	1000002149	5863
174.462	-3.73171	-28.676	um	Spot	Position Reference Frame	Reference Frame 1	3	1000002234	5864
191.282	-12.7953	-34.1456	um	Spot	Position Reference Frame	Reference Frame 1	3	1000002321	5865
266.403	6.53225	-29.6922	um	Spot	Position Reference Frame	Reference Frame 1	3	1000002406	5866
241.252	-6.98349	-37.7884	um	Spot	Position Reference Frame	Reference Frame 1	3	1000002491	5867
253.282	18.2596	-17.3577	um	Spot	Position Reference Frame	Reference Frame 1	3	1000002576	5868
231.72	-3.74355	-34.5074	um	Spot	Position Reference Frame	Reference Frame 1	3	1000002661	5869
222.87	8.85926	-22.7349	um	Spot	Position Reference Frame	Reference Frame 1	3	1000002746	5870
241.422	19.136	-16.9856	um	Spot	Position Reference Frame	Reference Frame 1	3	1000002831	5871
243.093	30.3731	-2.11821	um	Spot	Position Reference Frame	Reference Frame 1	3	1000002916	5872
223.239	30.771	7.22589	um	Spot	Position Reference Frame	Reference Frame 1	3	1000003001	5873
217.218	-14.1684	-37.9652	um	Spot	Position Reference Frame	Reference Frame 1	3	1000003254	5874
223.192	-24.9553	-41.0738	um	Spot	Position Reference Frame	Reference Frame 1	3	1000003169	5875
143.762	-121.402	32.7087	um	Spot	Position Reference Frame	Reference Frame 1	3	1000003256	5876
171.862	-116.988	29.7166	um	Spot	Position Reference Frame	Reference Frame 1	3	1000003343	5877
154.339	-123.959	45.4045	um	Spot	Position Reference Frame	Reference Frame 1	3	1000003429	5878
186.599	-117.73	21.013	um	Spot	Position Reference Frame	Reference Frame 1	3	1000003514	5879
176.718	-121.84	51.5395	um	Spot	Position Reference Frame	Reference Frame 1	3	1000003600	5880
198.561	-121.887	25.8326	um	Spot	Position Reference Frame	Reference Frame 1	3	1000003686	5881
217.863	-125.76	20.8222	um	Spot	Position Reference Frame	Reference Frame 1	3	1000003771	5882
246.145	-120.217	-8.30136	um	Spot	Position Reference Frame	Reference Frame 1	3	1000003886	5883
239.403	-121.543	-4.40695	um	Spot	Position Reference Frame	Reference Frame 1	3	1000003971	5884
217.583	-111	-9.4834	um	Spot	Position Reference Frame	Reference Frame 1	3	1000004056	5885
244.101	-134.802	21.8024	um	Spot	Position Reference Frame	Reference Frame 1	3	1000004142	5886
192.753	-100.774	-9.49566	um	Spot	Position Reference Frame	Reference Frame 1	3	1000004281	5887
198.448	-80.8706	-27.8421	um	Spot	Position Reference Frame	Reference Frame 1	3	1000004366	5888
92.4904	-13.4506	-42.9906	um	Spot	Position Reference Frame	Reference Frame 1	3	1000004452	5889
98.2404	-43.6619	-43.94	um	Spot	Position Reference Frame	Reference Frame 1	3	1000004537	5890
109.67	-63.6842	-37.1457	um	Spot	Position Reference Frame	Reference Frame 1	3	1000004622	5891
128.215	-97.9446	-11.4578	um	Spot	Position Reference Frame	Reference Frame 1	3	1000004707	5892
116.69	-27.9805	-45.6519	um	Spot	Position Reference Frame	Reference Frame 1	3	1000004792	5893
121.511	-52.4222	-40.6132	um	Spot	Position Reference Frame	Reference Frame 1	3	1000004878	5894
170.764	-104.772	4.24501	um	Spot	Position Reference Frame	Reference Frame 1	3	1000004964	5895
133.261	-108.14	3.46831	um	Spot	Position Reference Frame	Reference Frame 1	3	1000005049	5896
148.45	-110.993	12.0101	um	Spot	Position Reference Frame	Reference Frame 1	3	1000005135	5897
135.816	-71.0615	-31.9205	um	Spot	Position Reference Frame	Reference Frame 1	3	1000005220	5898
149.323	-92.8047	-13.1727	um	Spot	Position Reference Frame	Reference Frame 1	3	1000005305	5899
170.837	-77.1441	-23.9872	um	Spot	Position Reference Frame	Reference Frame 1	3	1000005390	5900
158.526	-39.8318	-36.891	um	Spot	Position Reference Frame	Reference Frame 1	3	1000005475	5901
183.374	-52.8167	-34.5824	um	Spot	Position Reference Frame	Reference Frame 1	3	1000005606	5902
177.514	-34.6385	-36.5375	um	Spot	Position Reference Frame	Reference Frame 1	3	1000005691	5903
146.107	-22.7626	-40.6291	um	Spot	Position Reference Frame	Reference Frame 1	3	1000005776	5904
241.249	-83.8406	-43.3398	um	Spot	Position Reference Frame	Reference Frame 1	4	1000000072	5905
222.268	-81.2126	-38.7514	um	Spot	Position Reference Frame	Reference Frame 1	4	1000000158	5906
213.466	-74.3879	-38.5239	um	Spot	Position Reference Frame	Reference Frame 1	4	1000000243	5907
58.2012	-53.2677	-32.7245	um	Spot	Position Reference Frame	Reference Frame 1	4	1000000497	5908
71.5097	-60.8792	-34.0904	um	Spot	Position Reference Frame	Reference Frame 1	4	1000000582	5909
115.818	-86.9855	-24.2947	um	Spot	Position Reference Frame	Reference Frame 1	4	1000000667	5910
86.8488	-57.1425	-40.6139	um	Spot	Position Reference Frame	Reference Frame 1	4	1000000753	5911
122.729	-114.535	8.72066	um	Spot	Position Reference Frame	Reference Frame 1	4	1000000838	5912
115.519	-124.188	29.5496	um	Spot	Position Reference Frame	Reference Frame 1	4	1000000923	5913
94.1927	-119.908	23.8003	um	Spot	Position Reference Frame	Reference Frame 1	4	1000001008	5914
85.8382	-76.7377	-29.4202	um	Spot	Position Reference Frame	Reference Frame 1	4	1000001093	5915
51.1326	-22.1938	-37.7475	um	Spot	Position Reference Frame	Reference Frame 1	4	1000001178	5916
64.2238	5.43184	-37.3848	um	Spot	Position Reference Frame	Reference Frame 1	4	1000001263	5917
54.4187	11.799	-29.1173	um	Spot	Position Reference Frame	Reference Frame 1	4	1000001348	5918
65.4	-25.9289	-40.1754	um	Spot	Position Reference Frame	Reference Frame 1	4	1000001436	5919
106.415	28.8415	-29.9151	um	Spot	Position Reference Frame	Reference Frame 1	4	1000001808	5923
85.3099	3.18278	-40.0425	um	Spot	Position Reference Frame	Reference Frame 1	4	1000001893	5924
116.491	-1.28575	-42.005	um	Spot	Position Reference Frame	Reference Frame 1	4	1000001978	5925
138.24	-7.07122	-39.6532	um	Spot	Position Reference Frame	Reference Frame 1	4	1000002063	5926
165.468	8.34397	-24.6376	um	Spot	Position Reference Frame	Reference Frame 1	4	1000002149	5927
175.287	-2.45699	-27.8677	um	Spot	Position Reference Frame	Reference Frame 1	4	1000002234	5928
193.153	-14.9958	-34.343	um	Spot	Position Reference Frame	Reference Frame 1	4	1000002321	5929
268.851	6.14968	-29.9282	um	Spot	Position Reference Frame	Reference Frame 1	4	1000002406	5930
242.772	-6.81156	-38.9967	um	Spot	Position Reference Frame	Reference Frame 1	4	1000002491	5931
255.255	15.5966	-19.5628	um	Spot	Position Reference Frame	Reference Frame 1	4	1000002576	5932
232.057	0.579298	-32.7093	um	Spot	Position Reference Frame	Reference Frame 1	4	1000002661	5933
220.854	8.35155	-22.0074	um	Spot	Position Reference Frame	Reference Frame 1	4	1000002746	5934
244.103	19.6008	-16.2362	um	Spot	Position Reference Frame	Reference Frame 1	4	1000002831	5935
242.709	28.6243	-2.13647	um	Spot	Position Reference Frame	Reference Frame 1	4	1000002916	5936
224.431	30.9459	5.71743	um	Spot	Position Reference Frame	Reference Frame 1	4	1000003001	5937
218.046	-9.62945	-35.1818	um	Spot	Position Reference Frame	Reference Frame 1	4	1000003254	5938
224.551	-25.1567	-42.2705	um	Spot	Position Reference Frame	Reference Frame 1	4	1000003169	5939
145.044	-122.025	32.967	um	Spot	Position Reference Frame	Reference Frame 1	4	1000003256	5940
174.726	-117.621	26.5602	um	Spot	Position Reference Frame	Reference Frame 1	4	1000003343	5941
160.689	-123.066	40.1398	um	Spot	Position Reference Frame	Reference Frame 1	4	1000003429	5942
187.473	-118.612	18.3864	um	Spot	Position Reference Frame	Reference Frame 1	4	1000003514	5943
178.908	-123.358	46.5077	um	Spot	Position Reference Frame	Reference Frame 1	4	1000003600	5944
200.692	-123.278	22.1843	um	Spot	Position Reference Frame	Reference Frame 1	4	1000003686	5945
219.94	-127.974	18.6533	um	Spot	Position Reference Frame	Reference Frame 1	4	1000003771	5946
245.83	-118.381	-12.3295	um	Spot	Position Reference Frame	Reference Frame 1	4	1000003886	5947
242.252	-122.75	-4.88402	um	Spot	Position Reference Frame	Reference Frame 1	4	1000003971	5948
223.708	-113.952	-9.0594	um	Spot	Position Reference Frame	Reference Frame 1	4	1000004056	5949
246.826	-135.076	16.8462	um	Spot	Position Reference Frame	Reference Frame 1	4	1000004142	5950
196.633	-101.715	-12.7552	um	Spot	Position Reference Frame	Reference Frame 1	4	1000004281	5951
201.669	-78.4547	-33.1116	um	Spot	Position Reference Frame	Reference Frame 1	4	1000004366	5952
95.3398	-12.3725	-45.2427	um	Spot	Position Reference Frame	Reference Frame 1	4	1000004452	5953
99.5465	-46.4483	-43.106	um	Spot	Position Reference Frame	Reference Frame 1	4	1000004537	5954
111.225	-64.6172	-37.3322	um	Spot	Position Reference Frame	Reference Frame 1	4	1000004622	5955
129.474	-97.289	-12.6433	um	Spot	Position Reference Frame	Reference Frame 1	4	1000004707	5956
119.964	-28.7082	-43.8997	um	Spot	Position Reference Frame	Reference Frame 1	4	1000004792	5957
122.427	-57.1486	-39.7508	um	Spot	Position Reference Frame	Reference Frame 1	4	1000004878	5958
172.275	-105.22	3.05984	um	Spot	Position Reference Frame	Reference Frame 1	4	1000004964	5959
138.659	-107.199	2.14968	um	Spot	Position Reference Frame	Reference Frame 1	4	1000005049	5960
151.108	-110.934	10.786	um	Spot	Position Reference Frame	Reference Frame 1	4	1000005135	5961
136.569	-69.12	-33.1044	um	Spot	Position Reference Frame	Reference Frame 1	4	1000005220	5962
151.29	-92.3957	-13.3799	um	Spot	Position Reference Frame	Reference Frame 1	4	1000005305	5963
176.886	-77.2804	-25.3244	um	Spot	Position Reference Frame	Reference Frame 1	4	1000005390	5964
161.058	-36.9031	-37.1448	um	Spot	Position Reference Frame	Reference Frame 1	4	1000005475	5965
191.199	-51.641	-37.9921	um	Spot	Position Reference Frame	Reference Frame 1	4	1000005606	5966
179.106	-36.8272	-37.7227	um	Spot	Position Reference Frame	Reference Frame 1	4	1000005691	5967
153.564	-23.7114	-39.0108	um	Spot	Position Reference Frame	Reference Frame 1	4	1000005776	5968
243.318	-85.0379	-41.5409	um	Spot	Position Reference Frame	Reference Frame 1	5	1000000072	5969
221.166	-82.682	-36.8484	um	Spot	Position Reference Frame	Reference Frame 1	5	1000000158	5970
214.358	-73.44	-39.7067	um	Spot	Position Reference Frame	Reference Frame 1	5	1000000243	5971
62.3338	-55.4954	-34.9837	um	Spot	Position Reference Frame	Reference Frame 1	5	1000000497	5972
73.874	-66.5053	-34.2637	um	Spot	Position Reference Frame	Reference Frame 1	5	1000000582	5973
117.345	-89.7832	-20.7934	um	Spot	Position Reference Frame	Reference Frame 1	5	1000000667	5974
90.0766	-58.3703	-40.8516	um	Spot	Position Reference Frame	Reference Frame 1	5	1000000753	5975
123.728	-114.366	12.5531	um	Spot	Position Reference Frame	Reference Frame 1	5	1000000838	5976
119.039	-122.721	32.3117	um	Spot	Position Reference Frame	Reference Frame 1	5	1000000923	5977
98.8619	-120.045	25.5532	um	Spot	Position Reference Frame	Reference Frame 1	5	1000001008	5978
89.7867	-77.9069	-31.6794	um	Spot	Position Reference Frame	Reference Frame 1	5	1000001093	5979
54.5829	-22.9947	-39.0005	um	Spot	Position Reference Frame	Reference Frame 1	5	1000001178	5980
65.1822	4.30285	-37.5595	um	Spot	Position Reference Frame	Reference Frame 1	5	1000001263	5981
54.9607	10.7437	-31.281	um	Spot	Position Reference Frame	Reference Frame 1	5	1000001348	5982
67.0625	-25.891	-42.3783	um	Spot	Position Reference Frame	Reference Frame 1	5	1000001436	5983
106.877	20.6843	-34.0244	um	Spot	Position Reference Frame	Reference Frame 1	5	1000001808	5987
87.5537	2.29492	-41.2613	um	Spot	Position Reference Frame	Reference Frame 1	5	1000001893	5988
120.633	-8.33985	-43.2351	um	Spot	Position Reference Frame	Reference Frame 1	5	1000001978	5989
141.544	-7.64549	-37.9071	um	Spot	Position Reference Frame	Reference Frame 1	5	1000002063	5990
165.296	9.51317	-22.7977	um	Spot	Position Reference Frame	Reference Frame 1	5	1000002149	5991
176.984	-8.77162	-30.0279	um	Spot	Position Reference Frame	Reference Frame 1	5	1000002234	5992
195.5	-16.735	-36.5597	um	Spot	Position Reference Frame	Reference Frame 1	5	1000002321	5993
270.632	6.13591	-31.1461	um	Spot	Position Reference Frame	Reference Frame 1	5	1000002406	5994
243.593	3.00638	-33.2566	um	Spot	Position Reference Frame	Reference Frame 1	5	1000002491	5995
258.196	15.1763	-20.8156	um	Spot	Position Reference Frame	Reference Frame 1	5	1000002576	5996
230.81	4.32181	-29.8563	um	Spot	Position Reference Frame	Reference Frame 1	5	1000002661	5997
218.311	11.1423	-21.8582	um	Spot	Position Reference Frame	Reference Frame 1	5	1000002746	5998
244.888	20.4076	-18.4306	um	Spot	Position Reference Frame	Reference Frame 1	5	1000002831	5999
242.983	27.5221	-6.9067	um	Spot	Position Reference Frame	Reference Frame 1	5	1000002916	6000
225.855	31.5753	2.95753	um	Spot	Position Reference Frame	Reference Frame 1	5	1000003001	6001
217.094	-6.24307	-32.3333	um	Spot	Position Reference Frame	Reference Frame 1	5	1000003254	6002
224.67	-20.8597	-42.4632	um	Spot	Position Reference Frame	Reference Frame 1	5	1000003169	6003
148.588	-120.426	34.5004	um	Spot	Position Reference Frame	Reference Frame 1	5	1000003256	6004
177.727	-116.339	25.1761	um	Spot	Position Reference Frame	Reference Frame 1	5	1000003343	6005
162.064	-120.306	41.654	um	Spot	Position Reference Frame	Reference Frame 1	5	1000003429	6006
191.1	-116.811	19.6393	um	Spot	Position Reference Frame	Reference Frame 1	5	1000003514	6007
181.142	-121.034	47.9572	um	Spot	Position Reference Frame	Reference Frame 1	5	1000003600	6008
206.348	-122.052	19.6254	um	Spot	Position Reference Frame	Reference Frame 1	5	1000003686	6009
224.827	-127.044	18.6577	um	Spot	Position Reference Frame	Reference Frame 1	5	1000003771	6010
245.545	-114.197	-15.5749	um	Spot	Position Reference Frame	Reference Frame 1	5	1000003886	6011
244.508	-121.512	-2.60091	um	Spot	Position Reference Frame	Reference Frame 1	5	1000003971	6012
224.277	-113.172	-7.0545	um	Spot	Position Reference Frame	Reference Frame 1	5	1000004056	6013
249.906	-131.07	17.0102	um	Spot	Position Reference Frame	Reference Frame 1	5	1000004142	6014
198.199	-101.194	-12.9507	um	Spot	Position Reference Frame	Reference Frame 1	5	1000004281	6015
204.895	-79.8428	-33.3487	um	Spot	Position Reference Frame	Reference Frame 1	5	1000004366	6016
97.3682	-13.0787	-45.4534	um	Spot	Position Reference Frame	Reference Frame 1	5	1000004452	6017
101.71	-48.6599	-44.3042	um	Spot	Position Reference Frame	Reference Frame 1	5	1000004537	6018
112.556	-67.1333	-37.4984	um	Spot	Position Reference Frame	Reference Frame 1	5	1000004622	6019
130.528	-97.0185	-12.8186	um	Spot	Position Reference Frame	Reference Frame 1	5	1000004707	6020
121.879	-27.1138	-44.1238	um	Spot	Position Reference Frame	Reference Frame 1	5	1000004792	6021
123.524	-58.8129	-39.918	um	Spot	Position Reference Frame	Reference Frame 1	5	1000004878	6022
173.913	-104.406	3.86169	um	Spot	Position Reference Frame	Reference Frame 1	5	1000004964	6023
141.096	-104.332	-1.09131	um	Spot	Position Reference Frame	Reference Frame 1	5	1000005049	6024
153.893	-110.357	12.5552	um	Spot	Position Reference Frame	Reference Frame 1	5	1000005135	6025
139.461	-66.8698	-34.3599	um	Spot	Position Reference Frame	Reference Frame 1	5	1000005220	6026
159.326	-93.9058	-9.76374	um	Spot	Position Reference Frame	Reference Frame 1	5	1000005305	6027
178.786	-78.0621	-25.5232	um	Spot	Position Reference Frame	Reference Frame 1	5	1000005390	6028
163.553	-35.8888	-36.3824	um	Spot	Position Reference Frame	Reference Frame 1	5	1000005475	6029
191.968	-51.8505	-38.1638	um	Spot	Position Reference Frame	Reference Frame 1	5	1000005606	6030
180.07	-38.9393	-37.8872	um	Spot	Position Reference Frame	Reference Frame 1	5	1000005691	6031
157.128	-24.217	-37.2715	um	Spot	Position Reference Frame	Reference Frame 1	5	1000005776	6032
242.874	-85.3187	-38.6679	um	Spot	Position Reference Frame	Reference Frame 1	6	1000000072	6033
218.73	-84.2062	-34.9015	um	Spot	Position Reference Frame	Reference Frame 1	6	1000000158	6034
213.486	-73.9609	-38.82	um	Spot	Position Reference Frame	Reference Frame 1	6	1000000243	6035
61.5924	-55.6747	-35.102	um	Spot	Position Reference Frame	Reference Frame 1	6	1000000497	6036
73.1847	-66.8358	-33.3805	um	Spot	Position Reference Frame	Reference Frame 1	6	1000000582	6037
117.43	-90.4491	-18.6998	um	Spot	Position Reference Frame	Reference Frame 1	6	1000000667	6038
91.4505	-59.4555	-39.0296	um	Spot	Position Reference Frame	Reference Frame 1	6	1000000753	6039
124.97	-113.32	14.3693	um	Spot	Position Reference Frame	Reference Frame 1	6	1000000838	6040
120.811	-121.598	33.8956	um	Spot	Position Reference Frame	Reference Frame 1	6	1000000923	6041
100.372	-119.001	27.7867	um	Spot	Position Reference Frame	Reference Frame 1	6	1000001008	6042
90.0878	-77.1673	-27.834	um	Spot	Position Reference Frame	Reference Frame 1	6	1000001093	6043
53.5462	-23.1501	-39.1143	um	Spot	Position Reference Frame	Reference Frame 1	6	1000001178	6044
65.274	1.92041	-38.6963	um	Spot	Position Reference Frame	Reference Frame 1	6	1000001263	6045
52.1544	8.76832	-32.3289	um	Spot	Position Reference Frame	Reference Frame 1	6	1000001348	6046
66.5547	-23.7382	-42.5281	um	Spot	Position Reference Frame	Reference Frame 1	6	1000001436	6047
105.089	12.3804	-39.0583	um	Spot	Position Reference Frame	Reference Frame 1	6	1000001808	6051
88.5073	-0.141868	-42.4258	um	Spot	Position Reference Frame	Reference Frame 1	6	1000001893	6052
119.334	-8.05283	-43.3488	um	Spot	Position Reference Frame	Reference Frame 1	6	1000001978	6053
143.571	-6.47287	-38.1355	um	Spot	Position Reference Frame	Reference Frame 1	6	1000002063	6054
162.094	12.8055	-21.8788	um	Spot	Position Reference Frame	Reference Frame 1	6	1000002149	6055
174.147	-10.6614	-32.0773	um	Spot	Position Reference Frame	Reference Frame 1	6	1000002234	6056
197.224	-16.5525	-38.7718	um	Spot	Position Reference Frame	Reference Frame 1	6	1000002321	6057
268.134	9.24485	-32.2526	um	Spot	Position Reference Frame	Reference Frame 1	6	1000002406	6058
243.704	7.25494	-35.4553	um	Spot	Position Reference Frame	Reference Frame 1	6	1000002491	6059
258.86	18.1166	-25.0246	um	Spot	Position Reference Frame	Reference Frame 1	6	1000002576	6060
227.4	9.27304	-30.9471	um	Spot	Position Reference Frame	Reference Frame 1	6	1000002661	6061
218.641	16.5393	-23.0267	um	Spot	Position Reference Frame	Reference Frame 1	6	1000002746	6062
242.027	23.19	-21.5252	um	Spot	Position Reference Frame	Reference Frame 1	6	1000002831	6063
243.706	30.6092	-13.1085	um	Spot	Position Reference Frame	Reference Frame 1	6	1000002916	6064
224.36	35.2145	0.0231509	um	Spot	Position Reference Frame	Reference Frame 1	6	1000003001	6065
213.838	-0.874079	-35.4314	um	Spot	Position Reference Frame	Reference Frame 1	6	1000003254	6066
222.904	-20.5804	-45.5651	um	Spot	Position Reference Frame	Reference Frame 1	6	1000003169	6067
150.283	-116.785	37.5279	um	Spot	Position Reference Frame	Reference Frame 1	6	1000003256	6068
179.268	-112.133	22.8108	um	Spot	Position Reference Frame	Reference Frame 1	6	1000003343	6069
163.734	-117.549	43.3318	um	Spot	Position Reference Frame	Reference Frame 1	6	1000003429	6070
191.558	-114.777	21.4809	um	Spot	Position Reference Frame	Reference Frame 1	6	1000003514	6071
182.66	-118.648	49.057	um	Spot	Position Reference Frame	Reference Frame 1	6	1000003600	6072
207.561	-118.593	19.6774	um	Spot	Position Reference Frame	Reference Frame 1	6	1000003686	6073
228.104	-124.097	18.1108	um	Spot	Position Reference Frame	Reference Frame 1	6	1000003771	6074
244.529	-110.409	-15.6042	um	Spot	Position Reference Frame	Reference Frame 1	6	1000003886	6075
247.217	-118.403	-0.105031	um	Spot	Position Reference Frame	Reference Frame 1	6	1000003971	6076
226.337	-112.49	-6.10127	um	Spot	Position Reference Frame	Reference Frame 1	6	1000004056	6077
251.174	-126.903	19.5326	um	Spot	Position Reference Frame	Reference Frame 1	6	1000004142	6078
199.403	-96.6214	-13.1681	um	Spot	Position Reference Frame	Reference Frame 1	6	1000004281	6079
206.389	-78.7486	-33.5503	um	Spot	Position Reference Frame	Reference Frame 1	6	1000004366	6080
99.6002	-15.1255	-46.6601	um	Spot	Position Reference Frame	Reference Frame 1	6	1000004452	6081
102.119	-50.3963	-43.4485	um	Spot	Position Reference Frame	Reference Frame 1	6	1000004537	6082
113.888	-70.1079	-33.6579	um	Spot	Position Reference Frame	Reference Frame 1	6	1000004622	6083
131.148	-96.7155	-8.97816	um	Spot	Position Reference Frame	Reference Frame 1	6	1000004707	6084
122.434	-29.0903	-43.2748	um	Spot	Position Reference Frame	Reference Frame 1	6	1000004792	6085
125.338	-59.9986	-37.1098	um	Spot	Position Reference Frame	Reference Frame 1	6	1000004878	6086
176.455	-102.39	4.62442	um	Spot	Position Reference Frame	Reference Frame 1	6	1000004964	6087
142.863	-102.804	2.70303	um	Spot	Position Reference Frame	Reference Frame 1	6	1000005049	6088
158.071	-109.006	17.2748	um	Spot	Position Reference Frame	Reference Frame 1	6	1000005135	6089
141.263	-63.7791	-30.5854	um	Spot	Position Reference Frame	Reference Frame 1	6	1000005220	6090
163.271	-95.799	-5.01273	um	Spot	Position Reference Frame	Reference Frame 1	6	1000005305	6091
181.012	-79.2342	-22.7273	um	Spot	Position Reference Frame	Reference Frame 1	6	1000005390	6092
166.858	-35.1981	-35.6436	um	Spot	Position Reference Frame	Reference Frame 1	6	1000005475	6093
194.071	-49.0522	-40.404	um	Spot	Position Reference Frame	Reference Frame 1	6	1000005606	6094
182.776	-41.1935	-39.1061	um	Spot	Position Reference Frame	Reference Frame 1	6	1000005691	6095
159.291	-24.0671	-36.4933	um	Spot	Position Reference Frame	Reference Frame 1	6	1000005776	6096
245.724	-83.8006	-40.9182	um	Spot	Position Reference Frame	Reference Frame 1	7	1000000072	6097
219.508	-84.5882	-35.0675	um	Spot	Position Reference Frame	Reference Frame 1	7	1000000158	6098
215.291	-73.6789	-39.026	um	Spot	Position Reference Frame	Reference Frame 1	7	1000000243	6099
63.4627	-57.1839	-35.2928	um	Spot	Position Reference Frame	Reference Frame 1	7	1000000497	6100
75.1253	-66.2902	-32.5889	um	Spot	Position Reference Frame	Reference Frame 1	7	1000000582	6101
119.904	-91.7123	-15.907	um	Spot	Position Reference Frame	Reference Frame 1	7	1000000667	6102
93.0999	-57.757	-40.2412	um	Spot	Position Reference Frame	Reference Frame 1	7	1000000753	6103
130.419	-112.578	14.0518	um	Spot	Position Reference Frame	Reference Frame 1	7	1000000838	6104
122.887	-121.891	34.9529	um	Spot	Position Reference Frame	Reference Frame 1	7	1000000923	6105
102.098	-118.928	26.8158	um	Spot	Position Reference Frame	Reference Frame 1	7	1000001008	6106
92.2392	-78.0456	-29.0372	um	Spot	Position Reference Frame	Reference Frame 1	7	1000001093	6107
55.7173	-24.147	-39.3239	um	Spot	Position Reference Frame	Reference Frame 1	7	1000001178	6108
66.1564	1.1844	-38.871	um	Spot	Position Reference Frame	Reference Frame 1	7	1000001263	6109
55.5253	10.782	-32.6072	um	Spot	Position Reference Frame	Reference Frame 1	7	1000001348	6110
68.9037	-22.3782	-43.7641	um	Spot	Position Reference Frame	Reference Frame 1	7	1000001436	6111
105.07	12.4932	-39.2142	um	Spot	Position Reference Frame	Reference Frame 1	7	1000001808	6115
89.132	-0.649114	-42.5946	um	Spot	Position Reference Frame	Reference Frame 1	7	1000001893	6116
124.572	-7.14053	-42.6768	um	Spot	Position Reference Frame	Reference Frame 1	7	1000001978	6117
144.915	-3.98941	-36.3523	um	Spot	Position Reference Frame	Reference Frame 1	7	1000002063	6118
162.921	13.178	-22.066	um	Spot	Position Reference Frame	Reference Frame 1	7	1000002149	6119
176.007	-12.2609	-34.2789	um	Spot	Position Reference Frame	Reference Frame 1	7	1000002234	6120
199.604	-11.4144	-38.0449	um	Spot	Position Reference Frame	Reference Frame 1	7	1000002321	6121
269.45	9.32503	-32.4561	um	Spot	Position Reference Frame	Reference Frame 1	7	1000002406	6122
246.02	8.26309	-34.6969	um	Spot	Position Reference Frame	Reference Frame 1	7	1000002491	6123
259.845	21.403	-23.2443	um	Spot	Position Reference Frame	Reference Frame 1	7	1000002576	6124
227.708	12.0827	-31.1397	um	Spot	Position Reference Frame	Reference Frame 1	7	1000002661	6125
220.985	18.0496	-25.5674	um	Spot	Position Reference Frame	Reference Frame 1	7	1000002746	6126
242.298	24.7138	-19.7074	um	Spot	Position Reference Frame	Reference Frame 1	7	1000002831	6127
245.251	31.8303	-14.2375	um	Spot	Position Reference Frame	Reference Frame 1	7	1000002916	6128
221.779	34.715	1.2053	um	Spot	Position Reference Frame	Reference Frame 1	7	1000003001	6129
213.755	0.289878	-33.5946	um	Spot	Position Reference Frame	Reference Frame 1	7	1000003254	6130
221.613	-18.0423	-45.6994	um	Spot	Position Reference Frame	Reference Frame 1	7	1000003169	6131
155.24	-115.262	34.1909	um	Spot	Position Reference Frame	Reference Frame 1	7	1000003256	6132
181.898	-111.26	20.9977	um	Spot	Position Reference Frame	Reference Frame 1	7	1000003343	6133
165.376	-116.704	40.6488	um	Spot	Position Reference Frame	Reference Frame 1	7	1000003429	6134
195.581	-113.922	19.4455	um	Spot	Position Reference Frame	Reference Frame 1	7	1000003514	6135
183.371	-118.13	46.0107	um	Spot	Position Reference Frame	Reference Frame 1	7	1000003600	6136
208.088	-117.45	18.6494	um	Spot	Position Reference Frame	Reference Frame 1	7	1000003686	6137
230.104	-124.392	12.0801	um	Spot	Position Reference Frame	Reference Frame 1	7	1000003771	6138
242.938	-108.982	-18.2381	um	Spot	Position Reference Frame	Reference Frame 1	7	1000003886	6139
248.899	-118.576	-5.07494	um	Spot	Position Reference Frame	Reference Frame 1	7	1000003971	6140
228.611	-111.837	-8.85746	um	Spot	Position Reference Frame	Reference Frame 1	7	1000004056	6141
253.905	-127.552	17.519	um	Spot	Position Reference Frame	Reference Frame 1	7	1000004142	6142
200.078	-95.4362	-15.3425	um	Spot	Position Reference Frame	Reference Frame 1	7	1000004281	6143
205.902	-75.8931	-34.7039	um	Spot	Position Reference Frame	Reference Frame 1	7	1000004366	6144
103.629	-13.9086	-45.9501	um	Spot	Position Reference Frame	Reference Frame 1	7	1000004452	6145
102.915	-50.9261	-42.6147	um	Spot	Position Reference Frame	Reference Frame 1	7	1000004537	6146
113.745	-73.088	-31.7701	um	Spot	Position Reference Frame	Reference Frame 1	7	1000004622	6147
132.62	-94.0415	-11.1883	um	Spot	Position Reference Frame	Reference Frame 1	7	1000004707	6148
121.047	-32.0121	-44.3559	um	Spot	Position Reference Frame	Reference Frame 1	7	1000004792	6149
126.234	-61.1392	-36.2734	um	Spot	Position Reference Frame	Reference Frame 1	7	1000004878	6150
178.804	-99.9778	-1.61448	um	Spot	Position Reference Frame	Reference Frame 1	7	1000004964	6151
145.357	-101.934	2.47696	um	Spot	Position Reference Frame	Reference Frame 1	7	1000005049	6152
161.495	-106.919	15.0081	um	Spot	Position Reference Frame	Reference Frame 1	7	1000005135	6153
141.795	-62.3571	-32.7603	um	Spot	Position Reference Frame	Reference Frame 1	7	1000005220	6154
164.27	-95.7052	-4.18558	um	Spot	Position Reference Frame	Reference Frame 1	7	1000005305	6155
183.178	-79.4365	-23.9394	um	Spot	Position Reference Frame	Reference Frame 1	7	1000005390	6156
166.181	-40.1174	-35.7307	um	Spot	Position Reference Frame	Reference Frame 1	7	1000005475	6157
194.744	-48.4622	-40.5795	um	Spot	Position Reference Frame	Reference Frame 1	7	1000005606	6158
184.58	-37.9616	-38.3404	um	Spot	Position Reference Frame	Reference Frame 1	7	1000005691	6159
161.089	-20.971	-36.7287	um	Spot	Position Reference Frame	Reference Frame 1	7	1000005776	6160
247.526	-82.9535	-43.1295	um	Spot	Position Reference Frame	Reference Frame 1	8	1000000072	6161
219.949	-83.5558	-34.234	um	Spot	Position Reference Frame	Reference Frame 1	8	1000000158	6162
215.748	-74.1725	-41.1832	um	Spot	Position Reference Frame	Reference Frame 1	8	1000000243	6163
64.5373	-57.5356	-32.4658	um	Spot	Position Reference Frame	Reference Frame 1	8	1000000497	6164
76.7452	-66.4953	-32.7814	um	Spot	Position Reference Frame	Reference Frame 1	8	1000000582	6165
120.853	-92.8788	-13.1736	um	Spot	Position Reference Frame	Reference Frame 1	8	1000000667	6166
93.8451	-58.5783	-39.4017	um	Spot	Position Reference Frame	Reference Frame 1	8	1000000753	6167
131.299	-111.402	14.8773	um	Spot	Position Reference Frame	Reference Frame 1	8	1000000838	6168
126.211	-120.356	36.1376	um	Spot	Position Reference Frame	Reference Frame 1	8	1000000923	6169
104.053	-117.423	28.3941	um	Spot	Position Reference Frame	Reference Frame 1	8	1000001008	6170
92.8317	-77.7838	-27.1982	um	Spot	Position Reference Frame	Reference Frame 1	8	1000001093	6171
57.6553	-24.4819	-38.5308	um	Spot	Position Reference Frame	Reference Frame 1	8	1000001178	6172
66.9381	0.838417	-39.0456	um	Spot	Position Reference Frame	Reference Frame 1	8	1000001263	6173
58.4389	12.8505	-31.8714	um	Spot	Position Reference Frame	Reference Frame 1	8	1000001348	6174
69.923	-23.9632	-41.931	um	Spot	Position Reference Frame	Reference Frame 1	8	1000001436	6175
104.982	10.4171	-40.3497	um	Spot	Position Reference Frame	Reference Frame 1	8	1000001808	6179
90.2668	-0.565815	-42.7846	um	Spot	Position Reference Frame	Reference Frame 1	8	1000001893	6180
125.255	-5.27067	-40.8667	um	Spot	Position Reference Frame	Reference Frame 1	8	1000001978	6181
146.494	-2.34912	-35.5707	um	Spot	Position Reference Frame	Reference Frame 1	8	1000002063	6182
160.943	16.8506	-21.1908	um	Spot	Position Reference Frame	Reference Frame 1	8	1000002149	6183
177.202	-13.37	-35.4623	um	Spot	Position Reference Frame	Reference Frame 1	8	1000002234	6184
200.8	-9.83892	-40.2528	um	Spot	Position Reference Frame	Reference Frame 1	8	1000002321	6185
272.414	7.9291	-34.7009	um	Spot	Position Reference Frame	Reference Frame 1	8	1000002406	6186
248.641	8.25227	-37.9422	um	Spot	Position Reference Frame	Reference Frame 1	8	1000002491	6187
261.243	21.8914	-23.4554	um	Spot	Position Reference Frame	Reference Frame 1	8	1000002576	6188
229.851	12.5354	-31.3719	um	Spot	Position Reference Frame	Reference Frame 1	8	1000002661	6189
223.367	16.2977	-27.5313	um	Spot	Position Reference Frame	Reference Frame 1	8	1000002746	6190
243.936	23.6026	-21.9135	um	Spot	Position Reference Frame	Reference Frame 1	8	1000002831	6191
246.134	29.8065	-15.8521	um	Spot	Position Reference Frame	Reference Frame 1	8	1000002916	6192
221.987	35.9092	1.10856	um	Spot	Position Reference Frame	Reference Frame 1	8	1000003001	6193
215.928	1.7118	-36.8354	um	Spot	Position Reference Frame	Reference Frame 1	8	1000003254	6194
226.104	-16.2763	-47.0139	um	Spot	Position Reference Frame	Reference Frame 1	8	1000003169	6195
157.156	-113.981	33.7373	um	Spot	Position Reference Frame	Reference Frame 1	8	1000003256	6196
181.373	-110.189	20.7678	um	Spot	Position Reference Frame	Reference Frame 1	8	1000003343	6197
168.435	-114.963	40.042	um	Spot	Position Reference Frame	Reference Frame 1	8	1000003429	6198
198.41	-115.283	21.0044	um	Spot	Position Reference Frame	Reference Frame 1	8	1000003514	6199
184.572	-116.214	44.3842	um	Spot	Position Reference Frame	Reference Frame 1	8	1000003600	6200
210.9	-117.88	13.1448	um	Spot	Position Reference Frame	Reference Frame 1	8	1000003686	6201
231.425	-123.656	10.4627	um	Spot	Position Reference Frame	Reference Frame 1	8	1000003771	6202
241.087	-107.09	-20.4093	um	Spot	Position Reference Frame	Reference Frame 1	8	1000003886	6203
250.574	-118.217	-4.88716	um	Spot	Position Reference Frame	Reference Frame 1	8	1000003971	6204
231.037	-112.559	-8.39803	um	Spot	Position Reference Frame	Reference Frame 1	8	1000004056	6205
254.481	-127.582	17.3623	um	Spot	Position Reference Frame	Reference Frame 1	8	1000004142	6206
201.512	-94.7164	-17.5375	um	Spot	Position Reference Frame	Reference Frame 1	8	1000004281	6207
208.178	-76.884	-35.9141	um	Spot	Position Reference Frame	Reference Frame 1	8	1000004366	6208
105.51	-15.1686	-46.1511	um	Spot	Position Reference Frame	Reference Frame 1	8	1000004452	6209
106.649	-49.9572	-41.8879	um	Spot	Position Reference Frame	Reference Frame 1	8	1000004537	6210
115.106	-73.9751	-40.9535	um	Spot	Position Reference Frame	Reference Frame 1	8	1000004622	6211
136.951	-92.6739	-10.4782	um	Spot	Position Reference Frame	Reference Frame 1	8	1000004707	6212
121.575	-32.2689	-42.5187	um	Spot	Position Reference Frame	Reference Frame 1	8	1000004792	6213
127.656	-60.9766	-35.4646	um	Spot	Position Reference Frame	Reference Frame 1	8	1000004878	6214
180.819	-95.6208	-9.86113	um	Spot	Position Reference Frame	Reference Frame 1	8	1000004964	6215
149.652	-98.9943	1.17444	um	Spot	Position Reference Frame	Reference Frame 1	8	1000005049	6216
165.184	-104.831	12.7321	um	Spot	Position Reference Frame	Reference Frame 1	8	1000005135	6217
146.352	-59.311	-31.0767	um	Spot	Position Reference Frame	Reference Frame 1	8	1000005220	6218
165.918	-94.9369	-3.385	um	Spot	Position Reference Frame	Reference Frame 1	8	1000005305	6219
187.398	-78.5834	-27.2276	um	Spot	Position Reference Frame	Reference Frame 1	8	1000005390	6220
165.309	-47.3195	-35.7904	um	Spot	Position Reference Frame	Reference Frame 1	8	1000005475	6221
195.8	-48.4755	-41.7628	um	Spot	Position Reference Frame	Reference Frame 1	8	1000005606	6222
184.78	-41.0311	-39.4713	um	Spot	Position Reference Frame	Reference Frame 1	8	1000005691	6223
162.713	-19.8713	-34.9412	um	Spot	Position Reference Frame	Reference Frame 1	8	1000005776	6224
249.751	-80.3132	-44.3697	um	Spot	Position Reference Frame	Reference Frame 1	9	1000000072	6225
227.796	-84.6668	-34.6208	um	Spot	Position Reference Frame	Reference Frame 1	9	1000000158	6226
217.843	-76.7433	-39.3725	um	Spot	Position Reference Frame	Reference Frame 1	9	1000000243	6227
66.506	-58.4934	-32.6639	um	Spot	Position Reference Frame	Reference Frame 1	9	1000000497	6228
80.3504	-63.4175	-34.0668	um	Spot	Position Reference Frame	Reference Frame 1	9	1000000582	6229
123.716	-92.7196	-10.9811	um	Spot	Position Reference Frame	Reference Frame 1	9	1000000667	6230
92.8342	-57.5752	-38.5213	um	Spot	Position Reference Frame	Reference Frame 1	9	1000000753	6231
134.829	-110.273	17.6189	um	Spot	Position Reference Frame	Reference Frame 1	9	1000000838	6232
128.807	-119.215	38.0258	um	Spot	Position Reference Frame	Reference Frame 1	9	1000000923	6233
108.487	-116.522	25.6625	um	Spot	Position Reference Frame	Reference Frame 1	9	1000001008	6234
93.8807	-78.4003	-27.3675	um	Spot	Position Reference Frame	Reference Frame 1	9	1000001093	6235
59.5039	-25.7042	-40.7288	um	Spot	Position Reference Frame	Reference Frame 1	9	1000001178	6236
70.2775	1.93631	-38.3143	um	Spot	Position Reference Frame	Reference Frame 1	9	1000001263	6237
60.7774	13.1706	-33.1039	um	Spot	Position Reference Frame	Reference Frame 1	9	1000001348	6238
74.862	-23.5633	-44.243	um	Spot	Position Reference Frame	Reference Frame 1	9	1000001436	6239
106.149	9.0481	-40.5303	um	Spot	Position Reference Frame	Reference Frame 1	9	1000001808	6243
91.0653	-1.51911	-42.9549	um	Spot	Position Reference Frame	Reference Frame 1	9	1000001893	6244
127.844	-4.89605	-41.1065	um	Spot	Position Reference Frame	Reference Frame 1	9	1000001978	6245
150.994	-0.0404921	-31.8876	um	Spot	Position Reference Frame	Reference Frame 1	9	1000002063	6246
161.031	17.0666	-20.3528	um	Spot	Position Reference Frame	Reference Frame 1	9	1000002149	6247
180.301	-14.1448	-36.7094	um	Spot	Position Reference Frame	Reference Frame 1	9	1000002234	6248
202.015	-7.65092	-37.4642	um	Spot	Position Reference Frame	Reference Frame 1	9	1000002321	6249
274.874	6.4036	-36.9279	um	Spot	Position Reference Frame	Reference Frame 1	9	1000002406	6250
251.73	6.53367	-36.1848	um	Spot	Position Reference Frame	Reference Frame 1	9	1000002491	6251
262.878	23.1373	-20.679	um	Spot	Position Reference Frame	Reference Frame 1	9	1000002576	6252
233.765	12.4566	-30.6559	um	Spot	Position Reference Frame	Reference Frame 1	9	1000002661	6253
227.176	15.9377	-27.45	um	Spot	Position Reference Frame	Reference Frame 1	9	1000002746	6254
247.239	22.0001	-23.1679	um	Spot	Position Reference Frame	Reference Frame 1	9	1000002831	6255
246.77	30.6326	-16.6737	um	Spot	Position Reference Frame	Reference Frame 1	9	1000002916	6256
221.611	35.7152	-0.346364	um	Spot	Position Reference Frame	Reference Frame 1	9	1000003001	6257
218.915	2.02545	-37.0914	um	Spot	Position Reference Frame	Reference Frame 1	9	1000003254	6258
228.945	-16.0376	-47.2622	um	Spot	Position Reference Frame	Reference Frame 1	9	1000003169	6259
159.499	-112.258	30.5695	um	Spot	Position Reference Frame	Reference Frame 1	9	1000003256	6260
182.288	-110.147	18.6914	um	Spot	Position Reference Frame	Reference Frame 1	9	1000003343	6261
169.295	-113.547	40.5749	um	Spot	Position Reference Frame	Reference Frame 1	9	1000003429	6262
199.221	-116.078	19.9441	um	Spot	Position Reference Frame	Reference Frame 1	9	1000003514	6263
183.334	-116.072	40.6163	um	Spot	Position Reference Frame	Reference Frame 1	9	1000003600	6264
212.459	-118.171	12.6608	um	Spot	Position Reference Frame	Reference Frame 1	9	1000003686	6265
232.316	-121.923	10.8514	um	Spot	Position Reference Frame	Reference Frame 1	9	1000003771	6266
239.551	-104.285	-21.8565	um	Spot	Position Reference Frame	Reference Frame 1	9	1000003886	6267
251.506	-117.812	-5.39014	um	Spot	Position Reference Frame	Reference Frame 1	9	1000003971	6268
234.158	-112.808	-7.33083	um	Spot	Position Reference Frame	Reference Frame 1	9	1000004056	6269
255.828	-126.231	17.3134	um	Spot	Position Reference Frame	Reference Frame 1	9	1000004142	6270
204.835	-93.834	-19.7948	um	Spot	Position Reference Frame	Reference Frame 1	9	1000004281	6271
211.295	-83.6248	-32.0981	um	Spot	Position Reference Frame	Reference Frame 1	9	1000004366	6272
106.124	-15.7225	-45.3165	um	Spot	Position Reference Frame	Reference Frame 1	9	1000004452	6273
107.012	-50.9491	-42.0366	um	Spot	Position Reference Frame	Reference Frame 1	9	1000004537	6274
118.228	-70.1371	-30.2235	um	Spot	Position Reference Frame	Reference Frame 1	9	1000004622	6275
139.079	-92.4578	-9.68789	um	Spot	Position Reference Frame	Reference Frame 1	9	1000004707	6276
125.209	-28.907	-43.8143	um	Spot	Position Reference Frame	Reference Frame 1	9	1000004792	6277
128.103	-58.901	-35.6417	um	Spot	Position Reference Frame	Reference Frame 1	9	1000004878	6278
181.622	-94.7992	-9.03444	um	Spot	Position Reference Frame	Reference Frame 1	9	1000004964	6279
151.955	-96.6546	-2.06094	um	Spot	Position Reference Frame	Reference Frame 1	9	1000005049	6280
166.959	-103.697	11.5257	um	Spot	Position Reference Frame	Reference Frame 1	9	1000005135	6281
147.021	-58.8719	-32.248	um	Spot	Position Reference Frame	Reference Frame 1	9	1000005220	6282
168.995	-93.2077	-5.64058	um	Spot	Position Reference Frame	Reference Frame 1	9	1000005305	6283
188.85	-77.9432	-26.4231	um	Spot	Position Reference Frame	Reference Frame 1	9	1000005390	6284
163.752	-49.9158	-33.8646	um	Spot	Position Reference Frame	Reference Frame 1	9	1000005475	6285
197.508	-48.7378	-41.9642	um	Spot	Position Reference Frame	Reference Frame 1	9	1000005606	6286
186.297	-43.1057	-41.6528	um	Spot	Position Reference Frame	Reference Frame 1	9	1000005691	6287
164.308	-18.3217	-35.1582	um	Spot	Position Reference Frame	Reference Frame 1	9	1000005776	6288
253.304	-77.9097	-44.6508	um	Spot	Position Reference Frame	Reference Frame 1	10	1000000072	6289
233.313	-82.8036	-35.9594	um	Spot	Position Reference Frame	Reference Frame 1	10	1000000158	6290
221.614	-75.6392	-36.6469	um	Spot	Position Reference Frame	Reference Frame 1	10	1000000243	6291
70.6626	-59.9323	-33.9285	um	Spot	Position Reference Frame	Reference Frame 1	10	1000000497	6292
85.5707	-64.1737	-35.3713	um	Spot	Position Reference Frame	Reference Frame 1	10	1000000582	6293
129.945	-91.2805	-10.2927	um	Spot	Position Reference Frame	Reference Frame 1	10	1000000667	6294
103.563	-59.8353	-37.99	um	Spot	Position Reference Frame	Reference Frame 1	10	1000000753	6295
142.614	-108.3	18.2145	um	Spot	Position Reference Frame	Reference Frame 1	10	1000000838	6296
136.467	-118.712	41.2822	um	Spot	Position Reference Frame	Reference Frame 1	10	1000000923	6297
110.809	-115.94	25.4246	um	Spot	Position Reference Frame	Reference Frame 1	10	1000001008	6298
100.914	-78.2673	-27.7357	um	Spot	Position Reference Frame	Reference Frame 1	10	1000001093	6299
64.7247	-25.1613	-42.0501	um	Spot	Position Reference Frame	Reference Frame 1	10	1000001178	6300
74.7041	-0.215867	-39.5908	um	Spot	Position Reference Frame	Reference Frame 1	10	1000001263	6301
64.0877	13.0933	-33.3638	um	Spot	Position Reference Frame	Reference Frame 1	10	1000001348	6302
82.5773	-23.3113	-44.6423	um	Spot	Position Reference Frame	Reference Frame 1	10	1000001436	6303
110.405	7.1256	-40.8051	um	Spot	Position Reference Frame	Reference Frame 1	10	1000001808	6307
94.7991	-4.66407	-44.2004	um	Spot	Position Reference Frame	Reference Frame 1	10	1000001893	6308
131.661	-3.23236	-39.3963	um	Spot	Position Reference Frame	Reference Frame 1	10	1000001978	6309
156.9	6.66505	-29.2903	um	Spot	Position Reference Frame	Reference Frame 1	10	1000002063	6310
162.325	19.2411	-20.5714	um	Spot	Position Reference Frame	Reference Frame 1	10	1000002149	6311
184.106	-15.3744	-35.974	um	Spot	Position Reference Frame	Reference Frame 1	10	1000002234	6312
203.81	-4.81453	-37.7024	um	Spot	Position Reference Frame	Reference Frame 1	10	1000002321	6313
278.62	6.94274	-37.213	um	Spot	Position Reference Frame	Reference Frame 1	10	1000002406	6314
255.802	7.00087	-40.4813	um	Spot	Position Reference Frame	Reference Frame 1	10	1000002491	6315
266.095	28.2864	-17.9885	um	Spot	Position Reference Frame	Reference Frame 1	10	1000002576	6316
235.921	13.7484	-31.8967	um	Spot	Position Reference Frame	Reference Frame 1	10	1000002661	6317
235.953	21.8945	-26.9672	um	Spot	Position Reference Frame	Reference Frame 1	10	1000002746	6318
251.748	23.64	-25.4899	um	Spot	Position Reference Frame	Reference Frame 1	10	1000002831	6319
247.748	31.435	-19.1316	um	Spot	Position Reference Frame	Reference Frame 1	10	1000002916	6320
221.497	36.9034	-3.36677	um	Spot	Position Reference Frame	Reference Frame 1	10	1000003001	6321
221.428	1.04689	-39.322	um	Spot	Position Reference Frame	Reference Frame 1	10	1000003254	6322
231.75	-12.8036	-46.5354	um	Spot	Position Reference Frame	Reference Frame 1	10	1000003169	6323
163.737	-109.148	30.7614	um	Spot	Position Reference Frame	Reference Frame 1	10	1000003256	6324
187.26	-107.893	18.7785	um	Spot	Position Reference Frame	Reference Frame 1	10	1000003343	6325
175.601	-112.34	42.1211	um	Spot	Position Reference Frame	Reference Frame 1	10	1000003429	6326
203.012	-113.21	21.5282	um	Spot	Position Reference Frame	Reference Frame 1	10	1000003514	6327
183.592	-112.196	42.4933	um	Spot	Position Reference Frame	Reference Frame 1	10	1000003600	6328
215.389	-116.137	14.4968	um	Spot	Position Reference Frame	Reference Frame 1	10	1000003686	6329
240.856	-119.125	8.40222	um	Spot	Position Reference Frame	Reference Frame 1	10	1000003771	6330
244.953	-101.313	-23.4529	um	Spot	Position Reference Frame	Reference Frame 1	10	1000003886	6331
252.713	-111.347	-9.58403	um	Spot	Position Reference Frame	Reference Frame 1	10	1000003971	6332
243.052	-112.788	-5.83932	um	Spot	Position Reference Frame	Reference Frame 1	10	1000004056	6333
259.619	-123.547	18.6149	um	Spot	Position Reference Frame	Reference Frame 1	10	1000004142	6334
210.233	-95.5263	-16.0931	um	Spot	Position Reference Frame	Reference Frame 1	10	1000004281	6335
213.936	-84.078	-28.3205	um	Spot	Position Reference Frame	Reference Frame 1	10	1000004366	6336
110.227	-15.4573	-44.6013	um	Spot	Position Reference Frame	Reference Frame 1	10	1000004452	6337
108.891	-51.2181	-40.239	um	Spot	Position Reference Frame	Reference Frame 1	10	1000004537	6338
121.425	-72.3946	-28.448	um	Spot	Position Reference Frame	Reference Frame 1	10	1000004622	6339
140.562	-92.6642	-6.872	um	Spot	Position Reference Frame	Reference Frame 1	10	1000004707	6340
129.254	-25.2567	-41.1247	um	Spot	Position Reference Frame	Reference Frame 1	10	1000004792	6341
129.067	-56.9071	-35.8352	um	Spot	Position Reference Frame	Reference Frame 1	10	1000004878	6342
189.599	-89.4591	-12.4811	um	Spot	Position Reference Frame	Reference Frame 1	10	1000004964	6343
154.359	-95.29	0.711619	um	Spot	Position Reference Frame	Reference Frame 1	10	1000005049	6344
168.523	-102.828	15.3309	um	Spot	Position Reference Frame	Reference Frame 1	10	1000005135	6345
148.009	-57.3102	-31.4386	um	Spot	Position Reference Frame	Reference Frame 1	10	1000005220	6346
170.889	-90.8174	-3.86232	um	Spot	Position Reference Frame	Reference Frame 1	10	1000005305	6347
193.713	-77.4189	-26.7281	um	Spot	Position Reference Frame	Reference Frame 1	10	1000005390	6348
163.822	-51.2331	-33.002	um	Spot	Position Reference Frame	Reference Frame 1	10	1000005475	6349
205.175	-47.1657	-43.3742	um	Spot	Position Reference Frame	Reference Frame 1	10	1000005606	6350
187.464	-44.93	-39.8222	um	Spot	Position Reference Frame	Reference Frame 1	10	1000005691	6351
165.843	-17.2942	-35.3691	um	Spot	Position Reference Frame	Reference Frame 1	10	1000005776	6352
254.956	-75.3374	-44.8728	um	Spot	Position Reference Frame	Reference Frame 1	11	1000000072	6353
237.329	-82.9908	-37.2319	um	Spot	Position Reference Frame	Reference Frame 1	11	1000000158	6354
224.29	-74.3268	-38.8911	um	Spot	Position Reference Frame	Reference Frame 1	11	1000000243	6355
73.28	-61.784	-34.1389	um	Spot	Position Reference Frame	Reference Frame 1	11	1000000497	6356
88.0287	-65.387	-34.5816	um	Spot	Position Reference Frame	Reference Frame 1	11	1000000582	6357
132.208	-92.4656	-10.8524	um	Spot	Position Reference Frame	Reference Frame 1	11	1000000667	6358
105.234	-62.0779	-36.1663	um	Spot	Position Reference Frame	Reference Frame 1	11	1000000753	6359
147.972	-108.817	17.9092	um	Spot	Position Reference Frame	Reference Frame 1	11	1000000838	6360
139.08	-118.939	40.2613	um	Spot	Position Reference Frame	Reference Frame 1	11	1000000923	6361
119.111	-116.033	24.3174	um	Spot	Position Reference Frame	Reference Frame 1	11	1000001008	6362
102.499	-77.9625	-26.9298	um	Spot	Position Reference Frame	Reference Frame 1	11	1000001093	6363
67.8585	-25.7783	-42.2936	um	Spot	Position Reference Frame	Reference Frame 1	11	1000001178	6364
77.1347	-1.16733	-40.8134	um	Spot	Position Reference Frame	Reference Frame 1	11	1000001263	6365
65.7162	13.765	-34.5769	um	Spot	Position Reference Frame	Reference Frame 1	11	1000001348	6366
84.6274	-23.1489	-43.8582	um	Spot	Position Reference Frame	Reference Frame 1	11	1000001436	6367
113.5	6.21779	-40.0506	um	Spot	Position Reference Frame	Reference Frame 1	11	1000001808	6371
97.5619	-5.13255	-42.4363	um	Spot	Position Reference Frame	Reference Frame 1	11	1000001893	6372
137.307	0.461847	-37.764	um	Spot	Position Reference Frame	Reference Frame 1	11	1000001978	6373
157.721	7.54956	-28.4801	um	Spot	Position Reference Frame	Reference Frame 1	11	1000002063	6374
163.257	20.4526	-20.7704	um	Spot	Position Reference Frame	Reference Frame 1	11	1000002149	6375
186.954	-15.7132	-38.2171	um	Spot	Position Reference Frame	Reference Frame 1	11	1000002234	6376
206.383	-2.4978	-37.9618	um	Spot	Position Reference Frame	Reference Frame 1	11	1000002321	6377
281.663	8.3105	-39.4842	um	Spot	Position Reference Frame	Reference Frame 1	11	1000002406	6378
257.885	8.4823	-40.7208	um	Spot	Position Reference Frame	Reference Frame 1	11	1000002491	6379
266.417	28.3424	-20.1631	um	Spot	Position Reference Frame	Reference Frame 1	11	1000002576	6380
241.679	15.2259	-32.255	um	Spot	Position Reference Frame	Reference Frame 1	11	1000002661	6381
239.626	22.6117	-28.2532	um	Spot	Position Reference Frame	Reference Frame 1	11	1000002746	6382
254.222	24.3621	-26.7382	um	Spot	Position Reference Frame	Reference Frame 1	11	1000002831	6383
247.833	30.4438	-17.6658	um	Spot	Position Reference Frame	Reference Frame 1	11	1000002916	6384
222.019	37.6251	-3.44269	um	Spot	Position Reference Frame	Reference Frame 1	11	1000003001	6385
222.638	0.362954	-40.5124	um	Spot	Position Reference Frame	Reference Frame 1	11	1000003254	6386
234.065	-10.382	-47.7876	um	Spot	Position Reference Frame	Reference Frame 1	11	1000003169	6387
167.384	-109.752	29.243	um	Spot	Position Reference Frame	Reference Frame 1	11	1000003256	6388
190.079	-108.348	17.4727	um	Spot	Position Reference Frame	Reference Frame 1	11	1000003343	6389
177.745	-112.826	41.0199	um	Spot	Position Reference Frame	Reference Frame 1	11	1000003429	6390
206.275	-114.046	22.5461	um	Spot	Position Reference Frame	Reference Frame 1	11	1000003514	6391
190.596	-113.329	37.2429	um	Spot	Position Reference Frame	Reference Frame 1	11	1000003600	6392
227.463	-117.234	15.1927	um	Spot	Position Reference Frame	Reference Frame 1	11	1000003686	6393
243.634	-118.359	8.25	um	Spot	Position Reference Frame	Reference Frame 1	11	1000003771	6394
246.234	-100.479	-23.9436	um	Spot	Position Reference Frame	Reference Frame 1	11	1000003886	6395
252.299	-110.417	-10.6243	um	Spot	Position Reference Frame	Reference Frame 1	11	1000003971	6396
244.525	-111.951	-4.62618	um	Spot	Position Reference Frame	Reference Frame 1	11	1000004056	6397
264.7	-122.79	16.4627	um	Spot	Position Reference Frame	Reference Frame 1	11	1000004142	6398
213.398	-96.2811	-16.3298	um	Spot	Position Reference Frame	Reference Frame 1	11	1000004281	6399
221.707	-84.7879	-29.7085	um	Spot	Position Reference Frame	Reference Frame 1	11	1000004366	6400
112.298	-15.8239	-43.8152	um	Spot	Position Reference Frame	Reference Frame 1	11	1000004452	6401
115.7	-51.0007	-38.6046	um	Spot	Position Reference Frame	Reference Frame 1	11	1000004537	6402
127.602	-72.2893	-27.7898	um	Spot	Position Reference Frame	Reference Frame 1	11	1000004622	6403
148.59	-90.243	-7.29228	um	Spot	Position Reference Frame	Reference Frame 1	11	1000004707	6404
130.873	-25.245	-42.3275	um	Spot	Position Reference Frame	Reference Frame 1	11	1000004792	6405
134.018	-53.8397	-36.1675	um	Spot	Position Reference Frame	Reference Frame 1	11	1000004878	6406
191.715	-90.2742	-13.6843	um	Spot	Position Reference Frame	Reference Frame 1	11	1000004964	6407
162.308	-94.4195	-1.69321	um	Spot	Position Reference Frame	Reference Frame 1	11	1000005049	6408
177.315	-101.179	10.8915	um	Spot	Position Reference Frame	Reference Frame 1	11	1000005135	6409
150.852	-55.6754	-30.69	um	Spot	Position Reference Frame	Reference Frame 1	11	1000005220	6410
175.953	-88.1334	-9.19349	um	Spot	Position Reference Frame	Reference Frame 1	11	1000005305	6411
197.982	-76.0885	-29.0226	um	Spot	Position Reference Frame	Reference Frame 1	11	1000005390	6412
165.596	-59.9254	-27.1244	um	Spot	Position Reference Frame	Reference Frame 1	11	1000005475	6413
207.559	-46.8424	-44.6034	um	Spot	Position Reference Frame	Reference Frame 1	11	1000005606	6414
189.355	-44.3349	-40.0373	um	Spot	Position Reference Frame	Reference Frame 1	11	1000005691	6415
169.608	-15.3251	-35.6606	um	Spot	Position Reference Frame	Reference Frame 1	11	1000005776	6416
258.59	-77.1996	-47.12	um	Spot	Position Reference Frame	Reference Frame 1	12	1000000072	6417
241.791	-84.9171	-40.504	um	Spot	Position Reference Frame	Reference Frame 1	12	1000000158	6418
225.642	-74.6388	-42.0787	um	Spot	Position Reference Frame	Reference Frame 1	12	1000000243	6419
74.6843	-64.672	-38.3025	um	Spot	Position Reference Frame	Reference Frame 1	12	1000000497	6420
90.8593	-66.7116	-37.8048	um	Spot	Position Reference Frame	Reference Frame 1	12	1000000582	6421
136.118	-93.683	-11.5626	um	Spot	Position Reference Frame	Reference Frame 1	12	1000000667	6422
108.988	-66.5016	-38.3914	um	Spot	Position Reference Frame	Reference Frame 1	12	1000000753	6423
150.398	-111.591	15.718	um	Spot	Position Reference Frame	Reference Frame 1	12	1000000838	6424
141.6	-120.58	35.9534	um	Spot	Position Reference Frame	Reference Frame 1	12	1000000923	6425
120.788	-118.661	22.4916	um	Spot	Position Reference Frame	Reference Frame 1	12	1000001008	6426
105.511	-81.5156	-28.1358	um	Spot	Position Reference Frame	Reference Frame 1	12	1000001093	6427
70.0749	-26.3849	-43.5081	um	Spot	Position Reference Frame	Reference Frame 1	12	1000001178	6428
82.2572	-4.1589	-43.1045	um	Spot	Position Reference Frame	Reference Frame 1	12	1000001263	6429
69.1048	10.0466	-34.8062	um	Spot	Position Reference Frame	Reference Frame 1	12	1000001348	6430
87.556	-22.6561	-47.1078	um	Spot	Position Reference Frame	Reference Frame 1	12	1000001436	6431
116.849	4.51185	-41.2979	um	Spot	Position Reference Frame	Reference Frame 1	12	1000001808	6435
100.82	-6.10266	-44.6858	um	Spot	Position Reference Frame	Reference Frame 1	12	1000001893	6436
141.479	-0.529727	-36.0426	um	Spot	Position Reference Frame	Reference Frame 1	12	1000001978	6437
158.753	7.47184	-28.6686	um	Spot	Position Reference Frame	Reference Frame 1	12	1000002063	6438
165.252	15.8616	-21.9513	um	Spot	Position Reference Frame	Reference Frame 1	12	1000002149	6439
187.904	-16.4188	-39.395	um	Spot	Position Reference Frame	Reference Frame 1	12	1000002234	6440
208.533	-0.531289	-37.2044	um	Spot	Position Reference Frame	Reference Frame 1	12	1000002321	6441
285.548	4.81659	-36.7355	um	Spot	Position Reference Frame	Reference Frame 1	12	1000002406	6442
263.229	5.88597	-40.0278	um	Spot	Position Reference Frame	Reference Frame 1	12	1000002491	6443
268.97	26.3571	-16.3874	um	Spot	Position Reference Frame	Reference Frame 1	12	1000002576	6444
247.589	13.7467	-32.5917	um	Spot	Position Reference Frame	Reference Frame 1	12	1000002661	6445
245.558	21.7747	-24.5954	um	Spot	Position Reference Frame	Reference Frame 1	12	1000002746	6446
258.521	22.5954	-24.0204	um	Spot	Position Reference Frame	Reference Frame 1	12	1000002831	6447
252.468	28.8513	-15.4594	um	Spot	Position Reference Frame	Reference Frame 1	12	1000002916	6448
224.25	32.633	-6.90441	um	Spot	Position Reference Frame	Reference Frame 1	12	1000003001	6449
223.218	-0.488681	-38.679	um	Spot	Position Reference Frame	Reference Frame 1	12	1000003254	6450
236.374	-10.8879	-47.0123	um	Spot	Position Reference Frame	Reference Frame 1	12	1000003169	6451
168.193	-112.606	25.458	um	Spot	Position Reference Frame	Reference Frame 1	12	1000003256	6452
191.846	-111.591	13.4004	um	Spot	Position Reference Frame	Reference Frame 1	12	1000003343	6453
178.622	-115.177	35.2389	um	Spot	Position Reference Frame	Reference Frame 1	12	1000003429	6454
209.344	-118.639	19.6891	um	Spot	Position Reference Frame	Reference Frame 1	12	1000003514	6455
191.971	-116.074	34.0293	um	Spot	Position Reference Frame	Reference Frame 1	12	1000003600	6456
228.665	-122.62	10.299	um	Spot	Position Reference Frame	Reference Frame 1	12	1000003686	6457
246.605	-120.884	5.51152	um	Spot	Position Reference Frame	Reference Frame 1	12	1000003771	6458
247.931	-101.566	-28.4976	um	Spot	Position Reference Frame	Reference Frame 1	12	1000003886	6459
251.57	-110.94	-16.4389	um	Spot	Position Reference Frame	Reference Frame 1	12	1000003971	6460
248.069	-114.497	-7.62919	um	Spot	Position Reference Frame	Reference Frame 1	12	1000004056	6461
269.613	-127.12	16.7108	um	Spot	Position Reference Frame	Reference Frame 1	12	1000004142	6462
216.771	-99.8612	-19.5487	um	Spot	Position Reference Frame	Reference Frame 1	12	1000004281	6463
221.943	-86.9384	-33.842	um	Spot	Position Reference Frame	Reference Frame 1	12	1000004366	6464
114.654	-15.8789	-45.0422	um	Spot	Position Reference Frame	Reference Frame 1	12	1000004452	6465
116.669	-52.4477	-41.7698	um	Spot	Position Reference Frame	Reference Frame 1	12	1000004537	6466
129.863	-73.861	-31.9931	um	Spot	Position Reference Frame	Reference Frame 1	12	1000004622	6467
152.617	-91.9871	-10.5481	um	Spot	Position Reference Frame	Reference Frame 1	12	1000004707	6468
134.839	-24.1249	-42.6158	um	Spot	Position Reference Frame	Reference Frame 1	12	1000004792	6469
136.22	-54.4201	-37.3794	um	Spot	Position Reference Frame	Reference Frame 1	12	1000004878	6470
195.271	-91.9018	-16.9273	um	Spot	Position Reference Frame	Reference Frame 1	12	1000004964	6471
164.456	-95.979	-5.89046	um	Spot	Position Reference Frame	Reference Frame 1	12	1000005049	6472
179.105	-101.265	4.69183	um	Spot	Position Reference Frame	Reference Frame 1	12	1000005135	6473
154.288	-53.1029	-34.9725	um	Spot	Position Reference Frame	Reference Frame 1	12	1000005220	6474
181.337	-86.5994	-17.5271	um	Spot	Position Reference Frame	Reference Frame 1	12	1000005305	6475
203.354	-75.0137	-34.3525	um	Spot	Position Reference Frame	Reference Frame 1	12	1000005390	6476
166.139	-64.7564	-29.2443	um	Spot	Position Reference Frame	Reference Frame 1	12	1000005475	6477
208.491	-47.7286	-45.7749	um	Spot	Position Reference Frame	Reference Frame 1	12	1000005606	6478
191.111	-44.2229	-42.2449	um	Spot	Position Reference Frame	Reference Frame 1	12	1000005691	6479
170.689	-15.2256	-34.8485	um	Spot	Position Reference Frame	Reference Frame 1	12	1000005776	6480
261.981	-76.0107	-47.386	um	Spot	Position Reference Frame	Reference Frame 1	13	1000000072	6481
249.278	-84.3713	-41.8951	um	Spot	Position Reference Frame	Reference Frame 1	13	1000000158	6482
231.391	-77.1492	-43.3863	um	Spot	Position Reference Frame	Reference Frame 1	13	1000000243	6483
80.3057	-66.9356	-37.6043	um	Spot	Position Reference Frame	Reference Frame 1	13	1000000497	6484
96.6929	-66.3336	-39.1394	um	Spot	Position Reference Frame	Reference Frame 1	13	1000000582	6485
139.411	-95.3086	-11.5474	um	Spot	Position Reference Frame	Reference Frame 1	13	1000000667	6486
112.187	-67.6685	-38.6265	um	Spot	Position Reference Frame	Reference Frame 1	13	1000000753	6487
157.16	-111.335	18.3623	um	Spot	Position Reference Frame	Reference Frame 1	13	1000000838	6488
149.149	-119.479	35.3017	um	Spot	Position Reference Frame	Reference Frame 1	13	1000000923	6489
128.32	-119.524	23.297	um	Spot	Position Reference Frame	Reference Frame 1	13	1000001008	6490
111.568	-83.5066	-29.4536	um	Spot	Position Reference Frame	Reference Frame 1	13	1000001093	6491
72.5504	-27.8753	-44.7226	um	Spot	Position Reference Frame	Reference Frame 1	13	1000001178	6492
86.2891	-5.86999	-45.3715	um	Spot	Position Reference Frame	Reference Frame 1	13	1000001263	6493
73.5673	8.34085	-36.0885	um	Spot	Position Reference Frame	Reference Frame 1	13	1000001348	6494
89.3704	-24.591	-47.2973	um	Spot	Position Reference Frame	Reference Frame 1	13	1000001436	6495
119.894	3.49908	-41.5409	um	Spot	Position Reference Frame	Reference Frame 1	13	1000001808	6499
105.819	-8.71873	-44.9748	um	Spot	Position Reference Frame	Reference Frame 1	13	1000001893	6500
143.662	-0.0739133	-37.2719	um	Spot	Position Reference Frame	Reference Frame 1	13	1000001978	6501
161.557	9.72248	-26.9348	um	Spot	Position Reference Frame	Reference Frame 1	13	1000002063	6502
170.487	8.04208	-26.2068	um	Spot	Position Reference Frame	Reference Frame 1	13	1000002149	6503
196.896	-17.8145	-39.8252	um	Spot	Position Reference Frame	Reference Frame 1	13	1000002234	6504
210.385	-0.252918	-35.4217	um	Spot	Position Reference Frame	Reference Frame 1	13	1000002321	6505
289.933	5.14575	-38.0399	um	Spot	Position Reference Frame	Reference Frame 1	13	1000002406	6506
267.848	1.63529	-41.2964	um	Spot	Position Reference Frame	Reference Frame 1	13	1000002491	6507
271.603	25.3074	-20.6268	um	Spot	Position Reference Frame	Reference Frame 1	13	1000002576	6508
254.218	12.0112	-32.9489	um	Spot	Position Reference Frame	Reference Frame 1	13	1000002661	6509
253.084	21.6014	-26.9984	um	Spot	Position Reference Frame	Reference Frame 1	13	1000002746	6510
263.921	22.0258	-25.351	um	Spot	Position Reference Frame	Reference Frame 1	13	1000002831	6511
256.348	28.6994	-16.5334	um	Spot	Position Reference Frame	Reference Frame 1	13	1000002916	6512
225.843	31.9253	-8.53335	um	Spot	Position Reference Frame	Reference Frame 1	13	1000003001	6513
233.562	1.89124	-39.1916	um	Spot	Position Reference Frame	Reference Frame 1	13	1000003254	6514
240.177	-12.939	-48.2717	um	Spot	Position Reference Frame	Reference Frame 1	13	1000003169	6515
170.784	-112.61	28.7252	um	Spot	Position Reference Frame	Reference Frame 1	13	1000003256	6516
196.349	-112.017	14.6263	um	Spot	Position Reference Frame	Reference Frame 1	13	1000003343	6517
180.577	-113.778	31.3813	um	Spot	Position Reference Frame	Reference Frame 1	13	1000003429	6518
211.359	-118.929	19.2965	um	Spot	Position Reference Frame	Reference Frame 1	13	1000003514	6519
193.46	-116.441	33.2594	um	Spot	Position Reference Frame	Reference Frame 1	13	1000003600	6520
233.651	-122.848	14.1508	um	Spot	Position Reference Frame	Reference Frame 1	13	1000003686	6521
249.039	-121.939	4.84695	um	Spot	Position Reference Frame	Reference Frame 1	13	1000003771	6522
251.236	-100.321	-31.6316	um	Spot	Position Reference Frame	Reference Frame 1	13	1000003886	6523
252.047	-109.575	-17.0073	um	Spot	Position Reference Frame	Reference Frame 1	13	1000003971	6524
252.102	-116.027	-5.28973	um	Spot	Position Reference Frame	Reference Frame 1	13	1000004056	6525
274.56	-126.268	14.2483	um	Spot	Position Reference Frame	Reference Frame 1	13	1000004142	6526
219.164	-103.095	-16.7347	um	Spot	Position Reference Frame	Reference Frame 1	13	1000004281	6527
226.36	-90.4678	-31.0928	um	Spot	Position Reference Frame	Reference Frame 1	13	1000004366	6528
122.846	-17.5591	-43.4407	um	Spot	Position Reference Frame	Reference Frame 1	13	1000004452	6529
119.051	-54.2483	-41.9751	um	Spot	Position Reference Frame	Reference Frame 1	13	1000004537	6530
134.716	-74.2024	-31.2882	um	Spot	Position Reference Frame	Reference Frame 1	13	1000004622	6531
154.972	-93.3356	-8.75041	um	Spot	Position Reference Frame	Reference Frame 1	13	1000004707	6532
137.797	-22.5815	-41.8753	um	Spot	Position Reference Frame	Reference Frame 1	13	1000004792	6533
137.407	-55.9896	-37.5485	um	Spot	Position Reference Frame	Reference Frame 1	13	1000004878	6534
199.202	-93.4087	-17.1813	um	Spot	Position Reference Frame	Reference Frame 1	13	1000004964	6535
167.202	-95.7544	-4.11976	um	Spot	Position Reference Frame	Reference Frame 1	13	1000005049	6536
181.068	-101.689	4.49314	um	Spot	Position Reference Frame	Reference Frame 1	13	1000005135	6537
155.363	-51.442	-35.1689	um	Spot	Position Reference Frame	Reference Frame 1	13	1000005220	6538
183.903	-83.8976	-19.778	um	Spot	Position Reference Frame	Reference Frame 1	13	1000005305	6539
205.445	-75.0803	-35.5642	um	Spot	Position Reference Frame	Reference Frame 1	13	1000005390	6540
169.203	-69.53	-27.4422	um	Spot	Position Reference Frame	Reference Frame 1	13	1000005475	6541
210.06	-48.8349	-43.9627	um	Spot	Position Reference Frame	Reference Frame 1	13	1000005606	6542
197.854	-40.9462	-43.6424	um	Spot	Position Reference Frame	Reference Frame 1	13	1000005691	6543
172.766	-17.3794	-35.0481	um	Spot	Position Reference Frame	Reference Frame 1	13	1000005776	6544
265.513	-73.4333	-47.4371	um	Spot	Position Reference Frame	Reference Frame 1	14	1000000072	6545
253.871	-79.5885	-42.9998	um	Spot	Position Reference Frame	Reference Frame 1	14	1000000158	6546
236.12	-78.2925	-40.4361	um	Spot	Position Reference Frame	Reference Frame 1	14	1000000243	6547
84.3116	-68.4738	-37.6137	um	Spot	Position Reference Frame	Reference Frame 1	14	1000000497	6548
100.999	-64.2009	-40.1954	um	Spot	Position Reference Frame	Reference Frame 1	14	1000000582	6549
144.438	-94.3137	-10.1743	um	Spot	Position Reference Frame	Reference Frame 1	14	1000000667	6550
114.786	-65.8971	-37.6242	um	Spot	Position Reference Frame	Reference Frame 1	14	1000000753	6551
159.593	-110.176	18.3742	um	Spot	Position Reference Frame	Reference Frame 1	14	1000000838	6552
152.569	-118.444	33.7913	um	Spot	Position Reference Frame	Reference Frame 1	14	1000000923	6553
131.575	-118.98	26.0197	um	Spot	Position Reference Frame	Reference Frame 1	14	1000001008	6554
114.011	-84.5003	-27.4183	um	Spot	Position Reference Frame	Reference Frame 1	14	1000001093	6555
76.0721	-27.5346	-45.737	um	Spot	Position Reference Frame	Reference Frame 1	14	1000001178	6556
88.8472	-6.58751	-44.3468	um	Spot	Position Reference Frame	Reference Frame 1	14	1000001263	6557
75.1643	7.68331	-37.0341	um	Spot	Position Reference Frame	Reference Frame 1	14	1000001348	6558
93.9708	-25.2371	-47.3388	um	Spot	Position Reference Frame	Reference Frame 1	14	1000001436	6559
123.665	3.2446	-41.5646	um	Spot	Position Reference Frame	Reference Frame 1	14	1000001808	6563
107.725	-8.52855	-45.9404	um	Spot	Position Reference Frame	Reference Frame 1	14	1000001893	6564
148.184	1.89308	-34.3413	um	Spot	Position Reference Frame	Reference Frame 1	14	1000001978	6565
163.175	10.8064	-25.9057	um	Spot	Position Reference Frame	Reference Frame 1	14	1000002063	6566
172.282	5.09841	-29.1485	um	Spot	Position Reference Frame	Reference Frame 1	14	1000002149	6567
199.239	-18.3951	-42.8076	um	Spot	Position Reference Frame	Reference Frame 1	14	1000002234	6568
215.581	5.45649	-35.5569	um	Spot	Position Reference Frame	Reference Frame 1	14	1000002321	6569
292.432	6.51471	-37.0549	um	Spot	Position Reference Frame	Reference Frame 1	14	1000002406	6570
270.636	2.41512	-44.315	um	Spot	Position Reference Frame	Reference Frame 1	14	1000002491	6571
273.71	26.0842	-22.625	um	Spot	Position Reference Frame	Reference Frame 1	14	1000002576	6572
257.158	11.9708	-37.9652	um	Spot	Position Reference Frame	Reference Frame 1	14	1000002661	6573
257.309	23.9465	-28.0771	um	Spot	Position Reference Frame	Reference Frame 1	14	1000002746	6574
265.838	22.4536	-27.3387	um	Spot	Position Reference Frame	Reference Frame 1	14	1000002831	6575
260.82	30.0583	-17.8096	um	Spot	Position Reference Frame	Reference Frame 1	14	1000002916	6576
227.926	32.2827	-11.4446	um	Spot	Position Reference Frame	Reference Frame 1	14	1000003001	6577
235.857	4.1792	-40.2037	um	Spot	Position Reference Frame	Reference Frame 1	14	1000003254	6578
241.349	-13.3741	-50.2219	um	Spot	Position Reference Frame	Reference Frame 1	14	1000003169	6579
172.62	-112.873	27.2932	um	Spot	Position Reference Frame	Reference Frame 1	14	1000003256	6580
199.921	-110.801	15.4711	um	Spot	Position Reference Frame	Reference Frame 1	14	1000003343	6581
183.47	-112.147	30.87	um	Spot	Position Reference Frame	Reference Frame 1	14	1000003429	6582
217.193	-118.197	19.0727	um	Spot	Position Reference Frame	Reference Frame 1	14	1000003514	6583
197.355	-113.847	33.287	um	Spot	Position Reference Frame	Reference Frame 1	14	1000003600	6584
239.653	-122.06	12.5845	um	Spot	Position Reference Frame	Reference Frame 1	14	1000003686	6585
254.096	-119.646	5.80616	um	Spot	Position Reference Frame	Reference Frame 1	14	1000003771	6586
254.726	-96.3885	-30.8625	um	Spot	Position Reference Frame	Reference Frame 1	14	1000003886	6587
254.352	-106.75	-17.0005	um	Spot	Position Reference Frame	Reference Frame 1	14	1000003971	6588
259.181	-115.179	-4.59237	um	Spot	Position Reference Frame	Reference Frame 1	14	1000004056	6589
276.151	-123.8	15.7919	um	Spot	Position Reference Frame	Reference Frame 1	14	1000004142	6590
223.053	-103.859	-16.7591	um	Spot	Position Reference Frame	Reference Frame 1	14	1000004281	6591
232.169	-93.018	-29.1632	um	Spot	Position Reference Frame	Reference Frame 1	14	1000004366	6592
124.253	-19.256	-45.3741	um	Spot	Position Reference Frame	Reference Frame 1	14	1000004452	6593
127.68	-54.6378	-39.1484	um	Spot	Position Reference Frame	Reference Frame 1	14	1000004537	6594
137.078	-73.2295	-30.2725	um	Spot	Position Reference Frame	Reference Frame 1	14	1000004622	6595
163.226	-90.6191	-9.94353	um	Spot	Position Reference Frame	Reference Frame 1	14	1000004707	6596
141.937	-21.567	-39.9215	um	Spot	Position Reference Frame	Reference Frame 1	14	1000004792	6597
142.131	-54.0614	-35.6195	um	Spot	Position Reference Frame	Reference Frame 1	14	1000004878	6598
201.745	-94.3557	-20.1608	um	Spot	Position Reference Frame	Reference Frame 1	14	1000004964	6599
172.357	-95.7791	-4.18721	um	Spot	Position Reference Frame	Reference Frame 1	14	1000005049	6600
183.73	-101.73	4.50567	um	Spot	Position Reference Frame	Reference Frame 1	14	1000005135	6601
159.177	-48.5888	-36.2231	um	Spot	Position Reference Frame	Reference Frame 1	14	1000005220	6602
186.628	-81.7825	-22.7914	um	Spot	Position Reference Frame	Reference Frame 1	14	1000005305	6603
208.777	-73.788	-35.5908	um	Spot	Position Reference Frame	Reference Frame 1	14	1000005390	6604
172.587	-69.446	-27.4558	um	Spot	Position Reference Frame	Reference Frame 1	14	1000005475	6605
214.507	-48.521	-46.02	um	Spot	Position Reference Frame	Reference Frame 1	14	1000005606	6606
200.418	-40.9946	-44.6341	um	Spot	Position Reference Frame	Reference Frame 1	14	1000005691	6607
175.977	-20.9361	-38.0281	um	Spot	Position Reference Frame	Reference Frame 1	14	1000005776	6608
269.404	-73.101	-48.4801	um	Spot	Position Reference Frame	Reference Frame 1	15	1000000072	6609
254.873	-78.5635	-44.9544	um	Spot	Position Reference Frame	Reference Frame 1	15	1000000158	6610
237.646	-78.0535	-41.3979	um	Spot	Position Reference Frame	Reference Frame 1	15	1000000243	6611
88.2671	-69.3816	-38.6286	um	Spot	Position Reference Frame	Reference Frame 1	15	1000000497	6612
107.975	-64.2222	-39.3178	um	Spot	Position Reference Frame	Reference Frame 1	15	1000000582	6613
149.982	-93.7667	-9.30452	um	Spot	Position Reference Frame	Reference Frame 1	15	1000000667	6614
117.221	-64.943	-38.6108	um	Spot	Position Reference Frame	Reference Frame 1	15	1000000753	6615
163.437	-108.863	18.3382	um	Spot	Position Reference Frame	Reference Frame 1	15	1000000838	6616
156.249	-117.814	36.5279	um	Spot	Position Reference Frame	Reference Frame 1	15	1000000923	6617
136.88	-118.932	27.5541	um	Spot	Position Reference Frame	Reference Frame 1	15	1000001008	6618
120.321	-85.5501	-26.5089	um	Spot	Position Reference Frame	Reference Frame 1	15	1000001093	6619
80.7203	-27.9822	-46.7812	um	Spot	Position Reference Frame	Reference Frame 1	15	1000001178	6620
90.2564	-7.92609	-45.2804	um	Spot	Position Reference Frame	Reference Frame 1	15	1000001263	6621
78.6417	7.1493	-39.0428	um	Spot	Position Reference Frame	Reference Frame 1	15	1000001348	6622
95.8338	-27.1601	-48.2806	um	Spot	Position Reference Frame	Reference Frame 1	15	1000001436	6623
129.731	2.41648	-42.6588	um	Spot	Position Reference Frame	Reference Frame 1	15	1000001808	6627
109.332	-9.15971	-46.889	um	Spot	Position Reference Frame	Reference Frame 1	15	1000001893	6628
149.893	3.22935	-35.3169	um	Spot	Position Reference Frame	Reference Frame 1	15	1000001978	6629
163.46	11.9332	-25.8346	um	Spot	Position Reference Frame	Reference Frame 1	15	1000002063	6630
174.535	3.41943	-29.1152	um	Spot	Position Reference Frame	Reference Frame 1	15	1000002149	6631
202.558	-18.0934	-42.8287	um	Spot	Position Reference Frame	Reference Frame 1	15	1000002234	6632
217.14	7.17465	-33.5367	um	Spot	Position Reference Frame	Reference Frame 1	15	1000002321	6633
296.076	6.57894	-35.0949	um	Spot	Position Reference Frame	Reference Frame 1	15	1000002406	6634
274.508	1.96927	-42.355	um	Spot	Position Reference Frame	Reference Frame 1	15	1000002491	6635
276.777	25.7437	-22.6431	um	Spot	Position Reference Frame	Reference Frame 1	15	1000002576	6636
259.495	10.5341	-38.9469	um	Spot	Position Reference Frame	Reference Frame 1	15	1000002661	6637
259.493	21.8644	-27.0476	um	Spot	Position Reference Frame	Reference Frame 1	15	1000002746	6638
267.725	22.5992	-27.322	um	Spot	Position Reference Frame	Reference Frame 1	15	1000002831	6639
261.41	30.611	-16.9513	um	Spot	Position Reference Frame	Reference Frame 1	15	1000002916	6640
229.536	29.8754	-12.3083	um	Spot	Position Reference Frame	Reference Frame 1	15	1000003001	6641
239.981	6.04665	-38.2704	um	Spot	Position Reference Frame	Reference Frame 1	15	1000003254	6642
244.861	-16.0386	-50.226	um	Spot	Position Reference Frame	Reference Frame 1	15	1000003169	6643
174.679	-112.182	26.3437	um	Spot	Position Reference Frame	Reference Frame 1	15	1000003256	6644
202.866	-111.932	12.9795	um	Spot	Position Reference Frame	Reference Frame 1	15	1000003343	6645
187.514	-111.915	31.2077	um	Spot	Position Reference Frame	Reference Frame 1	15	1000003429	6646
223.123	-119.768	19.1492	um	Spot	Position Reference Frame	Reference Frame 1	15	1000003514	6647
199.153	-114.951	31.7347	um	Spot	Position Reference Frame	Reference Frame 1	15	1000003600	6648
241.885	-122.066	13.6101	um	Spot	Position Reference Frame	Reference Frame 1	15	1000003686	6649
261.342	-122.416	11.284	um	Spot	Position Reference Frame	Reference Frame 1	15	1000003771	6650
255.842	-95.6433	-32.8168	um	Spot	Position Reference Frame	Reference Frame 1	15	1000003886	6651
257.055	-105.782	-16.1204	um	Spot	Position Reference Frame	Reference Frame 1	15	1000003971	6652
260.643	-115.123	-5.30317	um	Spot	Position Reference Frame	Reference Frame 1	15	1000004056	6653
280.313	-123.732	15.9767	um	Spot	Position Reference Frame	Reference Frame 1	15	1000004142	6654
227.426	-102.269	-17.8227	um	Spot	Position Reference Frame	Reference Frame 1	15	1000004281	6655
232.443	-93.3829	-28.0758	um	Spot	Position Reference Frame	Reference Frame 1	15	1000004366	6656
125.828	-20.3951	-45.317	um	Spot	Position Reference Frame	Reference Frame 1	15	1000004452	6657
131.843	-51.6288	-40.2128	um	Spot	Position Reference Frame	Reference Frame 1	15	1000004537	6658
143.21	-73.3365	-29.3696	um	Spot	Position Reference Frame	Reference Frame 1	15	1000004622	6659
165.156	-89.7001	-10.9163	um	Spot	Position Reference Frame	Reference Frame 1	15	1000004707	6660
144.807	-21.2026	-40.923	um	Spot	Position Reference Frame	Reference Frame 1	15	1000004792	6661
145.377	-51.7326	-36.6493	um	Spot	Position Reference Frame	Reference Frame 1	15	1000004878	6662
203.991	-91.4581	-19.1652	um	Spot	Position Reference Frame	Reference Frame 1	15	1000004964	6663
175.248	-94.844	-3.19068	um	Spot	Position Reference Frame	Reference Frame 1	15	1000005049	6664
186.104	-101.445	4.52392	um	Spot	Position Reference Frame	Reference Frame 1	15	1000005135	6665
162.218	-50.162	-34.2096	um	Spot	Position Reference Frame	Reference Frame 1	15	1000005220	6666
187.778	-81.087	-23.7399	um	Spot	Position Reference Frame	Reference Frame 1	15	1000005305	6667
215.223	-72.6387	-37.7192	um	Spot	Position Reference Frame	Reference Frame 1	15	1000005390	6668
175.253	-67.5154	-28.4648	um	Spot	Position Reference Frame	Reference Frame 1	15	1000005475	6669
216.44	-48.2076	-46.9959	um	Spot	Position Reference Frame	Reference Frame 1	15	1000005606	6670
203.601	-38.9305	-44.6658	um	Spot	Position Reference Frame	Reference Frame 1	15	1000005691	6671
176.915	-23.3559	-37.9434	um	Spot	Position Reference Frame	Reference Frame 1	15	1000005776	6672
273.78	-75.4839	-48.5131	um	Spot	Position Reference Frame	Reference Frame 1	16	1000000072	6673
257.25	-78.325	-46.9466	um	Spot	Position Reference Frame	Reference Frame 1	16	1000000158	6674
240.426	-78.3087	-43.3967	um	Spot	Position Reference Frame	Reference Frame 1	16	1000000243	6675
91.3795	-69.691	-39.6223	um	Spot	Position Reference Frame	Reference Frame 1	16	1000000497	6676
109.872	-64.5932	-41.2744	um	Spot	Position Reference Frame	Reference Frame 1	16	1000000582	6677
153.001	-93.6324	-10.0774	um	Spot	Position Reference Frame	Reference Frame 1	16	1000000667	6678
122.496	-63.6197	-38.6934	um	Spot	Position Reference Frame	Reference Frame 1	16	1000000753	6679
168.074	-108.61	16.2845	um	Spot	Position Reference Frame	Reference Frame 1	16	1000000838	6680
158.902	-119.028	38.7866	um	Spot	Position Reference Frame	Reference Frame 1	16	1000000923	6681
139.435	-119.782	25.7014	um	Spot	Position Reference Frame	Reference Frame 1	16	1000001008	6682
121.888	-87.195	-25.4403	um	Spot	Position Reference Frame	Reference Frame 1	16	1000001093	6683
84.0417	-26.2754	-47.8037	um	Spot	Position Reference Frame	Reference Frame 1	16	1000001178	6684
92.5116	-8.60504	-46.2479	um	Spot	Position Reference Frame	Reference Frame 1	16	1000001263	6685
82.679	6.46991	-39.0679	um	Spot	Position Reference Frame	Reference Frame 1	16	1000001348	6686
102.43	-29.0727	-48.3762	um	Spot	Position Reference Frame	Reference Frame 1	16	1000001436	6687
134.174	1.00799	-41.6944	um	Spot	Position Reference Frame	Reference Frame 1	16	1000001808	6691
113.71	-10.2512	-45.9224	um	Spot	Position Reference Frame	Reference Frame 1	16	1000001893	6692
150.893	3.55966	-35.2597	um	Spot	Position Reference Frame	Reference Frame 1	16	1000001978	6693
165.785	11.7942	-23.817	um	Spot	Position Reference Frame	Reference Frame 1	16	1000002063	6694
176.882	1.86425	-27.0852	um	Spot	Position Reference Frame	Reference Frame 1	16	1000002149	6695
207.477	-17.8924	-43.9023	um	Spot	Position Reference Frame	Reference Frame 1	16	1000002234	6696
219.69	7.78581	-34.5406	um	Spot	Position Reference Frame	Reference Frame 1	16	1000002321	6697
298.349	7.25751	-36.0985	um	Spot	Position Reference Frame	Reference Frame 1	16	1000002406	6698
276.281	1.89745	-43.3325	um	Spot	Position Reference Frame	Reference Frame 1	16	1000002491	6699
279.535	24.8626	-22.6465	um	Spot	Position Reference Frame	Reference Frame 1	16	1000002576	6700
262.035	9.44816	-38.9383	um	Spot	Position Reference Frame	Reference Frame 1	16	1000002661	6701
265.384	18.288	-31.7834	um	Spot	Position Reference Frame	Reference Frame 1	16	1000002746	6702
272.444	20.5769	-29.3784	um	Spot	Position Reference Frame	Reference Frame 1	16	1000002831	6703
262.08	31.1372	-18.6199	um	Spot	Position Reference Frame	Reference Frame 1	16	1000002916	6704
231.473	29.7928	-15.3118	um	Spot	Position Reference Frame	Reference Frame 1	16	1000003001	6705
243.757	7.78617	-38.3267	um	Spot	Position Reference Frame	Reference Frame 1	16	1000003254	6706
245.503	-16.5655	-50.1572	um	Spot	Position Reference Frame	Reference Frame 1	16	1000003169	6707
176.569	-111.476	25.7827	um	Spot	Position Reference Frame	Reference Frame 1	16	1000003256	6708
207.149	-112.569	13.1943	um	Spot	Position Reference Frame	Reference Frame 1	16	1000003343	6709
189.995	-111.184	29.9527	um	Spot	Position Reference Frame	Reference Frame 1	16	1000003429	6710
229.605	-120.838	19.7625	um	Spot	Position Reference Frame	Reference Frame 1	16	1000003514	6711
202.85	-116.075	30.5083	um	Spot	Position Reference Frame	Reference Frame 1	16	1000003600	6712
246.548	-121.677	10.422	um	Spot	Position Reference Frame	Reference Frame 1	16	1000003686	6713
262.607	-122.019	9.32974	um	Spot	Position Reference Frame	Reference Frame 1	16	1000003771	6714
256.586	-95.1254	-33.7565	um	Spot	Position Reference Frame	Reference Frame 1	16	1000003886	6715
258.259	-107.135	-16.6901	um	Spot	Position Reference Frame	Reference Frame 1	16	1000003971	6716
266.926	-115.596	-4.57887	um	Spot	Position Reference Frame	Reference Frame 1	16	1000004056	6717
282.103	-123.618	15.0953	um	Spot	Position Reference Frame	Reference Frame 1	16	1000004142	6718
230.565	-102.809	-17.8262	um	Spot	Position Reference Frame	Reference Frame 1	16	1000004281	6719
235.902	-93.9919	-29.0909	um	Spot	Position Reference Frame	Reference Frame 1	16	1000004366	6720
131.845	-23.0327	-44.3899	um	Spot	Position Reference Frame	Reference Frame 1	16	1000004452	6721
137.175	-49.6337	-40.3064	um	Spot	Position Reference Frame	Reference Frame 1	16	1000004537	6722
146.001	-73.9654	-28.354	um	Spot	Position Reference Frame	Reference Frame 1	16	1000004622	6723
170.113	-89.1922	-10.9836	um	Spot	Position Reference Frame	Reference Frame 1	16	1000004707	6724
148.542	-20.3602	-39.9568	um	Spot	Position Reference Frame	Reference Frame 1	16	1000004792	6725
151.17	-50.5542	-37.752	um	Spot	Position Reference Frame	Reference Frame 1	16	1000004878	6726
209.659	-92.886	-20.2416	um	Spot	Position Reference Frame	Reference Frame 1	16	1000004964	6727
178.701	-94.2306	-3.21059	um	Spot	Position Reference Frame	Reference Frame 1	16	1000005049	6728
190.254	-101.743	1.48775	um	Spot	Position Reference Frame	Reference Frame 1	16	1000005135	6729
165.576	-53.1668	-34.1941	um	Spot	Position Reference Frame	Reference Frame 1	16	1000005220	6730
193.253	-78.8689	-25.8447	um	Spot	Position Reference Frame	Reference Frame 1	16	1000005305	6731
216.937	-69.9977	-39.7091	um	Spot	Position Reference Frame	Reference Frame 1	16	1000005390	6732
183.365	-66.688	-30.642	um	Spot	Position Reference Frame	Reference Frame 1	16	1000005475	6733
223.992	-48.3991	-49.1511	um	Spot	Position Reference Frame	Reference Frame 1	16	1000005606	6734
210.363	-39.7007	-45.7885	um	Spot	Position Reference Frame	Reference Frame 1	16	1000005691	6735
178.304	-27.4059	-37.8575	um	Spot	Position Reference Frame	Reference Frame 1	16	1000005776	6736
277.824	-74.6594	-47.5661	um	Spot	Position Reference Frame	Reference Frame 1	17	1000000072	6737
260.545	-76.1397	-47.9875	um	Spot	Position Reference Frame	Reference Frame 1	17	1000000158	6738
242.85	-78.746	-44.382	um	Spot	Position Reference Frame	Reference Frame 1	17	1000000243	6739
94.024	-68.6421	-40.6145	um	Spot	Position Reference Frame	Reference Frame 1	17	1000000497	6740
110.842	-64.7712	-41.2017	um	Spot	Position Reference Frame	Reference Frame 1	17	1000000582	6741
155.494	-92.5142	-8.85342	um	Spot	Position Reference Frame	Reference Frame 1	17	1000000667	6742
123.925	-63.9299	-38.6359	um	Spot	Position Reference Frame	Reference Frame 1	17	1000000753	6743
170.165	-106.291	13.2925	um	Spot	Position Reference Frame	Reference Frame 1	17	1000000838	6744
161.443	-118.363	39.6384	um	Spot	Position Reference Frame	Reference Frame 1	17	1000000923	6745
142.397	-118.709	27.4042	um	Spot	Position Reference Frame	Reference Frame 1	17	1000001008	6746
124.196	-86.7908	-23.4151	um	Spot	Position Reference Frame	Reference Frame 1	17	1000001093	6747
85.8107	-22.4436	-46.7958	um	Spot	Position Reference Frame	Reference Frame 1	17	1000001178	6748
95.7888	-10.0028	-46.2417	um	Spot	Position Reference Frame	Reference Frame 1	17	1000001263	6749
84.0857	5.89313	-40.0092	um	Spot	Position Reference Frame	Reference Frame 1	17	1000001348	6750
104.29	-29.0778	-48.3365	um	Spot	Position Reference Frame	Reference Frame 1	17	1000001436	6751
135.819	0.198287	-38.6438	um	Spot	Position Reference Frame	Reference Frame 1	17	1000001808	6755
117.194	-12.1024	-44.9201	um	Spot	Position Reference Frame	Reference Frame 1	17	1000001893	6756
157.962	8.31842	-29.4404	um	Spot	Position Reference Frame	Reference Frame 1	17	1000001978	6757
169.354	4.88504	-26.7779	um	Spot	Position Reference Frame	Reference Frame 1	17	1000002063	6758
180.895	-3.45543	-32.0775	um	Spot	Position Reference Frame	Reference Frame 1	17	1000002149	6759
209.779	-17.7718	-42.8894	um	Spot	Position Reference Frame	Reference Frame 1	17	1000002234	6760
224.886	7.5845	-34.623	um	Spot	Position Reference Frame	Reference Frame 1	17	1000002321	6761
302.481	5.34152	-35.1371	um	Spot	Position Reference Frame	Reference Frame 1	17	1000002406	6762
277.587	0.812675	-44.2853	um	Spot	Position Reference Frame	Reference Frame 1	17	1000002491	6763
282.605	23.5442	-25.6579	um	Spot	Position Reference Frame	Reference Frame 1	17	1000002576	6764
265.069	8.79108	-38.9502	um	Spot	Position Reference Frame	Reference Frame 1	17	1000002661	6765
265.914	18.384	-31.4913	um	Spot	Position Reference Frame	Reference Frame 1	17	1000002746	6766
273.482	20.9606	-29.337	um	Spot	Position Reference Frame	Reference Frame 1	17	1000002831	6767
263.785	30.7507	-16.9982	um	Spot	Position Reference Frame	Reference Frame 1	17	1000002916	6768
232.426	27.8738	-17.0693	um	Spot	Position Reference Frame	Reference Frame 1	17	1000003001	6769
247.496	7.62949	-38.3644	um	Spot	Position Reference Frame	Reference Frame 1	17	1000003254	6770
246.79	-18.3471	-52.0985	um	Spot	Position Reference Frame	Reference Frame 1	17	1000003169	6771
180.838	-110.814	22.7849	um	Spot	Position Reference Frame	Reference Frame 1	17	1000003256	6772
210.142	-113.648	11.7804	um	Spot	Position Reference Frame	Reference Frame 1	17	1000003343	6773
191.351	-112.303	28.1446	um	Spot	Position Reference Frame	Reference Frame 1	17	1000003429	6774
233.575	-121.871	16.7522	um	Spot	Position Reference Frame	Reference Frame 1	17	1000003514	6775
206.075	-117.167	29.5894	um	Spot	Position Reference Frame	Reference Frame 1	17	1000003600	6776
248.723	-121.643	6.87012	um	Spot	Position Reference Frame	Reference Frame 1	17	1000003686	6777
263.913	-121.558	8.37383	um	Spot	Position Reference Frame	Reference Frame 1	17	1000003771	6778
258.233	-94.1576	-32.7291	um	Spot	Position Reference Frame	Reference Frame 1	17	1000003886	6779
262.179	-107.574	-16.8814	um	Spot	Position Reference Frame	Reference Frame 1	17	1000003971	6780
268.993	-116.165	-5.85251	um	Spot	Position Reference Frame	Reference Frame 1	17	1000004056	6781
288.748	-123.968	19.3512	um	Spot	Position Reference Frame	Reference Frame 1	17	1000004142	6782
233.154	-104.898	-15.796	um	Spot	Position Reference Frame	Reference Frame 1	17	1000004281	6783
237.21	-95.1846	-29.0301	um	Spot	Position Reference Frame	Reference Frame 1	17	1000004366	6784
135.743	-22.9161	-42.4203	um	Spot	Position Reference Frame	Reference Frame 1	17	1000004452	6785
139.584	-48.0722	-38.3004	um	Spot	Position Reference Frame	Reference Frame 1	17	1000004537	6786
148.56	-73.2139	-27.3446	um	Spot	Position Reference Frame	Reference Frame 1	17	1000004622	6787
171.091	-90.6887	-8.90133	um	Spot	Position Reference Frame	Reference Frame 1	17	1000004707	6788
151.916	-19.9237	-37.975	um	Spot	Position Reference Frame	Reference Frame 1	17	1000004792	6789
153.062	-49.4846	-36.7263	um	Spot	Position Reference Frame	Reference Frame 1	17	1000004878	6790
212.804	-95.4522	-20.2249	um	Spot	Position Reference Frame	Reference Frame 1	17	1000004964	6791
183.498	-93.7059	-6.27606	um	Spot	Position Reference Frame	Reference Frame 1	17	1000005049	6792
191.74	-101.232	2.5324	um	Spot	Position Reference Frame	Reference Frame 1	17	1000005135	6793
169.962	-57.207	-31.2007	um	Spot	Position Reference Frame	Reference Frame 1	17	1000005220	6794
196.64	-79.8867	-28.852	um	Spot	Position Reference Frame	Reference Frame 1	17	1000005305	6795
222.27	-75.3569	-40.7402	um	Spot	Position Reference Frame	Reference Frame 1	17	1000005390	6796
184.714	-66.4107	-31.5941	um	Spot	Position Reference Frame	Reference Frame 1	17	1000005475	6797
226.014	-49.1933	-49.12	um	Spot	Position Reference Frame	Reference Frame 1	17	1000005606	6798
209.488	-46.1899	-45.607	um	Spot	Position Reference Frame	Reference Frame 1	17	1000005691	6799
179.128	-29.0622	-38.7764	um	Spot	Position Reference Frame	Reference Frame 1	17	1000005776	6800
279.912	-74.0438	-48.5549	um	Spot	Position Reference Frame	Reference Frame 1	18	1000000072	6801
261.761	-75.0041	-47.9503	um	Spot	Position Reference Frame	Reference Frame 1	18	1000000158	6802
246.111	-77.2972	-45.4135	um	Spot	Position Reference Frame	Reference Frame 1	18	1000000243	6803
95.0988	-69.1779	-41.5404	um	Spot	Position Reference Frame	Reference Frame 1	18	1000000497	6804
112.034	-64.7368	-42.1391	um	Spot	Position Reference Frame	Reference Frame 1	18	1000000582	6805
157.318	-92.3373	-10.5589	um	Spot	Position Reference Frame	Reference Frame 1	18	1000000667	6806
125.413	-64.656	-39.5769	um	Spot	Position Reference Frame	Reference Frame 1	18	1000000753	6807
171.247	-105.641	10.3491	um	Spot	Position Reference Frame	Reference Frame 1	18	1000000838	6808
164.681	-118.64	38.8892	um	Spot	Position Reference Frame	Reference Frame 1	18	1000000923	6809
146.029	-119.052	26.6976	um	Spot	Position Reference Frame	Reference Frame 1	18	1000001008	6810
125.659	-88.0582	-24.3481	um	Spot	Position Reference Frame	Reference Frame 1	18	1000001093	6811
86.7968	-21.6793	-47.7344	um	Spot	Position Reference Frame	Reference Frame 1	18	1000001178	6812
98.6937	-10.0632	-48.2378	um	Spot	Position Reference Frame	Reference Frame 1	18	1000001263	6813
85.2751	6.36881	-41.9543	um	Spot	Position Reference Frame	Reference Frame 1	18	1000001348	6814
108.442	-29.9552	-49.3643	um	Spot	Position Reference Frame	Reference Frame 1	18	1000001436	6815
137.348	-0.0988595	-40.5974	um	Spot	Position Reference Frame	Reference Frame 1	18	1000001808	6819
119.165	-12.6013	-44.8822	um	Spot	Position Reference Frame	Reference Frame 1	18	1000001893	6820
158.896	8.18671	-29.3778	um	Spot	Position Reference Frame	Reference Frame 1	18	1000001978	6821
171.092	0.42491	-29.7022	um	Spot	Position Reference Frame	Reference Frame 1	18	1000002063	6822
183.701	-4.2875	-34.0722	um	Spot	Position Reference Frame	Reference Frame 1	18	1000002149	6823
212.687	-14.0684	-43.9328	um	Spot	Position Reference Frame	Reference Frame 1	18	1000002234	6824
225.995	8.17731	-34.5802	um	Spot	Position Reference Frame	Reference Frame 1	18	1000002321	6825
302.81	4.3092	-35.0607	um	Spot	Position Reference Frame	Reference Frame 1	18	1000002406	6826
279.756	-0.140497	-44.2671	um	Spot	Position Reference Frame	Reference Frame 1	18	1000002491	6827
284.307	23.1183	-20.6289	um	Spot	Position Reference Frame	Reference Frame 1	18	1000002576	6828
266.794	8.2808	-38.9211	um	Spot	Position Reference Frame	Reference Frame 1	18	1000002661	6829
268.602	17.0604	-31.2286	um	Spot	Position Reference Frame	Reference Frame 1	18	1000002746	6830
274.26	20.7509	-28.281	um	Spot	Position Reference Frame	Reference Frame 1	18	1000002831	6831
264.609	30.3726	-16.9448	um	Spot	Position Reference Frame	Reference Frame 1	18	1000002916	6832
233.747	25.9667	-17.9973	um	Spot	Position Reference Frame	Reference Frame 1	18	1000003001	6833
247.606	7.24263	-39.2822	um	Spot	Position Reference Frame	Reference Frame 1	18	1000003254	6834
247.868	-18.465	-52.0479	um	Spot	Position Reference Frame	Reference Frame 1	18	1000003169	6835
182.735	-111.027	20.6966	um	Spot	Position Reference Frame	Reference Frame 1	18	1000003256	6836
211.889	-114.226	10.1482	um	Spot	Position Reference Frame	Reference Frame 1	18	1000003343	6837
192.605	-113.867	27.3928	um	Spot	Position Reference Frame	Reference Frame 1	18	1000003429	6838
237.06	-121.453	14.7957	um	Spot	Position Reference Frame	Reference Frame 1	18	1000003514	6839
209.884	-119.647	28.5794	um	Spot	Position Reference Frame	Reference Frame 1	18	1000003600	6840
249.837	-120.178	6.91263	um	Spot	Position Reference Frame	Reference Frame 1	18	1000003686	6841
265.721	-121.605	6.40556	um	Spot	Position Reference Frame	Reference Frame 1	18	1000003771	6842
260.306	-90.7718	-37.743	um	Spot	Position Reference Frame	Reference Frame 1	18	1000003886	6843
263.403	-107.971	-18.2604	um	Spot	Position Reference Frame	Reference Frame 1	18	1000003971	6844
270.319	-115.702	-5.80978	um	Spot	Position Reference Frame	Reference Frame 1	18	1000004056	6845
290.156	-123.81	17.9594	um	Spot	Position Reference Frame	Reference Frame 1	18	1000004142	6846
234.786	-106.851	-14.7365	um	Spot	Position Reference Frame	Reference Frame 1	18	1000004281	6847
239.713	-95.7891	-28.0135	um	Spot	Position Reference Frame	Reference Frame 1	18	1000004366	6848
137.613	-23.7176	-43.3777	um	Spot	Position Reference Frame	Reference Frame 1	18	1000004452	6849
142.662	-46.5986	-39.318	um	Spot	Position Reference Frame	Reference Frame 1	18	1000004537	6850
151.258	-72.7591	-29.3392	um	Spot	Position Reference Frame	Reference Frame 1	18	1000004622	6851
173.303	-87.6117	-12.9075	um	Spot	Position Reference Frame	Reference Frame 1	18	1000004707	6852
153.648	-19.7641	-38.9392	um	Spot	Position Reference Frame	Reference Frame 1	18	1000004792	6853
157.48	-50.0884	-35.7677	um	Spot	Position Reference Frame	Reference Frame 1	18	1000004878	6854
214.269	-96.5105	-19.1673	um	Spot	Position Reference Frame	Reference Frame 1	18	1000004964	6855
185.062	-93.8819	-10.2303	um	Spot	Position Reference Frame	Reference Frame 1	18	1000005049	6856
195.25	-100.985	-2.49055	um	Spot	Position Reference Frame	Reference Frame 1	18	1000005135	6857
172.146	-60.258	-31.1466	um	Spot	Position Reference Frame	Reference Frame 1	18	1000005220	6858
197.162	-79.6085	-26.7756	um	Spot	Position Reference Frame	Reference Frame 1	18	1000005305	6859
222.992	-76.1729	-37.6621	um	Spot	Position Reference Frame	Reference Frame 1	18	1000005390	6860
191.015	-65.4092	-34.717	um	Spot	Position Reference Frame	Reference Frame 1	18	1000005475	6861
227.775	-50.6989	-51.0748	um	Spot	Position Reference Frame	Reference Frame 1	18	1000005606	6862
210.925	-45.6039	-44.5683	um	Spot	Position Reference Frame	Reference Frame 1	18	1000005691	6863
180.553	-33.3651	-38.6885	um	Spot	Position Reference Frame	Reference Frame 1	18	1000005776	6864
282.897	-72.6984	-49.5809	um	Spot	Position Reference Frame	Reference Frame 1	19	1000000072	6865
263.137	-72.8355	-49.93	um	Spot	Position Reference Frame	Reference Frame 1	19	1000000158	6866
247.795	-75.6692	-48.3968	um	Spot	Position Reference Frame	Reference Frame 1	19	1000000243	6867
98.8988	-68.7934	-41.5645	um	Spot	Position Reference Frame	Reference Frame 1	19	1000000497	6868
114.054	-60.1076	-45.1502	um	Spot	Position Reference Frame	Reference Frame 1	19	1000000582	6869
162.284	-92.161	-11.0872	um	Spot	Position Reference Frame	Reference Frame 1	19	1000000667	6870
126.387	-66.4865	-40.4903	um	Spot	Position Reference Frame	Reference Frame 1	19	1000000753	6871
174.557	-105.349	6.33507	um	Spot	Position Reference Frame	Reference Frame 1	19	1000000838	6872
168.31	-118.449	36.6254	um	Spot	Position Reference Frame	Reference Frame 1	19	1000000923	6873
150.357	-117.079	21.7101	um	Spot	Position Reference Frame	Reference Frame 1	19	1000001008	6874
128.212	-88.8512	-25.3218	um	Spot	Position Reference Frame	Reference Frame 1	19	1000001093	6875
90.786	-22.8247	-47.7528	um	Spot	Position Reference Frame	Reference Frame 1	19	1000001178	6876
103.523	-8.7838	-46.3087	um	Spot	Position Reference Frame	Reference Frame 1	19	1000001263	6877
89.4321	7.23024	-40.9995	um	Spot	Position Reference Frame	Reference Frame 1	19	1000001348	6878
111.614	-29.5834	-48.3717	um	Spot	Position Reference Frame	Reference Frame 1	19	1000001436	6879
140.791	3.25891	-38.6479	um	Spot	Position Reference Frame	Reference Frame 1	19	1000001808	6883
121.826	-13.4767	-45.8641	um	Spot	Position Reference Frame	Reference Frame 1	19	1000001893	6884
160.554	8.53144	-28.3434	um	Spot	Position Reference Frame	Reference Frame 1	19	1000001978	6885
172.426	-0.59761	-28.6443	um	Spot	Position Reference Frame	Reference Frame 1	19	1000002063	6886
187.153	-5.17868	-34.0867	um	Spot	Position Reference Frame	Reference Frame 1	19	1000002149	6887
214.592	-12.7545	-41.9192	um	Spot	Position Reference Frame	Reference Frame 1	19	1000002234	6888
228.73	8.59388	-31.5876	um	Spot	Position Reference Frame	Reference Frame 1	19	1000002321	6889
303.927	4.43086	-33.0201	um	Spot	Position Reference Frame	Reference Frame 1	19	1000002406	6890
283.256	-2.3239	-43.2802	um	Spot	Position Reference Frame	Reference Frame 1	19	1000002491	6891
289.292	18.6137	-23.6727	um	Spot	Position Reference Frame	Reference Frame 1	19	1000002576	6892
269.016	9.49984	-37.9249	um	Spot	Position Reference Frame	Reference Frame 1	19	1000002661	6893
272.61	15.2755	-30.8217	um	Spot	Position Reference Frame	Reference Frame 1	19	1000002746	6894
274.875	20.579	-27.2201	um	Spot	Position Reference Frame	Reference Frame 1	19	1000002831	6895
266.065	29.085	-13.9077	um	Spot	Position Reference Frame	Reference Frame 1	19	1000002916	6896
237.483	26.9025	-15.7169	um	Spot	Position Reference Frame	Reference Frame 1	19	1000003001	6897
249.999	7.18429	-37.2765	um	Spot	Position Reference Frame	Reference Frame 1	19	1000003254	6898
249.784	-18.0032	-52.0307	um	Spot	Position Reference Frame	Reference Frame 1	19	1000003169	6899
184.436	-110.296	18.2446	um	Spot	Position Reference Frame	Reference Frame 1	19	1000003256	6900
214.236	-115.747	7.62952	um	Spot	Position Reference Frame	Reference Frame 1	19	1000003343	6901
193.95	-114.496	26.084	um	Spot	Position Reference Frame	Reference Frame 1	19	1000003429	6902
238.743	-123.83	11.9773	um	Spot	Position Reference Frame	Reference Frame 1	19	1000003514	6903
211.481	-120.217	27.5706	um	Spot	Position Reference Frame	Reference Frame 1	19	1000003600	6904
251.169	-120.142	-0.04251	um	Spot	Position Reference Frame	Reference Frame 1	19	1000003686	6905
266.568	-121.54	1.46579	um	Spot	Position Reference Frame	Reference Frame 1	19	1000003771	6906
261.37	-90.0277	-39.697	um	Spot	Position Reference Frame	Reference Frame 1	19	1000003886	6907
264.979	-106.975	-21.1798	um	Spot	Position Reference Frame	Reference Frame 1	19	1000003971	6908
272.395	-115.807	-8.62858	um	Spot	Position Reference Frame	Reference Frame 1	19	1000004056	6909
291.287	-124.123	15.6927	um	Spot	Position Reference Frame	Reference Frame 1	19	1000004142	6910
237.212	-107.162	-16.7209	um	Spot	Position Reference Frame	Reference Frame 1	19	1000004281	6911
241.174	-95.8817	-29.9698	um	Spot	Position Reference Frame	Reference Frame 1	19	1000004366	6912
139.382	-24.2711	-42.3333	um	Spot	Position Reference Frame	Reference Frame 1	19	1000004452	6913
143.954	-45.6088	-40.2729	um	Spot	Position Reference Frame	Reference Frame 1	19	1000004537	6914
156.567	-71.2061	-29.4298	um	Spot	Position Reference Frame	Reference Frame 1	19	1000004622	6915
174.896	-86.505	-16.8748	um	Spot	Position Reference Frame	Reference Frame 1	19	1000004707	6916
155.638	-18.3208	-37.9237	um	Spot	Position Reference Frame	Reference Frame 1	19	1000004792	6917
161.483	-47.7376	-37.8269	um	Spot	Position Reference Frame	Reference Frame 1	19	1000004878	6918
216.029	-100.218	-18.0934	um	Spot	Position Reference Frame	Reference Frame 1	19	1000004964	6919
186.687	-93.3568	-12.1925	um	Spot	Position Reference Frame	Reference Frame 1	19	1000005049	6920
197.561	-101.237	-5.46867	um	Spot	Position Reference Frame	Reference Frame 1	19	1000005135	6921
174.645	-62.9727	-31.1061	um	Spot	Position Reference Frame	Reference Frame 1	19	1000005220	6922
199.903	-80.3028	-29.7656	um	Spot	Position Reference Frame	Reference Frame 1	19	1000005305	6923
224.726	-77.1043	-39.619	um	Spot	Position Reference Frame	Reference Frame 1	19	1000005390	6924
196.942	-64.3505	-38.8303	um	Spot	Position Reference Frame	Reference Frame 1	19	1000005475	6925
228.915	-51.0534	-50.0187	um	Spot	Position Reference Frame	Reference Frame 1	19	1000005606	6926
213.049	-45.495	-47.5502	um	Spot	Position Reference Frame	Reference Frame 1	19	1000005691	6927
181.974	-34.4812	-39.6319	um	Spot	Position Reference Frame	Reference Frame 1	19	1000005776	6928
286.55	-71.7812	-50.6254	um	Spot	Position Reference Frame	Reference Frame 1	20	1000000072	6929
264.119	-70.9792	-50.8937	um	Spot	Position Reference Frame	Reference Frame 1	20	1000000158	6930
250.876	-73.0114	-49.4358	um	Spot	Position Reference Frame	Reference Frame 1	20	1000000243	6931
99.8911	-66.7875	-42.5134	um	Spot	Position Reference Frame	Reference Frame 1	20	1000000497	6932
116.991	-63.0253	-42.1144	um	Spot	Position Reference Frame	Reference Frame 1	20	1000000582	6933
162.844	-91.9335	-11.008	um	Spot	Position Reference Frame	Reference Frame 1	20	1000000667	6934
128.734	-64.6037	-37.4834	um	Spot	Position Reference Frame	Reference Frame 1	20	1000000753	6935
175.938	-104.279	6.37866	um	Spot	Position Reference Frame	Reference Frame 1	20	1000000838	6936
171.641	-117.297	34.3053	um	Spot	Position Reference Frame	Reference Frame 1	20	1000000923	6937
152.326	-115.974	20.2522	um	Spot	Position Reference Frame	Reference Frame 1	20	1000001008	6938
130.995	-87.1948	-24.3264	um	Spot	Position Reference Frame	Reference Frame 1	20	1000001093	6939
95.0546	-22.8844	-48.7924	um	Spot	Position Reference Frame	Reference Frame 1	20	1000001178	6940
107.391	-7.57533	-46.3495	um	Spot	Position Reference Frame	Reference Frame 1	20	1000001263	6941
92.7776	6.52442	-40.0033	um	Spot	Position Reference Frame	Reference Frame 1	20	1000001348	6942
112.176	-29.6123	-49.2908	um	Spot	Position Reference Frame	Reference Frame 1	20	1000001436	6943
143.88	4.69147	-36.6688	um	Spot	Position Reference Frame	Reference Frame 1	20	1000001808	6947
126.846	-9.97082	-44.9666	um	Spot	Position Reference Frame	Reference Frame 1	20	1000001893	6948
160.917	9.01266	-27.2679	um	Spot	Position Reference Frame	Reference Frame 1	20	1000001978	6949
176.219	-1.67446	-29.6682	um	Spot	Position Reference Frame	Reference Frame 1	20	1000002063	6950
190.7	-5.80327	-35.1082	um	Spot	Position Reference Frame	Reference Frame 1	20	1000002149	6951
219.274	-8.86915	-41.0238	um	Spot	Position Reference Frame	Reference Frame 1	20	1000002234	6952
232.107	10.1762	-31.6301	um	Spot	Position Reference Frame	Reference Frame 1	20	1000002321	6953
309.123	4.18336	-31.1107	um	Spot	Position Reference Frame	Reference Frame 1	20	1000002406	6954
286.423	-3.0905	-43.2972	um	Spot	Position Reference Frame	Reference Frame 1	20	1000002491	6955
290.992	18.3906	-23.649	um	Spot	Position Reference Frame	Reference Frame 1	20	1000002576	6956
271.861	9.27479	-36.9356	um	Spot	Position Reference Frame	Reference Frame 1	20	1000002661	6957
274.229	16.3214	-32.0101	um	Spot	Position Reference Frame	Reference Frame 1	20	1000002746	6958
275.709	20.8266	-27.1711	um	Spot	Position Reference Frame	Reference Frame 1	20	1000002831	6959
271.42	28.677	-16.4981	um	Spot	Position Reference Frame	Reference Frame 1	20	1000002916	6960
238.694	26.9004	-15.947	um	Spot	Position Reference Frame	Reference Frame 1	20	1000003001	6961
252.707	7.61087	-38.2881	um	Spot	Position Reference Frame	Reference Frame 1	20	1000003254	6962
251.924	-18.5612	-54.0124	um	Spot	Position Reference Frame	Reference Frame 1	20	1000003169	6963
187.68	-110.057	12.9616	um	Spot	Position Reference Frame	Reference Frame 1	20	1000003256	6964
219.426	-116.793	5.05076	um	Spot	Position Reference Frame	Reference Frame 1	20	1000003343	6965
196.11	-114.189	24.1736	um	Spot	Position Reference Frame	Reference Frame 1	20	1000003429	6966
244.141	-124.349	7.24044	um	Spot	Position Reference Frame	Reference Frame 1	20	1000003514	6967
213.909	-121.728	25.9368	um	Spot	Position Reference Frame	Reference Frame 1	20	1000003600	6968
254.438	-120.097	-2.0589	um	Spot	Position Reference Frame	Reference Frame 1	20	1000003686	6969
269.086	-121.537	0.473745	um	Spot	Position Reference Frame	Reference Frame 1	20	1000003771	6970
263.21	-88.4495	-40.6846	um	Spot	Position Reference Frame	Reference Frame 1	20	1000003886	6971
268.096	-106.435	-23.213	um	Spot	Position Reference Frame	Reference Frame 1	20	1000003971	6972
274.991	-115.705	-10.323	um	Spot	Position Reference Frame	Reference Frame 1	20	1000004056	6973
292.681	-124.438	12.7574	um	Spot	Position Reference Frame	Reference Frame 1	20	1000004142	6974
240.343	-107.376	-17.7293	um	Spot	Position Reference Frame	Reference Frame 1	20	1000004281	6975
247.123	-96.9896	-31.0637	um	Spot	Position Reference Frame	Reference Frame 1	20	1000004366	6976
140.608	-24.9859	-44.2714	um	Spot	Position Reference Frame	Reference Frame 1	20	1000004452	6977
146.663	-45.2925	-38.2664	um	Spot	Position Reference Frame	Reference Frame 1	20	1000004537	6978
157.87	-70.515	-27.3798	um	Spot	Position Reference Frame	Reference Frame 1	20	1000004622	6979
177.883	-84.31	-16.8971	um	Spot	Position Reference Frame	Reference Frame 1	20	1000004707	6980
159.819	-17.518	-35.9741	um	Spot	Position Reference Frame	Reference Frame 1	20	1000004792	6981
163.73	-46.1311	-35.8196	um	Spot	Position Reference Frame	Reference Frame 1	20	1000004878	6982
218.765	-103.41	-17.0564	um	Spot	Position Reference Frame	Reference Frame 1	20	1000004964	6983
189.369	-90.4838	-15.2138	um	Spot	Position Reference Frame	Reference Frame 1	20	1000005049	6984
199.903	-102.062	-5.44076	um	Spot	Position Reference Frame	Reference Frame 1	20	1000005135	6985
176.364	-64.2564	-30.0534	um	Spot	Position Reference Frame	Reference Frame 1	20	1000005220	6986
202.953	-80.7394	-29.767	um	Spot	Position Reference Frame	Reference Frame 1	20	1000005305	6987
227.431	-77.8243	-39.609	um	Spot	Position Reference Frame	Reference Frame 1	20	1000005390	6988
201.15	-64.4432	-37.8737	um	Spot	Position Reference Frame	Reference Frame 1	20	1000005475	6989
232.544	-53.9814	-50.02	um	Spot	Position Reference Frame	Reference Frame 1	20	1000005606	6990
214.41	-46.2241	-46.4966	um	Spot	Position Reference Frame	Reference Frame 1	20	1000005691	6991
188.692	-31.7462	-40.7884	um	Spot	Position Reference Frame	Reference Frame 1	20	1000005776	6992
289.787	-69.5414	-50.6696	um	Spot	Position Reference Frame	Reference Frame 1	21	1000000072	6993
267.119	-67.5409	-52.9409	um	Spot	Position Reference Frame	Reference Frame 1	21	1000000158	6994
253.259	-70.7808	-49.4479	um	Spot	Position Reference Frame	Reference Frame 1	21	1000000243	6995
102.558	-66.4183	-44.5025	um	Spot	Position Reference Frame	Reference Frame 1	21	1000000497	6996
119.011	-65.2278	-42.0573	um	Spot	Position Reference Frame	Reference Frame 1	21	1000000582	6997
165.56	-91.2747	-15.0434	um	Spot	Position Reference Frame	Reference Frame 1	21	1000000667	6998
132.148	-64.2582	-40.5006	um	Spot	Position Reference Frame	Reference Frame 1	21	1000000753	6999
177.169	-103.473	3.42772	um	Spot	Position Reference Frame	Reference Frame 1	21	1000000838	7000
172.534	-118.449	33.9054	um	Spot	Position Reference Frame	Reference Frame 1	21	1000000923	7001
156.967	-113.065	10.3399	um	Spot	Position Reference Frame	Reference Frame 1	21	1000001008	7002
133.116	-88.5937	-26.2811	um	Spot	Position Reference Frame	Reference Frame 1	21	1000001093	7003
100.216	-23.6831	-48.8544	um	Spot	Position Reference Frame	Reference Frame 1	21	1000001178	7004
108.261	-7.39202	-46.2817	um	Spot	Position Reference Frame	Reference Frame 1	21	1000001263	7005
93.2046	6.91456	-40.9232	um	Spot	Position Reference Frame	Reference Frame 1	21	1000001348	7006
112.944	-29.7779	-48.2142	um	Spot	Position Reference Frame	Reference Frame 1	21	1000001436	7007
146.202	6.69311	-35.6714	um	Spot	Position Reference Frame	Reference Frame 1	21	1000001808	7011
128.937	-8.14265	-43.9569	um	Spot	Position Reference Frame	Reference Frame 1	21	1000001893	7012
162.472	10.7564	-25.244	um	Spot	Position Reference Frame	Reference Frame 1	21	1000001978	7013
177.531	-1.64188	-29.6211	um	Spot	Position Reference Frame	Reference Frame 1	21	1000002063	7014
194.059	-4.77146	-36.1405	um	Spot	Position Reference Frame	Reference Frame 1	21	1000002149	7015
220.399	-6.08008	-41.0018	um	Spot	Position Reference Frame	Reference Frame 1	21	1000002234	7016
234.292	12.1504	-30.6374	um	Spot	Position Reference Frame	Reference Frame 1	21	1000002321	7017
309.605	4.86395	-33.0579	um	Spot	Position Reference Frame	Reference Frame 1	21	1000002406	7018
291.773	-3.83195	-43.3872	um	Spot	Position Reference Frame	Reference Frame 1	21	1000002491	7019
293.01	18.7495	-23.6419	um	Spot	Position Reference Frame	Reference Frame 1	21	1000002576	7020
273.415	9.28146	-36.9069	um	Spot	Position Reference Frame	Reference Frame 1	21	1000002661	7021
276.101	15.05	-31.2653	um	Spot	Position Reference Frame	Reference Frame 1	21	1000002746	7022
277.428	21.7116	-24.1562	um	Spot	Position Reference Frame	Reference Frame 1	21	1000002831	7023
272.159	28.81	-15.3125	um	Spot	Position Reference Frame	Reference Frame 1	21	1000002916	7024
239.846	27.3814	-15.9901	um	Spot	Position Reference Frame	Reference Frame 1	21	1000003001	7025
254.408	7.68287	-38.2629	um	Spot	Position Reference Frame	Reference Frame 1	21	1000003254	7026
254.388	-19.2881	-54.0023	um	Spot	Position Reference Frame	Reference Frame 1	21	1000003169	7027
192.149	-106.994	6.36178	um	Spot	Position Reference Frame	Reference Frame 1	21	1000003256	7028
221.925	-117.319	4.40335	um	Spot	Position Reference Frame	Reference Frame 1	21	1000003343	7029
197.444	-116.213	22.1569	um	Spot	Position Reference Frame	Reference Frame 1	21	1000003429	7030
245.949	-123.388	6.4458	um	Spot	Position Reference Frame	Reference Frame 1	21	1000003514	7031
216.047	-121.8	25.7818	um	Spot	Position Reference Frame	Reference Frame 1	21	1000003600	7032
256.493	-119.356	-4.04262	um	Spot	Position Reference Frame	Reference Frame 1	21	1000003686	7033
270.741	-121.99	-1.48622	um	Spot	Position Reference Frame	Reference Frame 1	21	1000003771	7034
265.73	-86.6533	-43.6985	um	Spot	Position Reference Frame	Reference Frame 1	21	1000003886	7035
270.22	-106.323	-23.2312	um	Spot	Position Reference Frame	Reference Frame 1	21	1000003971	7036
276.016	-115.094	-9.4531	um	Spot	Position Reference Frame	Reference Frame 1	21	1000004056	7037
293.535	-124.738	10.3711	um	Spot	Position Reference Frame	Reference Frame 1	21	1000004142	7038
242.84	-108.388	-19.7098	um	Spot	Position Reference Frame	Reference Frame 1	21	1000004281	7039
250.498	-97.0802	-31.0829	um	Spot	Position Reference Frame	Reference Frame 1	21	1000004366	7040
143.695	-22.1293	-42.3045	um	Spot	Position Reference Frame	Reference Frame 1	21	1000004452	7041
147.118	-45.2448	-40.1856	um	Spot	Position Reference Frame	Reference Frame 1	21	1000004537	7042
159.81	-69.0709	-29.3611	um	Spot	Position Reference Frame	Reference Frame 1	21	1000004622	7043
181.549	-81.6204	-20.95	um	Spot	Position Reference Frame	Reference Frame 1	21	1000004707	7044
161.548	-17.3191	-36.94	um	Spot	Position Reference Frame	Reference Frame 1	21	1000004792	7045
167.758	-43.1987	-37.8876	um	Spot	Position Reference Frame	Reference Frame 1	21	1000004878	7046
220.233	-104.627	-16.9978	um	Spot	Position Reference Frame	Reference Frame 1	21	1000004964	7047
190.898	-88.8554	-18.1854	um	Spot	Position Reference Frame	Reference Frame 1	21	1000005049	7048
200.5	-101.709	-5.36709	um	Spot	Position Reference Frame	Reference Frame 1	21	1000005135	7049
179.18	-63.9617	-32.0546	um	Spot	Position Reference Frame	Reference Frame 1	21	1000005220	7050
206.609	-81.0845	-30.7904	um	Spot	Position Reference Frame	Reference Frame 1	21	1000005305	7051
229.531	-78.8475	-39.5764	um	Spot	Position Reference Frame	Reference Frame 1	21	1000005390	7052
203.57	-64.1089	-39.8648	um	Spot	Position Reference Frame	Reference Frame 1	21	1000005475	7053
234.265	-53.5483	-50.9925	um	Spot	Position Reference Frame	Reference Frame 1	21	1000005606	7054
217.742	-46.7066	-47.5121	um	Spot	Position Reference Frame	Reference Frame 1	21	1000005691	7055
194.729	-23.5406	-42.2956	um	Spot	Position Reference Frame	Reference Frame 1	21	1000005776	11149
289.812	-69.1353	-50.5895	um	Spot	Position Reference Frame	Reference Frame 1	22	1000000072	11150
268.726	-66.9313	-52.9133	um	Spot	Position Reference Frame	Reference Frame 1	22	1000000158	11151
256.697	-68.6235	-50.4956	um	Spot	Position Reference Frame	Reference Frame 1	22	1000000243	11152
105.368	-64.3863	-42.5112	um	Spot	Position Reference Frame	Reference Frame 1	22	1000000497	11153
120.757	-66.7288	-40.9974	um	Spot	Position Reference Frame	Reference Frame 1	22	1000000582	11154
167.262	-89.1424	-14.0768	um	Spot	Position Reference Frame	Reference Frame 1	22	1000000667	11155
135.254	-65.3222	-38.4912	um	Spot	Position Reference Frame	Reference Frame 1	22	1000000753	11156
178.617	-102.417	2.46792	um	Spot	Position Reference Frame	Reference Frame 1	22	1000000838	11157
176.167	-118.629	35.1282	um	Spot	Position Reference Frame	Reference Frame 1	22	1000000923	11158
158.35	-111.902	11.1158	um	Spot	Position Reference Frame	Reference Frame 1	22	1000001008	11159
134.141	-89.0158	-25.2076	um	Spot	Position Reference Frame	Reference Frame 1	22	1000001093	11160
102.138	-23.2009	-48.8225	um	Spot	Position Reference Frame	Reference Frame 1	22	1000001178	11161
109.106	-7.1193	-47.2148	um	Spot	Position Reference Frame	Reference Frame 1	22	1000001263	11162
97.41	5.96317	-40.9546	um	Spot	Position Reference Frame	Reference Frame 1	22	1000001348	11163
115.83	-30.1682	-48.2064	um	Spot	Position Reference Frame	Reference Frame 1	22	1000001436	11164
146.45	7.0996	-35.5904	um	Spot	Position Reference Frame	Reference Frame 1	22	1000001808	11168
130.178	-6.0028	-42.9228	um	Spot	Position Reference Frame	Reference Frame 1	22	1000001893	11169
162.958	12.5473	-26.1874	um	Spot	Position Reference Frame	Reference Frame 1	22	1000001978	11170
178.283	-1.17847	-28.5593	um	Spot	Position Reference Frame	Reference Frame 1	22	1000002063	11171
192.361	-3.5421	-33.0053	um	Spot	Position Reference Frame	Reference Frame 1	22	1000002149	11172
221.875	-4.02457	-40.9848	um	Spot	Position Reference Frame	Reference Frame 1	22	1000002234	11173
236.116	13.882	-30.6315	um	Spot	Position Reference Frame	Reference Frame 1	22	1000002321	11174
311.113	4.74961	-30.0282	um	Spot	Position Reference Frame	Reference Frame 1	22	1000002406	11175
294.811	-4.37729	-41.4021	um	Spot	Position Reference Frame	Reference Frame 1	22	1000002491	11176
295.456	22.3159	-17.678	um	Spot	Position Reference Frame	Reference Frame 1	22	1000002576	11177
276.539	8.69056	-36.9246	um	Spot	Position Reference Frame	Reference Frame 1	22	1000002661	11178
277.728	14.2743	-29.7637	um	Spot	Position Reference Frame	Reference Frame 1	22	1000002746	11179
277.745	22.6498	-23.0969	um	Spot	Position Reference Frame	Reference Frame 1	22	1000002831	11180
274.549	30.8395	-13.5008	um	Spot	Position Reference Frame	Reference Frame 1	22	1000002916	11181
242.467	27.8799	-15.9953	um	Spot	Position Reference Frame	Reference Frame 1	22	1000003001	11182
256.978	7.37465	-38.2629	um	Spot	Position Reference Frame	Reference Frame 1	22	1000003254	11183
256.304	-18.985	-53.9846	um	Spot	Position Reference Frame	Reference Frame 1	22	1000003169	11184
194.242	-107.124	6.49177	um	Spot	Position Reference Frame	Reference Frame 1	22	1000003256	11185
225.016	-117.822	3.99959	um	Spot	Position Reference Frame	Reference Frame 1	22	1000003343	11186
199.499	-116.337	21.2917	um	Spot	Position Reference Frame	Reference Frame 1	22	1000003429	11187
247.967	-122.89	4.78232	um	Spot	Position Reference Frame	Reference Frame 1	22	1000003514	11188
220.244	-123.745	23.3178	um	Spot	Position Reference Frame	Reference Frame 1	22	1000003600	11189
258.238	-118.635	-4.01513	um	Spot	Position Reference Frame	Reference Frame 1	22	1000003686	11190
272.034	-120.265	0.546192	um	Spot	Position Reference Frame	Reference Frame 1	22	1000003771	11191
266.772	-84.3457	-44.6681	um	Spot	Position Reference Frame	Reference Frame 1	22	1000003886	11192
273.067	-106.191	-23.1085	um	Spot	Position Reference Frame	Reference Frame 1	22	1000003971	11193
277.712	-114.962	-10.7709	um	Spot	Position Reference Frame	Reference Frame 1	22	1000004056	11194
295.006	-124.554	8.52577	um	Spot	Position Reference Frame	Reference Frame 1	22	1000004142	11195
244.665	-107.971	-20.6821	um	Spot	Position Reference Frame	Reference Frame 1	22	1000004281	11196
253.033	-96.9869	-34.0785	um	Spot	Position Reference Frame	Reference Frame 1	22	1000004366	11197
145.978	-19.7205	-42.3087	um	Spot	Position Reference Frame	Reference Frame 1	22	1000004452	11198
150.313	-45.06	-40.1961	um	Spot	Position Reference Frame	Reference Frame 1	22	1000004537	11199
160.826	-67.9063	-29.3083	um	Spot	Position Reference Frame	Reference Frame 1	22	1000004622	11200
181.848	-80.654	-21.8731	um	Spot	Position Reference Frame	Reference Frame 1	22	1000004707	11201
163.586	-15.4474	-35.9322	um	Spot	Position Reference Frame	Reference Frame 1	22	1000004792	11202
171.05	-39.6852	-36.9364	um	Spot	Position Reference Frame	Reference Frame 1	22	1000004878	11203
223.294	-105.38	-16.9967	um	Spot	Position Reference Frame	Reference Frame 1	22	1000004964	11204
192.125	-87.25	-21.1473	um	Spot	Position Reference Frame	Reference Frame 1	22	1000005049	11205
201.92	-102.513	-8.311	um	Spot	Position Reference Frame	Reference Frame 1	22	1000005135	11206
184.975	-62.1975	-34.1702	um	Spot	Position Reference Frame	Reference Frame 1	22	1000005220	11207
209.889	-81.6365	-34.8016	um	Spot	Position Reference Frame	Reference Frame 1	22	1000005305	11208
232.903	-78.5355	-42.6014	um	Spot	Position Reference Frame	Reference Frame 1	22	1000005390	11209
206.606	-63.2159	-40.8819	um	Spot	Position Reference Frame	Reference Frame 1	22	1000005475	11210
235.769	-52.693	-52.963	um	Spot	Position Reference Frame	Reference Frame 1	22	1000005606	11211
221.209	-45.2535	-50.5532	um	Spot	Position Reference Frame	Reference Frame 1	22	1000005691	11212
197.181	-22.2537	-42.2094	um	Spot	Position Reference Frame	Reference Frame 1	22	1000005776	11213
291.661	-67.612	-50.5816	um	Spot	Position Reference Frame	Reference Frame 1	23	1000000072	11214
269.212	-66.7722	-52.8441	um	Spot	Position Reference Frame	Reference Frame 1	23	1000000158	11215
258.756	-66.6858	-52.4967	um	Spot	Position Reference Frame	Reference Frame 1	23	1000000243	11216
107.499	-62.8593	-45.4961	um	Spot	Position Reference Frame	Reference Frame 1	23	1000000497	11217
122.883	-67.9629	-41.9542	um	Spot	Position Reference Frame	Reference Frame 1	23	1000000582	11218
169.098	-87.0635	-17.2838	um	Spot	Position Reference Frame	Reference Frame 1	23	1000000667	11219
138.275	-64.7739	-40.4981	um	Spot	Position Reference Frame	Reference Frame 1	23	1000000753	11220
179.838	-102.475	-0.474651	um	Spot	Position Reference Frame	Reference Frame 1	23	1000000838	11221
177.574	-117.883	34.8791	um	Spot	Position Reference Frame	Reference Frame 1	23	1000000923	11222
158.919	-111.674	12.454	um	Spot	Position Reference Frame	Reference Frame 1	23	1000001008	11223
135.018	-89.6637	-26.1282	um	Spot	Position Reference Frame	Reference Frame 1	23	1000001093	11224
105.458	-22.4216	-49.8414	um	Spot	Position Reference Frame	Reference Frame 1	23	1000001178	11225
112.648	-5.70932	-46.2483	um	Spot	Position Reference Frame	Reference Frame 1	23	1000001263	11226
98.8346	5.65585	-41.9012	um	Spot	Position Reference Frame	Reference Frame 1	23	1000001348	11227
116.874	-31.6165	-49.1276	um	Spot	Position Reference Frame	Reference Frame 1	23	1000001436	11228
147.781	8.95294	-33.5591	um	Spot	Position Reference Frame	Reference Frame 1	23	1000001808	11232
132.827	-2.19302	-41.9531	um	Spot	Position Reference Frame	Reference Frame 1	23	1000001893	11233
163.822	14.7881	-24.1466	um	Spot	Position Reference Frame	Reference Frame 1	23	1000001978	11234
179.515	1.2228	-27.5333	um	Spot	Position Reference Frame	Reference Frame 1	23	1000002063	11235
191.226	1.95119	-28.9314	um	Spot	Position Reference Frame	Reference Frame 1	23	1000002149	11236
223.151	-2.74527	-38.9525	um	Spot	Position Reference Frame	Reference Frame 1	23	1000002234	11237
238.399	15.059	-28.6347	um	Spot	Position Reference Frame	Reference Frame 1	23	1000002321	11238
312.316	5.39082	-29.998	um	Spot	Position Reference Frame	Reference Frame 1	23	1000002406	11239
295.121	-3.46614	-42.3431	um	Spot	Position Reference Frame	Reference Frame 1	23	1000002491	11240
295.395	22.4293	-20.602	um	Spot	Position Reference Frame	Reference Frame 1	23	1000002576	11241
280.814	8.15779	-35.9811	um	Spot	Position Reference Frame	Reference Frame 1	23	1000002661	11242
280.028	16.7749	-29.9938	um	Spot	Position Reference Frame	Reference Frame 1	23	1000002746	11243
282.26	22.4546	-22.166	um	Spot	Position Reference Frame	Reference Frame 1	23	1000002831	11244
276.6	30.5369	-11.5092	um	Spot	Position Reference Frame	Reference Frame 1	23	1000002916	11245
247.73	27.0111	-15.3478	um	Spot	Position Reference Frame	Reference Frame 1	23	1000003001	11246
258.946	7.14219	-38.2441	um	Spot	Position Reference Frame	Reference Frame 1	23	1000003254	11247
259.614	-19.3045	-54.0074	um	Spot	Position Reference Frame	Reference Frame 1	23	1000003169	11248
194.549	-109.151	5.25731	um	Spot	Position Reference Frame	Reference Frame 1	23	1000003256	11249
228.146	-119.739	1.52513	um	Spot	Position Reference Frame	Reference Frame 1	23	1000003343	11250
201.601	-116.459	19.6753	um	Spot	Position Reference Frame	Reference Frame 1	23	1000003429	11251
250.293	-123.327	2.19867	um	Spot	Position Reference Frame	Reference Frame 1	23	1000003514	11252
222.552	-125.218	20.1889	um	Spot	Position Reference Frame	Reference Frame 1	23	1000003600	11253
260.972	-118.928	-8.01305	um	Spot	Position Reference Frame	Reference Frame 1	23	1000003686	11254
273.99	-121.002	-3.42258	um	Spot	Position Reference Frame	Reference Frame 1	23	1000003771	11255
267.812	-81.7627	-47.6422	um	Spot	Position Reference Frame	Reference Frame 1	23	1000003886	11256
275.071	-107.487	-26.016	um	Spot	Position Reference Frame	Reference Frame 1	23	1000003971	11257
280.002	-115.3	-13.273	um	Spot	Position Reference Frame	Reference Frame 1	23	1000004056	11258
296.125	-124.84	6.31836	um	Spot	Position Reference Frame	Reference Frame 1	23	1000004142	11259
247.34	-108.664	-22.6724	um	Spot	Position Reference Frame	Reference Frame 1	23	1000004281	11260
254.61	-97.2547	-35.0377	um	Spot	Position Reference Frame	Reference Frame 1	23	1000004366	11261
147.534	-18.7272	-42.275	um	Spot	Position Reference Frame	Reference Frame 1	23	1000004452	11262
151.042	-45.0642	-41.1236	um	Spot	Position Reference Frame	Reference Frame 1	23	1000004537	11263
162.018	-67.2834	-30.2568	um	Spot	Position Reference Frame	Reference Frame 1	23	1000004622	11264
183.261	-76.7636	-25.8651	um	Spot	Position Reference Frame	Reference Frame 1	23	1000004707	11265
165.035	-14.9277	-35.8923	um	Spot	Position Reference Frame	Reference Frame 1	23	1000004792	11266
173.495	-36.0407	-36.9602	um	Spot	Position Reference Frame	Reference Frame 1	23	1000004878	11267
224.045	-105.112	-17.9301	um	Spot	Position Reference Frame	Reference Frame 1	23	1000004964	11268
193.742	-83.1973	-26.1488	um	Spot	Position Reference Frame	Reference Frame 1	23	1000005049	11269
204.235	-101.431	-9.30275	um	Spot	Position Reference Frame	Reference Frame 1	23	1000005135	11270
186.682	-60.1061	-36.1543	um	Spot	Position Reference Frame	Reference Frame 1	23	1000005220	11271
212.603	-81.7173	-34.797	um	Spot	Position Reference Frame	Reference Frame 1	23	1000005305	11272
235.734	-79.2674	-43.5972	um	Spot	Position Reference Frame	Reference Frame 1	23	1000005390	11273
210.226	-60.3132	-42.9401	um	Spot	Position Reference Frame	Reference Frame 1	23	1000005475	11274
237.672	-51.8702	-53.9462	um	Spot	Position Reference Frame	Reference Frame 1	23	1000005606	11275
222.405	-44.8527	-50.5071	um	Spot	Position Reference Frame	Reference Frame 1	23	1000005691	11276
197.058	-23.8553	-42.8719	um	Spot	Position Reference Frame	Reference Frame 1	23	1000005776	11277
294.467	-66.9091	-49.5971	um	Spot	Position Reference Frame	Reference Frame 1	24	1000000072	11278
270.794	-66.0295	-54.8188	um	Spot	Position Reference Frame	Reference Frame 1	24	1000000158	11279
260.018	-61.0825	-54.5095	um	Spot	Position Reference Frame	Reference Frame 1	24	1000000243	11280
110.098	-62.3172	-44.4847	um	Spot	Position Reference Frame	Reference Frame 1	24	1000000497	11281
125.467	-68.5047	-39.9318	um	Spot	Position Reference Frame	Reference Frame 1	24	1000000582	11282
170.022	-87.1886	-17.2143	um	Spot	Position Reference Frame	Reference Frame 1	24	1000000667	11283
140.051	-63.7317	-39.4673	um	Spot	Position Reference Frame	Reference Frame 1	24	1000000753	11284
181.13	-102.169	0.579001	um	Spot	Position Reference Frame	Reference Frame 1	24	1000000838	11285
177.813	-119.033	32.9303	um	Spot	Position Reference Frame	Reference Frame 1	24	1000000923	11286
159.684	-111.478	10.0184	um	Spot	Position Reference Frame	Reference Frame 1	24	1000001008	11287
136.561	-89.046	-25.0828	um	Spot	Position Reference Frame	Reference Frame 1	24	1000001093	11288
106.888	-22.2855	-49.7906	um	Spot	Position Reference Frame	Reference Frame 1	24	1000001178	11289
115.711	-5.79803	-44.2507	um	Spot	Position Reference Frame	Reference Frame 1	24	1000001263	11290
99.9636	5.3612	-41.8377	um	Spot	Position Reference Frame	Reference Frame 1	24	1000001348	11291
117.569	-32.9735	-49.0374	um	Spot	Position Reference Frame	Reference Frame 1	24	1000001436	11292
149.18	9.74144	-33.5208	um	Spot	Position Reference Frame	Reference Frame 1	24	1000001808	11296
135.483	-2.21905	-41.9461	um	Spot	Position Reference Frame	Reference Frame 1	24	1000001893	11297
164.574	16.1314	-22.0933	um	Spot	Position Reference Frame	Reference Frame 1	24	1000001978	11298
180.869	2.74301	-26.503	um	Spot	Position Reference Frame	Reference Frame 1	24	1000002063	11299
188.73	5.24949	-25.7907	um	Spot	Position Reference Frame	Reference Frame 1	24	1000002149	11300
225.088	-2.00193	-38.9385	um	Spot	Position Reference Frame	Reference Frame 1	24	1000002234	11301
241.831	15.5302	-29.6714	um	Spot	Position Reference Frame	Reference Frame 1	24	1000002321	11302
313.857	5.52619	-28.9736	um	Spot	Position Reference Frame	Reference Frame 1	24	1000002406	11303
296.577	-3.20115	-41.3148	um	Spot	Position Reference Frame	Reference Frame 1	24	1000002491	11304
295.896	21.8363	-18.5345	um	Spot	Position Reference Frame	Reference Frame 1	24	1000002576	11305
282.879	9.82469	-35.9875	um	Spot	Position Reference Frame	Reference Frame 1	24	1000002661	11306
280.726	17.8848	-28.5396	um	Spot	Position Reference Frame	Reference Frame 1	24	1000002746	11307
283.643	22.6195	-22.1356	um	Spot	Position Reference Frame	Reference Frame 1	24	1000002831	11308
278.694	29.305	-9.73526	um	Spot	Position Reference Frame	Reference Frame 1	24	1000002916	11309
249.366	27.5327	-16.0929	um	Spot	Position Reference Frame	Reference Frame 1	24	1000003001	11310
260.577	6.64228	-38.2116	um	Spot	Position Reference Frame	Reference Frame 1	24	1000003254	11311
260.523	-18.8584	-52.9577	um	Spot	Position Reference Frame	Reference Frame 1	24	1000003169	11312
195.328	-107.408	4.63168	um	Spot	Position Reference Frame	Reference Frame 1	24	1000003256	11313
231.221	-119.735	1.40311	um	Spot	Position Reference Frame	Reference Frame 1	24	1000003343	11314
204.005	-117.037	17.7687	um	Spot	Position Reference Frame	Reference Frame 1	24	1000003429	11315
252.529	-123.755	-0.705153	um	Spot	Position Reference Frame	Reference Frame 1	24	1000003514	11316
224.562	-124.783	19.367	um	Spot	Position Reference Frame	Reference Frame 1	24	1000003600	11317
263.068	-119.84	-6.98068	um	Spot	Position Reference Frame	Reference Frame 1	24	1000003686	11318
276.169	-121.154	-5.40373	um	Spot	Position Reference Frame	Reference Frame 1	24	1000003771	11319
269.219	-78.9134	-47.6299	um	Spot	Position Reference Frame	Reference Frame 1	24	1000003886	11320
277.946	-105.905	-24.4011	um	Spot	Position Reference Frame	Reference Frame 1	24	1000003971	11321
282.097	-115.141	-14.2757	um	Spot	Position Reference Frame	Reference Frame 1	24	1000004056	11322
297.514	-124.632	5.7872	um	Spot	Position Reference Frame	Reference Frame 1	24	1000004142	11323
249.559	-108.954	-20.6494	um	Spot	Position Reference Frame	Reference Frame 1	24	1000004281	11324
257.401	-97.3929	-33.0372	um	Spot	Position Reference Frame	Reference Frame 1	24	1000004366	11325
150.654	-15.4811	-40.3159	um	Spot	Position Reference Frame	Reference Frame 1	24	1000004452	11326
154.029	-44.4922	-39.1309	um	Spot	Position Reference Frame	Reference Frame 1	24	1000004537	11327
163.335	-66.9254	-31.2071	um	Spot	Position Reference Frame	Reference Frame 1	24	1000004622	11328
185.271	-75.4904	-25.8486	um	Spot	Position Reference Frame	Reference Frame 1	24	1000004707	11329
168.272	-12.8255	-33.9275	um	Spot	Position Reference Frame	Reference Frame 1	24	1000004792	11330
175.485	-33.9998	-35.9528	um	Spot	Position Reference Frame	Reference Frame 1	24	1000004878	11331
225.808	-105.393	-18.8917	um	Spot	Position Reference Frame	Reference Frame 1	24	1000004964	11332
195.584	-81.7253	-27.1299	um	Spot	Position Reference Frame	Reference Frame 1	24	1000005049	11333
205.637	-102.215	-12.2467	um	Spot	Position Reference Frame	Reference Frame 1	24	1000005135	11334
190.365	-56.027	-38.2255	um	Spot	Position Reference Frame	Reference Frame 1	24	1000005220	11335
214.366	-81.8159	-35.7614	um	Spot	Position Reference Frame	Reference Frame 1	24	1000005305	11336
239.554	-78.8134	-45.6392	um	Spot	Position Reference Frame	Reference Frame 1	24	1000005390	11337
214.032	-60.8321	-43.9701	um	Spot	Position Reference Frame	Reference Frame 1	24	1000005475	11338
238.661	-51.4093	-53.895	um	Spot	Position Reference Frame	Reference Frame 1	24	1000005606	11339
223.554	-44.4874	-48.4581	um	Spot	Position Reference Frame	Reference Frame 1	24	1000005691	11340
201.661	-21.7773	-38.9538	um	Spot	Position Reference Frame	Reference Frame 1	24	1000005776	11341
295.416	-66.3282	-49.5503	um	Spot	Position Reference Frame	Reference Frame 1	25	1000000072	11342
271.676	-64.9967	-54.7722	um	Spot	Position Reference Frame	Reference Frame 1	25	1000000158	11343
260.219	-59.5983	-54.444	um	Spot	Position Reference Frame	Reference Frame 1	25	1000000243	11344
111.437	-61.5292	-43.4342	um	Spot	Position Reference Frame	Reference Frame 1	25	1000000497	11345
126.864	-68.1047	-39.8808	um	Spot	Position Reference Frame	Reference Frame 1	25	1000000582	11346
171.747	-85.9561	-18.1865	um	Spot	Position Reference Frame	Reference Frame 1	25	1000000667	11347
142.274	-62.5552	-38.4534	um	Spot	Position Reference Frame	Reference Frame 1	25	1000000753	11348
182.315	-100.775	-2.37771	um	Spot	Position Reference Frame	Reference Frame 1	25	1000000838	11349
179.809	-117.785	33.5755	um	Spot	Position Reference Frame	Reference Frame 1	25	1000000923	11350
162.416	-109.829	8.69067	um	Spot	Position Reference Frame	Reference Frame 1	25	1000001008	11351
138.605	-88.9846	-25.0494	um	Spot	Position Reference Frame	Reference Frame 1	25	1000001093	11352
109.258	-22.8912	-48.7634	um	Spot	Position Reference Frame	Reference Frame 1	25	1000001178	11353
117.223	-6.4715	-45.1975	um	Spot	Position Reference Frame	Reference Frame 1	25	1000001263	11354
100.777	4.89231	-40.7612	um	Spot	Position Reference Frame	Reference Frame 1	25	1000001348	11355
118.579	-33.6737	-48.9644	um	Spot	Position Reference Frame	Reference Frame 1	25	1000001436	11356
151.288	11.3268	-29.5125	um	Spot	Position Reference Frame	Reference Frame 1	25	1000001808	11360
137.055	-2.15197	-41.9043	um	Spot	Position Reference Frame	Reference Frame 1	25	1000001893	11361
165.495	17.2986	-20.0442	um	Spot	Position Reference Frame	Reference Frame 1	25	1000001978	11362
182.483	0.787202	-27.4472	um	Spot	Position Reference Frame	Reference Frame 1	25	1000002063	11363
186.887	8.03803	-23.6673	um	Spot	Position Reference Frame	Reference Frame 1	25	1000002149	11364
225.838	-1.15199	-38.8863	um	Spot	Position Reference Frame	Reference Frame 1	25	1000002234	11365
243.802	15.0344	-29.6494	um	Spot	Position Reference Frame	Reference Frame 1	25	1000002321	11366
315.541	5.66813	-26.9537	um	Spot	Position Reference Frame	Reference Frame 1	25	1000002406	11367
298.927	-1.90664	-40.3273	um	Spot	Position Reference Frame	Reference Frame 1	25	1000002491	11368
296.3	21.8901	-16.4703	um	Spot	Position Reference Frame	Reference Frame 1	25	1000002576	11369
286.304	10.6001	-35.0304	um	Spot	Position Reference Frame	Reference Frame 1	25	1000002661	11370
280.479	18.5108	-28.2118	um	Spot	Position Reference Frame	Reference Frame 1	25	1000002746	11371
284.678	22.8753	-22.0947	um	Spot	Position Reference Frame	Reference Frame 1	25	1000002831	11372
278.857	29.9272	-9.66896	um	Spot	Position Reference Frame	Reference Frame 1	25	1000002916	11373
251.325	27.6231	-15.0241	um	Spot	Position Reference Frame	Reference Frame 1	25	1000003001	11374
264.809	7.64699	-39.2826	um	Spot	Position Reference Frame	Reference Frame 1	25	1000003254	11375
261.038	-18.7985	-53.8923	um	Spot	Position Reference Frame	Reference Frame 1	25	1000003169	11376
197.144	-106.123	3.25673	um	Spot	Position Reference Frame	Reference Frame 1	25	1000003256	11377
233.834	-120.664	0.0544877	um	Spot	Position Reference Frame	Reference Frame 1	25	1000003343	11378
206.809	-117.12	16.1089	um	Spot	Position Reference Frame	Reference Frame 1	25	1000003429	11379
254.101	-122.269	-0.622481	um	Spot	Position Reference Frame	Reference Frame 1	25	1000003514	11380
227.263	-125.745	16.8065	um	Spot	Position Reference Frame	Reference Frame 1	25	1000003600	11381
264.827	-120.233	-7.94378	um	Spot	Position Reference Frame	Reference Frame 1	25	1000003686	11382
279.035	-120.786	-4.41175	um	Spot	Position Reference Frame	Reference Frame 1	25	1000003771	11383
269.564	-77.0384	-49.5739	um	Spot	Position Reference Frame	Reference Frame 1	25	1000003886	11384
279.063	-106.238	-26.692	um	Spot	Position Reference Frame	Reference Frame 1	25	1000003971	11385
285.172	-114.489	-15.7317	um	Spot	Position Reference Frame	Reference Frame 1	25	1000004056	11386
298.191	-123.947	5.84683	um	Spot	Position Reference Frame	Reference Frame 1	25	1000004142	11387
251.357	-108.719	-23.6211	um	Spot	Position Reference Frame	Reference Frame 1	25	1000004281	11388
258.847	-97.075	-34.9992	um	Spot	Position Reference Frame	Reference Frame 1	25	1000004366	11389
152.686	-12.4494	-37.3187	um	Spot	Position Reference Frame	Reference Frame 1	25	1000004452	11390
157.72	-43.8526	-39.1642	um	Spot	Position Reference Frame	Reference Frame 1	25	1000004537	11391
166.975	-66.4402	-31.2361	um	Spot	Position Reference Frame	Reference Frame 1	25	1000004622	11392
187.877	-74.777	-28.8487	um	Spot	Position Reference Frame	Reference Frame 1	25	1000004707	11393
170.626	-12.1433	-31.9194	um	Spot	Position Reference Frame	Reference Frame 1	25	1000004792	11394
176.761	-34.8991	-37.8936	um	Spot	Position Reference Frame	Reference Frame 1	25	1000004878	11395
228.887	-104.379	-21.9123	um	Spot	Position Reference Frame	Reference Frame 1	25	1000004964	11396
196.655	-80.7694	-27.0797	um	Spot	Position Reference Frame	Reference Frame 1	25	1000005049	11397
207.94	-101.989	-13.2301	um	Spot	Position Reference Frame	Reference Frame 1	25	1000005135	11398
191.778	-55.5574	-39.1841	um	Spot	Position Reference Frame	Reference Frame 1	25	1000005220	11399
216.396	-81.8474	-37.7363	um	Spot	Position Reference Frame	Reference Frame 1	25	1000005305	11400
242.2	-77.932	-45.6458	um	Spot	Position Reference Frame	Reference Frame 1	25	1000005390	11401
214.437	-60.4066	-44.8964	um	Spot	Position Reference Frame	Reference Frame 1	25	1000005475	11402
239.502	-51.1415	-52.8364	um	Spot	Position Reference Frame	Reference Frame 1	25	1000005606	11403
224.767	-44.3079	-49.4114	um	Spot	Position Reference Frame	Reference Frame 1	25	1000005691	11404
203.921	-21.0663	-41.9485	um	Spot	Position Reference Frame	Reference Frame 1	25	1000005776	11405
294.93	-65.2306	-51.4621	um	Spot	Position Reference Frame	Reference Frame 1	26	1000000072	11406
273.042	-63.3744	-53.7476	um	Spot	Position Reference Frame	Reference Frame 1	26	1000000158	11407
261.431	-59.5558	-55.3983	um	Spot	Position Reference Frame	Reference Frame 1	26	1000000243	11408
112.103	-62.1157	-46.3496	um	Spot	Position Reference Frame	Reference Frame 1	26	1000000497	11409
128.487	-66.7608	-40.8483	um	Spot	Position Reference Frame	Reference Frame 1	26	1000000582	11410
172.343	-84.5207	-19.1233	um	Spot	Position Reference Frame	Reference Frame 1	26	1000000667	11411
143.413	-60.955	-38.4086	um	Spot	Position Reference Frame	Reference Frame 1	26	1000000753	11412
183.24	-100.17	-4.31728	um	Spot	Position Reference Frame	Reference Frame 1	26	1000000838	11413
180.974	-118.455	30.4988	um	Spot	Position Reference Frame	Reference Frame 1	26	1000000923	11414
162.871	-110.543	8.12962	um	Spot	Position Reference Frame	Reference Frame 1	26	1000001008	11415
140.134	-87.9641	-26.0096	um	Spot	Position Reference Frame	Reference Frame 1	26	1000001093	11416
110.292	-23.9941	-48.687	um	Spot	Position Reference Frame	Reference Frame 1	26	1000001178	11417
120.125	-4.18958	-44.2207	um	Spot	Position Reference Frame	Reference Frame 1	26	1000001263	11418
101.235	4.35237	-41.6735	um	Spot	Position Reference Frame	Reference Frame 1	26	1000001348	11419
123.442	-29.5471	-48.0706	um	Spot	Position Reference Frame	Reference Frame 1	26	1000001436	11420
151.524	11.7538	-29.4323	um	Spot	Position Reference Frame	Reference Frame 1	26	1000001808	11424
138.603	-1.20544	-38.8692	um	Spot	Position Reference Frame	Reference Frame 1	26	1000001893	11425
165.842	18.3453	-17.9748	um	Spot	Position Reference Frame	Reference Frame 1	26	1000001978	11426
183.949	0.13851	-27.3994	um	Spot	Position Reference Frame	Reference Frame 1	26	1000002063	11427
185.909	9.82688	-20.5619	um	Spot	Position Reference Frame	Reference Frame 1	26	1000002149	11428
226.955	-0.660077	-37.8423	um	Spot	Position Reference Frame	Reference Frame 1	26	1000002234	11429
246.741	13.9799	-30.6549	um	Spot	Position Reference Frame	Reference Frame 1	26	1000002321	11430
317.214	4.82489	-22.9222	um	Spot	Position Reference Frame	Reference Frame 1	26	1000002406	11431
301.367	-1.4797	-36.3325	um	Spot	Position Reference Frame	Reference Frame 1	26	1000002491	11432
299.823	19.3184	-16.4849	um	Spot	Position Reference Frame	Reference Frame 1	26	1000002576	11433
291.402	9.0882	-31.1045	um	Spot	Position Reference Frame	Reference Frame 1	26	1000002661	11434
282.52	16.3687	-26.7189	um	Spot	Position Reference Frame	Reference Frame 1	26	1000002746	11435
286.608	21.6509	-21.469	um	Spot	Position Reference Frame	Reference Frame 1	26	1000002831	11436
279.776	29.6364	-8.13881	um	Spot	Position Reference Frame	Reference Frame 1	26	1000002916	11437
251.098	27.6979	-12.7184	um	Spot	Position Reference Frame	Reference Frame 1	26	1000003001	11438
267.242	8.40047	-34.2877	um	Spot	Position Reference Frame	Reference Frame 1	26	1000003254	11439
262.765	-18.3519	-52.8704	um	Spot	Position Reference Frame	Reference Frame 1	26	1000003169	11440
197.736	-107.673	1.43603	um	Spot	Position Reference Frame	Reference Frame 1	26	1000003256	11441
237.458	-121.577	-2.66162	um	Spot	Position Reference Frame	Reference Frame 1	26	1000003343	11442
208.137	-118.153	14.3484	um	Spot	Position Reference Frame	Reference Frame 1	26	1000003429	11443
255.549	-122.681	-3.16196	um	Spot	Position Reference Frame	Reference Frame 1	26	1000003514	11444
228.55	-126.706	15.579	um	Spot	Position Reference Frame	Reference Frame 1	26	1000003600	11445
266.377	-120.078	-7.90509	um	Spot	Position Reference Frame	Reference Frame 1	26	1000003686	11446
281.082	-122.302	-4.37377	um	Spot	Position Reference Frame	Reference Frame 1	26	1000003771	11447
270.931	-76.4963	-49.5374	um	Spot	Position Reference Frame	Reference Frame 1	26	1000003886	11448
279.188	-105.627	-26.8752	um	Spot	Position Reference Frame	Reference Frame 1	26	1000003971	11449
287.736	-112.431	-17.9905	um	Spot	Position Reference Frame	Reference Frame 1	26	1000004056	11450
304.001	-121.806	2.18241	um	Spot	Position Reference Frame	Reference Frame 1	26	1000004142	11451
253.464	-108.706	-24.6	um	Spot	Position Reference Frame	Reference Frame 1	26	1000004281	11452
261.399	-97.0796	-35.9946	um	Spot	Position Reference Frame	Reference Frame 1	26	1000004366	11453
154.286	-10.8123	-37.2951	um	Spot	Position Reference Frame	Reference Frame 1	26	1000004452	11454
159.278	-42.8416	-39.1305	um	Spot	Position Reference Frame	Reference Frame 1	26	1000004537	11455
168.893	-64.2043	-32.2269	um	Spot	Position Reference Frame	Reference Frame 1	26	1000004622	11456
188.563	-74.4284	-30.7804	um	Spot	Position Reference Frame	Reference Frame 1	26	1000004707	11457
171.834	-11.68	-33.8734	um	Spot	Position Reference Frame	Reference Frame 1	26	1000004792	11458
177.981	-34.4199	-37.8457	um	Spot	Position Reference Frame	Reference Frame 1	26	1000004878	11459
230.664	-103.718	-23.8856	um	Spot	Position Reference Frame	Reference Frame 1	26	1000004964	11460
197.89	-80.2892	-29.0316	um	Spot	Position Reference Frame	Reference Frame 1	26	1000005049	11461
207.64	-102.6	-15.1183	um	Spot	Position Reference Frame	Reference Frame 1	26	1000005135	11462
197.132	-54.0739	-41.2866	um	Spot	Position Reference Frame	Reference Frame 1	26	1000005220	11463
218.757	-81.2824	-37.7276	um	Spot	Position Reference Frame	Reference Frame 1	26	1000005305	11464
244.63	-76.8246	-46.6487	um	Spot	Position Reference Frame	Reference Frame 1	26	1000005390	11465
216.033	-57.7325	-45.8863	um	Spot	Position Reference Frame	Reference Frame 1	26	1000005475	11466
240.65	-50.0824	-53.7978	um	Spot	Position Reference Frame	Reference Frame 1	26	1000005606	11467
226.28	-44.0808	-52.3766	um	Spot	Position Reference Frame	Reference Frame 1	26	1000005691	11468
205.581	-20.9732	-41.9153	um	Spot	Position Reference Frame	Reference Frame 1	26	1000005776	11469
296.559	-64.2016	-50.4426	um	Spot	Position Reference Frame	Reference Frame 1	27	1000000072	11470
273.567	-62.9245	-54.684	um	Spot	Position Reference Frame	Reference Frame 1	27	1000000158	11471
264.299	-57.2377	-54.4312	um	Spot	Position Reference Frame	Reference Frame 1	27	1000000243	11472
113.089	-60.8476	-45.2928	um	Spot	Position Reference Frame	Reference Frame 1	27	1000000497	11473
129.959	-61.9814	-42.8478	um	Spot	Position Reference Frame	Reference Frame 1	27	1000000582	11474
174.63	-80.6476	-21.1435	um	Spot	Position Reference Frame	Reference Frame 1	27	1000000667	11475
144.839	-59.9475	-40.369	um	Spot	Position Reference Frame	Reference Frame 1	27	1000000753	11476
183.728	-98.3621	-3.25304	um	Spot	Position Reference Frame	Reference Frame 1	27	1000000838	11477
182.815	-117.651	32.1957	um	Spot	Position Reference Frame	Reference Frame 1	27	1000000923	11478
163.321	-110.293	10.0653	um	Spot	Position Reference Frame	Reference Frame 1	27	1000001008	11479
141.48	-87.1488	-26.962	um	Spot	Position Reference Frame	Reference Frame 1	27	1000001093	11480
111.195	-25.0424	-50.608	um	Spot	Position Reference Frame	Reference Frame 1	27	1000001178	11481
122.856	-2.98167	-45.2291	um	Spot	Position Reference Frame	Reference Frame 1	27	1000001263	11482
103.937	3.72756	-42.6604	um	Spot	Position Reference Frame	Reference Frame 1	27	1000001348	11483
126.148	-27.9979	-47.0787	um	Spot	Position Reference Frame	Reference Frame 1	27	1000001436	11484
152.442	13.2728	-28.386	um	Spot	Position Reference Frame	Reference Frame 1	27	1000001808	11488
140.463	-0.40667	-39.846	um	Spot	Position Reference Frame	Reference Frame 1	27	1000001893	11489
166.31	19.3305	-17.9103	um	Spot	Position Reference Frame	Reference Frame 1	27	1000001978	11490
184.221	-0.86035	-29.309	um	Spot	Position Reference Frame	Reference Frame 1	27	1000002063	11491
185.165	11.3757	-19.4631	um	Spot	Position Reference Frame	Reference Frame 1	27	1000002149	11492
227.566	0.3547	-37.7875	um	Spot	Position Reference Frame	Reference Frame 1	27	1000002234	11493
248.865	13.8332	-32.6434	um	Spot	Position Reference Frame	Reference Frame 1	27	1000002321	11494
317.683	5.53886	-24.8703	um	Spot	Position Reference Frame	Reference Frame 1	27	1000002406	11495
302.56	-0.989453	-37.3	um	Spot	Position Reference Frame	Reference Frame 1	27	1000002491	11496
300.326	19.6381	-17.4288	um	Spot	Position Reference Frame	Reference Frame 1	27	1000002576	11497
292.527	11.3162	-33.0884	um	Spot	Position Reference Frame	Reference Frame 1	27	1000002661	11498
283.511	17.4834	-27.0129	um	Spot	Position Reference Frame	Reference Frame 1	27	1000002746	11499
286.941	22.9023	-21.0143	um	Spot	Position Reference Frame	Reference Frame 1	27	1000002831	11500
278.52	30.243	-6.8765	um	Spot	Position Reference Frame	Reference Frame 1	27	1000002916	11501
253.071	29.198	-12.9263	um	Spot	Position Reference Frame	Reference Frame 1	27	1000003001	11502
268.64	9.22532	-36.2636	um	Spot	Position Reference Frame	Reference Frame 1	27	1000003254	11503
264.095	-17.9896	-52.8352	um	Spot	Position Reference Frame	Reference Frame 1	27	1000003169	11504
198.419	-108.269	0.388738	um	Spot	Position Reference Frame	Reference Frame 1	27	1000003256	11505
239.253	-121.062	-1.8157	um	Spot	Position Reference Frame	Reference Frame 1	27	1000003343	11506
209.64	-117.772	12.16	um	Spot	Position Reference Frame	Reference Frame 1	27	1000003429	11507
257.255	-121.208	-6.09499	um	Spot	Position Reference Frame	Reference Frame 1	27	1000003514	11508
229.895	-126.243	15.2097	um	Spot	Position Reference Frame	Reference Frame 1	27	1000003600	11509
267.789	-119.943	-8.86243	um	Spot	Position Reference Frame	Reference Frame 1	27	1000003686	11510
282.28	-121.397	-4.33259	um	Spot	Position Reference Frame	Reference Frame 1	27	1000003771	11511
273.632	-74.0126	-49.5666	um	Spot	Position Reference Frame	Reference Frame 1	27	1000003886	11512
280.721	-104.536	-28.774	um	Spot	Position Reference Frame	Reference Frame 1	27	1000003971	11513
289.295	-110.841	-19.765	um	Spot	Position Reference Frame	Reference Frame 1	27	1000004056	11514
305.181	-121.095	1.74137	um	Spot	Position Reference Frame	Reference Frame 1	27	1000004142	11515
254.117	-108.178	-23.5343	um	Spot	Position Reference Frame	Reference Frame 1	27	1000004281	11516
264.097	-97.6258	-35.9891	um	Spot	Position Reference Frame	Reference Frame 1	27	1000004366	11517
154.568	-11.7614	-39.2017	um	Spot	Position Reference Frame	Reference Frame 1	27	1000004452	11518
160.795	-42.251	-39.0915	um	Spot	Position Reference Frame	Reference Frame 1	27	1000004537	11519
170.767	-61.6775	-32.2194	um	Spot	Position Reference Frame	Reference Frame 1	27	1000004622	11520
189.054	-74.1793	-29.7027	um	Spot	Position Reference Frame	Reference Frame 1	27	1000004707	11521
173.35	-11.2042	-32.8364	um	Spot	Position Reference Frame	Reference Frame 1	27	1000004792	11522
179.931	-34.8208	-37.8134	um	Spot	Position Reference Frame	Reference Frame 1	27	1000004878	11523
233.192	-102.556	-24.8892	um	Spot	Position Reference Frame	Reference Frame 1	27	1000004964	11524
199.484	-80.8548	-29.9843	um	Spot	Position Reference Frame	Reference Frame 1	27	1000005049	11525
207.975	-101.738	-14.0413	um	Spot	Position Reference Frame	Reference Frame 1	27	1000005135	11526
199.551	-52.377	-40.2918	um	Spot	Position Reference Frame	Reference Frame 1	27	1000005220	11527
220.882	-81.6604	-37.7016	um	Spot	Position Reference Frame	Reference Frame 1	27	1000005305	11528
247.941	-75.3637	-47.6857	um	Spot	Position Reference Frame	Reference Frame 1	27	1000005390	11529
220.116	-57.3463	-46.9367	um	Spot	Position Reference Frame	Reference Frame 1	27	1000005475	11530
242.217	-49.0485	-53.7727	um	Spot	Position Reference Frame	Reference Frame 1	27	1000005606	11531
227.172	-43.1877	-49.3245	um	Spot	Position Reference Frame	Reference Frame 1	27	1000005691	11532
207.789	-20.3425	-41.9065	um	Spot	Position Reference Frame	Reference Frame 1	27	1000005776	11533
296.929	-64.1569	-51.3718	um	Spot	Position Reference Frame	Reference Frame 1	28	1000000072	11534
274.901	-62.8378	-54.6434	um	Spot	Position Reference Frame	Reference Frame 1	28	1000000158	11535
264.439	-56.4063	-55.3583	um	Spot	Position Reference Frame	Reference Frame 1	28	1000000243	11536
114.689	-59.8504	-45.2549	um	Spot	Position Reference Frame	Reference Frame 1	28	1000000497	11537
131.692	-61.3979	-42.8116	um	Spot	Position Reference Frame	Reference Frame 1	28	1000000582	11538
174.549	-78.0786	-24.0717	um	Spot	Position Reference Frame	Reference Frame 1	28	1000000667	11539
146.558	-57.3338	-38.3542	um	Spot	Position Reference Frame	Reference Frame 1	28	1000000753	11540
184.226	-97.5223	-4.70366	um	Spot	Position Reference Frame	Reference Frame 1	28	1000000838	11541
183.954	-117.338	31.8227	um	Spot	Position Reference Frame	Reference Frame 1	28	1000000923	11542
163.378	-110.994	11.0384	um	Spot	Position Reference Frame	Reference Frame 1	28	1000001008	11543
142.107	-86.5609	-25.8867	um	Spot	Position Reference Frame	Reference Frame 1	28	1000001093	11544
112.577	-24.8899	-48.5554	um	Spot	Position Reference Frame	Reference Frame 1	28	1000001178	11545
123.672	-2.68885	-43.1618	um	Spot	Position Reference Frame	Reference Frame 1	28	1000001263	11546
104.364	4.48216	-41.5842	um	Spot	Position Reference Frame	Reference Frame 1	28	1000001348	11547
130.137	-25.6607	-47.1398	um	Spot	Position Reference Frame	Reference Frame 1	28	1000001436	11548
153.753	14.5474	-26.3502	um	Spot	Position Reference Frame	Reference Frame 1	28	1000001808	11552
141.196	1.14226	-37.7912	um	Spot	Position Reference Frame	Reference Frame 1	28	1000001893	11553
167.96	19.5751	-16.8776	um	Spot	Position Reference Frame	Reference Frame 1	28	1000001978	11554
185.344	-0.557971	-28.2592	um	Spot	Position Reference Frame	Reference Frame 1	28	1000002063	11555
185.16	13.5857	-18.3964	um	Spot	Position Reference Frame	Reference Frame 1	28	1000002149	11556
229.867	0.0963192	-37.7767	um	Spot	Position Reference Frame	Reference Frame 1	28	1000002234	11557
250.181	13.182	-32.5984	um	Spot	Position Reference Frame	Reference Frame 1	28	1000002321	11558
319.406	5.70333	-22.8526	um	Spot	Position Reference Frame	Reference Frame 1	28	1000002406	11559
304.036	-1.0003	-36.2706	um	Spot	Position Reference Frame	Reference Frame 1	28	1000002491	11560
302.992	19.2538	-16.4372	um	Spot	Position Reference Frame	Reference Frame 1	28	1000002576	11561
295.837	11.0381	-30.1171	um	Spot	Position Reference Frame	Reference Frame 1	28	1000002661	11562
285.61	17.7094	-26.0661	um	Spot	Position Reference Frame	Reference Frame 1	28	1000002746	11563
287.5	23.0265	-19.9558	um	Spot	Position Reference Frame	Reference Frame 1	28	1000002831	11564
278.925	30.877	-6.40865	um	Spot	Position Reference Frame	Reference Frame 1	28	1000002916	11565
253.412	28.8131	-11.9481	um	Spot	Position Reference Frame	Reference Frame 1	28	1000003001	11566
270.844	9.6644	-36.2617	um	Spot	Position Reference Frame	Reference Frame 1	28	1000003254	11567
269.327	-17.1312	-51.9369	um	Spot	Position Reference Frame	Reference Frame 1	28	1000003169	11568
199.406	-107.906	0.038661	um	Spot	Position Reference Frame	Reference Frame 1	28	1000003256	11569
242.34	-122.401	-3.23641	um	Spot	Position Reference Frame	Reference Frame 1	28	1000003343	11570
211.495	-118.309	10.2323	um	Spot	Position Reference Frame	Reference Frame 1	28	1000003429	11571
259.518	-122.03	-6.77527	um	Spot	Position Reference Frame	Reference Frame 1	28	1000003514	11572
233.989	-126.66	12.9126	um	Spot	Position Reference Frame	Reference Frame 1	28	1000003600	11573
269.879	-119.668	-8.84371	um	Spot	Position Reference Frame	Reference Frame 1	28	1000003686	11574
284.765	-121.27	-5.32763	um	Spot	Position Reference Frame	Reference Frame 1	28	1000003771	11575
275.374	-72.6218	-50.5533	um	Spot	Position Reference Frame	Reference Frame 1	28	1000003886	11576
281.757	-103.445	-30.8886	um	Spot	Position Reference Frame	Reference Frame 1	28	1000003971	11577
291.08	-110.18	-22.4876	um	Spot	Position Reference Frame	Reference Frame 1	28	1000004056	11578
307.05	-120.833	0.729287	um	Spot	Position Reference Frame	Reference Frame 1	28	1000004142	11579
254.858	-108.822	-25.4613	um	Spot	Position Reference Frame	Reference Frame 1	28	1000004281	11580
265.914	-97.4607	-35.9617	um	Spot	Position Reference Frame	Reference Frame 1	28	1000004366	11581
156.91	-11.6059	-39.1883	um	Spot	Position Reference Frame	Reference Frame 1	28	1000004452	11582
162.186	-41.894	-38.0454	um	Spot	Position Reference Frame	Reference Frame 1	28	1000004537	11583
172.011	-61.0091	-32.1715	um	Spot	Position Reference Frame	Reference Frame 1	28	1000004622	11584
190.459	-73.8263	-29.6578	um	Spot	Position Reference Frame	Reference Frame 1	28	1000004707	11585
174.67	-10.4769	-31.7958	um	Spot	Position Reference Frame	Reference Frame 1	28	1000004792	11586
181.727	-34.0953	-37.7881	um	Spot	Position Reference Frame	Reference Frame 1	28	1000004878	11587
235.002	-102.461	-27.8591	um	Spot	Position Reference Frame	Reference Frame 1	28	1000004964	11588
200.014	-80.4919	-29.9104	um	Spot	Position Reference Frame	Reference Frame 1	28	1000005049	11589
208.84	-101.535	-14.9767	um	Spot	Position Reference Frame	Reference Frame 1	28	1000005135	11590
201.209	-51.5458	-41.2641	um	Spot	Position Reference Frame	Reference Frame 1	28	1000005220	11591
224.202	-82.7749	-39.7098	um	Spot	Position Reference Frame	Reference Frame 1	28	1000005305	11592
249.762	-74.8498	-48.663	um	Spot	Position Reference Frame	Reference Frame 1	28	1000005390	11593
221.627	-57.4779	-47.8955	um	Spot	Position Reference Frame	Reference Frame 1	28	1000005475	11594
243.029	-47.991	-53.7228	um	Spot	Position Reference Frame	Reference Frame 1	28	1000005606	11595
229.714	-43.4779	-52.3197	um	Spot	Position Reference Frame	Reference Frame 1	28	1000005691	11596
210.795	-19.5419	-43.9283	um	Spot	Position Reference Frame	Reference Frame 1	28	1000005776	11597
297.754	-62.9944	-49.3264	um	Spot	Position Reference Frame	Reference Frame 1	29	1000000072	11598
275.76	-62.6207	-53.5876	um	Spot	Position Reference Frame	Reference Frame 1	29	1000000158	11599
265.274	-54.2371	-55.3227	um	Spot	Position Reference Frame	Reference Frame 1	29	1000000243	11600
115.054	-59.8645	-45.1647	um	Spot	Position Reference Frame	Reference Frame 1	29	1000000497	11601
134.034	-64.0051	-39.7604	um	Spot	Position Reference Frame	Reference Frame 1	29	1000000582	11602
175.382	-77.4438	-23.008	um	Spot	Position Reference Frame	Reference Frame 1	29	1000000667	11603
147.852	-54.9411	-37.3239	um	Spot	Position Reference Frame	Reference Frame 1	29	1000000753	11604
184.636	-96.753	-4.96912	um	Spot	Position Reference Frame	Reference Frame 1	29	1000000838	11605
184.876	-116.084	32.1756	um	Spot	Position Reference Frame	Reference Frame 1	29	1000000923	11606
163.623	-110.285	12.3534	um	Spot	Position Reference Frame	Reference Frame 1	29	1000001008	11607
144.012	-82.4268	-24.8928	um	Spot	Position Reference Frame	Reference Frame 1	29	1000001093	11608
113.382	-25.0447	-50.4827	um	Spot	Position Reference Frame	Reference Frame 1	29	1000001178	11609
124.131	-2.23213	-43.0857	um	Spot	Position Reference Frame	Reference Frame 1	29	1000001263	11610
105.029	4.86118	-41.5129	um	Spot	Position Reference Frame	Reference Frame 1	29	1000001348	11611
131.584	-24.2456	-46.1054	um	Spot	Position Reference Frame	Reference Frame 1	29	1000001436	11612
154.461	15.4243	-26.2914	um	Spot	Position Reference Frame	Reference Frame 1	29	1000001808	11616
142.838	2.56803	-37.7676	um	Spot	Position Reference Frame	Reference Frame 1	29	1000001893	11617
169.076	20.0666	-15.8297	um	Spot	Position Reference Frame	Reference Frame 1	29	1000001978	11618
186.175	-0.294955	-29.2005	um	Spot	Position Reference Frame	Reference Frame 1	29	1000002063	11619
185.396	15.1382	-17.3312	um	Spot	Position Reference Frame	Reference Frame 1	29	1000002149	11620
230.587	-0.122421	-39.7143	um	Spot	Position Reference Frame	Reference Frame 1	29	1000002234	11621
251.956	12.5205	-32.5689	um	Spot	Position Reference Frame	Reference Frame 1	29	1000002321	11622
320.91	9.22794	-19.8629	um	Spot	Position Reference Frame	Reference Frame 1	29	1000002406	11623
306.771	0.0168257	-37.2965	um	Spot	Position Reference Frame	Reference Frame 1	29	1000002491	11624
305.587	18.3404	-18.4398	um	Spot	Position Reference Frame	Reference Frame 1	29	1000002576	11625
299.122	11.2873	-30.1529	um	Spot	Position Reference Frame	Reference Frame 1	29	1000002661	11626
286.709	17.9142	-25.5816	um	Spot	Position Reference Frame	Reference Frame 1	29	1000002746	11627
290.625	23.4945	-19.9887	um	Spot	Position Reference Frame	Reference Frame 1	29	1000002831	11628
280.07	32.9003	-10.0892	um	Spot	Position Reference Frame	Reference Frame 1	29	1000002916	11629
255.125	28.9139	-12.8965	um	Spot	Position Reference Frame	Reference Frame 1	29	1000003001	11630
272.152	9.43221	-37.2235	um	Spot	Position Reference Frame	Reference Frame 1	29	1000003254	11631
272.347	-15.8281	-50.9693	um	Spot	Position Reference Frame	Reference Frame 1	29	1000003169	11632
200.355	-107.063	0.707307	um	Spot	Position Reference Frame	Reference Frame 1	29	1000003256	11633
244.644	-122.073	-3.86749	um	Spot	Position Reference Frame	Reference Frame 1	29	1000003343	11634
213.4	-117.41	10.0592	um	Spot	Position Reference Frame	Reference Frame 1	29	1000003429	11635
260.906	-120.971	-5.53586	um	Spot	Position Reference Frame	Reference Frame 1	29	1000003514	11636
235.246	-125.229	13.4494	um	Spot	Position Reference Frame	Reference Frame 1	29	1000003600	11637
271.492	-118.902	-7.81383	um	Spot	Position Reference Frame	Reference Frame 1	29	1000003686	11638
286.573	-120.701	-4.30357	um	Spot	Position Reference Frame	Reference Frame 1	29	1000003771	11639
278.192	-71.9671	-50.5685	um	Spot	Position Reference Frame	Reference Frame 1	29	1000003886	11640
282.283	-101.406	-30.6935	um	Spot	Position Reference Frame	Reference Frame 1	29	1000003971	11641
292.838	-108.07	-21.5904	um	Spot	Position Reference Frame	Reference Frame 1	29	1000004056	11642
307.97	-119.164	1.53661	um	Spot	Position Reference Frame	Reference Frame 1	29	1000004142	11643
256.54	-107.375	-25.4411	um	Spot	Position Reference Frame	Reference Frame 1	29	1000004281	11644
267.757	-96.9791	-35.9388	um	Spot	Position Reference Frame	Reference Frame 1	29	1000004366	11645
158.732	-8.80732	-35.1833	um	Spot	Position Reference Frame	Reference Frame 1	29	1000004452	11646
165.496	-39.453	-37.087	um	Spot	Position Reference Frame	Reference Frame 1	29	1000004537	11647
173.506	-60.0684	-32.1355	um	Spot	Position Reference Frame	Reference Frame 1	29	1000004622	11648
191.416	-73.3653	-28.5985	um	Spot	Position Reference Frame	Reference Frame 1	29	1000004707	11649
175.92	-9.56879	-31.7557	um	Spot	Position Reference Frame	Reference Frame 1	29	1000004792	11650
183.464	-33.9028	-37.7556	um	Spot	Position Reference Frame	Reference Frame 1	29	1000004878	11651
236.724	-102.151	-26.826	um	Spot	Position Reference Frame	Reference Frame 1	29	1000004964	11652
202.373	-79.2435	-30.9086	um	Spot	Position Reference Frame	Reference Frame 1	29	1000005049	11653
210.276	-101.308	-15.9317	um	Spot	Position Reference Frame	Reference Frame 1	29	1000005135	11654
203.305	-51.8234	-43.2404	um	Spot	Position Reference Frame	Reference Frame 1	29	1000005220	11655
225.977	-82.5262	-39.6792	um	Spot	Position Reference Frame	Reference Frame 1	29	1000005305	11656
251.993	-74.1495	-47.6553	um	Spot	Position Reference Frame	Reference Frame 1	29	1000005390	11657
223.205	-57.6158	-47.8561	um	Spot	Position Reference Frame	Reference Frame 1	29	1000005475	11658
244.175	-45.9798	-54.6953	um	Spot	Position Reference Frame	Reference Frame 1	29	1000005606	11659
230.622	-43.5761	-51.2594	um	Spot	Position Reference Frame	Reference Frame 1	29	1000005691	11660
211.661	-19.0929	-42.8725	um	Spot	Position Reference Frame	Reference Frame 1	29	1000005776	11661
300.936	-62.3053	-48.357	um	Spot	Position Reference Frame	Reference Frame 1	30	1000000072	11662
276.356	-61.7206	-53.531	um	Spot	Position Reference Frame	Reference Frame 1	30	1000000158	11663
266.271	-51.5008	-54.2985	um	Spot	Position Reference Frame	Reference Frame 1	30	1000000243	11664
117.075	-58.2738	-44.1475	um	Spot	Position Reference Frame	Reference Frame 1	30	1000000497	11665
134.717	-64.6917	-37.6741	um	Spot	Position Reference Frame	Reference Frame 1	30	1000000582	11666
176.018	-76.0599	-21.9459	um	Spot	Position Reference Frame	Reference Frame 1	30	1000000667	11667
149.953	-51.3689	-37.335	um	Spot	Position Reference Frame	Reference Frame 1	30	1000000753	11668
186.121	-99.3691	-0.0247364	um	Spot	Position Reference Frame	Reference Frame 1	30	1000000838	11669
186.275	-113.873	32.3702	um	Spot	Position Reference Frame	Reference Frame 1	30	1000000923	11670
163.884	-108.643	13.0441	um	Spot	Position Reference Frame	Reference Frame 1	30	1000001008	11671
144.897	-81.8103	-24.8279	um	Spot	Position Reference Frame	Reference Frame 1	30	1000001093	11672
115.496	-22.7794	-48.4782	um	Spot	Position Reference Frame	Reference Frame 1	30	1000001178	11673
124.961	-1.87259	-42.0206	um	Spot	Position Reference Frame	Reference Frame 1	30	1000001263	11674
106.6	5.01797	-43.4714	um	Spot	Position Reference Frame	Reference Frame 1	30	1000001348	11675
132.589	-23.4321	-43.0487	um	Spot	Position Reference Frame	Reference Frame 1	30	1000001436	11676
155.178	17.9184	-25.2499	um	Spot	Position Reference Frame	Reference Frame 1	30	1000001808	11680
144.543	5.94714	-36.767	um	Spot	Position Reference Frame	Reference Frame 1	30	1000001893	11681
169.439	20.6371	-14.7572	um	Spot	Position Reference Frame	Reference Frame 1	30	1000001978	11682
186.616	0.755261	-28.1359	um	Spot	Position Reference Frame	Reference Frame 1	30	1000002063	11683
186.065	16.5826	-17.2804	um	Spot	Position Reference Frame	Reference Frame 1	30	1000002149	11684
234.156	5.20418	-35.8047	um	Spot	Position Reference Frame	Reference Frame 1	30	1000002234	11685
254.699	13.1368	-33.5869	um	Spot	Position Reference Frame	Reference Frame 1	30	1000002321	11686
321.432	11.2469	-19.8264	um	Spot	Position Reference Frame	Reference Frame 1	30	1000002406	11687
307.93	0.44836	-37.2624	um	Spot	Position Reference Frame	Reference Frame 1	30	1000002491	11688
308.017	18.8601	-19.452	um	Spot	Position Reference Frame	Reference Frame 1	30	1000002576	11689
302.851	11.8671	-31.2087	um	Spot	Position Reference Frame	Reference Frame 1	30	1000002661	11690
289.505	19.0822	-28.5623	um	Spot	Position Reference Frame	Reference Frame 1	30	1000002746	11691
293.206	22.5369	-22.8354	um	Spot	Position Reference Frame	Reference Frame 1	30	1000002831	11692
280.61	33.0739	-9.28455	um	Spot	Position Reference Frame	Reference Frame 1	30	1000002916	11693
256.174	29.9467	-13.6124	um	Spot	Position Reference Frame	Reference Frame 1	30	1000003001	11694
273.533	9.33804	-37.1886	um	Spot	Position Reference Frame	Reference Frame 1	30	1000003254	11695
273.665	-14.417	-52.9477	um	Spot	Position Reference Frame	Reference Frame 1	30	1000003169	11696
200.123	-105.777	1.54658	um	Spot	Position Reference Frame	Reference Frame 1	30	1000003256	11697
245.951	-120.494	-0.832007	um	Spot	Position Reference Frame	Reference Frame 1	30	1000003343	11698
215.423	-116.496	9.46567	um	Spot	Position Reference Frame	Reference Frame 1	30	1000003429	11699
262.137	-119.915	-4.96173	um	Spot	Position Reference Frame	Reference Frame 1	30	1000003514	11700
237.02	-124.724	12.7887	um	Spot	Position Reference Frame	Reference Frame 1	30	1000003600	11701
272.277	-118.277	-8.75581	um	Spot	Position Reference Frame	Reference Frame 1	30	1000003686	11702
287.188	-120.398	-3.23637	um	Spot	Position Reference Frame	Reference Frame 1	30	1000003771	11703
279.873	-70.8983	-50.55	um	Spot	Position Reference Frame	Reference Frame 1	30	1000003886	11704
282.618	-99.8451	-31.2188	um	Spot	Position Reference Frame	Reference Frame 1	30	1000003971	11705
294.769	-107.374	-22.9853	um	Spot	Position Reference Frame	Reference Frame 1	30	1000004056	11706
308.781	-117.972	1.34125	um	Spot	Position Reference Frame	Reference Frame 1	30	1000004142	11707
258.254	-105.926	-24.4219	um	Spot	Position Reference Frame	Reference Frame 1	30	1000004281	11708
269.101	-94.8795	-35.9167	um	Spot	Position Reference Frame	Reference Frame 1	30	1000004366	11709
158.313	-9.71905	-38.0675	um	Spot	Position Reference Frame	Reference Frame 1	30	1000004452	11710
166.629	-38.4368	-35.0395	um	Spot	Position Reference Frame	Reference Frame 1	30	1000004537	11711
177.051	-57.0542	-31.1912	um	Spot	Position Reference Frame	Reference Frame 1	30	1000004622	11712
192.873	-72.3718	-29.5633	um	Spot	Position Reference Frame	Reference Frame 1	30	1000004707	11713
177.716	-6.95957	-29.7514	um	Spot	Position Reference Frame	Reference Frame 1	30	1000004792	11714
185.531	-33.1772	-37.7403	um	Spot	Position Reference Frame	Reference Frame 1	30	1000004878	11715
239.042	-101.411	-26.8188	um	Spot	Position Reference Frame	Reference Frame 1	30	1000004964	11716
205.26	-77.6553	-31.9291	um	Spot	Position Reference Frame	Reference Frame 1	30	1000005049	11717
212.045	-100.663	-14.9016	um	Spot	Position Reference Frame	Reference Frame 1	30	1000005135	11718
204.86	-50.7811	-42.211	um	Spot	Position Reference Frame	Reference Frame 1	30	1000005220	11719
228.551	-83.7922	-38.6592	um	Spot	Position Reference Frame	Reference Frame 1	30	1000005305	11720
255.254	-73.7656	-47.6804	um	Spot	Position Reference Frame	Reference Frame 1	30	1000005390	11721
224.633	-58.8385	-49.8013	um	Spot	Position Reference Frame	Reference Frame 1	30	1000005475	11722
245.155	-45.2927	-54.6477	um	Spot	Position Reference Frame	Reference Frame 1	30	1000005606	11723
232.075	-43.6467	-51.2185	um	Spot	Position Reference Frame	Reference Frame 1	30	1000005691	11724
213.594	-18.4207	-42.8562	um	Spot	Position Reference Frame	Reference Frame 1	30	1000005776	11725
301.769	-62.3383	-49.3016	um	Spot	Position Reference Frame	Reference Frame 1	31	1000000072	11726
281.008	-59.9004	-53.6229	um	Spot	Position Reference Frame	Reference Frame 1	31	1000000158	11727
266.912	-50.1377	-55.2492	um	Spot	Position Reference Frame	Reference Frame 1	31	1000000243	11728
118.045	-56.2888	-44.0999	um	Spot	Position Reference Frame	Reference Frame 1	31	1000000497	11729
134.977	-65.8559	-36.5687	um	Spot	Position Reference Frame	Reference Frame 1	31	1000000582	11730
176.421	-75.0495	-19.8714	um	Spot	Position Reference Frame	Reference Frame 1	31	1000000667	11731
151.88	-48.0541	-37.3384	um	Spot	Position Reference Frame	Reference Frame 1	31	1000000753	11732
187.025	-98.8098	1.03799	um	Spot	Position Reference Frame	Reference Frame 1	31	1000000838	11733
187.922	-113.528	31.9412	um	Spot	Position Reference Frame	Reference Frame 1	31	1000000923	11734
165.44	-107.424	13.8158	um	Spot	Position Reference Frame	Reference Frame 1	31	1000001008	11735
145.703	-79.9758	-24.7738	um	Spot	Position Reference Frame	Reference Frame 1	31	1000001093	11736
117.442	-21.9808	-47.4534	um	Spot	Position Reference Frame	Reference Frame 1	31	1000001178	11737
125.934	-1.35619	-41.9629	um	Spot	Position Reference Frame	Reference Frame 1	31	1000001263	11738
107.264	4.60199	-42.3912	um	Spot	Position Reference Frame	Reference Frame 1	31	1000001348	11739
134.804	-22.3996	-46.0399	um	Spot	Position Reference Frame	Reference Frame 1	31	1000001436	11740
155.463	20.214	-25.1927	um	Spot	Position Reference Frame	Reference Frame 1	31	1000001808	11744
145.401	4.92889	-35.6907	um	Spot	Position Reference Frame	Reference Frame 1	31	1000001893	11745
170.246	21.5966	-17.7069	um	Spot	Position Reference Frame	Reference Frame 1	31	1000001978	11746
187.104	2.31234	-28.0793	um	Spot	Position Reference Frame	Reference Frame 1	31	1000002063	11747
186.395	18.0773	-18.2197	um	Spot	Position Reference Frame	Reference Frame 1	31	1000002149	11748
236.211	6.95466	-36.8094	um	Spot	Position Reference Frame	Reference Frame 1	31	1000002234	11749
255.413	14.2864	-34.5421	um	Spot	Position Reference Frame	Reference Frame 1	31	1000002321	11750
322.298	12.0013	-18.7876	um	Spot	Position Reference Frame	Reference Frame 1	31	1000002406	11751
311.302	0.335771	-35.2968	um	Spot	Position Reference Frame	Reference Frame 1	31	1000002491	11752
309.266	19.4485	-19.4244	um	Spot	Position Reference Frame	Reference Frame 1	31	1000002576	11753
304.815	10.6737	-30.1844	um	Spot	Position Reference Frame	Reference Frame 1	31	1000002661	11754
292.63	16.5439	-29.9251	um	Spot	Position Reference Frame	Reference Frame 1	31	1000002746	11755
294.442	22.772	-22.7301	um	Spot	Position Reference Frame	Reference Frame 1	31	1000002831	11756
281.695	33.7211	-10.684	um	Spot	Position Reference Frame	Reference Frame 1	31	1000002916	11757
257.307	30.523	-14.0894	um	Spot	Position Reference Frame	Reference Frame 1	31	1000003001	11758
276.282	6.66266	-40.1746	um	Spot	Position Reference Frame	Reference Frame 1	31	1000003254	11759
274.618	-13.4919	-51.9069	um	Spot	Position Reference Frame	Reference Frame 1	31	1000003169	11760
200.172	-105.437	1.19135	um	Spot	Position Reference Frame	Reference Frame 1	31	1000003256	11761
247.11	-119.286	-0.789775	um	Spot	Position Reference Frame	Reference Frame 1	31	1000003343	11762
216.289	-116.076	9.41465	um	Spot	Position Reference Frame	Reference Frame 1	31	1000003429	11763
263.537	-119.754	-1.15344	um	Spot	Position Reference Frame	Reference Frame 1	31	1000003514	11764
238.204	-123.752	12.9426	um	Spot	Position Reference Frame	Reference Frame 1	31	1000003600	11765
274.312	-117.417	-6.74124	um	Spot	Position Reference Frame	Reference Frame 1	31	1000003686	11766
288	-118.269	-4.19706	um	Spot	Position Reference Frame	Reference Frame 1	31	1000003771	11767
280.642	-70.5958	-52.4938	um	Spot	Position Reference Frame	Reference Frame 1	31	1000003886	11768
283.208	-98.2713	-31.4037	um	Spot	Position Reference Frame	Reference Frame 1	31	1000003971	11769
295.776	-105.733	-21.7677	um	Spot	Position Reference Frame	Reference Frame 1	31	1000004056	11770
309.413	-117.256	0.617441	um	Spot	Position Reference Frame	Reference Frame 1	31	1000004142	11771
260.238	-104.901	-24.4084	um	Spot	Position Reference Frame	Reference Frame 1	31	1000004281	11772
270.655	-92.6394	-37.9051	um	Spot	Position Reference Frame	Reference Frame 1	31	1000004366	11773
160.011	-6.87822	-35.0605	um	Spot	Position Reference Frame	Reference Frame 1	31	1000004452	11774
169.439	-36.5033	-36.0615	um	Spot	Position Reference Frame	Reference Frame 1	31	1000004537	11775
179.434	-55.2686	-31.1957	um	Spot	Position Reference Frame	Reference Frame 1	31	1000004622	11776
193.969	-71.1468	-28.5175	um	Spot	Position Reference Frame	Reference Frame 1	31	1000004707	11777
178.25	-6.45526	-29.6834	um	Spot	Position Reference Frame	Reference Frame 1	31	1000004792	11778
187.738	-33.2718	-38.7221	um	Spot	Position Reference Frame	Reference Frame 1	31	1000004878	11779
240.063	-100.959	-26.7648	um	Spot	Position Reference Frame	Reference Frame 1	31	1000004964	11780
208.342	-76.4464	-33.9535	um	Spot	Position Reference Frame	Reference Frame 1	31	1000005049	11781
212.979	-100.634	-13.8366	um	Spot	Position Reference Frame	Reference Frame 1	31	1000005135	11782
206.78	-50.2991	-41.1883	um	Spot	Position Reference Frame	Reference Frame 1	31	1000005220	11783
231.036	-83.8102	-37.6498	um	Spot	Position Reference Frame	Reference Frame 1	31	1000005305	11784
256.026	-73.0646	-47.6247	um	Spot	Position Reference Frame	Reference Frame 1	31	1000005390	11785
226.807	-59.5904	-45.7733	um	Spot	Position Reference Frame	Reference Frame 1	31	1000005475	11786
246.019	-43.855	-53.6039	um	Spot	Position Reference Frame	Reference Frame 1	31	1000005606	11787
233.802	-43.6813	-52.1883	um	Spot	Position Reference Frame	Reference Frame 1	31	1000005691	11788
215.518	-16.2098	-43.8574	um	Spot	Position Reference Frame	Reference Frame 1	31	1000005776	11789
302.19	-61.3771	-48.2416	um	Spot	Position Reference Frame	Reference Frame 1	32	1000000072	11790
282.6	-59.2013	-53.599	um	Spot	Position Reference Frame	Reference Frame 1	32	1000000158	11791
267.31	-47.5541	-55.2044	um	Spot	Position Reference Frame	Reference Frame 1	32	1000000243	11792
119.705	-54.6261	-43.0723	um	Spot	Position Reference Frame	Reference Frame 1	32	1000000497	11793
136.164	-62.8363	-36.5412	um	Spot	Position Reference Frame	Reference Frame 1	32	1000000582	11794
177.041	-74.9279	-21.7973	um	Spot	Position Reference Frame	Reference Frame 1	32	1000000667	11795
153.221	-44.5055	-37.3252	um	Spot	Position Reference Frame	Reference Frame 1	32	1000000753	11796
187.694	-98.5237	0.110326	um	Spot	Position Reference Frame	Reference Frame 1	32	1000000838	11797
188.786	-112.278	29.7087	um	Spot	Position Reference Frame	Reference Frame 1	32	1000000923	11798
166.993	-106.189	14.5869	um	Spot	Position Reference Frame	Reference Frame 1	32	1000001008	11799
146.276	-80.3964	-24.6875	um	Spot	Position Reference Frame	Reference Frame 1	32	1000001093	11800
118.466	-21.5197	-46.3938	um	Spot	Position Reference Frame	Reference Frame 1	32	1000001178	11801
127.253	-1.00424	-41.9155	um	Spot	Position Reference Frame	Reference Frame 1	32	1000001263	11802
109.661	4.65265	-43.3767	um	Spot	Position Reference Frame	Reference Frame 1	32	1000001348	11803
137.344	-21.6948	-42.0346	um	Spot	Position Reference Frame	Reference Frame 1	32	1000001436	11804
155.669	20.6605	-25.113	um	Spot	Position Reference Frame	Reference Frame 1	32	1000001808	11808
146.735	4.24254	-36.6356	um	Spot	Position Reference Frame	Reference Frame 1	32	1000001893	11809
170.595	22.6992	-15.6395	um	Spot	Position Reference Frame	Reference Frame 1	32	1000001978	11810
187.558	3.1643	-28.0141	um	Spot	Position Reference Frame	Reference Frame 1	32	1000002063	11811
189.528	16.1849	-18.2174	um	Spot	Position Reference Frame	Reference Frame 1	32	1000002149	11812
239.017	11.6719	-32.8697	um	Spot	Position Reference Frame	Reference Frame 1	32	1000002234	11813
258.702	14.4153	-32.5725	um	Spot	Position Reference Frame	Reference Frame 1	32	1000002321	11814
323.565	13.0282	-16.7651	um	Spot	Position Reference Frame	Reference Frame 1	32	1000002406	11815
313.167	0.452166	-33.2828	um	Spot	Position Reference Frame	Reference Frame 1	32	1000002491	11816
310.51	19.0899	-20.3872	um	Spot	Position Reference Frame	Reference Frame 1	32	1000002576	11817
306.697	10.6922	-30.1714	um	Spot	Position Reference Frame	Reference Frame 1	32	1000002661	11818
293.25	15.3468	-31.0579	um	Spot	Position Reference Frame	Reference Frame 1	32	1000002746	11819
296.359	21.6375	-23.0246	um	Spot	Position Reference Frame	Reference Frame 1	32	1000002831	11820
281.889	33.421	-10.8368	um	Spot	Position Reference Frame	Reference Frame 1	32	1000002916	11821
258.28	30.6358	-14.6167	um	Spot	Position Reference Frame	Reference Frame 1	32	1000003001	11822
278.648	5.53659	-38.1612	um	Spot	Position Reference Frame	Reference Frame 1	32	1000003254	11823
276.187	-13.3667	-50.8787	um	Spot	Position Reference Frame	Reference Frame 1	32	1000003169	11824
200.81	-105.086	-0.573895	um	Spot	Position Reference Frame	Reference Frame 1	32	1000003256	11825
248.423	-119.272	-1.74068	um	Spot	Position Reference Frame	Reference Frame 1	32	1000003343	11826
217.569	-115.635	9.12185	um	Spot	Position Reference Frame	Reference Frame 1	32	1000003429	11827
264.814	-122.447	-2.23846	um	Spot	Position Reference Frame	Reference Frame 1	32	1000003514	11828
238.006	-124.216	14.3006	um	Spot	Position Reference Frame	Reference Frame 1	32	1000003600	11829
275.61	-117.533	-8.69378	um	Spot	Position Reference Frame	Reference Frame 1	32	1000003686	11830
289.337	-118.037	-6.156	um	Spot	Position Reference Frame	Reference Frame 1	32	1000003771	11831
282.545	-68.9832	-49.4876	um	Spot	Position Reference Frame	Reference Frame 1	32	1000003886	11832
284.213	-97.6172	-31.9847	um	Spot	Position Reference Frame	Reference Frame 1	32	1000003971	11833
297.998	-104.529	-22.8491	um	Spot	Position Reference Frame	Reference Frame 1	32	1000004056	11834
310.67	-116.98	-0.20052	um	Spot	Position Reference Frame	Reference Frame 1	32	1000004142	11835
261.278	-104.489	-26.3576	um	Spot	Position Reference Frame	Reference Frame 1	32	1000004281	11836
272.073	-92.0108	-36.8698	um	Spot	Position Reference Frame	Reference Frame 1	32	1000004366	11837
162.033	-4.58434	-34.0606	um	Spot	Position Reference Frame	Reference Frame 1	32	1000004452	11838
171.189	-34.3439	-35.0491	um	Spot	Position Reference Frame	Reference Frame 1	32	1000004537	11839
181.257	-54.6524	-33.1703	um	Spot	Position Reference Frame	Reference Frame 1	32	1000004622	11840
194.968	-70.03	-28.4681	um	Spot	Position Reference Frame	Reference Frame 1	32	1000004707	11841
179.097	-6.47718	-30.6211	um	Spot	Position Reference Frame	Reference Frame 1	32	1000004792	11842
191.673	-32.3702	-39.7741	um	Spot	Position Reference Frame	Reference Frame 1	32	1000004878	11843
241.656	-100.387	-29.7337	um	Spot	Position Reference Frame	Reference Frame 1	32	1000004964	11844
210.626	-76.435	-35.9383	um	Spot	Position Reference Frame	Reference Frame 1	32	1000005049	11845
215	-101.703	-15.7989	um	Spot	Position Reference Frame	Reference Frame 1	32	1000005135	11846
208.861	-50.5394	-43.1655	um	Spot	Position Reference Frame	Reference Frame 1	32	1000005220	11847
234.464	-84.6048	-37.6653	um	Spot	Position Reference Frame	Reference Frame 1	32	1000005305	11848
256.916	-72.2238	-48.5753	um	Spot	Position Reference Frame	Reference Frame 1	32	1000005390	11849
228.252	-59.6554	-47.7319	um	Spot	Position Reference Frame	Reference Frame 1	32	1000005475	11850
247.122	-42.5826	-54.5681	um	Spot	Position Reference Frame	Reference Frame 1	32	1000005606	11851
234.999	-43.4645	-52.1423	um	Spot	Position Reference Frame	Reference Frame 1	32	1000005691	11852
217.187	-15.715	-42.8305	um	Spot	Position Reference Frame	Reference Frame 1	32	1000005776	11853
302.09	-62.0132	-51.1489	um	Spot	Position Reference Frame	Reference Frame 1	33	1000000072	11854
283.211	-58.0229	-55.5483	um	Spot	Position Reference Frame	Reference Frame 1	33	1000000158	11855
267.524	-45.5555	-56.1481	um	Spot	Position Reference Frame	Reference Frame 1	33	1000000243	11856
121.78	-55.3772	-43.0336	um	Spot	Position Reference Frame	Reference Frame 1	33	1000000497	11857
137.83	-59.7954	-37.5318	um	Spot	Position Reference Frame	Reference Frame 1	33	1000000582	11858
177.52	-75.0219	-20.7142	um	Spot	Position Reference Frame	Reference Frame 1	33	1000000667	11859
153.996	-45.7529	-38.2412	um	Spot	Position Reference Frame	Reference Frame 1	33	1000000753	11860
188.361	-98.2459	-0.817307	um	Spot	Position Reference Frame	Reference Frame 1	33	1000000838	11861
190.141	-113.342	28.5319	um	Spot	Position Reference Frame	Reference Frame 1	33	1000000923	11862
167.848	-105.474	12.7712	um	Spot	Position Reference Frame	Reference Frame 1	33	1000001008	11863
146.326	-81.2769	-24.5781	um	Spot	Position Reference Frame	Reference Frame 1	33	1000001093	11864
120.004	-20.6463	-46.3573	um	Spot	Position Reference Frame	Reference Frame 1	33	1000001178	11865
129.827	-0.857313	-40.9086	um	Spot	Position Reference Frame	Reference Frame 1	33	1000001263	11866
110.794	4.97359	-42.321	um	Spot	Position Reference Frame	Reference Frame 1	33	1000001348	11867
138.635	-20.6631	-41.9932	um	Spot	Position Reference Frame	Reference Frame 1	33	1000001436	11868
155.788	21.5858	-23.0343	um	Spot	Position Reference Frame	Reference Frame 1	33	1000001808	11872
147.667	5.1238	-33.5814	um	Spot	Position Reference Frame	Reference Frame 1	33	1000001893	11873
171.118	23.6042	-13.5761	um	Spot	Position Reference Frame	Reference Frame 1	33	1000001978	11874
188.679	4.26089	-25.9734	um	Spot	Position Reference Frame	Reference Frame 1	33	1000002063	11875
192.753	14.2701	-20.2195	um	Spot	Position Reference Frame	Reference Frame 1	33	1000002149	11876
241.732	14.2185	-31.9061	um	Spot	Position Reference Frame	Reference Frame 1	33	1000002234	11877
259.828	14.4957	-32.5302	um	Spot	Position Reference Frame	Reference Frame 1	33	1000002321	11878
324.873	13.8659	-12.7409	um	Spot	Position Reference Frame	Reference Frame 1	33	1000002406	11879
314.657	0.874933	-33.2608	um	Spot	Position Reference Frame	Reference Frame 1	33	1000002491	11880
311.515	18.7609	-17.3397	um	Spot	Position Reference Frame	Reference Frame 1	33	1000002576	11881
307.685	9.08275	-29.1094	um	Spot	Position Reference Frame	Reference Frame 1	33	1000002661	11882
294.63	14.2161	-28.4925	um	Spot	Position Reference Frame	Reference Frame 1	33	1000002746	11883
298.743	19.5802	-24.5814	um	Spot	Position Reference Frame	Reference Frame 1	33	1000002831	11884
282.933	32.6787	-11.5021	um	Spot	Position Reference Frame	Reference Frame 1	33	1000002916	11885
264.356	28.6143	-14.8347	um	Spot	Position Reference Frame	Reference Frame 1	33	1000003001	11886
280.477	5.55037	-40.1447	um	Spot	Position Reference Frame	Reference Frame 1	33	1000003254	11887
277.351	-13.0441	-49.839	um	Spot	Position Reference Frame	Reference Frame 1	33	1000003169	11888
201.369	-104.733	-1.69658	um	Spot	Position Reference Frame	Reference Frame 1	33	1000003256	11889
249.638	-119.615	-1.68385	um	Spot	Position Reference Frame	Reference Frame 1	33	1000003343	11890
218.76	-116.615	7.81762	um	Spot	Position Reference Frame	Reference Frame 1	33	1000003429	11891
264.195	-120.534	-4.49241	um	Spot	Position Reference Frame	Reference Frame 1	33	1000003514	11892
238.977	-125.116	14.8367	um	Spot	Position Reference Frame	Reference Frame 1	33	1000003600	11893
276.433	-117.17	-9.63478	um	Spot	Position Reference Frame	Reference Frame 1	33	1000003686	11894
291.244	-117.62	-11.1387	um	Spot	Position Reference Frame	Reference Frame 1	33	1000003771	11895
284.556	-67.5667	-51.4867	um	Spot	Position Reference Frame	Reference Frame 1	33	1000003886	11896
285.182	-96.9668	-32.9954	um	Spot	Position Reference Frame	Reference Frame 1	33	1000003971	11897
300.037	-105.21	-25.1223	um	Spot	Position Reference Frame	Reference Frame 1	33	1000004056	11898
311.905	-115.758	-0.414323	um	Spot	Position Reference Frame	Reference Frame 1	33	1000004142	11899
261.649	-103.2	-29.2944	um	Spot	Position Reference Frame	Reference Frame 1	33	1000004281	11900
272.758	-91.1152	-40.8159	um	Spot	Position Reference Frame	Reference Frame 1	33	1000004366	11901
162.833	-1.66502	-31.0251	um	Spot	Position Reference Frame	Reference Frame 1	33	1000004452	11902
[truncated: 3,183 more rows]
