# Supplementary material for: Filopodia-based contact stimulation of cell migration drives tissue morphogenesis
Source: Nat Commun. 2021 Feb 4;12:791. doi: 10.1038/s41467-020-20362-2 (PMC7862658; doi:10.1038/s41467-020-20362-2)
Supplement: Supplementary file 26 — Supplementary Data 2 [file 41467_2020_20362_MOESM26_ESM.zip › Excel sheets for track quantification/Example Data/SMOOTH PrePROJECTED.xlsx]

## Sheet: Tabelle1
1000000072	2	600	94.3719	225.873	-59.5621	0
1000000072	3	900	94.8728	226.792	-61.1575	0
1000000072	4	1200	95.3942	227.839	-62.7616	0
1000000072	5	1500	95.8727	228.869	-64.1723	0
1000000072	6	1800	95.8821	228.914	-64.1899	0
1000000072	7	2100	95.9367	230.112	-63.9212	0
1000000072	8	2400	96.0319	232.705	-63.2365	0
1000000072	9	2700	96.1452	235.985	-62.3214	0
1000000072	10	3000	96.2873	239.943	-61.2289	0
1000000072	11	3300	96.3712	242.083	-60.7014	0
1000000072	12	3600	96.5211	245.645	-59.9701	0
1000000072	13	3900	96.6509	248.668	-59.4712	0
1000000072	14	4200	96.8184	252.71	-58.951	0
1000000072	15	4500	96.9447	256.145	-58.5931	0
1000000072	16	4800	97.0795	260.709	-58.172	0
1000000072	17	5100	97.1517	264.428	-57.8113	0
1000000072	18	5400	97.1517	266.482	-57.5595	0
1000000072	19	5700	97.0815	269.734	-57.0538	0
1000000072	20	6000	96.9434	273.422	-56.39	0
1000000072	21	6300	96.7547	277.057	-55.6665	0
1000000072	22	6600	96.7093	277.38	-55.5784	0
1000000072	23	6900	96.2216	279.439	-54.853	0
1000000072	24	7200	95.5554	282.086	-53.8754	0
1000000072	25	7500	95.4157	282.596	-53.681	0
1000000072	26	7800	95.0489	283.828	-53.209	0
1000000072	27	8100	94.7312	284.858	-52.8349	0
1000000072	28	8400	94.6059	285.242	-52.7261	0
1000000072	29	8700	94.0613	286.848	-52.3971	0
1000000072	30	9000	93.1947	289.417	-51.9356	0
1000000072	31	9300	92.9901	290.06	-51.8573	0
1000000072	32	9600	92.8863	290.439	-51.8601	0
1000000072	33	9900	92.6909	291.27	-51.9668	0
1000000072	34	10200	92.6357	291.552	-52.0484	0
1000000072	35	10500	92.3802	293.143	-52.7468	0
1000000072	36	10800	92.2992	293.727	-53.052	0
1000000072	37	11100	92.2076	294.551	-53.5679	0
1000000072	38	11400	91.9753	297.048	-55.2645	0
1000000072	39	11700	91.7811	299.391	-56.8992	0
1000000072	40	12000	91.7127	300.187	-57.4625	0
1000000072	41	12300	91.6255	301.029	-58.0594	0
1000000072	42	12600	91.5787	301.321	-58.2622	0
1000000072	43	12900	91.121	303.502	-59.7324	0
1000000072	44	13200	90.7739	305.015	-60.7248	0
1000000072	45	13500	90.0121	308.074	-62.6613	0
1000000072	46	13800	89.6299	309.467	-63.4886	0
1000000072	47	14100	89.0997	311.183	-64.4123	0
1000000072	48	14400	88.5154	312.928	-65.2721	0
1000000072	49	14700	88.1839	313.833	-65.6619	0
1000000072	50	15000	87.5869	315.339	-66.2188	0
1000000072	51	15300	86.9533	316.864	-66.7231	0
1000000072	52	15600	86.0104	319.052	-67.3804	0
1000000072	53	15900	84.3957	322.712	-68.4207	0
1000000072	54	16200	83.686	324.259	-68.8165	0
1000000072	55	16500	83.2755	325.08	-68.9663	0
1000000072	56	16800	82.7067	326.112	-69.0636	0
1000000072	57	17100	81.6943	327.836	-69.124	0
1000000072	58	17400	80.7512	329.371	-69.1178	0
1000000072	59	17700	80.3083	330.051	-69.0786	0
1000000072	60	18000	79.3837	331.404	-68.9311	0
1000000072	61	18300	78.7493	332.325	-68.8014	0
1000000072	62	18600	78.3759	332.88	-68.7039	0
1000000072	63	18900	77.8349	333.724	-68.5335	0
1000000072	64	19200	77.612	334.108	-68.4508	0
1000000072	65	19500	77.2203	334.865	-68.2829	0
1000000072	66	19800	76.9214	335.489	-68.1446	0
1000000072	67	20100	76.7267	335.926	-68.0493	0
1000000072	68	20400	76.5834	336.265	-67.9767	0
1000000072	69	20700	76.5834	336.265	-67.9767	0
1000000072	70	21000	77.4252	335.142	-70.2478	0
1000000072	71	21300	77.8894	334.541	-71.4431	0
1000000072	72	21600	77.8899	334.541	-71.4434	0
1000000072	73	21900	78.6562	334.528	-71.2787	0
1000000072	74	22200	79	334.515	-71.1939	0
1000000072	75	22500	79.2416	334.495	-71.1162	0
1000000072	76	22800	79.4293	334.465	-71.0354	0
1000000072	77	23100	79.9025	334.353	-70.7921	0
1000000072	78	23400	80.0522	334.303	-70.7027	0
1000000072	79	23700	80.2337	334.215	-70.5712	0
1000000072	80	24000	80.8403	333.874	-70.0812	0
1000000072	81	24300	80.8851	333.847	-70.0247	0
1000000072	82	24600	81.5131	333.427	-68.845	0
1000000072	83	24900	81.7977	333.238	-68.2916	0
1000000072	84	25200	81.8069	333.232	-68.257	0
1000000072	85	25500	81.849	333.205	-67.7167	0
1000000158	1	300	90.4335	208.395	-60.3255	0
1000000158	2	600	90.5817	208.318	-59.0913	0
1000000158	3	900	90.5817	208.318	-59.0913	0
1000000158	4	1200	90.5044	207.657	-60.0649	0
1000000158	5	1500	90.3739	206.375	-61.9586	0
1000000158	6	1800	90.2379	204.621	-64.5573	0
1000000158	7	2100	90.2379	204.621	-64.5573	0
1000000158	8	2400	90.36	205.414	-64.5358	0
1000000158	9	2700	91.4656	212.529	-64.272	0
1000000158	10	3000	92.3419	218.066	-63.948	0
1000000158	11	3300	92.9575	221.82	-63.5462	0
1000000158	12	3600	93.8488	227.064	-62.6834	0
1000000158	13	3900	94.9246	233.261	-61.3766	0
1000000158	14	4200	95.8933	238.81	-59.9613	0
1000000158	15	4500	96.2057	240.685	-59.3087	0
1000000158	16	4800	96.5928	243.211	-58.1274	0
1000000158	17	5100	97.0768	246.553	-56.3084	0
1000000158	18	5400	97.2316	247.791	-55.5175	0
1000000158	19	5700	97.4956	250.352	-53.6454	0
1000000158	20	6000	97.6656	252.213	-52.2012	0
1000000158	21	6300	98.0073	256.105	-49.0991	0
1000000158	22	6600	98.1096	257.389	-48.0946	0
1000000158	23	6900	98.1139	257.747	-47.8442	0
1000000158	24	7200	98.0205	259.736	-46.6074	0
1000000158	25	7500	97.9553	260.57	-46.1276	0
1000000158	26	7800	97.761	262.319	-45.2039	0
1000000158	27	8100	97.6585	263.035	-44.8607	0
1000000158	28	8400	97.4967	263.925	-44.4848	0
1000000158	29	8700	97.2756	264.99	-44.0781	0
1000000158	30	9000	97.0839	265.831	-43.7869	0
1000000158	31	9300	96.0047	270.364	-42.2961	0
1000000158	32	9600	95.6782	271.732	-41.8527	0
1000000158	33	9900	95.3848	272.952	-41.4703	0
1000000158	34	10200	95.1873	273.775	-41.2222	0
1000000158	35	10500	95.1855	273.786	-41.2237	0
1000000158	36	10800	95.0845	275.124	-42.013	0
1000000158	37	11100	94.7373	280.309	-45.048	0
1000000158	38	11400	94.6855	281.06	-45.4257	0
1000000158	39	11700	94.4984	283.391	-46.3762	0
1000000158	40	12000	94.2482	286.233	-47.4548	0
1000000158	41	12300	94.1268	287.306	-47.8453	0
1000000158	42	12600	93.8608	289.132	-48.5001	0
1000000158	43	12900	93.6744	290.154	-48.883	0
1000000158	44	13200	93.4417	291.16	-49.2895	0
1000000158	45	13500	92.9817	292.873	-50.0277	0
1000000158	46	13800	92.5321	294.411	-50.7193	0
1000000158	47	14100	91.8151	296.744	-51.8005	0
1000000158	48	14400	91.4253	297.992	-52.3849	0
1000000158	49	14700	90.5579	300.799	-53.7041	0
1000000158	50	15000	90.5202	300.972	-53.7781	0
1000000158	51	15300	90.3897	302.001	-54.1689	0
1000000158	52	15600	90.3155	302.63	-54.4103	0
1000000158	53	15900	90.23	303.299	-54.6763	0
1000000158	54	16200	90.0484	304.517	-55.1749	0
1000000158	55	16500	89.8702	305.501	-55.5767	0
1000000158	56	16800	89.4324	307.559	-56.3934	0
1000000158	57	17100	89.1934	308.511	-56.731	0
1000000158	58	17400	88.8937	309.495	-57.0071	0
1000000158	59	17700	88.5757	310.383	-57.1799	0
1000000158	60	18000	88.2834	311.08	-57.2436	0
1000000158	61	18300	88.0366	311.577	-57.2242	0
1000000158	62	18600	87.7208	312.12	-57.1314	0
1000000158	63	18900	87.2123	312.909	-56.929	0
1000000158	64	19200	86.707	313.645	-56.7128	0
1000000158	65	19500	86.449	313.999	-56.6106	0
1000000158	66	19800	86.4069	314.044	-56.6067	0
1000000158	67	20100	84.8042	315.483	-56.8219	0
1000000158	68	20400	84.1204	316.094	-56.9294	0
1000000158	69	20700	83.2867	316.837	-57.0794	0
1000000158	70	21000	83.0577	317.042	-57.125	0
1000000158	71	21300	82.962	317.127	-57.1456	0
1000000158	72	21600	82.962	317.127	-57.1456	0
1000000158	73	21900	83.0914	317.117	-57.027	0
1000000158	74	22200	83.2416	317.104	-56.8917	0
1000000158	75	22500	84.2521	317	-56.0098	0
1000000158	76	22800	84.4284	316.975	-55.8652	0
1000000158	77	23100	85.0402	316.859	-55.3929	0
1000000158	78	23400	85.2169	316.817	-55.2604	0
1000000158	79	23700	85.8334	316.642	-54.8056	0
1000000158	80	24000	86.4278	316.462	-54.3657	0
1000000158	81	24300	86.5658	316.413	-54.2543	0
1000000158	82	24600	87.1681	316.172	-53.7255	0
1000000158	83	24900	87.5861	316	-53.3556	0
1000000158	84	25200	87.6644	315.967	-53.2853	0
1000000158	85	25500	87.6995	315.951	-53.2531	0
1000000243	1	300	84.9077	193.214	-56.3526	0
1000000243	2	600	86.0985	195.848	-54.2962	0
1000000243	3	900	87.6725	199.251	-51.7463	0
1000000243	4	1200	88.3083	200.615	-50.7775	0
1000000243	5	1500	88.6036	201.263	-50.3533	0
1000000243	6	1800	88.6157	201.301	-50.3473	0
1000000243	7	2100	88.7438	201.969	-50.5295	0
1000000243	8	2400	88.9616	203.15	-50.8941	0
1000000243	9	2700	89.3584	205.293	-51.5837	0
1000000243	10	3000	89.9325	208.287	-52.5366	0
1000000243	11	3300	90.3923	210.542	-53.2112	0
1000000243	12	3600	90.9714	213.189	-53.9145	0
1000000243	13	3900	92.081	218.017	-55.0126	0
1000000243	14	4200	93.1711	222.657	-55.8547	0
1000000243	15	4500	93.4221	223.737	-55.886	0
1000000243	16	4800	94.0761	226.654	-55.4627	0
1000000243	17	5100	94.5019	228.711	-54.9068	0
1000000243	18	5400	95.0096	231.496	-53.7783	0
1000000243	19	5700	95.4603	234.382	-52.2776	0
1000000243	20	6000	95.877	237.6	-50.2626	0
1000000243	21	6300	96.1279	240.144	-48.395	0
1000000243	22	6600	96.343	243.247	-45.7975	0
1000000243	23	6900	96.4386	245.553	-43.6613	0
1000000243	24	7200	96.5639	249.889	-39.3655	0
1000000243	25	7500	96.5498	250.708	-38.5008	0
1000000243	26	7800	96.4557	251.461	-37.6272	0
1000000243	27	8100	96.0533	253.601	-34.9667	0
1000000243	28	8400	95.9098	254.183	-34.174	0
1000000243	29	8700	95.5212	255.409	-32.3265	0
1000000243	30	9000	94.9768	257.071	-29.679	0
1000000243	31	9300	94.6808	257.976	-28.1747	0
1000000243	32	9600	94.2363	259.37	-25.7916	0
1000000243	33	9900	93.9077	260.489	-23.8832	0
1000000243	34	10200	93.6776	261.347	-22.4682	0
1000000243	35	10500	93.5044	262.056	-21.3737	0
1000000243	36	10800	93.2114	263.383	-19.4475	0
1000000243	37	11100	93.0656	264.103	-18.4674	0
1000000243	38	11400	92.9301	264.805	-17.5863	0
1000000243	39	11700	92.9157	264.874	-17.5325	0
1000000243	40	12000	92.6793	265.946	-17.0719	0
1000000243	41	12300	92.2788	267.747	-16.3326	0
1000000243	42	12600	91.7816	269.962	-15.4152	0
1000000243	43	12900	91.5823	270.819	-15.032	0
1000000243	44	13200	91.2353	272.247	-14.322	0
1000000243	45	13500	91.0228	273.092	-13.8444	0
1000000243	46	13800	90.6565	274.514	-12.9317	0
1000000243	47	14100	90.3493	275.711	-12.084	0
1000000243	48	14400	90.1711	276.42	-11.5194	0
1000000243	49	14700	90.0335	276.997	-10.9991	0
1000000243	50	15000	89.8265	277.938	-10.0799	0
1000000243	51	15300	89.7521	278.332	-9.6866	0
1000000243	52	15600	89.6603	278.922	-9.10441	0
1000000243	53	15900	89.6099	279.295	-8.76136	0
1000000243	54	16200	89.5618	279.663	-8.46559	0
1000000243	55	16500	89.5008	280.069	-8.18886	0
1000000243	56	16800	89.3829	280.701	-7.81863	0
1000000243	57	17100	89.2323	281.327	-7.49384	0
1000000243	58	17400	88.8278	282.711	-6.83314	0
1000000243	59	17700	88.3463	284.147	-6.16278	0
1000000243	60	18000	88.082	284.78	-5.86926	0
1000000243	61	18300	87.6326	285.648	-5.46464	0
1000000243	62	18600	87.0359	286.675	-4.98115	0
1000000243	63	18900	86.9182	286.842	-4.90526	0
1000000243	64	19200	85.851	288.148	-4.3468	0
1000000243	65	19500	85.5673	288.51	-4.2243	0
1000000243	66	19800	85.2705	288.925	-4.1499	0
1000000243	67	20100	84.8519	289.566	-4.12305	0
1000000243	68	20400	84.4067	290.302	-4.17737	0
1000000243	69	20700	84.1698	290.736	-4.27728	0
1000000243	70	21000	83.9314	291.235	-4.4805	0
1000000243	71	21300	83.9073	291.321	-4.55661	0
1000000243	72	21600	83.8942	291.82	-5.28769	0
1000000243	73	21900	83.9184	291.905	-5.45416	0
1000000243	74	22200	84.1329	292.179	-6.19692	0
1000000243	75	22500	84.2857	292.329	-6.64835	0
1000000243	76	22800	84.422	292.441	-7.01224	0
1000000243	77	23100	84.4222	292.441	-7.01232	0
1000000243	78	23400	84.9662	292.318	-6.69682	0
1000000243	79	23700	85.0961	292.287	-6.61235	0
1000000243	80	24000	85.2355	292.252	-6.50252	0
1000000243	81	24300	85.4151	292.205	-6.33909	0
1000000243	82	24600	85.8077	292.099	-5.95767	0
1000000243	83	24900	86.0406	292.036	-5.72799	0
1000000243	84	25200	86.0406	292.036	-5.72799	0
1000000243	85	25500	85.3781	291.838	-5.13762	0
1000000497	1	300	81.641	39.7378	12.27	0
1000000497	2	600	83.6235	44.8145	9.91881	0
1000000497	3	900	84.6039	47.3392	8.76129	0
1000000497	4	1200	85.7641	50.3961	7.33712	0
1000000497	5	1500	87.1568	54.1376	5.58198	0
1000000497	6	1800	87.1874	54.2793	5.48898	0
1000000497	7	2100	87.2287	55.3614	4.53863	0
1000000497	8	2400	87.2853	57.2193	2.85663	0
1000000497	9	2700	87.3463	58.3876	1.80166	0
1000000497	10	3000	87.6447	61.849	-1.25164	0
1000000497	11	3300	87.9313	64.1532	-3.17169	0
1000000497	12	3600	88.5198	67.8017	-5.96298	0
1000000497	13	3900	89.3504	72.1701	-8.99339	0
1000000497	14	4200	90.0868	75.6827	-11.1232	0
1000000497	15	4500	90.8447	79.1417	-12.8744	0
1000000497	16	4800	91.4362	81.8465	-13.9447	0
1000000497	17	5100	91.9614	84.3483	-14.6396	0
1000000497	18	5400	92.1736	85.487	-14.7591	0
1000000497	19	5700	92.675	88.577	-14.6234	0
1000000497	20	6000	92.9541	90.5282	-14.3729	0
1000000497	21	6300	93.2721	93.1392	-13.835	0
1000000497	22	6600	93.5889	96.1517	-13.069	0
1000000497	23	6900	93.8555	99.1066	-12.2223	0
1000000497	24	7200	94.0149	101.297	-11.5378	0
1000000497	25	7500	94.0563	102.331	-11.1792	0
1000000497	26	7800	94.0577	103.707	-10.6521	0
1000000497	27	8100	94.0211	104.649	-10.2578	0
1000000497	28	8400	93.9039	106.218	-9.54999	0
1000000497	29	8700	93.8616	106.491	-9.40587	0
1000000497	30	9000	93.341	108.771	-8.02694	0
1000000497	31	9300	92.927	110.593	-6.89407	0
1000000497	32	9600	92.5351	112.401	-5.75131	0
1000000497	33	9900	92.2513	113.817	-4.85147	0
1000000497	34	10200	91.9412	115.488	-3.79073	0
1000000497	35	10500	91.5778	117.529	-2.49645	0
1000000497	36	10800	91.3323	118.883	-1.64227	0
1000000497	37	11100	91.2174	119.442	-1.29663	0
1000000497	38	11400	90.7533	121.519	-0.0297807	0
1000000497	39	11700	90.749	121.56	-0.0109652	0
1000000497	40	12000	90.7532	122.633	0.324262	0
1000000497	41	12300	90.7748	125.507	1.19888	0
1000000497	42	12600	90.7775	126.879	1.60613	0
1000000497	43	12900	90.7625	127.588	1.8069	0
1000000497	44	13200	90.7168	128.356	2.01316	0
1000000497	45	13500	90.6009	129.542	2.32205	0
1000000497	46	13800	90.456	130.579	2.58983	0
1000000497	47	14100	90.1569	132.226	3.01601	0
1000000497	48	14400	89.8814	133.462	3.33774	0
1000000497	49	14700	89.6996	134.082	3.49951	0
1000000497	50	15000	89.2935	135.204	3.79348	0
1000000497	51	15300	89.0433	135.81	3.9544	0
1000000497	52	15600	88.8032	136.323	4.09555	0
1000000497	53	15900	88.5866	136.743	4.22104	0
1000000497	54	16200	87.5672	138.641	4.84299	0
1000000497	55	16500	87.3344	139.091	5.02073	0
1000000497	56	16800	87.3167	139.144	5.0687	0
1000000497	57	17100	87.1092	141.282	8.25135	0
1000000497	58	17400	87.0492	141.926	9.21752	0
1000000497	59	17700	87.008	142.17	9.57662	0
1000000497	60	18000	86.7536	143.255	11.1339	0
1000000497	61	18300	86.6738	143.544	11.5222	0
1000000497	62	18600	86.6246	143.671	11.662	0
1000000497	63	18900	86.4887	143.959	11.9098	0
1000000497	64	19200	86.2342	144.469	12.3023	0
1000000497	65	19500	85.8375	145.266	12.8896	0
1000000497	66	19800	85.709	145.543	13.0909	0
1000000497	67	20100	85.5891	145.84	13.3048	0
1000000497	68	20400	85.4442	146.255	13.6034	0
1000000497	69	20700	85.2519	146.878	14.0474	0
1000000497	70	21000	85.1206	147.359	14.3786	0
1000000497	71	21300	85.0892	147.513	14.4701	0
1000000497	72	21600	84.9286	148.592	15.0082	0
1000000497	73	21900	84.8666	149.04	15.1954	0
1000000497	74	22200	84.8256	149.348	15.275	0
1000000497	75	22500	84.7662	149.785	15.3186	0
1000000497	76	22800	84.7342	149.995	15.3014	0
1000000497	77	23100	84.7217	150.052	15.2672	0
1000000497	78	23400	84.6384	150.331	14.929	0
1000000497	79	23700	84.6261	150.361	14.8632	0
1000000497	80	24000	84.4092	150.69	13.3877	0
1000000497	81	24300	84.3627	150.748	13.0966	0
1000000497	82	24600	84.3438	150.758	13.0232	0
1000000497	83	24900	84.2509	150.778	12.7693	0
1000000497	84	25200	84.1708	150.788	12.5796	0
1000000497	85	25500	83.5713	150.833	11.2476	0
1000000582	1	300	86.508	55.6593	6.67897	0
1000000582	2	600	86.2675	57.8296	3.0886	0
1000000582	3	900	86.1731	58.842	1.36699	0
1000000582	4	1200	85.9902	61.4845	-3.25155	0
1000000582	5	1500	85.9563	64.6625	-8.82599	0
1000000582	6	1800	85.9593	64.7096	-8.86698	0
1000000582	7	2100	86.0563	65.7483	-9.17381	0
1000000582	8	2400	86.1815	66.9509	-9.45545	0
1000000582	9	2700	86.6668	71.1926	-10.2806	0
1000000582	10	3000	87.2267	75.762	-11.0976	0
1000000582	11	3300	87.5533	78.1762	-11.4944	0
1000000582	12	3600	88.1186	81.9967	-12.0778	0
1000000582	13	3900	88.9415	87.3325	-12.8611	0
1000000582	14	4200	89.6535	91.9042	-13.5245	0
1000000582	15	4500	90.6265	98.2383	-14.454	0
1000000582	16	4800	90.9578	100.573	-14.8281	0
1000000582	17	5100	91.0383	101.385	-15.0015	0
1000000582	18	5400	91.0835	102.494	-15.3193	0
1000000582	19	5700	91.096	105.168	-16.2032	0
1000000582	20	6000	91.0565	106.822	-16.797	0
1000000582	21	6300	90.9297	109.254	-17.7207	0
1000000582	22	6600	90.7747	111.459	-18.5551	0
1000000582	23	6900	90.6073	113.479	-19.2712	0
1000000582	24	7200	90.4145	115.696	-19.9622	0
1000000582	25	7500	90.4026	115.886	-19.9546	0
1000000582	26	7800	90.3541	117.306	-19.3662	0
1000000582	27	8100	90.2439	121.546	-17.3989	0
1000000582	28	8400	90.2433	121.547	-17.3989	0
1000000582	29	8700	87.8086	123.743	-19.0937	0
1000000582	30	9000	86.5036	124.927	-20.0476	0
1000000582	31	9300	86.5033	124.927	-20.0474	0
1000000582	32	9600	86.361	125.956	-18.6187	0
1000000582	33	9900	86.0922	128.231	-15.4659	0
1000000582	34	10200	85.8423	131.027	-11.6259	0
1000000582	35	10500	85.7553	132.096	-10.2203	0
1000000582	36	10800	85.691	132.668	-9.54907	0
1000000582	37	11100	85.6414	132.934	-9.31477	0
1000000582	38	11400	85.2134	134.775	-8.05946	0
1000000582	39	11700	84.9313	136.005	-7.28518	0
1000000582	40	12000	84.6898	137.116	-6.65141	0
1000000582	41	12300	84.449	138.324	-6.01659	0
1000000582	42	12600	84.2534	139.414	-5.4708	0
1000000582	43	12900	84.0806	140.482	-4.94118	0
1000000582	44	13200	83.8972	141.688	-4.32412	0
1000000582	45	13500	83.6147	143.556	-3.31388	0
1000000582	46	13800	83.5153	144.132	-2.95467	0
1000000582	47	14100	83.1668	145.906	-1.682	0
1000000582	48	14400	83.0024	146.684	-1.06018	0
1000000582	49	14700	82.8282	147.429	-0.381907	0
1000000582	50	15000	82.576	148.435	0.617392	0
1000000582	51	15300	81.6012	152.398	4.68999	0
1000000582	52	15600	81.4019	153.182	5.4296	0
1000000582	53	15900	81.2734	153.596	5.70908	0
1000000582	54	16200	80.9004	154.63	6.17474	0
1000000582	55	16500	80.2107	156.444	6.84885	0
1000000582	56	16800	79.601	158.002	7.38707	0
1000000582	57	17100	79.4133	158.46	7.54752	0
1000000582	58	17400	79.3142	158.684	7.63786	0
1000000582	59	17700	79.1568	159.015	7.79832	0
1000000582	60	18000	79.0012	159.334	7.97609	0
1000000582	61	18300	78.9653	159.409	8.03022	0
1000000582	62	18600	78.8683	159.614	8.21752	0
1000000582	63	18900	78.782	159.802	8.39958	0
1000000582	64	19200	78.6414	160.12	8.70942	0
1000000582	65	19500	78.411	160.658	9.21972	0
1000000582	66	19800	78.1277	161.34	9.8397	0
1000000582	67	20100	77.9845	161.698	10.1392	0
1000000582	68	20400	77.5149	162.911	11.0884	0
1000000582	69	20700	77.4553	163.067	11.2088	0
1000000582	70	21000	77.4553	163.067	11.2088	0
1000000582	71	21300	77.6378	162.961	10.5828	0
1000000582	72	21600	77.7611	162.885	10.1553	0
1000000582	73	21900	78.1419	162.637	8.8338	0
1000000582	74	22200	78.4984	162.404	7.62676	0
1000000582	75	22500	78.6114	162.329	7.24934	0
1000000582	76	22800	78.6114	162.329	7.24918	0
1000000582	77	23100	77.8993	162.478	6.59687	0
1000000582	78	23400	77.4065	162.581	6.13706	0
1000000582	79	23700	77.4065	162.581	6.13706	0
1000000582	80	24000	78.1356	162.471	4.77555	0
1000000582	81	24300	78.8609	162.362	3.46643	0
1000000582	82	24600	78.8609	162.362	3.46641	0
1000000582	83	24900	78.7898	162.374	3.42754	0
1000000582	84	25200	78.7345	162.383	3.40179	0
1000000582	85	25500	77.6728	162.554	2.96554	0
1000000667	1	300	83.181	95.657	-43.2041	0
1000000667	2	600	81.9712	97.2306	-45.6934	0
1000000667	3	900	81.2297	98.2138	-47.2948	0
1000000667	4	1200	79.9765	99.9253	-50.144	0
1000000667	5	1500	78.2498	102.47	-54.43	0
1000000667	6	1800	77.5351	103.684	-56.349	0
1000000667	7	2100	76.3796	106.023	-59.6801	0
1000000667	8	2400	75.7366	107.662	-61.7112	0
1000000667	9	2700	75.208	109.494	-63.5551	0
1000000667	10	3000	74.2282	114.053	-67.4881	0
1000000667	11	3300	73.9537	115.918	-68.8226	0
1000000667	12	3600	73.6276	119.6	-70.8874	0
1000000667	13	3900	73.4688	122.714	-72.3052	0
1000000667	14	4200	73.3602	127.494	-74.0536	0
1000000667	15	4500	73.3344	132.828	-75.6759	0
1000000667	16	4800	73.3695	135.653	-76.3184	0
1000000667	17	5100	73.4478	138.116	-76.631	0
1000000667	18	5400	73.5533	140.186	-76.6686	0
1000000667	19	5700	73.8462	144.797	-76.394	0
1000000667	20	6000	73.868	145.012	-76.2975	0
1000000667	21	6300	74.3659	148.329	-73.3087	0
1000000667	22	6600	74.6496	150.156	-71.5311	0
1000000667	23	6900	75.0797	152.984	-68.5615	0
1000000667	24	7200	75.1276	153.539	-67.8817	0
1000000667	25	7500	75.1165	154.971	-65.8097	0
1000000667	26	7800	75.0432	156.072	-64.0909	0
1000000667	27	8100	74.7503	159.202	-58.9821	0
1000000667	28	8400	74.5838	161.07	-55.9395	0
1000000667	29	8700	74.5323	161.26	-55.6886	0
1000000667	30	9000	74.0408	162.381	-54.5303	0
1000000667	31	9300	73.647	163.283	-53.6649	0
1000000667	32	9600	73.5715	163.509	-53.4877	0
1000000667	33	9900	73.5204	163.796	-53.3218	0
1000000667	34	10200	73.5187	164	-53.2352	0
1000000667	35	10500	73.5875	164.599	-53.0352	0
1000000667	36	10800	73.8901	166.719	-52.3468	0
1000000667	37	11100	73.9762	167.424	-52.0823	0
1000000667	38	11400	74.0744	168.576	-51.5634	0
1000000667	39	11700	74.2053	170.603	-50.5617	0
1000000667	40	12000	74.3121	172.443	-49.6147	0
1000000667	41	12300	74.3902	173.7	-48.9592	0
1000000667	42	12600	74.4274	174.11	-48.7555	0
1000000667	43	12900	74.4679	174.378	-48.6401	0
1000000667	44	13200	74.7568	175.9	-48.0693	0
1000000667	45	13500	75.1272	177.875	-47.3665	0
1000000667	46	13800	75.2413	178.612	-47.122	0
1000000667	47	14100	75.4438	180.365	-46.5667	0
1000000667	48	14400	75.4891	181.002	-46.3527	0
1000000667	49	14700	75.502	181.738	-46.0713	0
1000000667	50	15000	75.4909	182.405	-45.7741	0
1000000667	51	15300	75.4744	182.905	-45.5064	0
1000000667	52	15600	75.4671	183.153	-45.3355	0
1000000667	53	15900	75.4529	184.029	-44.6239	0
1000000667	54	16200	75.4515	184.603	-44.1465	0
1000000667	55	16500	75.4561	184.763	-44.0201	0
1000000667	56	16800	75.509	185.736	-43.3031	0
1000000667	57	17100	75.5909	187.159	-42.2904	0
1000000667	58	17400	75.6483	188.258	-41.5437	0
1000000667	59	17700	75.68	189.143	-40.9834	0
1000000667	60	18000	75.6916	190.098	-40.4252	0
1000000667	61	18300	75.6772	190.662	-40.1285	0
1000000667	62	18600	75.64	191.113	-39.9238	0
1000000667	63	18900	75.5413	191.857	-39.6258	0
1000000667	64	19200	75.4252	192.546	-39.3669	0
1000000667	65	19500	75.3674	192.799	-39.2767	0
1000000667	66	19800	75.1241	193.669	-38.9758	0
1000000667	67	20100	74.925	194.353	-38.7378	0
1000000667	68	20400	74.7923	194.803	-38.5782	0
1000000667	69	20700	74.7927	194.805	-38.577	0
1000000667	70	21000	75.4076	195.159	-37.8084	0
1000000667	71	21300	75.4711	195.184	-37.7206	0
1000000667	72	21600	76.1106	195.314	-36.7518	0
1000000667	73	21900	76.201	195.331	-36.6155	0
1000000667	74	22200	76.201	195.331	-36.6155	0
1000000667	75	22500	76.0544	195.837	-37.3428	0
1000000667	76	22800	75.9541	196.172	-37.8257	0
1000000667	77	23100	75.8962	196.344	-38.0716	0
1000000667	78	23400	75.7479	196.733	-38.6289	0
1000000667	79	23700	75.6275	197.023	-39.0442	0
1000000667	80	24000	75.6125	197.042	-39.0714	0
1000000667	81	24300	75.2131	197.374	-39.5256	0
1000000667	82	24600	75.2131	197.374	-39.5256	0
1000000667	83	24900	77.1683	198.274	-38.5436	0
1000000667	84	25200	77.4617	198.409	-38.3978	0
1000000667	85	25500	78.4597	198.869	-37.9001	0
1000000753	1	300	90.7729	73.4593	8.0885	0
1000000753	2	600	90.6505	74.8082	6.66588	0
1000000753	3	900	90.4557	77.2461	4.11413	0
1000000753	4	1200	90.2466	80.4934	0.756928	0
1000000753	5	1500	90.1289	82.6268	-1.39714	0
1000000753	6	1800	90.0571	83.7484	-2.47575	0
1000000753	7	2100	89.9659	84.9039	-3.52206	0
1000000753	8	2400	89.927	85.2818	-3.82891	0
1000000753	9	2700	89.8513	85.8754	-4.24686	0
1000000753	10	3000	88.8937	93.8297	-9.52697	0
1000000753	11	3300	88.6764	96.1791	-11.0086	0
1000000753	12	3600	88.3459	101.053	-13.8332	0
1000000753	13	3900	88.2631	102.972	-14.8023	0
1000000753	14	4200	88.216	105.266	-15.7322	0
1000000753	15	4500	88.2017	107.728	-16.5323	0
1000000753	16	4800	88.2088	112.795	-17.9368	0
1000000753	17	5100	88.2054	113.922	-18.197	0
1000000753	18	5400	88.1796	115.571	-18.4853	0
1000000753	19	5700	88.1378	116.774	-18.6306	0
1000000753	20	6000	88.005	119.175	-18.7915	0
1000000753	21	6300	87.7784	122.339	-18.8615	0
1000000753	22	6600	87.5131	125.28	-18.7567	0
1000000753	23	6900	87.2108	127.952	-18.4491	0
1000000753	24	7200	86.9783	129.538	-18.0617	0
1000000753	25	7500	86.5891	131.674	-17.2166	0
1000000753	26	7800	86.3175	132.911	-16.5046	0
1000000753	27	8100	85.9198	134.445	-15.2971	0
1000000753	28	8400	85.2687	136.778	-13.0987	0
1000000753	29	8700	84.6689	138.895	-10.8847	0
1000000753	30	9000	83.8332	141.92	-7.52224	0
1000000753	31	9300	83.096	144.757	-4.32566	0
1000000753	32	9600	82.5691	146.878	-2.02186	0
1000000753	33	9900	82.4385	147.37	-1.61605	0
1000000753	34	10200	81.8608	149.403	-0.441487	0
1000000753	35	10500	81.5828	150.373	-0.0287664	0
1000000753	36	10800	81.3776	151.084	0.105302	0
1000000753	37	11100	80.5572	153.941	0.190529	0
1000000753	38	11400	79.9783	156	0.142957	0
1000000753	39	11700	79.5788	157.483	0.0320087	0
1000000753	40	12000	79.2069	158.944	-0.145238	0
1000000753	41	12300	78.067	163.585	-0.840089	0
1000000753	42	12600	77.8574	164.45	-0.999677	0
1000000753	43	12900	77.7663	164.832	-1.1033	0
1000000753	44	13200	77.5286	165.838	-1.46118	0
1000000753	45	13500	77.172	167.368	-2.06295	0
1000000753	46	13800	76.8263	168.892	-2.70221	0
1000000753	47	14100	76.1278	172.106	-4.10897	0
1000000753	48	14400	75.878	173.38	-4.67324	0
1000000753	49	14700	75.62	174.94	-5.35492	0
1000000753	50	15000	75.5109	175.83	-5.72267	0
1000000753	51	15300	75.4544	176.672	-6.03214	0
1000000753	52	15600	75.415	178.206	-6.52392	0
1000000753	53	15900	75.4115	179.618	-6.90995	0
1000000753	54	16200	75.424	180.129	-6.99287	0
1000000753	55	16500	75.49	181.646	-7.07289	0
1000000753	56	16800	75.5235	182.466	-7.05749	0
1000000753	57	17100	75.538	183.036	-6.98832	0
1000000753	58	17400	75.5493	184.356	-6.72405	0
1000000753	59	17700	75.5424	185.035	-6.55384	0
1000000753	60	18000	75.5248	185.38	-6.43811	0
1000000753	61	18300	75.4564	186.091	-6.13871	0
1000000753	62	18600	75.3692	186.73	-5.82712	0
1000000753	63	18900	75.2627	187.275	-5.51196	0
1000000753	64	19200	75.14	187.715	-5.20402	0
1000000753	65	19500	75.0346	187.965	-4.97956	0
1000000753	66	19800	74.807	188.352	-4.54136	0
1000000753	67	20100	74.3261	189.065	-3.63803	0
1000000753	68	20400	73.901	189.67	-2.83354	0
1000000753	69	20700	73.901	189.67	-2.83354	0
1000000753	70	21000	73.8583	189.979	-3.82841	0
1000000753	71	21300	73.8253	190.203	-4.58619	0
1000000753	72	21600	73.7967	190.351	-5.14225	0
1000000753	73	21900	73.7461	190.558	-6.01595	0
1000000753	74	22200	73.7042	190.716	-6.73349	0
1000000753	75	22500	73.6631	190.875	-7.49076	0
1000000753	76	22800	73.6645	190.881	-7.50924	0
1000000753	77	23100	73.7665	191.082	-7.94044	0
1000000753	78	23400	74.3854	192.242	-10.3687	0
1000000753	79	23700	74.4241	192.312	-10.5134	0
1000000753	80	24000	74.4242	192.312	-10.5135	0
1000000753	81	24300	74.4806	192.659	-10.0514	0
1000000753	82	24600	74.5667	193.18	-9.32398	0
1000000753	83	24900	74.5746	193.231	-9.2164	0
1000000753	84	25200	74.6734	193.9	-7.06193	0
1000000753	85	25500	74.7182	194.155	-6.22053	0
1000000838	1	300	75.9204	86.9711	-106.078	0
1000000838	2	600	75.2978	89.2095	-107.43	0
1000000838	3	900	74.3137	92.8576	-109.66	0
1000000838	4	1200	72.677	99.2736	-113.662	0
1000000838	5	1500	71.9846	102.217	-115.485	0
1000000838	6	1800	71.6386	103.889	-116.441	0
1000000838	7	2100	70.8473	108.362	-118.79	0
1000000838	8	2400	70.6754	109.726	-119.401	0
1000000838	9	2700	70.3758	113.785	-120.86	0
1000000838	10	3000	70.0289	120.892	-123.104	0
1000000838	11	3300	69.916	125.373	-124.245	0
1000000838	12	3600	69.9277	128.817	-124.758	0
1000000838	13	3900	70.0787	134.723	-125.013	0
1000000838	14	4200	70.1774	136.715	-124.743	0
1000000838	15	4500	70.4197	139.835	-123.612	0
1000000838	16	4800	70.7932	143.58	-121.653	0
1000000838	17	5100	71.1855	146.765	-119.52	0
1000000838	18	5400	71.5606	149.261	-117.441	0
1000000838	19	5700	72.2753	153.253	-113.625	0
1000000838	20	6000	72.5113	154.44	-112.328	0
1000000838	21	6300	72.9879	156.705	-109.525	0
1000000838	22	6600	73.2776	158.102	-107.681	0
1000000838	23	6900	73.6111	159.862	-105.239	0
1000000838	24	7200	73.7071	160.586	-104.187	0
1000000838	25	7500	73.856	162.492	-101.306	0
1000000838	26	7800	73.914	163.56	-99.6675	0
1000000838	27	8100	73.9368	164.509	-98.1913	0
1000000838	28	8400	73.9464	165.37	-96.8417	0
1000000838	29	8700	73.9464	165.37	-96.8417	0
1000000838	30	9000	72.5102	167.536	-102.649	0
1000000838	31	9300	72.4741	167.595	-102.81	0
1000000838	32	9600	72.4741	167.595	-102.81	0
1000000838	33	9900	72.5812	168.09	-101.791	0
1000000838	34	10200	73.796	172.573	-92.8384	0
1000000838	35	10500	74.2723	174.074	-90.0532	0
1000000838	36	10800	74.9495	176.203	-86.4577	0
1000000838	37	11100	75.2101	177.098	-85.158	0
1000000838	38	11400	75.488	178.229	-83.8064	0
1000000838	39	11700	75.9031	180.068	-81.9037	0
1000000838	40	12000	76.2804	181.76	-80.3217	0
1000000838	41	12300	76.4967	182.724	-79.51	0
1000000838	42	12600	76.6945	183.593	-78.8549	0
1000000838	43	12900	76.7976	184.041	-78.56	0
1000000838	44	13200	77.0391	185.101	-77.9409	0
1000000838	45	13500	77.3368	186.471	-77.1902	0
1000000838	46	13800	77.5421	187.53	-76.6423	0
1000000838	47	14100	77.7995	189.075	-75.8834	0
1000000838	48	14400	78.0082	190.519	-75.2007	0
1000000838	49	14700	78.1143	191.394	-74.8014	0
1000000838	50	15000	78.2624	192.768	-74.1897	0
1000000838	51	15300	78.2673	192.78	-74.1835	0
1000000838	52	15600	80.5917	195.96	-72.4857	0
1000000838	53	15900	80.7562	196.239	-72.3458	0
1000000838	54	16200	81.1906	197.243	-71.8648	0
1000000838	55	16500	81.7381	198.646	-71.2072	0
1000000838	56	16800	82.1243	199.681	-70.7285	0
1000000838	57	17100	82.4764	200.624	-70.2947	0
1000000838	58	17400	82.7104	201.212	-70.0209	0
1000000838	59	17700	83.3064	202.606	-69.3646	0
1000000838	60	18000	83.6278	203.305	-69.0299	0
1000000838	61	18300	83.9877	204.023	-68.6748	0
1000000838	62	18600	85.0034	205.959	-67.7137	0
1000000838	63	18900	85.0034	205.959	-67.7137	0
1000000838	64	19200	82.9654	206.863	-67.5918	0
1000000838	65	19500	82.8195	206.939	-67.5909	0
1000000838	66	19800	82.5597	207.104	-67.6119	0
1000000838	67	20100	81.1123	208.088	-67.7826	0
1000000838	68	20400	81.1123	208.088	-67.7826	0
1000000838	69	20700	82.0376	208.356	-68.0106	0
1000000838	70	21000	82.8588	208.598	-68.1929	0
1000000838	71	21300	83.0058	208.645	-68.2075	0
1000000838	72	21600	83.4713	208.817	-68.1901	0
1000000838	73	21900	83.6365	208.888	-68.1657	0
1000000838	74	22200	84.7026	209.414	-67.9175	0
1000000838	75	22500	84.9912	209.571	-67.8518	0
1000000838	76	22800	85.1343	209.667	-67.824	0
1000000838	77	23100	85.2922	209.795	-67.8013	0
1000000838	78	23400	85.3564	209.86	-67.7956	0
1000000838	79	23700	85.6056	210.155	-67.7803	0
1000000838	80	24000	85.8254	210.419	-67.754	0
1000000838	81	24300	85.945	210.558	-67.7196	0
1000000838	82	24600	86.3455	211.006	-67.5431	0
1000000838	83	24900	87.301	212.059	-67.0824	0
1000000838	84	25200	88.373	213.23	-66.5595	0
1000000838	85	25500	88.6152	213.493	-66.441	0
1000000923	1	300	74.8241	79.8369	-144.072	0
1000000923	2	600	74.4429	81.5723	-144.88	0
1000000923	3	900	73.6679	85.2162	-146.611	0
1000000923	4	1200	72.6739	90.1723	-149.029	0
1000000923	5	1500	72.0599	93.5521	-150.713	0
1000000923	6	1800	71.7091	95.8628	-151.863	0
1000000923	7	2100	71.4768	97.955	-152.872	0
1000000923	8	2400	71.2213	101.475	-154.483	0
1000000923	9	2700	71.1059	104.536	-155.772	0
1000000923	10	3000	71.0441	111.644	-158.499	0
1000000923	11	3300	71.0966	113.139	-158.935	0
1000000923	12	3600	71.4361	117.462	-159.75	0
1000000923	13	3900	72.0486	123.984	-160.732	0
1000000923	14	4200	72.3561	126.881	-161.073	0
1000000923	15	4500	72.7898	130.573	-161.382	0
1000000923	16	4800	73.2138	133.953	-161.555	0
1000000923	17	5100	73.4887	136.002	-161.561	0
1000000923	18	5400	73.8602	138.606	-161.424	0
1000000923	19	5700	74.4449	142.567	-161.065	0
1000000923	20	6000	75.0086	146.346	-160.633	0
1000000923	21	6300	75.1577	147.381	-160.471	0
1000000923	22	6600	75.5971	150.653	-159.831	0
1000000923	23	6900	75.6904	151.566	-159.625	0
1000000923	24	7200	75.7553	152.835	-159.29	0
1000000923	25	7500	75.7625	154.246	-158.874	0
1000000923	26	7800	75.6989	156.042	-158.293	0
1000000923	27	8100	75.5965	157.436	-157.791	0
1000000923	28	8400	75.492	158.309	-157.418	0
1000000923	29	8700	75.2871	159.631	-156.746	0
1000000923	30	9000	74.9612	161.665	-155.572	0
1000000923	31	9300	74.8521	162.476	-155.01	0
1000000923	32	9600	74.699	164.075	-153.701	0
1000000923	33	9900	74.6113	165.494	-152.434	0
1000000923	34	10200	74.5899	166.419	-151.546	0
1000000923	35	10500	74.6041	167.562	-150.403	0
1000000923	36	10800	74.6503	168.804	-149.165	0
1000000923	37	11100	74.7234	170.13	-147.893	0
1000000923	38	11400	74.7892	171.068	-147.059	0
1000000923	39	11700	74.837	171.607	-146.645	0
1000000923	40	12000	74.9378	172.536	-146.025	0
1000000923	41	12300	75.0385	173.323	-145.537	0
1000000923	42	12600	75.1176	173.842	-145.226	0
1000000923	43	12900	75.1875	174.236	-144.987	0
1000000923	44	13200	75.3564	175.14	-144.43	0
1000000923	45	13500	75.4737	175.834	-144.004	0
1000000923	46	13800	75.5848	176.669	-143.502	0
1000000923	47	14100	75.6897	177.768	-142.864	0
1000000923	48	14400	75.7261	178.488	-142.47	0
1000000923	49	14700	75.71	178.576	-142.439	0
1000000923	50	15000	75.2697	179.673	-142.251	0
1000000923	51	15300	75.2696	179.674	-142.251	0
1000000923	52	15600	75.4365	180.44	-141.595	0
1000000923	53	15900	75.4921	180.704	-141.385	0
1000000923	54	16200	75.6636	181.541	-140.779	0
1000000923	55	16500	75.7236	181.818	-140.606	0
1000000923	56	16800	75.8343	182.284	-140.37	0
1000000923	57	17100	75.9027	182.534	-140.276	0
1000000923	58	17400	76.083	183.119	-140.125	0
1000000923	59	17700	76.7494	185.199	-139.686	0
1000000923	60	18000	76.9435	185.804	-139.579	0
1000000923	61	18300	77.1622	186.49	-139.483	0
1000000923	62	18600	77.3279	187.013	-139.421	0
1000000923	63	18900	77.345	187.067	-139.415	0
1000000923	64	19200	77.345	187.067	-139.415	0
1000000923	65	19500	77.1651	187.051	-139.494	0
1000000923	66	19800	75.8727	186.931	-140.075	0
1000000923	67	20100	75.8727	186.931	-140.075	0
1000000923	68	20400	77.3986	187.733	-139.23	0
1000000923	69	20700	78.6436	188.371	-138.562	0
1000000923	70	21000	79.6773	188.872	-138.015	0
1000000923	71	21300	79.8154	188.918	-137.937	0
1000000923	72	21600	80.8466	189.121	-137.317	0
1000000923	73	21900	81.9769	189.323	-136.651	0
1000000923	74	22200	81.9769	189.323	-136.651	0
1000000923	75	22500	81.0186	189.289	-138.299	0
1000000923	76	22800	80.9505	189.288	-138.418	0
1000000923	77	23100	80.8812	189.288	-138.539	0
1000000923	78	23400	80.8808	189.289	-138.539	0
1000000923	79	23700	80.6594	189.514	-138.525	0
1000000923	80	24000	80.442	189.735	-138.51	0
1000000923	81	24300	80.2465	189.933	-138.496	0
1000000923	82	24600	80.1602	190.021	-138.49	0
1000000923	83	24900	80.1602	190.021	-138.49	0
1000000923	84	25200	80.6982	190.498	-136.796	0
1000000923	85	25500	81.0927	190.837	-135.604	0
1000001008	1	300	67.3342	61.094	-123.678	0
1000001008	2	600	67.3287	63.4679	-125.251	0
1000001008	3	900	67.3441	66.7421	-127.359	0
1000001008	4	1200	67.4065	71.1763	-130.076	0
1000001008	5	1500	67.5041	75.0948	-132.305	0
1000001008	6	1800	67.5843	77.221	-133.348	0
1000001008	7	2100	67.6592	78.5065	-133.809	0
1000001008	8	2400	67.8346	80.6649	-134.326	0
1000001008	9	2700	68.2784	85.2016	-135.18	0
1000001008	10	3000	68.5307	87.3056	-135.535	0
1000001008	11	3300	69.5722	94.7787	-136.724	0
1000001008	12	3600	70.0046	97.6955	-137.175	0
1000001008	13	3900	70.9845	104.066	-138.086	0
1000001008	14	4200	71.5831	108.02	-138.501	0
1000001008	15	4500	72.268	112.778	-138.69	0
1000001008	16	4800	72.5684	115.119	-138.476	0
1000001008	17	5100	72.8126	117.424	-137.807	0
1000001008	18	5400	72.9914	119.551	-136.708	0
1000001008	19	5700	73.3998	124.887	-133.059	0
1000001008	20	6000	73.5505	126.869	-131.41	0
1000001008	21	6300	74.3533	135.418	-123.315	0
1000001008	22	6600	74.438	136.221	-122.557	0
1000001008	23	6900	74.4837	136.792	-122.032	0
1000001008	24	7200	74.567	138.132	-120.847	0
1000001008	25	7500	74.7213	140.548	-118.744	0
1000001008	26	7800	74.7213	140.548	-118.744	0
1000001008	27	8100	74.0126	141.276	-119.429	0
1000001008	28	8400	73.4922	141.841	-119.88	0
1000001008	29	8700	73.0112	142.419	-120.187	0
1000001008	30	9000	72.3445	143.317	-120.436	0
1000001008	31	9300	71.5674	144.489	-120.533	0
1000001008	32	9600	71.0742	145.356	-120.43	0
1000001008	33	9900	70.5657	146.443	-120.096	0
1000001008	34	10200	70.0888	147.68	-119.563	0
1000001008	35	10500	69.792	148.652	-119.066	0
1000001008	36	10800	69.5636	149.664	-118.506	0
1000001008	37	11100	69.2707	151.402	-117.544	0
1000001008	38	11400	69.0779	152.907	-116.761	0
1000001008	39	11700	69.018	153.724	-116.404	0
1000001008	40	12000	68.9809	155.388	-115.817	0
1000001008	41	12300	69.0032	156.718	-115.415	0
1000001008	42	12600	69.1469	159.663	-114.609	0
1000001008	43	12900	69.2027	160.153	-114.47	0
1000001008	44	13200	69.3555	160.916	-114.24	0
1000001008	45	13500	69.7053	162.364	-113.792	0
1000001008	46	13800	69.9371	163.273	-113.519	0
1000001008	47	14100	70.2458	164.487	-113.178	0
1000001008	48	14400	70.5877	165.901	-112.812	0
1000001008	49	14700	70.5912	165.982	-112.808	0
1000001008	50	15000	70.4438	166.967	-112.961	0
1000001008	51	15300	70.4204	167.099	-112.982	0
1000001008	52	15600	70.4155	167.117	-112.984	0
1000001008	53	15900	70.2445	167.623	-112.978	0
1000001008	54	16200	70.1636	167.906	-112.967	0
1000001008	55	16500	70.0283	168.532	-112.922	0
1000001008	56	16800	69.7817	169.964	-112.8	0
1000001008	57	17100	69.6341	171.098	-112.699	0
1000001008	58	17400	69.5386	172.286	-112.601	0
1000001008	59	17700	69.5167	173.149	-112.549	0
1000001008	60	18000	69.5415	173.717	-112.545	0
1000001008	61	18300	69.5743	173.887	-112.573	0
1000001008	62	18600	70.048	175.408	-113.064	0
1000001008	63	18900	70.158	175.778	-113.215	0
1000001008	64	19200	70.3142	176.374	-113.523	0
1000001008	65	19500	70.3695	176.642	-113.688	0
1000001008	66	19800	70.5282	177.604	-114.348	0
1000001008	67	20100	70.5311	177.608	-114.349	0
1000001008	68	20400	70.7548	177.774	-114.238	0
1000001008	69	20700	70.834	177.815	-114.199	0
1000001008	70	21000	71.9522	178.191	-113.672	0
1000001008	71	21300	72.1147	178.223	-113.616	0
1000001008	72	21600	72.8331	178.268	-113.458	0
1000001008	73	21900	75.0076	178.344	-113.05	0
1000001008	74	22200	75.0076	178.344	-113.05	0
1000001008	75	22500	74.1021	178.209	-114.219	0
1000001008	76	22800	73.6713	178.137	-114.811	0
1000001008	77	23100	73.559	178.108	-114.994	0
1000001008	78	23400	73.117	177.946	-115.85	0
1000001008	79	23700	72.8353	177.825	-116.438	0
1000001008	80	24000	72.6773	177.741	-116.794	0
1000001008	81	24300	72.5736	177.67	-117.049	0
1000001008	82	24600	72.1912	177.359	-118.053	0
1000001008	83	24900	72.0602	177.248	-118.407	0
1000001008	84	25200	72.0602	177.248	-118.407	0
1000001008	85	25500	71.9416	177.194	-118.289	0
1000001093	1	300	79.5933	65.774	-25.1007	0
1000001093	2	600	80.4411	69.6413	-26.4287	0
1000001093	3	900	81.0406	72.5689	-27.4417	0
1000001093	4	1200	81.2721	74.0144	-27.973	0
1000001093	5	1500	81.5712	76.6761	-29.02	0
1000001093	6	1800	81.696	78.3056	-29.7006	0
1000001093	7	2100	81.748	79.6542	-30.3101	0
1000001093	8	2400	81.7582	80.8281	-30.8886	0
1000001093	9	2700	81.746	81.624	-31.3266	0
1000001093	10	3000	81.6186	87.7756	-34.9819	0
1000001093	11	3300	81.6042	88.9803	-35.764	0
1000001093	12	3600	81.5897	92.7361	-38.437	0
1000001093	13	3900	81.6408	97.8924	-42.2079	0
1000001093	14	4200	81.6888	100.44	-44.093	0
1000001093	15	4500	81.8434	105.795	-48.0442	0
1000001093	16	4800	81.9282	107.799	-49.4645	0
1000001093	17	5100	82.0411	109.945	-50.874	0
1000001093	18	5400	82.1313	111.333	-51.6781	0
1000001093	19	5700	82.294	113.5	-52.7581	0
1000001093	20	6000	82.4916	116.025	-53.8566	0
1000001093	21	6300	82.6481	118.211	-54.6652	0
1000001093	22	6600	82.6911	119.253	-54.9376	0
1000001093	23	6900	82.6755	120.077	-55.0184	0
1000001093	24	7200	82.5615	121.469	-54.9521	0
1000001093	25	7500	82.3485	123.023	-54.7148	0
1000001093	26	7800	82.0265	124.66	-54.3045	0
1000001093	27	8100	81.7215	125.766	-53.9008	0
1000001093	28	8400	81.4463	126.447	-53.5346	0
1000001093	29	8700	79.6762	130.025	-51.1096	0
1000001093	30	9000	79.2538	130.845	-50.5141	0
1000001093	31	9300	78.6136	132.057	-49.6027	0
1000001093	32	9600	78.5582	132.179	-49.5185	0
1000001093	33	9900	78.4119	132.588	-49.2669	0
1000001093	34	10200	77.93	134.111	-48.335	0
1000001093	35	10500	77.6591	135.104	-47.6956	0
1000001093	36	10800	77.4298	136.174	-46.9535	0
1000001093	37	11100	77.2293	137.421	-46.0333	0
1000001093	38	11400	76.9615	139.555	-44.4079	0
1000001093	39	11700	76.8009	141.026	-43.292	0
1000001093	40	12000	76.723	141.748	-42.7716	0
1000001093	41	12300	76.3326	145.363	-40.2782	0
1000001093	42	12600	76.1799	146.779	-39.3161	0
1000001093	43	12900	76.0412	147.98	-38.5142	0
1000001093	44	13200	75.8472	149.579	-37.4459	0
1000001093	45	13500	75.7144	150.626	-36.7216	0
1000001093	46	13800	75.586	151.573	-36.0189	0
1000001093	47	14100	75.5143	152.033	-35.6247	0
1000001093	48	14400	75.4377	152.433	-35.2057	0
1000001093	49	14700	75.3376	152.861	-34.6629	0
1000001093	50	15000	74.8738	154.704	-32.0562	0
1000001093	51	15300	74.0774	158.227	-26.9119	0
1000001093	52	15600	73.6397	160.476	-23.6039	0
1000001093	53	15900	73.3885	161.882	-21.593	0
1000001093	54	16200	73.1754	163.135	-19.8986	0
1000001093	55	16500	73.096	163.609	-19.3406	0
1000001093	56	16800	72.8849	164.886	-18.0402	0
1000001093	57	17100	72.7734	165.581	-17.4001	0
1000001093	58	17400	72.5422	167.049	-16.1612	0
1000001093	59	17700	72.3171	168.478	-14.9963	0
1000001093	60	18000	72.2104	169.094	-14.5098	0
1000001093	61	18300	71.9781	170.285	-13.5882	0
1000001093	62	18600	71.8738	170.737	-13.2388	0
1000001093	63	18900	71.7484	171.174	-12.8973	0
1000001093	64	19200	71.7014	171.289	-12.8022	0
1000001093	65	19500	71.4952	171.678	-12.4543	0
1000001093	66	19800	71.4588	171.738	-12.3891	0
1000001093	67	20100	71.3181	171.942	-12.1147	0
1000001093	68	20400	70.6802	172.856	-10.8193	0
1000001093	69	20700	70.6802	172.856	-10.8193	0
1000001093	70	21000	71.3196	173.102	-10.9382	0
1000001093	71	21300	72.5626	173.581	-11.1634	0
1000001093	72	21600	72.7271	173.644	-11.1926	0
1000001093	73	21900	72.7271	173.644	-11.1926	0
1000001093	74	22200	72.0034	173.908	-10.8793	0
1000001093	75	22500	71.3163	174.158	-10.5731	0
1000001093	76	22800	71.3139	174.159	-10.57	0
1000001093	77	23100	71.2125	174.128	-10.2568	0
1000001093	78	23400	70.7792	173.991	-8.863	0
1000001093	79	23700	70.7022	173.965	-8.60854	0
1000001093	80	24000	70.7022	173.965	-8.60854	0
1000001093	81	24300	71.9599	174.297	-9.36231	0
1000001093	82	24600	71.9599	174.297	-9.3624	0
1000001093	83	24900	71.885	174.434	-9.59754	0
1000001093	84	25200	71.8831	174.436	-9.59949	0
1000001093	85	25500	69.3818	174.947	-10.3128	0
1000001178	1	300	93.5478	36.1167	51.4776	0
1000001178	2	600	95.1103	40.4924	49.1927	0
1000001178	3	900	96.9634	45.6155	46.6123	0
1000001178	4	1200	98.4354	49.7026	44.6237	0
1000001178	5	1500	99.2998	52.198	43.4387	0
1000001178	6	1800	99.3972	52.5856	43.2582	0
1000001178	7	2100	99.6203	54.054	42.5885	0
1000001178	8	2400	99.8202	55.6884	41.8682	0
1000001178	9	2700	100.081	58.1303	40.8485	0
1000001178	10	3000	100.584	62.9026	38.9787	0
1000001178	11	3300	100.906	65.8082	37.9571	0
1000001178	12	3600	101.181	68.1672	37.2793	0
1000001178	13	3900	101.522	70.9712	36.6664	0
1000001178	14	4200	101.916	74.1788	36.1484	0
1000001178	15	4500	102.409	78.2795	35.6511	0
1000001178	16	4800	102.727	81.1358	35.381	0
1000001178	17	5100	103.085	84.8015	35.0813	0
1000001178	18	5400	103.125	85.5894	35.001	0
1000001178	19	5700	103.138	89.1846	34.5349	0
1000001178	20	6000	103.086	93.4539	33.9248	0
1000001178	21	6300	102.958	98.509	33.138	0
1000001178	22	6600	102.872	100.362	32.813	0
1000001178	23	6900	102.634	103.735	32.1576	0
1000001178	24	7200	102.519	104.872	31.9276	0
1000001178	25	7500	102.218	107.139	31.4731	0
1000001178	26	7800	102.043	108.245	31.2868	0
1000001178	27	8100	101.794	109.591	31.138	0
1000001178	28	8400	101.639	110.327	31.1297	0
1000001178	29	8700	101.49	110.948	31.2169	0
1000001178	30	9000	100.849	113.467	31.831	0
1000001178	31	9300	100.306	115.591	32.4141	0
1000001178	32	9600	99.9667	116.923	32.8046	0
1000001178	33	9900	99.6013	118.357	33.2298	0
1000001178	34	10200	99.1927	119.933	33.6796	0
1000001178	35	10500	98.8367	121.256	34.0234	0
1000001178	36	10800	98.6235	121.994	34.1777	0
1000001178	37	11100	97.7925	124.741	34.6386	0
1000001178	38	11400	97.4168	126.003	34.8252	0
1000001178	39	11700	97.094	127.151	34.9682	0
1000001178	40	12000	96.8067	128.277	35.091	0
1000001178	41	12300	96.4567	129.811	35.2531	0
1000001178	42	12600	95.9332	132.317	35.5383	0
1000001178	43	12900	95.8612	132.752	35.6145	0
1000001178	44	13200	95.8194	133.178	35.7377	0
1000001178	45	13500	95.7349	134.529	36.2381	0
1000001178	46	13800	95.6952	135.133	36.5022	0
1000001178	47	14100	95.6412	135.763	36.8351	0
1000001178	48	14400	95.5159	136.961	37.5498	0
1000001178	49	14700	95.4739	137.263	37.7617	0
1000001178	50	15000	95.2489	138.577	38.8216	0
1000001178	51	15300	95.0676	139.623	39.7047	0
1000001178	52	15600	94.9513	140.286	40.2881	0
1000001178	53	15900	94.8355	140.915	40.8625	0
1000001178	54	16200	94.681	141.684	41.5791	0
1000001178	55	16500	94.5715	142.135	42.0017	0
1000001178	56	16800	94.3607	142.847	42.6676	0
1000001178	57	17100	94.0392	143.813	43.5686	0
1000001178	58	17400	93.7285	144.67	44.3656	0
1000001178	59	17700	93.3666	145.612	45.2403	0
1000001178	60	18000	93.0752	146.355	45.9318	0
1000001178	61	18300	93.0755	146.357	45.9329	0
1000001178	62	18600	93.3046	146.726	46.0759	0
1000001178	63	18900	93.3046	146.727	46.076	0
1000001178	64	19200	92.9188	147.265	46.3056	0
1000001178	65	19500	92.654	147.635	46.4674	0
1000001178	66	19800	92.121	148.38	46.8042	0
1000001178	67	20100	91.8542	148.752	46.9801	0
1000001178	68	20400	91.6903	148.979	47.095	0
1000001178	69	20700	91.1489	149.725	47.4928	0
1000001178	70	21000	91.1114	149.775	47.5211	0
1000001178	71	21300	91.108	149.777	47.524	0
1000001178	72	21600	90.6186	149.941	47.9686	0
1000001178	73	21900	90.6186	149.941	47.9686	0
1000001178	74	22200	90.5411	150.095	47.7105	0
1000001178	75	22500	90.3893	150.407	47.1949	0
1000001178	76	22800	90.1691	150.881	46.4217	0
1000001178	77	23100	90.1672	150.896	46.4081	0
1000001178	78	23400	90.1916	151.208	46.2553	0
1000001178	79	23700	90.2542	151.909	45.9283	0
1000001178	80	24000	90.2542	151.909	45.9283	0
1000001178	81	24300	89.0224	152.392	47.0617	0
1000001178	82	24600	89.0224	152.392	47.0617	0
1000001178	83	24900	89.3385	153.078	46.5839	0
1000001178	84	25200	89.4904	153.406	46.3579	0
1000001178	85	25500	89.9633	154.421	45.667	0
1000001263	1	300	107.595	59.698	75.2715	0
1000001263	2	600	107.903	61.2342	73.6841	0
1000001263	3	900	108.65	64.7223	70.1118	0
1000001263	4	1200	108.973	66.2731	68.5396	0
1000001263	5	1500	109.069	66.9541	67.8577	0
1000001263	6	1800	109.196	68.6058	66.2418	0
1000001263	7	2100	109.207	69.1591	65.7431	0
1000001263	8	2400	109.178	69.548	65.4526	0
1000001263	9	2700	108.849	72.1746	63.7454	0
1000001263	10	3000	108.38	76.0309	61.2972	0
1000001263	11	3300	108.109	78.3885	59.8371	0
1000001263	12	3600	107.543	83.8069	56.5648	0
1000001263	13	3900	107.179	87.8182	54.2197	0
1000001263	14	4200	106.994	90.0348	53.038	0
1000001263	15	4500	106.852	91.7458	52.2801	0
1000001263	16	4800	106.667	93.9155	51.5297	0
1000001263	17	5100	106.406	96.8862	50.7321	0
1000001263	18	5400	106.166	99.4933	50.2161	0
1000001263	19	5700	105.717	104.113	49.5563	0
1000001263	20	6000	105.321	107.98	49.1383	0
1000001263	21	6300	105.226	108.735	49.1243	0
1000001263	22	6600	105.063	109.764	49.2336	0
1000001263	23	6900	104.468	113.135	49.8206	0
1000001263	24	7200	103.901	116.232	50.4587	0
1000001263	25	7500	103.639	117.591	50.8033	0
1000001263	26	7800	103.014	120.67	51.7259	0
1000001263	27	8100	102.531	122.988	52.4822	0
1000001263	28	8400	102.208	124.477	53.0095	0
1000001263	29	8700	102.084	124.998	53.219	0
1000001263	30	9000	101.796	126.119	53.7256	0
1000001263	31	9300	101.571	126.989	54.154	0
1000001263	32	9600	101.285	128.132	54.7697	0
1000001263	33	9900	100.761	130.376	56.0714	0
1000001263	34	10200	100.573	131.32	56.6828	0
1000001263	35	10500	100.236	133.457	58.2353	0
1000001263	36	10800	100.088	134.706	59.2369	0
1000001263	37	11100	100.005	135.861	60.279	0
1000001263	38	11400	99.9604	137.345	61.7454	0
1000001263	39	11700	99.9593	138.966	63.4353	0
1000001263	40	12000	99.9784	140.219	64.7802	0
1000001263	41	12300	100.041	142.705	67.462	0
1000001263	42	12600	100.076	144.241	69.0772	0
1000001263	43	12900	100.052	144.429	69.2315	0
1000001263	44	13200	99.7795	145.449	69.8669	0
1000001263	45	13500	99.6042	146.035	70.2105	0
1000001263	46	13800	99.4639	146.472	70.4613	0
1000001263	47	14100	99.0982	147.618	71.1406	0
1000001263	48	14400	99.0422	147.858	71.3117	0
1000001263	49	14700	99.0343	148.045	71.4932	0
1000001263	50	15000	99.1526	149.232	72.8525	0
1000001263	51	15300	99.2255	149.819	73.5321	0
1000001263	52	15600	99.228	149.869	73.5815	0
1000001263	53	15900	99.217	150.167	73.8417	0
1000001263	54	16200	99.2018	150.299	73.9576	0
1000001263	55	16500	99.0658	151.014	74.6175	0
1000001263	56	16800	98.8761	151.908	75.4873	0
1000001263	57	17100	98.833	152.042	75.659	0
1000001263	58	17400	98.217	153.417	77.9721	0
1000001263	59	17700	97.9083	154.104	79.1728	0
1000001263	60	18000	97.7421	154.455	79.8049	0
1000001263	61	18300	97.4895	154.967	80.7385	0
1000001263	62	18600	97.365	155.212	81.1853	0
1000001263	63	18900	97.2588	155.411	81.5478	0
1000001263	64	19200	97.2183	155.481	81.6728	0
1000001263	65	19500	96.8581	156.061	82.7113	0
1000001263	66	19800	96.7691	156.195	82.9542	0
1000001263	67	20100	96.614	156.407	83.3401	0
1000001263	68	20400	96.2056	156.934	84.3129	0
1000001263	69	20700	95.7677	157.478	85.3362	0
1000001263	70	21000	95.7366	157.497	85.381	0
1000001263	71	21300	93.9314	158.045	87.1894	0
1000001263	72	21600	93.8798	158.061	87.2419	0
1000001263	73	21900	93.8797	158.061	87.2419	0
1000001263	74	22200	93.8738	158.072	87.2126	0
1000001263	75	22500	93.754	158.315	86.5799	0
1000001263	76	22800	93.7247	158.389	86.3931	0
1000001263	77	23100	93.6918	158.514	86.0906	0
1000001263	78	23400	93.6791	158.613	85.8582	0
1000001263	79	23700	93.6818	158.727	85.5924	0
1000001263	80	24000	93.6923	158.747	85.5436	0
1000001263	81	24300	94.1528	159.205	84.4305	0
1000001263	82	24600	94.7124	159.727	83.1495	0
1000001263	83	24900	94.7845	159.781	82.9909	0
1000001263	84	25200	95.7906	160.365	80.8752	0
1000001263	85	25500	95.8767	160.413	80.6997	0
1000001348	1	300	108.081	50.2757	90.2162	0
1000001348	2	600	109.179	53.8747	85.0046	0
1000001348	3	900	110.093	56.4607	81.4186	0
1000001348	4	1200	110.415	57.3696	80.2849	0
1000001348	5	1500	110.715	58.308	79.2871	0
1000001348	6	1800	110.78	58.6011	79.0749	0
1000001348	7	2100	110.864	59.2745	78.7797	0
1000001348	8	2400	111.13	62.3419	77.7036	0
1000001348	9	2700	111.261	64.4774	76.9744	0
1000001348	10	3000	111.338	67.1694	76.0282	0
1000001348	11	3300	111.312	68.4826	75.5172	0
1000001348	12	3600	111.079	72.4969	73.8046	0
1000001348	13	3900	110.801	76.8379	71.903	0
1000001348	14	4200	110.686	78.5461	71.1601	0
1000001348	15	4500	110.441	82.1097	69.6539	0
1000001348	16	4800	110.204	85.6824	68.2031	0
1000001348	17	5100	110.105	87.064	67.702	0
1000001348	18	5400	109.968	88.7181	67.1967	0
1000001348	19	5700	109.648	92.2151	66.2377	0
1000001348	20	6000	109.354	95.2124	65.4408	0
1000001348	21	6300	109.255	96.0271	65.2216	0
1000001348	22	6600	108.722	99.7986	64.181	0
1000001348	23	6900	108.498	101.349	63.7478	0
1000001348	24	7200	108.367	102.252	63.4964	0
1000001348	25	7500	108.229	103.231	63.231	0
1000001348	26	7800	108.132	103.97	63.0434	0
1000001348	27	8100	107.883	106.008	62.5665	0
1000001348	28	8400	107.789	106.847	62.3988	0
1000001348	29	8700	107.749	107.274	62.3507	0
1000001348	30	9000	107.602	109.019	62.2911	0
1000001348	31	9300	107.536	109.787	62.3199	0
1000001348	32	9600	107.365	111.694	62.54	0
1000001348	33	9900	107.256	112.844	62.7538	0
1000001348	34	10200	107.157	113.85	63.0408	0
1000001348	35	10500	106.975	115.645	63.7004	0
1000001348	36	10800	106.828	117.134	64.3305	0
1000001348	37	11100	106.748	117.962	64.7355	0
1000001348	38	11400	106.623	119.336	65.4871	0
1000001348	39	11700	106.414	121.798	66.8919	0
1000001348	40	12000	106.263	123.695	67.9867	0
1000001348	41	12300	106.211	124.337	68.3565	0
1000001348	42	12600	106.118	125.465	69.0117	0
1000001348	43	12900	106.049	126.293	69.5209	0
1000001348	44	13200	105.995	126.952	69.9783	0
1000001348	45	13500	105.939	127.68	70.5672	0
1000001348	46	13800	105.877	128.619	71.4401	0
1000001348	47	14100	105.793	130.588	73.4384	0
1000001348	48	14400	105.782	131.846	74.7953	0
1000001348	49	14700	105.808	132.205	75.2348	0
1000001348	50	15000	105.998	133.294	76.7235	0
1000001348	51	15300	106.185	134.038	77.7653	0
1000001348	52	15600	106.297	134.325	78.1655	0
1000001348	53	15900	106.485	134.658	78.6198	0
1000001348	54	16200	106.846	135.194	79.3275	0
1000001348	55	16500	107.043	135.458	79.6633	0
1000001348	56	16800	107.52	136.056	80.4038	0
1000001348	57	17100	107.521	136.062	80.4133	0
1000001348	58	17400	107.047	137.249	82.5725	0
1000001348	59	17700	106.758	137.989	83.9828	0
1000001348	60	18000	106.548	138.518	85.0777	0
1000001348	61	18300	106.368	138.958	86.0945	0
1000001348	62	18600	105.913	140.175	89.1015	0
1000001348	63	18900	105.921	140.192	89.1381	0
1000001348	64	19200	106.498	140.688	90.0545	0
1000001348	65	19500	106.855	140.986	90.5931	0
1000001348	66	19800	107.391	141.433	91.3865	0
1000001348	67	20100	107.392	141.439	91.3976	0
1000001348	68	20400	106.2	142.674	94.2458	0
1000001348	69	20700	105.444	143.454	96.1143	0
1000001348	70	21000	104.817	144.063	97.6493	0
1000001348	71	21300	104.572	144.26	98.2007	0
1000001348	72	21600	103.506	144.996	100.488	0
1000001348	73	21900	103.208	145.199	101.141	0
1000001348	74	22200	103.208	145.199	101.141	0
1000001348	75	22500	103.733	145.991	100.784	0
1000001348	76	22800	103.867	146.217	100.701	0
1000001348	77	23100	104.013	146.521	100.626	0
1000001348	78	23400	104.221	147.046	100.536	0
1000001348	79	23700	104.31	147.343	100.501	0
1000001348	80	24000	104.37	147.656	100.478	0
1000001348	81	24300	104.369	147.756	100.475	0
1000001348	82	24600	104.312	148.036	100.473	0
1000001348	83	24900	104.158	148.633	100.473	0
1000001348	84	25200	104.158	148.633	100.473	0
1000001348	85	25500	105.803	149.759	99.2892	0
1000001436	1	300	98.6695	58.6687	42.3831	0
1000001436	2	600	99.2689	61.2142	40.9247	0
1000001436	3	900	99.3991	61.7588	40.6623	0
1000001436	4	1200	99.7128	63.0911	40.1651	0
1000001436	5	1500	100.05	64.6073	39.6852	0
1000001436	6	1800	100.308	65.9357	39.3227	0
1000001436	7	2100	100.504	67.2358	39.0066	0
1000001436	8	2400	100.655	68.7131	38.6656	0
1000001436	9	2700	100.973	73.2196	37.6214	0
1000001436	10	3000	101.409	80.4879	35.8811	0
1000001436	11	3300	101.473	82.2061	35.401	0
1000001436	12	3600	101.502	85.5299	34.2957	0
1000001436	13	3900	101.468	87.5223	33.5459	0
1000001436	14	4200	101.31	91.5266	31.8938	0
1000001436	15	4500	101.169	94.004	30.8248	0
1000001436	16	4800	100.747	100.133	28.1093	0
1000001436	17	5100	100.613	101.766	27.3889	0
1000001436	18	5400	100.232	105.629	25.6992	0
1000001436	19	5700	99.9459	108.385	24.4876	0
1000001436	20	6000	99.8633	109.046	24.1919	0
1000001436	21	6300	99.7335	109.882	23.811	0
1000001436	22	6600	99.3638	112.06	22.8234	0
1000001436	23	6900	99.0946	113.604	22.1537	0
1000001436	24	7200	98.9123	114.617	21.763	0
1000001436	25	7500	98.8937	114.704	21.7651	0
1000001436	26	7800	97.6265	119.855	23.9495	0
1000001436	27	8100	96.9095	122.746	25.2661	0
1000001436	28	8400	95.9044	126.706	27.2038	0
1000001436	29	8700	95.4499	128.407	28.1035	0
1000001436	30	9000	94.9189	130.251	29.1651	0
1000001436	31	9300	94.3859	132.011	30.2527	0
1000001436	32	9600	93.5085	134.872	32.1197	0
1000001436	33	9900	93.1511	136.055	32.9271	0
1000001436	34	10200	92.3586	138.76	34.8344	0
1000001436	35	10500	92.0842	139.748	35.5309	0
1000001436	36	10800	91.7944	140.856	36.2864	0
1000001436	37	11100	91.3627	142.588	37.4112	0
1000001436	38	11400	90.915	144.429	38.5306	0
1000001436	39	11700	90.5454	145.933	39.3457	0
1000001436	40	12000	90.2468	147.077	39.8488	0
1000001436	41	12300	90.0418	147.765	40.0376	0
1000001436	42	12600	89.8768	148.22	40.0428	0
1000001436	43	12900	89.3842	149.392	39.7925	0
1000001436	44	13200	88.0502	152.43	38.869	0
1000001436	45	13500	86.8707	155.099	37.9286	0
1000001436	46	13800	85.9758	157.145	37.126	0
1000001436	47	14100	85.4689	158.342	36.6209	0
1000001436	48	14400	85.1952	159.03	36.32	0
1000001436	49	14700	85.1963	159.05	36.3133	0
1000001436	50	15000	85.9249	160.518	35.9741	0
1000001436	51	15300	85.9249	160.518	35.9741	0
1000001436	52	15600	84.6297	161.341	36.4913	0
1000001436	53	15900	84.6296	161.341	36.4913	0
1000001436	54	16200	84.3887	162.412	36.0828	0
1000001436	55	16500	84.3218	162.617	36.0241	0
1000001436	56	16800	83.8648	163.645	35.8411	0
1000001436	57	17100	83.1651	165.101	35.6265	0
1000001436	58	17400	82.8208	165.756	35.5537	0
1000001436	59	17700	82.5712	166.173	35.5308	0
1000001436	60	18000	82.5259	166.22	35.5411	0
1000001436	61	18300	81.6768	166.787	35.8963	0
1000001436	62	18600	80.1572	167.774	36.5666	0
1000001436	63	18900	80.1563	167.775	36.5669	0
1000001436	64	19200	79.9977	168.473	36.534	0
1000001436	65	19500	79.8903	168.863	36.4964	0
1000001436	66	19800	79.8097	169.055	36.4491	0
1000001436	67	20100	79.5453	169.506	36.2548	0
1000001436	68	20400	78.843	170.565	35.6793	0
1000001436	69	20700	78.212	171.459	35.0984	0
1000001436	70	21000	77.8852	171.884	34.7383	0
1000001436	71	21300	77.4764	172.369	34.2034	0
1000001436	72	21600	76.5508	173.418	32.8757	0
1000001436	73	21900	76.0654	173.961	32.1659	0
1000001436	74	22200	75.8925	174.15	31.9347	0
1000001436	75	22500	75.5732	174.499	31.5588	0
1000001436	76	22800	74.7769	175.382	30.6559	0
1000001436	77	23100	74.5068	175.7	30.3425	0
1000001436	78	23400	74.4391	175.799	30.256	0
1000001436	79	23700	74.2041	176.226	29.9212	0
1000001436	80	24000	74.1124	176.407	29.7908	0
1000001436	81	24300	74.0075	176.627	29.6495	0
1000001436	82	24600	73.7781	177.111	29.3568	0
1000001436	83	24900	73.682	177.301	29.243	0
1000001436	84	25200	73.6287	177.39	29.1888	0
1000001436	85	25500	72.7335	178.722	28.3486	0
1000001808	1	300	110.796	108.633	95.0652	0
1000001808	2	600	110.773	109.009	91.8207	0
1000001808	3	900	110.739	109.178	89.9437	0
1000001808	4	1200	110.64	109.21	88.8197	0
1000001808	5	1500	109.736	109.071	80.2269	0
1000001808	6	1800	109.429	108.873	70.4817	0
1000001808	7	2100	109.425	108.883	70.4571	0
1000001808	8	2400	108.865	110.144	69.3086	0
1000001808	9	2700	108.552	110.888	68.7251	0
1000001808	10	3000	107.236	114.216	66.4838	0
1000001808	11	3300	106.299	116.717	64.9711	0
1000001808	12	3600	105.178	119.859	63.345	0
1000001808	13	3900	104.277	122.496	62.2335	0
1000001808	14	4200	103.198	125.765	61.1809	0
1000001808	15	4500	101.442	131.211	59.8051	0
1000001808	16	4800	100.264	134.936	59.103	0
1000001808	17	5100	99.6509	136.918	58.9522	0
1000001808	18	5400	99.4507	137.595	59.0872	0
1000001808	19	5700	98.4469	141.164	60.7067	0
1000001808	20	6000	97.5338	144.475	62.472	0
1000001808	21	6300	96.805	147.121	64.0719	0
1000001808	22	6600	96.7116	147.394	64.3097	0
1000001808	23	6900	95.9217	149.26	66.5706	0
1000001808	24	7200	95.5447	150.148	67.7574	0
1000001808	25	7500	94.4549	152.852	71.6864	0
1000001808	26	7800	94.3912	153.082	72.0681	0
1000001808	27	8100	94.2638	154.112	74.0269	0
1000001808	28	8400	94.2102	155.406	76.5876	0
1000001808	29	8700	94.2393	155.833	77.4909	0
1000001808	30	9000	94.4546	157.045	80.2106	0
1000001808	31	9300	94.6874	158.045	82.5018	0
1000001808	32	9600	94.7062	158.165	82.7966	0
1000001808	33	9900	94.7609	159.014	85.028	0
1000001808	34	10200	94.8098	159.613	86.5781	0
1000001808	35	10500	94.8434	159.983	87.4833	0
1000001808	36	10800	94.9717	161.096	90.0542	0
1000001808	37	11100	95.1208	162.065	92.1984	0
1000001808	38	11400	95.2761	162.932	94.0142	0
1000001808	39	11700	95.5612	164.347	96.8434	0
1000001808	40	12000	95.676	164.948	97.988	0
1000001808	41	12300	95.86	166.085	100.065	0
1000001808	42	12600	95.9271	166.677	101.128	0
1000001808	43	12900	95.9268	167.063	101.822	0
1000001808	44	13200	95.8538	167.747	103.071	0
1000001808	45	13500	95.7154	168.637	104.735	0
1000001808	46	13800	95.638	168.986	105.419	0
1000001808	47	14100	95.2649	170.429	108.355	0
1000001808	48	14400	95.1579	170.895	109.294	0
1000001808	49	14700	95.1158	171.122	109.721	0
1000001808	50	15000	95.105	171.244	109.914	0
1000001808	51	15300	95.1019	171.681	110.507	0
1000001808	52	15600	95.125	172.271	111.262	0
1000001808	53	15900	95.1775	172.883	112.006	0
1000001808	54	16200	95.2699	173.607	112.854	0
1000001808	55	16500	95.348	174.088	113.403	0
1000001808	56	16800	95.4347	174.555	113.929	0
1000001808	57	17100	95.4347	174.556	113.933	0
1000001808	58	17400	95.3848	174.583	114.319	0
1000001808	59	17700	94.9985	174.802	117.68	0
1000001808	60	18000	94.972	174.822	117.975	0
1000001808	61	18300	94.9191	174.874	118.721	0
1000001808	62	18600	94.7308	175.149	122.675	0
1000001808	63	18900	94.7255	175.165	122.939	0
1000001808	64	19200	94.7215	175.197	123.574	0
1000001808	65	19500	94.7189	175.2	123.618	0
1000001808	66	19800	94.6783	175.224	123.937	0
1000001808	67	20100	94.6141	175.254	124.35	0
1000001808	68	20400	94.2487	175.408	126.498	0
1000001808	69	20700	94.2073	175.41	126.618	0
1000001808	70	21000	93.2938	175.315	128.278	0
1000001808	71	21300	93.0859	175.283	128.639	0
1000001808	72	21600	92.6873	175.202	129.298	0
1000001808	73	21900	92.572	175.174	129.485	0
1000001808	74	22200	92.439	175.136	129.698	0
1000001808	75	22500	92.439	175.136	129.698	0
1000001808	76	22800	92.5583	175.19	129.512	0
1000001808	77	23100	93.1106	175.447	128.641	0
1000001808	78	23400	93.1362	175.467	128.582	0
1000001808	79	23700	93.1947	175.565	128.318	0
1000001808	80	24000	93.2343	175.67	128.044	0
1000001808	81	24300	93.3589	176.138	126.848	0
1000001808	82	24600	93.5053	176.684	125.457	0
1000001808	83	24900	93.5053	176.684	125.457	0
1000001808	84	25200	93.5372	176.659	126.148	0
1000001808	85	25500	93.5417	176.655	126.241	0
1000001893	1	300	106.223	81.2489	66.5222	0
1000001893	2	600	106.479	82.8114	65.3854	0
1000001893	3	900	106.801	84.8406	63.9056	0
1000001893	4	1200	107.093	86.871	62.4152	0
1000001893	5	1500	107.289	88.5506	61.1708	0
1000001893	6	1800	107.464	90.6136	59.6362	0
1000001893	7	2100	107.463	91.1242	59.2624	0
1000001893	8	2400	107.371	91.9298	58.6911	0
1000001893	9	2700	107.195	92.8634	58.0557	0
1000001893	10	3000	106.355	96.6969	55.5207	0
1000001893	11	3300	105.849	99.0023	54.0463	0
1000001893	12	3600	105.177	102.05	52.2061	0
1000001893	13	3900	104.185	106.668	49.556	0
1000001893	14	4200	103.817	108.39	48.6883	0
1000001893	15	4500	103.483	109.912	48.1109	0
1000001893	16	4800	102.593	113.932	46.9687	0
1000001893	17	5100	101.817	117.532	46.1834	0
1000001893	18	5400	101.557	118.832	46.1013	0
1000001893	19	5700	101.246	120.578	46.3444	0
1000001893	20	6000	100.443	125.428	47.5981	0
1000001893	21	6300	100.048	127.883	48.4386	0
1000001893	22	6600	99.6756	130.212	49.4758	0
1000001893	23	6900	99.0767	133.956	51.4318	0
1000001893	24	7200	98.7577	135.865	52.5474	0
1000001893	25	7500	98.5534	136.922	53.2574	0
1000001893	26	7800	98.066	139.176	54.9517	0
1000001893	27	8100	97.7805	140.419	55.9649	0
1000001893	28	8400	97.3824	142.058	57.4165	0
1000001893	29	8700	97.0111	143.562	58.8457	0
1000001893	30	9000	96.4721	145.792	61.1027	0
1000001893	31	9300	96.3481	146.319	61.6977	0
1000001893	32	9600	96.2125	146.909	62.4672	0
1000001893	33	9900	95.9765	148.036	64.0724	0
1000001893	34	10200	95.7894	149.108	65.6506	0
1000001893	35	10500	95.4992	151.364	68.9801	0
1000001893	36	10800	95.4314	152.202	70.1433	0
1000001893	37	11100	95.3622	153.7	72.0401	0
1000001893	38	11400	95.343	154.337	72.7391	0
1000001893	39	11700	95.3159	155.269	73.6007	0
1000001893	40	12000	95.2645	156.85	74.9321	0
1000001893	41	12300	95.2179	157.842	75.7414	0
1000001893	42	12600	95.1794	158.196	76.033	0
1000001893	43	12900	95.0672	158.777	76.5294	0
1000001893	44	13200	94.8052	159.828	77.4549	0
1000001893	45	13500	94.4978	160.867	78.3839	0
1000001893	46	13800	94.3023	161.382	78.8459	0
1000001893	47	14100	94.1238	161.724	79.1485	0
1000001893	48	14400	93.3149	163.044	80.3033	0
1000001893	49	14700	93.0931	163.406	80.6165	0
1000001893	50	15000	93.0578	163.474	80.6694	0
1000001893	51	15300	93.012	163.592	80.7481	0
1000001893	52	15600	92.7006	164.528	81.3331	0
1000001893	53	15900	92.5926	164.86	81.5391	0
1000001893	54	16200	92.4521	165.287	81.8066	0
1000001893	55	16500	92.2356	165.914	82.2144	0
1000001893	56	16800	92.1938	166.001	82.2874	0
1000001893	57	17100	91.6858	166.796	83.1324	0
1000001893	58	17400	91.2163	167.5	83.9219	0
1000001893	59	17700	91.0581	167.717	84.1866	0
1000001893	60	18000	90.6226	168.264	84.9147	0
1000001893	61	18300	90.4905	168.42	85.1398	0
1000001893	62	18600	90.1981	168.741	85.6502	0
1000001893	63	18900	90.1217	168.818	85.79	0
1000001893	64	19200	90.0804	168.852	85.8727	0
1000001893	65	19500	89.8272	169.023	86.4216	0
1000001893	66	19800	89.6785	169.122	86.7605	0
1000001893	67	20100	89.6442	169.145	86.8508	0
1000001893	68	20400	88.9975	169.593	88.8243	0
1000001893	69	20700	88.9661	169.604	88.8998	0
1000001893	70	21000	88.8438	169.612	89.1208	0
1000001893	71	21300	88.7501	169.607	89.2663	0
1000001893	72	21600	88.1871	169.536	90.066	0
1000001893	73	21900	87.5688	169.451	90.95	0
1000001893	74	22200	87.5688	169.451	90.95	0
1000001893	75	22500	87.4927	169.643	90.4302	0
1000001893	76	22800	87.3741	169.975	89.5537	0
1000001893	77	23100	87.3542	170.058	89.3569	0
1000001893	78	23400	87.3374	170.21	89.0489	0
1000001893	79	23700	87.3294	170.411	88.6746	0
1000001893	80	24000	87.3285	171.004	87.619	0
1000001893	81	24300	87.3285	171.004	87.619	0
1000001893	82	24600	86.7893	170.888	87.6136	0
1000001893	83	24900	86.7893	170.888	87.6136	0
1000001893	84	25200	86.8229	170.895	87.5628	0
1000001893	85	25500	88.8285	171.322	84.6461	0
1000001978	1	300	104.091	109.609	65.7602	0
1000001978	2	600	103.325	111.566	62.8752	0
1000001978	3	900	102.211	114.768	58.0608	0
1000001978	4	1200	101.651	116.577	55.2865	0
1000001978	5	1500	100.616	120.552	49.074	0
1000001978	6	1800	100.616	120.553	49.0735	0
1000001978	7	2100	99.7708	123.853	50.1145	0
1000001978	8	2400	99.2499	125.922	50.7919	0
1000001978	9	2700	98.727	128.047	51.5236	0
1000001978	10	3000	97.7537	132.105	52.9922	0
1000001978	11	3300	96.3403	138.162	55.2948	0
1000001978	12	3600	95.4856	141.9	56.7986	0
1000001978	13	3900	95.0302	143.873	57.6606	0
1000001978	14	4200	93.9679	148.409	59.8178	0
1000001978	15	4500	93.5239	150.208	60.7698	0
1000001978	16	4800	93.3308	150.844	61.1995	0
1000001978	17	5100	90.6816	158.763	67.7539	0
1000001978	18	5400	90.4735	159.391	68.3757	0
1000001978	19	5700	90.054	160.586	69.8283	0
1000001978	20	6000	89.8296	161.198	70.7164	0
1000001978	21	6300	89.2921	162.636	73.1502	0
1000001978	22	6600	88.9636	163.524	74.8055	0
1000001978	23	6900	88.4686	164.898	77.5694	0
1000001978	24	7200	88.0525	166.141	80.1647	0
1000001978	25	7500	87.6684	167.408	82.8295	0
1000001978	26	7800	87.376	168.501	85.0768	0
1000001978	27	8100	87.2759	168.926	85.8717	0
1000001978	28	8400	87.0619	169.956	87.6039	0
1000001978	29	8700	86.8989	170.852	89.0176	0
1000001978	30	9000	86.8497	171.158	89.4382	0
1000001978	31	9300	86.7112	172.083	90.5414	0
1000001978	32	9600	86.6114	172.732	91.238	0
1000001978	33	9900	86.3775	174.172	92.6317	0
1000001978	34	10200	86.2986	174.582	92.9579	0
1000001978	35	10500	86.005	175.907	93.7969	0
1000001978	36	10800	85.8126	176.758	94.2684	0
1000001978	37	11100	85.5525	177.923	94.8395	0
1000001978	38	11400	85.3049	179.084	95.3827	0
1000001978	39	11700	85.1214	180.01	95.8268	0
1000001978	40	12000	85.0026	180.666	96.1788	0
1000001978	41	12300	84.8399	181.618	96.768	0
1000001978	42	12600	84.6773	182.55	97.4289	0
1000001978	43	12900	84.6005	182.918	97.7564	0
1000001978	44	13200	84.1987	184.588	99.5197	0
1000001978	45	13500	83.8446	186.04	101.091	0
1000001978	46	13800	83.7477	186.394	101.45	0
1000001978	47	14100	83.5811	186.922	101.928	0
1000001978	48	14400	83.1705	188.167	102.975	0
1000001978	49	14700	83.0929	188.399	103.149	0
1000001978	50	15000	82.9253	188.896	103.47	0
1000001978	51	15300	82.7413	189.447	103.815	0
1000001978	52	15600	82.7082	189.55	103.889	0
1000001978	53	15900	82.6208	189.838	104.135	0
1000001978	54	16200	82.5767	189.991	104.295	0
1000001978	55	16500	82.561	190.051	104.393	0
1000001978	56	16800	82.4518	190.492	105.445	0
1000001978	57	17100	82.4308	190.535	105.611	0
1000001978	58	17400	81.9322	190.995	109.229	0
1000001978	59	17700	81.7419	191.184	110.803	0
1000001978	60	18000	81.7419	191.184	110.803	0
1000001978	61	18300	81.6065	191.209	110.773	0
1000001978	62	18600	81.1304	191.295	110.666	0
1000001978	63	18900	81.1304	191.295	110.666	0
1000001978	64	19200	81.392	191.268	109.815	0
1000001978	65	19500	81.392	191.268	109.815	0
1000001978	66	19800	80.833	191.236	110.828	0
1000001978	67	20100	80.7614	191.229	110.947	0
1000001978	68	20400	80.2955	191.172	111.646	0
1000001978	69	20700	80.1314	191.144	111.869	0
1000001978	70	21000	78.6034	190.82	113.812	0
1000001978	71	21300	78.1775	190.723	114.353	0
1000001978	72	21600	77.2858	190.505	115.477	0
1000001978	73	21900	77.2858	190.505	115.477	0
1000001978	74	22200	77.318	190.511	115.316	0
1000001978	75	22500	77.6095	190.568	113.893	0
1000001978	76	22800	77.9254	190.637	112.426	0
1000001978	77	23100	78.0387	190.671	111.913	0
1000001978	78	23400	78.2818	190.766	110.829	0
1000001978	79	23700	78.3046	190.782	110.72	0
1000001978	80	24000	78.3311	190.816	110.571	0
1000001978	81	24300	78.4468	191.009	109.844	0
1000001978	82	24600	78.4659	191.049	109.693	0
1000001978	83	24900	78.5057	191.169	109.248	0
1000001978	84	25200	78.5042	191.17	109.242	0
1000001978	85	25500	78.12	191.269	108.691	0
1000002063	1	300	99.0501	129.418	54.5895	0
1000002063	2	600	98.1597	131.491	54.1329	0
1000002063	3	900	97.6278	132.744	53.9135	0
1000002063	4	1200	95.0974	138.787	53.1582	0
1000002063	5	1500	94.1912	141.01	53.0519	0
1000002063	6	1800	93.9157	141.752	53.218	0
1000002063	7	2100	93.1816	143.985	54.3686	0
1000002063	8	2400	92.6491	145.77	55.5922	0
1000002063	9	2700	91.371	150.622	59.567	0
1000002063	10	3000	89.7386	157.893	65.9449	0
1000002063	11	3300	89.529	158.922	66.8416	0
1000002063	12	3600	89.3727	159.663	67.4332	0
1000002063	13	3900	88.6982	162.841	69.8162	0
1000002063	14	4200	88.3898	164.337	70.9223	0
1000002063	15	4500	88.3872	164.344	70.9215	0
1000002063	16	4800	88.1385	164.802	70.3799	0
1000002063	17	5100	85.7875	169.348	64.7907	0
1000002063	18	5400	84.2074	172.736	60.5662	0
1000002063	19	5700	83.8929	173.506	59.7459	0
1000002063	20	6000	82.9718	176.03	57.5288	0
1000002063	21	6300	82.8689	176.37	57.3375	0
1000002063	22	6600	82.7048	177.051	57.1934	0
1000002063	23	6900	82.1727	179.539	56.968	0
1000002063	24	7200	82.0483	180.219	56.927	0
1000002063	25	7500	81.8657	181.467	56.8782	0
1000002063	26	7800	81.7134	182.691	56.8546	0
1000002063	27	8100	81.5865	183.861	56.8776	0
1000002063	28	8400	81.5574	184.19	56.9304	0
1000002063	29	8700	81.537	184.507	57.0567	0
1000002063	30	9000	81.4936	185.386	57.5434	0
1000002063	31	9300	81.4356	186.754	58.3396	0
1000002063	32	9600	81.4117	187.441	58.7036	0
1000002063	33	9900	81.3635	189.314	59.545	0
1000002063	34	10200	81.3643	189.758	59.6472	0
1000002063	35	10500	81.4114	191.352	59.6488	0
1000002063	36	10800	81.5084	193.817	59.462	0
1000002063	37	11100	81.6247	196.466	59.1489	0
1000002063	38	11400	81.7674	199.771	58.6997	0
1000002063	39	11700	81.8009	200.932	58.5547	0
1000002063	40	12000	81.8035	202.177	58.4374	0
1000002063	41	12300	81.7724	203.201	58.3793	0
1000002063	42	12600	81.6938	204.472	58.3476	0
1000002063	43	12900	81.5519	206.212	58.3261	0
1000002063	44	13200	81.3526	208.448	58.288	0
1000002063	45	13500	81.1739	210.512	58.2143	0
1000002063	46	13800	81.033	212.38	58.094	0
1000002063	47	14100	80.9046	214.529	57.8951	0
1000002063	48	14400	80.9051	214.842	57.8434	0
1000002063	49	14700	80.9984	216.414	57.4884	0
1000002063	50	15000	80.9973	216.482	57.4899	0
1000002063	51	15300	80.883	217.607	57.8186	0
1000002063	52	15600	80.758	218.666	58.1812	0
1000002063	53	15900	80.7132	218.919	58.3092	0
1000002063	54	16200	80.6504	219.127	58.4834	0
1000002063	55	16500	80.3615	219.841	59.2679	0
1000002063	56	16800	80.1486	220.287	59.8235	0
1000002063	57	17100	79.8742	220.762	60.4943	0
1000002063	58	17400	79.5144	221.301	61.3262	0
1000002063	59	17700	79.3325	221.53	61.7098	0
1000002063	60	18000	78.7652	222.155	62.8315	0
1000002063	61	18300	78.7419	222.175	62.8654	0
1000002063	62	18600	78.6934	222.205	62.9097	0
1000002063	63	18900	78.5046	222.31	63.047	0
1000002063	64	19200	77.6783	222.758	63.623	0
1000002063	65	19500	77.6571	222.771	63.6355	0
1000002063	66	19800	77.5691	222.831	63.6762	0
1000002063	67	20100	77.2652	223.046	63.8077	0
1000002063	68	20400	76.7994	223.375	64.0067	0
1000002063	69	20700	75.6294	224.205	64.5131	0
1000002063	70	21000	75.6293	224.205	64.513	0
1000002063	71	21300	74.9243	223.876	63.5639	0
1000002063	72	21600	74.1893	223.529	62.5465	0
1000002063	73	21900	74.1893	223.529	62.5465	0
1000002063	74	22200	75.1427	224.185	61.1622	0
1000002063	75	22500	75.4055	224.362	60.8007	0
1000002063	76	22800	76.4577	225.056	59.4303	0
1000002063	77	23100	76.4577	225.056	59.4303	0
1000002063	78	23400	76.0088	225.02	60.0214	0
1000002063	79	23700	76.0088	225.02	60.0214	0
1000002063	80	24000	76.2223	225.185	59.5337	0
1000002063	81	24300	76.3833	225.303	59.1733	0
1000002063	82	24600	76.9746	225.71	57.8923	0
1000002063	83	24900	76.9933	225.714	57.8598	0
1000002063	84	25200	77.0385	225.702	57.7998	0
1000002063	85	25500	77.27	225.606	57.5218	0
1000002149	1	300	89.973	152.166	62.1735	0
1000002149	2	600	89.0442	155.216	65.1758	0
1000002149	3	900	87.9896	159.015	69.061	0
1000002149	4	1200	87.0789	162.756	73.077	0
1000002149	5	1500	87.0788	162.816	73.2061	0
1000002149	6	1800	87.6911	163.476	77.0913	0
1000002149	7	2100	87.8645	163.585	77.8749	0
1000002149	8	2400	89.0102	164.051	81.8589	0
1000002149	9	2700	89.0843	164.096	82.0564	0
1000002149	10	3000	89.8525	164.702	83.7221	0
1000002149	11	3300	89.8525	164.702	83.7221	0
1000002149	12	3600	88.7435	166.708	79.8885	0
1000002149	13	3900	86.343	172.097	69.359	0
1000002149	14	4200	85.604	174.391	65.0097	0
1000002149	15	4500	85.2791	175.73	62.8244	0
1000002149	16	4800	84.9445	177.543	60.3788	0
1000002149	17	5100	84.2694	182.62	54.2512	0
1000002149	18	5400	84.0752	184.68	51.9847	0
1000002149	19	5700	83.9049	186.928	49.779	0
1000002149	20	6000	83.7699	189.11	47.7692	0
1000002149	21	6300	83.7699	189.11	47.7692	0
1000002149	22	6600	83.6265	189.054	48.5026	0
1000002149	23	6900	82.3238	188.466	56.624	0
1000002149	24	7200	81.6246	188.018	63.3952	0
1000002149	25	7500	81.3406	187.73	68.6531	0
1000002149	26	7800	81.2961	187.549	73.4586	0
1000002149	27	8100	81.369	187.534	75.7466	0
1000002149	28	8400	81.5545	187.611	78.5	0
1000002149	29	8700	81.7268	187.707	80.3126	0
1000002149	30	9000	81.8171	187.765	81.1156	0
1000002149	31	9300	81.8171	187.765	81.1157	0
1000002149	32	9600	81.7692	189.791	79.7585	0
1000002149	33	9900	81.7111	193.446	77.333	0
1000002149	34	10200	81.689	198.529	74.0251	0
1000002149	35	10500	81.6919	200.143	73.0509	0
1000002149	36	10800	81.6904	201.21	72.5164	0
1000002149	37	11100	81.693	209.337	69.0431	0
1000002149	38	11400	81.7218	214.155	67.1507	0
1000002149	39	11700	81.7335	216.747	66.317	0
1000002149	40	12000	81.7395	223.838	64.489	0
1000002149	41	12300	81.7124	226.128	64.0553	0
1000002149	42	12600	81.6462	227.699	63.9507	0
1000002149	43	12900	81.5133	229.403	64.069	0
1000002149	44	13200	81.3175	231.18	64.4138	0
1000002149	45	13500	80.8942	234.426	65.3469	0
1000002149	46	13800	80.5793	236.69	66.1674	0
1000002149	47	14100	80.3818	238.056	66.8089	0
1000002149	48	14400	80.0762	240.186	68.0327	0
1000002149	49	14700	80.0224	240.599	68.3575	0
1000002149	50	15000	79.8374	242.244	70.0362	0
1000002149	51	15300	79.7561	242.987	70.8888	0
1000002149	52	15600	79.6496	243.887	72.0491	0
1000002149	53	15900	79.5813	244.336	72.6951	0
1000002149	54	16200	79.5189	244.594	73.1236	0
1000002149	55	16500	79.4496	244.759	73.454	0
1000002149	56	16800	79.3301	244.94	73.8879	0
1000002149	57	17100	79.1603	245.13	74.4075	0
1000002149	58	17400	78.6582	245.606	75.8372	0
1000002149	59	17700	77.8116	246.387	78.3029	0
1000002149	60	18000	77.5465	246.625	79.0966	0
1000002149	61	18300	77.4163	246.732	79.4844	0
1000002149	62	18600	77.095	246.98	80.4403	0
1000002149	63	18900	76.969	247.078	80.8074	0
1000002149	64	19200	76.4793	247.472	82.196	0
1000002149	65	19500	76.0084	247.872	83.4991	0
1000002149	66	19800	75.8258	248.038	83.9262	0
1000002149	67	20100	75.1873	248.646	85.1703	0
1000002149	68	20400	74.975	248.844	85.4967	0
1000002149	69	20700	74.2083	249.532	86.4131	0
1000002149	70	21000	73.3944	250.243	87.3134	0
1000002149	71	21300	73.1582	250.431	87.5383	0
1000002149	72	21600	72.8732	250.628	87.757	0
1000002149	73	21900	71.6904	251.393	88.5855	0
1000002149	74	22200	71.5039	251.512	88.7159	0
1000002149	75	22500	71.5039	251.512	88.7159	0
1000002149	76	22800	72.0694	251.75	87.3092	0
1000002149	77	23100	72.1769	251.791	87.045	0
1000002149	78	23400	72.2789	251.823	86.792	0
1000002149	79	23700	72.8216	251.961	85.4676	0
1000002149	80	24000	73.0373	252	84.9628	0
1000002149	81	24300	73.128	252	84.7646	0
1000002149	82	24600	73.7502	251.912	83.4902	0
1000002149	83	24900	73.9652	251.872	83.0595	0
1000002149	84	25200	73.9894	251.861	83.009	0
1000002149	85	25500	74.082	251.792	82.8049	0
1000002234	1	300	81.257	169.035	55.4324	0
1000002234	2	600	81.281	170.375	54.0302	0
1000002234	3	900	81.3325	172.033	52.2503	0
1000002234	4	1200	81.3391	172.105	52.1285	0
1000002234	5	1500	81.7964	174.052	46.8205	0
1000002234	6	1800	82.1957	175.397	43.3999	0
1000002234	7	2100	82.507	176.453	41.1384	0
1000002234	8	2400	82.6747	177.168	40.0314	0
1000002234	9	2700	83.0654	179.223	37.682	0
1000002234	10	3000	83.5795	182.089	34.9374	0
1000002234	11	3300	84.0249	184.755	32.8121	0
1000002234	12	3600	84.1894	186.016	32.1078	0
1000002234	13	3900	85.017	194.004	29.054	0
1000002234	14	4200	85.2992	197.112	28.1818	0
1000002234	15	4500	85.4696	199.778	27.8478	0
1000002234	16	4800	85.64	204.056	27.8866	0
1000002234	17	5100	85.643	205.419	28.1819	0
1000002234	18	5400	85.5181	208.87	29.6985	0
1000002234	19	5700	85.3818	211.201	31.0543	0
1000002234	20	6000	85.0277	216.257	34.5719	0
1000002234	21	6300	84.8463	218.736	36.4559	0
1000002234	22	6600	84.6832	220.648	38.0252	0
1000002234	23	6900	84.497	222.607	39.7072	0
1000002234	24	7200	84.342	224.136	41.0475	0
1000002234	25	7500	84.2476	224.984	41.7954	0
1000002234	26	7800	84.1062	226.157	42.8397	0
1000002234	27	8100	84.0146	226.859	43.4865	0
1000002234	28	8400	83.8257	228.207	44.7916	0
1000002234	29	8700	83.7127	228.939	45.5579	0
1000002234	30	9000	83.0379	233.381	50.5509	0
1000002234	31	9300	82.7769	235.278	52.7636	0
1000002234	32	9600	82.2205	239.923	58.3475	0
1000002234	33	9900	81.9724	242.651	61.6413	0
1000002234	34	10200	81.8138	244.794	64.1668	0
1000002234	35	10500	81.7738	245.36	64.7534	0
1000002234	36	10800	81.7166	246.106	65.3783	0
1000002234	37	11100	81.5182	248.668	67.2588	0
1000002234	38	11400	81.4227	249.787	68.0025	0
1000002234	39	11700	81.2435	251.502	69.021	0
1000002234	40	12000	81.0641	252.829	69.7517	0
1000002234	41	12300	80.7922	254.344	70.5459	0
1000002234	42	12600	80.5146	255.513	71.1505	0
1000002234	43	12900	79.4572	259.296	73.1417	0
1000002234	44	13200	78.641	262.071	74.6624	0
1000002234	45	13500	77.7105	265.138	76.4228	0
1000002234	46	13800	77.161	266.959	77.5165	0
1000002234	47	14100	76.8591	268.005	78.1769	0
1000002234	48	14400	76.7885	268.308	78.3862	0
1000002234	49	14700	76.6387	269.17	79.0381	0
1000002234	50	15000	76.4481	270.431	80.0411	0
1000002234	51	15300	76.3211	271.334	80.8043	0
1000002234	52	15600	76.1998	272.192	81.5889	0
1000002234	53	15900	76.067	273.061	82.4487	0
1000002234	54	16200	75.8545	274.316	83.7722	0
1000002234	55	16500	75.7565	274.762	84.285	0
1000002234	56	16800	75.498	275.669	85.4211	0
1000002234	57	17100	75.3269	276.149	86.0701	0
1000002234	58	17400	75.17	276.474	86.5573	0
1000002234	59	17700	74.4164	277.803	88.7165	0
1000002234	60	18000	74.2446	278.094	89.2114	0
1000002234	61	18300	74.0455	278.416	89.7846	0
1000002234	62	18600	73.7639	278.875	90.6218	0
1000002234	63	18900	73.6098	279.143	91.1127	0
1000002234	64	19200	73.4087	279.528	91.8142	0
1000002234	65	19500	73.3998	279.563	91.8724	0
1000002234	66	19800	73.3838	280.084	92.648	0
1000002234	67	20100	73.3834	280.084	92.6488	0
1000002234	68	20400	73.1928	280.074	92.7975	0
1000002234	69	20700	71.1586	279.957	94.4225	0
1000002234	70	21000	70.3684	279.905	95.0689	0
1000002234	71	21300	70.171	279.886	95.2182	0
1000002234	72	21600	69.5623	279.807	95.6391	0
1000002234	73	21900	68.9517	279.723	96.0576	0
1000002234	74	22200	68.9517	279.723	96.0576	0
1000002234	75	22500	68.9874	279.936	95.6439	0
1000002234	76	22800	69.0142	280.051	95.4176	0
1000002234	77	23100	69.0684	280.211	95.0935	0
1000002234	78	23400	69.0844	280.23	95.0522	0
1000002234	79	23700	70.6283	281.184	92.6152	0
1000002234	80	24000	70.719	281.234	92.4786	0
1000002234	81	24300	70.7939	281.269	92.3677	0
1000002234	82	24600	73.0734	282.19	89.167	0
1000002234	83	24900	73.1509	282.22	89.063	0
1000002234	84	25200	73.1509	282.22	89.063	0
1000002234	85	25500	72.8262	281.569	89.4165	0
1000002321	1	300	77.6919	182.644	44.2323	0
1000002321	2	600	79.3893	186.916	39.7169	0
1000002321	3	900	80.4126	189.364	37.3384	0
1000002321	4	1200	81.2689	191.381	35.6132	0
1000002321	5	1500	82.0436	193.211	34.2702	0
1000002321	6	1800	82.0802	193.321	34.2686	0
1000002321	7	2100	82.9008	196.613	36.3307	0
1000002321	8	2400	83.2695	198.285	37.4944	0
1000002321	9	2700	83.6722	200.595	39.2861	0
1000002321	10	3000	84.0059	203.091	41.3252	0
1000002321	11	3300	84.2737	205.869	43.6196	0
1000002321	12	3600	84.405	208.175	45.4697	0
1000002321	13	3900	84.4217	210.147	46.9489	0
1000002321	14	4200	84.3289	216.327	51.313	0
1000002321	15	4500	84.2653	218.421	52.6797	0
1000002321	16	4800	84.1414	220.302	53.7562	0
1000002321	17	5100	83.7509	224.848	56.1333	0
1000002321	18	5400	83.6509	225.754	56.5636	0
1000002321	19	5700	83.196	229.156	58.0159	0
1000002321	20	6000	82.7793	232.308	59.2673	0
1000002321	21	6300	82.4292	235.143	60.252	0
1000002321	22	6600	82.1946	237.324	60.8357	0
1000002321	23	6900	81.9763	239.786	61.2585	0
1000002321	24	7200	81.7836	242.474	61.4785	0
1000002321	25	7500	81.7043	243.991	61.4321	0
1000002321	26	7800	81.5961	246.947	61.0575	0
1000002321	27	8100	81.5104	249.64	60.6083	0
1000002321	28	8400	81.4652	250.919	60.3696	0
1000002321	29	8700	81.3909	252.549	60.0597	0
1000002321	30	9000	81.25	255.039	59.6013	0
1000002321	31	9300	81.1672	256.145	59.4074	0
1000002321	32	9600	80.8787	259.32	58.8508	0
1000002321	33	9900	80.7803	260.321	58.6313	0
1000002321	34	10200	80.7167	260.916	58.4321	0
1000002321	35	10500	80.4597	263.266	57.4144	0
1000002321	36	10800	80.2161	265.587	56.3194	0
1000002321	37	11100	80.0187	267.586	55.3105	0
1000002321	38	11400	79.8317	269.595	54.252	0
1000002321	39	11700	79.7167	270.853	53.5764	0
1000002321	40	12000	79.5038	273.148	52.3418	0
1000002321	41	12300	79.0882	277.635	49.9359	0
1000002321	42	12600	78.9815	278.593	49.4398	0
1000002321	43	12900	78.7566	280.195	48.6472	0
1000002321	44	13200	78.2554	283.546	46.9889	0
1000002321	45	13500	77.9036	285.968	45.7388	0
1000002321	46	13800	77.7181	287.391	44.9336	0
1000002321	47	14100	77.6312	288.274	44.3517	0
1000002321	48	14400	77.6363	288.455	44.1686	0
1000002321	49	14700	77.9229	290.057	41.9381	0
1000002321	50	15000	77.9722	290.221	41.6651	0
1000002321	51	15300	78.1219	290.535	41.0136	0
1000002321	52	15600	78.2008	290.653	40.7185	0
1000002321	53	15900	78.7657	291.314	38.8321	0
1000002321	54	16200	78.977	291.565	38.1527	0
1000002321	55	16500	79.1009	291.735	37.7524	0
1000002321	56	16800	79.2001	291.91	37.4204	0
1000002321	57	17100	79.2356	292.009	37.2879	0
1000002321	58	17400	79.2478	292.099	37.22	0
1000002321	59	17700	79.2952	293.406	36.5768	0
1000002321	60	18000	79.3116	293.993	36.3004	0
1000002321	61	18300	79.3104	293.995	36.3004	0
1000002321	62	18600	78.6847	294.497	36.6936	0
1000002321	63	18900	78.6847	294.497	36.6936	0
1000002321	64	19200	79.0208	294.336	36.0616	0
1000002321	65	19500	79.0208	294.336	36.0616	0
1000002321	66	19800	78.5617	293.749	36.1086	0
1000002321	67	20100	77.9896	293.026	36.1575	0
1000002321	68	20400	77.9625	292.998	36.1493	0
1000002321	69	20700	76.7082	291.938	35.334	0
1000002321	70	21000	76.5621	291.798	35.2027	0
1000002321	71	21300	76.3438	291.541	34.9083	0
1000002321	72	21600	76.0956	291.201	34.4802	0
1000002321	73	21900	75.4873	290.294	33.2792	0
1000002321	74	22200	75.4873	290.294	33.279	0
1000002321	75	22500	75.6361	290.268	33.19	0
1000002321	76	22800	76.5249	290.119	32.6849	0
1000002321	77	23100	77.4581	289.975	32.196	0
1000002321	78	23400	77.6819	289.951	32.107	0
1000002321	79	23700	78.7618	289.888	31.7965	0
1000002321	80	24000	78.8891	289.886	31.7639	0
1000002321	81	24300	78.9877	289.893	31.7411	0
1000002321	82	24600	80.3911	290.064	31.435	0
1000002321	83	24900	80.3911	290.064	31.435	0
1000002321	84	25200	80.1732	289.905	31.0565	0
1000002321	85	25500	79.7196	289.573	30.2564	0
1000002406	1	300	69.8004	260.421	56.5136	0
1000002406	2	600	71.3636	262.692	54.69	0
1000002406	3	900	73.4685	265.683	52.4397	0
1000002406	4	1200	74.5481	267.17	51.4116	0
1000002406	5	1500	74.8017	267.493	51.2309	0
1000002406	6	1800	76.0433	268.988	50.5729	0
1000002406	7	2100	76.0598	269.027	50.5545	0
1000002406	8	2400	76.3905	272.35	48.8558	0
1000002406	9	2700	76.6087	275.346	47.3929	0
1000002406	10	3000	76.6828	278.287	46.0682	0
1000002406	11	3300	76.5795	280.933	45.0038	0
1000002406	12	3600	76.17	285.117	43.4937	0
1000002406	13	3900	75.6542	288.622	42.3374	0
1000002406	14	4200	75.124	291.165	41.5903	0
1000002406	15	4500	74.1885	294.696	40.6613	0
1000002406	16	4800	73.5654	296.636	40.2121	0
1000002406	17	5100	72.1806	300.37	39.4584	0
1000002406	18	5400	71.8716	301.048	39.375	0
1000002406	19	5700	70.992	302.615	39.3504	0
1000002406	20	6000	68.7518	306.318	39.4865	0
1000002406	21	6300	68.1576	307.209	39.6057	0
1000002406	22	6600	66.9558	308.822	40.0406	0
1000002406	23	6900	66.2561	309.677	40.4058	0
1000002406	24	7200	65.1951	310.863	41.1483	0
1000002406	25	7500	63.599	312.568	42.5137	0
1000002406	26	7800	61.705	314.565	44.4497	0
1000002406	27	8100	61.372	314.916	44.9359	0
1000002406	28	8400	60.5964	315.732	46.5133	0
1000002406	29	8700	58.3726	318.125	51.8771	0
1000002406	30	9000	57.45	319.11	54.3237	0
1000002406	31	9300	56.8274	319.711	55.9683	0
1000002406	32	9600	55.5636	320.823	59.3049	0
1000002406	33	9900	53.3884	322.74	65.5601	0
1000002406	34	10200	52.2746	323.75	69.0737	0
1000002406	35	10500	51.2179	324.731	72.5907	0
1000002406	36	10800	49.8807	326.042	77.4163	0
1000002406	37	11100	48.8937	327.094	81.328	0
1000002406	38	11400	48.3542	327.722	83.5793	0
1000002406	39	11700	47.5857	328.692	86.8997	0
1000002406	40	12000	47.2174	329.184	88.4805	0
1000002406	41	12300	46.6192	330.006	90.9528	0
1000002406	42	12600	45.5925	331.466	95.305	0
1000002406	43	12900	45.1238	332.135	97.3025	0
1000002406	44	13200	43.5737	334.411	104.284	0
1000002406	45	13500	42.6448	335.917	109.167	0
1000002406	46	13800	42.1182	336.866	112.369	0
1000002406	47	14100	41.8534	337.416	114.294	0
1000002406	48	14400	41.4642	338.394	117.835	0
1000002406	49	14700	41.424	338.565	118.487	0
1000002406	50	15000	41.3951	339.048	120.426	0
1000002406	51	15300	41.4179	339.744	123.269	0
1000002406	52	15600	41.4773	340.323	125.664	0
1000002406	53	15900	41.5157	340.583	126.763	0
1000002406	54	16200	41.567	340.893	128.127	0
1000002406	55	16500	41.6073	341.169	129.412	0
1000002406	56	16800	41.6006	341.206	129.644	0
1000002406	57	17100	41.2759	341.705	133.955	0
1000002406	58	17400	41.0533	342.06	137.188	0
1000002406	59	17700	40.6382	342.846	144.667	0
1000002406	60	18000	40.5512	343.053	146.645	0
1000002406	61	18300	40.4966	343.181	147.836	0
1000002406	62	18600	40.2795	343.804	153.488	0
1000002406	63	18900	40.2712	343.855	153.905	0
1000002406	64	19200	40.2664	343.962	154.653	0
1000002406	65	19500	40.2678	344.36	157.38	0
1000002406	66	19800	40.2584	344.41	157.8	0
1000002406	67	20100	40.2376	344.418	157.999	0
1000002406	68	20400	39.4505	344.317	163.056	0
1000002406	69	20700	38.369	344.134	178.609	0
1000002406	70	21000	37.7039	343.992	177.09	0
1000002406	71	21300	37.6262	343.972	177.626	0
1000002406	72	21600	37.0111	343.81	180.972	0
1000002406	73	21900	37.0111	343.81	180.972	0
1000002406	74	22200	36.9815	343.858	180.404	0
1000002406	75	22500	36.6422	344.621	178.504	0
1000002406	76	22800	36.5538	345.381	162.066	0
1000002406	77	23100	36.5563	345.407	161.76	0
1000002406	78	23400	36.5649	345.455	161.168	0
1000002406	79	23700	37.0133	346.496	148.687	0
1000002406	80	24000	37.0459	346.549	148.079	0
1000002406	81	24300	37.1185	346.671	146.704	0
1000002406	82	24600	37.4766	347.191	140.935	0
1000002406	83	24900	37.4921	347.212	140.637	0
1000002406	84	25200	37.5038	347.234	140.157	0
1000002406	85	25500	37.5332	347.295	138.368	0
1000002491	1	300	75.3719	235.195	33.1328	0
1000002491	2	600	78.2608	238.401	34.5455	0
1000002491	3	900	78.3789	238.56	34.6737	0
1000002491	4	1200	78.5024	238.821	35.0484	0
1000002491	5	1500	80.8746	244.658	44.7069	0
1000002491	6	1800	81.6683	246.401	47.39	0
1000002491	7	2100	81.6927	246.489	47.4355	0
1000002491	8	2400	82.0005	248.577	47.1097	0
1000002491	9	2700	82.3288	251.214	46.4847	0
1000002491	10	3000	82.7768	255.675	45.1185	0
1000002491	11	3300	82.863	257.332	44.4382	0
1000002491	12	3600	82.88	262.091	41.9964	0
1000002491	13	3900	82.8131	267.292	39.1331	0
1000002491	14	4200	82.7074	270.203	37.4533	0
1000002491	15	4500	82.4933	273.429	35.5414	0
1000002491	16	4800	82.3235	274.934	34.6589	0
1000002491	17	5100	82.0447	276.51	33.7777	0
1000002491	18	5400	81.5925	278.463	32.7581	0
1000002491	19	5700	80.6105	282.165	30.9395	0
1000002491	20	6000	79.8092	284.938	29.6769	0
1000002491	21	6300	78.3721	289.599	27.7247	0
1000002491	22	6600	77.5435	292.151	26.771	0
1000002491	23	6900	77.3328	292.701	26.676	0
1000002491	24	7200	76.821	293.835	26.7591	0
1000002491	25	7500	75.699	296.186	27.1876	0
1000002491	26	7800	74.0186	299.67	27.9722	0
1000002491	27	8100	73.6055	300.544	28.1721	0
1000002491	28	8400	73.0354	301.789	28.429	0
1000002491	29	8700	71.8908	304.314	28.8928	0
1000002491	30	9000	71.5053	305.142	29.0013	0
1000002491	31	9300	69.9339	308.414	29.2571	0
1000002491	32	9600	68.8031	310.735	29.391	0
1000002491	33	9900	68.2231	311.9	29.4232	0
1000002491	34	10200	67.7339	312.856	29.4163	0
1000002491	35	10500	67.1957	313.876	29.3851	0
1000002491	36	10800	66.199	315.71	29.3196	0
1000002491	37	11100	65.1226	317.628	29.2744	0
1000002491	38	11400	64.1246	319.321	29.2821	0
1000002491	39	11700	63.1664	320.842	29.355	0
1000002491	40	12000	61.9623	322.627	29.5286	0
1000002491	41	12300	60.4701	324.718	29.8299	0
1000002491	42	12600	57.9029	328.195	30.4773	0
1000002491	43	12900	55.3229	331.639	31.2608	0
1000002491	44	13200	53.5592	333.989	31.9085	0
1000002491	45	13500	52.8575	334.937	32.2415	0
1000002491	46	13800	52.4289	335.537	32.5262	0
[truncated: 3,180 more rows]
