# Supplementary material for: Filopodia-based contact stimulation of cell migration drives tissue morphogenesis
Source: Nat Commun. 2021 Feb 4;12:791. doi: 10.1038/s41467-020-20362-2 (PMC7862658; doi:10.1038/s41467-020-20362-2)
Supplement: Supplementary file 26 — Supplementary Data 2 [file 41467_2020_20362_MOESM26_ESM.zip › Excel sheets for track quantification/Example Data/SMOOTH PROJECTED.xlsx]

## Sheet: Tabelle1
1000001178	1	300	36.1167	51.4776	0
1000000497	1	300	40.4264	12.27	0
1000001178	2	600	41.4555	49.1927	0
1000000497	2	600	46.515	9.91881	0
1000001178	3	900	47.5815	46.6123	0
1000000497	3	900	49.5607	8.76129	0
1000001178	4	1200	52.6709	44.6237	0
1000001348	1	300	53.3191	90.2162	0
1000000497	4	1200	53.4431	7.33712	0
1000001178	5	1500	55.7824	43.4387	0
1000001178	6	1800	56.217	43.2582	0
1000001348	2	600	57.6609	85.0046	0
1000001178	7	2100	57.8437	42.5885	0
1000000497	5	1500	57.9372	5.58198	0
1000000497	6	1800	58.1182	5.48898	0
1000000497	7	2100	59.5	4.53863	0
1000000582	1	300	59.8802	6.67897	0
1000001178	8	2400	59.9177	41.8682	0
1000001348	3	900	60.7791	81.4186	0
1000000497	8	2400	61.5463	2.85663	0
1000001348	4	1200	61.738	80.2849	0
1000000582	2	600	62.2019	3.0886	0
1000001178	9	2700	62.59	40.8485	0
1000001348	5	1500	62.7877	79.2871	0
1000000497	9	2700	62.8677	1.80166	0
1000001348	6	1800	63.1398	79.0749	0
1000001436	1	300	63.2078	42.3831	0
1000000582	3	900	63.4033	1.36699	0
1000001348	7	2100	63.9622	78.7797	0
1000001263	1	300	64.3874	75.2715	0
1000001008	1	300	65.832	-123.678	0
1000001436	2	600	66.0307	40.9247	0
1000001263	2	600	66.0532	73.6841	0
1000000582	4	1200	66.3114	-3.25155	0
1000001436	3	900	66.6666	40.6623	0
1000000497	10	3000	66.7676	-1.25164	0
1000001348	8	2400	67.3938	77.7036	0
1000001178	10	3000	67.9555	38.9787	0
1000001436	4	1200	68.1642	40.1651	0
1000001008	2	600	68.5849	-125.251	0
1000000497	11	3300	69.7182	-3.17169	0
1000001348	9	2700	70.1287	76.9744	0
1000001436	5	1500	70.2586	39.6852	0
1000000582	5	1500	70.3201	-8.82599	0
1000000582	6	1800	70.3811	-8.86698	0
1000001263	3	900	70.3976	70.1118	0
1000000582	7	2100	71.4489	-9.17381	0
1000001093	1	300	71.4823	-25.1007	0
1000001178	11	3300	71.5301	37.9571	0
1000001436	6	1800	71.6707	39.3227	0
1000001263	4	1200	72.0452	68.5396	0
1000001008	3	900	72.5245	-127.359	0
1000000582	8	2400	72.8696	-9.45545	0
1000001263	5	1500	72.8738	67.8577	0
1000001348	10	3000	73.0935	76.0282	0
1000001436	7	2100	73.1599	39.0066	0
1000000497	12	3600	73.7868	-5.96298	0
1000001178	12	3600	74.2466	37.2793	0
1000001348	11	3300	74.5936	75.5172	0
1000001263	6	1800	74.7168	66.2418	0
1000001436	8	2400	74.8263	38.6656	0
1000001263	7	2100	75.3196	65.7431	0
1000001263	8	2400	75.716	65.4526	0
1000001093	2	600	75.8112	-26.4287	0
1000001178	13	3900	77.6519	36.6664	0
1000001008	4	1200	77.8769	-130.076	0
1000000582	9	2700	77.9037	-10.2806	0
1000000497	13	3900	79.1595	-8.99339	0
1000001263	9	2700	79.1652	63.7454	0
1000001348	12	3600	79.4948	73.8046	0
1000001093	3	900	79.567	-27.4417	0
1000001436	9	2700	80.461	37.6214	0
1000000753	1	300	80.7252	8.0885	0
1000001093	4	1200	81.4061	-27.973	0
1000001178	14	4200	81.6313	36.1484	0
1000000753	2	600	82.3188	6.66588	0
1000001008	5	1500	82.6709	-132.305	0
1000000497	14	4200	83.6405	-11.1232	0
1000000582	10	3000	83.7385	-11.0976	0
1000001263	10	3000	84.0817	61.2972	0
1000001093	5	1500	84.7446	-29.02	0
1000001348	13	3900	84.9654	71.903	0
1000001008	6	1800	85.3503	-133.348	0
1000000753	3	900	85.3918	4.11413	0
1000000582	11	3300	86.5365	-11.4944	0
1000001178	15	4500	86.6679	35.6511	0
1000001093	6	1800	86.6962	-29.7006	0
1000001263	11	3300	86.8092	59.8371	0
1000001008	7	2100	86.9308	-133.809	0
1000001348	14	4200	86.9959	71.1601	0
1000000497	15	4500	87.595	-12.8744	0
1000001093	7	2100	88.2231	-30.3101	0
1000000923	1	300	88.472	-144.072	0
1000001436	10	3000	89.4406	35.8811	0
1000000753	4	1200	89.4466	0.756928	0
1000001008	8	2400	89.6582	-134.326	0
1000001093	8	2400	89.9262	-30.8886	0
1000001178	16	4800	90.3451	35.381	0
1000001893	1	300	90.4677	66.5222	0
1000000923	2	600	90.8067	-144.88	0
1000001093	9	2700	90.884	-31.3266	0
1000000497	16	4800	91.187	-13.9447	0
1000000582	12	3600	91.3699	-12.0778	0
1000001348	15	4500	91.5127	69.6539	0
1000001436	11	3300	91.6099	35.401	0
1000000753	5	1500	92.0714	-1.39714	0
1000001893	2	600	92.2995	65.3854	0
1000000753	6	1800	93.2793	-2.47575	0
1000001263	12	3600	93.3516	56.5648	0
1000000497	17	5100	93.9121	-14.6396	0
1000001178	17	5100	94.4608	35.0813	0
1000001893	3	900	94.5031	63.9056	0
1000000753	7	2100	94.5691	-3.52206	0
1000004452	1	300	94.918	49.45	0
1000001008	9	2700	94.9352	-135.18	0
1000000923	3	900	94.959	-146.611	0
1000000753	8	2400	95.0582	-3.82891	0
1000000497	18	5400	95.3122	-14.7591	0
1000001436	12	3600	95.3641	34.2957	0
1000001178	18	5400	95.4294	35.001	0
1000001348	16	4800	95.5297	68.2031	0
1000000753	9	2700	95.7248	-4.24686	0
1000001893	4	1200	96.9584	62.4152	0
1000000838	1	300	97.0625	-106.078	0
1000001348	17	5100	97.1988	67.702	0
1000001008	10	3000	97.4431	-135.535	0
1000000582	13	3900	97.4867	-12.8611	0
1000001436	13	3900	97.7244	33.5459	0
1000001093	10	3000	98.0023	-34.9819	0
1000001263	13	3900	98.0604	54.2197	0
1000001893	5	1500	98.8212	61.1708	0
1000000497	19	5700	98.8486	-14.6234	0
1000001348	18	5400	99.0182	67.1967	0
1000004537	1	300	99.0226	18.3614	0
1000001093	11	3300	99.3208	-35.764	0
1000004452	2	600	99.368	47.8994	0
1000001178	19	5700	99.5539	34.5349	0
1000000838	2	600	99.5808	-107.43	0
1000001263	14	4200	100.801	53.038	0
1000000923	4	1200	100.944	-149.029	0
1000004537	2	600	101.217	15.6783	0
1000000497	20	6000	101.425	-14.3729	0
1000001893	6	1800	101.527	59.6362	0
1000001893	7	2100	102.056	59.2624	0
1000001436	14	4200	102.473	31.8938	0
1000001263	15	4500	102.714	52.2801	0
1000000582	14	4200	102.879	-13.5245	0
1000001893	8	2400	102.91	58.6911	0
1000004452	3	900	103.156	46.6447	0
1000001348	19	5700	103.209	66.2377	0
1000004537	3	900	103.424	12.2603	0
1000001093	12	3600	103.789	-38.437	0
1000000838	3	900	103.954	-109.66	0
1000001893	9	2700	103.963	58.0557	0
1000000497	21	6300	104.25	-13.835	0
1000004622	1	300	104.31	-11.0853	0
1000001178	20	6000	104.641	33.9248	0
1000000923	5	1500	104.747	-150.713	0
1000000753	10	3000	105.176	-9.52697	0
1000001263	16	4800	105.283	51.5297	0
1000001436	15	4500	105.376	30.8248	0
1000004537	4	1200	105.541	9.49124	0
1000001008	11	3300	106.283	-136.724	0
1000001348	20	6000	106.977	65.4408	0
1000004452	4	1200	107.131	45.4016	0
1000000667	1	300	107.451	-43.2041	0
1000000923	6	1800	107.727	-151.863	0
1000004537	5	1500	107.805	6.81891	0
1000004622	2	600	107.939	-13.9107	0
1000001348	21	6300	107.941	65.2216	0
1000000497	22	6600	108.068	-13.069	0
1000000753	11	3300	108.101	-11.0086	0
1000001893	10	3000	108.751	55.5207	0
1000004537	6	1800	108.838	5.6559	0
1000001263	17	5100	108.966	50.7321	0
1000004452	5	1500	109.068	44.7942	0
1000004537	7	2100	109.261	5.29764	0
1000000667	2	600	109.345	-45.6934	0
1000001008	12	3600	109.976	-137.175	0
1000001093	13	3900	110.289	-42.2079	0
1000000923	7	2100	110.375	-152.872	0
1000000667	3	900	110.778	-47.2948	0
1000000582	15	4500	110.811	-14.454	0
1000001178	21	6300	111.144	33.138	0
1000004622	3	900	111.475	-16.8162	0
1000001893	11	3300	111.714	54.0463	0
1000000497	23	6900	111.824	-12.2223	0
1000000838	4	1200	112.022	-113.662	0
1000004622	4	1200	112.337	-17.5916	0
1000001263	18	5400	112.355	50.2161	0
1000004452	6	1800	112.376	43.8818	0
1000001348	22	6600	112.687	64.181	0
1000004537	8	2400	112.714	3.48592	0
1000000667	4	1200	112.836	-50.144	0
1000001436	16	4800	113.125	28.1093	0
1000001178	22	6600	113.378	32.813	0
1000001093	14	4200	113.463	-44.093	0
1000004537	9	2700	113.544	3.13124	0
1000000582	16	4800	113.633	-14.8281	0
1000004622	5	1500	113.959	-19.38	0
1000000753	12	3600	114.234	-13.8332	0
1000000497	24	7200	114.543	-11.5378	0
1000001348	23	6900	114.604	63.7478	0
1000000582	17	5100	114.641	-15.0015	0
1000000923	8	2400	114.751	-154.483	0
1000001436	17	5100	115.205	27.3889	0
1000001893	12	3600	115.52	52.2061	0
1000000838	5	1500	115.696	-115.485	0
1000001348	24	7200	115.751	63.4964	0
1000000497	25	7500	115.832	-11.1792	0
1000000667	5	1500	115.997	-54.43	0
1000000582	18	5400	116.031	-15.3193	0
1000004537	10	3000	116.062	2.39084	0
1000004452	7	2100	116.5	42.6903	0
1000000753	13	3900	116.602	-14.8023	0
1000001348	25	7500	116.929	63.231	0
1000000667	6	1800	117.395	-56.349	0
1000000497	26	7800	117.428	-10.6521	0
1000004622	6	1800	117.46	-23.3132	0
1000001178	23	6900	117.462	32.1576	0
1000000838	6	1800	117.628	-116.441	0
1000001348	26	7800	117.755	63.0434	0
1000001008	13	3900	117.854	-138.086	0
1000001263	19	5700	117.927	49.5563	0
1000004622	7	2100	118.187	-24.0518	0
1000004707	1	300	118.338	-72.2147	0
1000000923	9	2700	118.424	-155.772	0
1000000497	27	8100	118.601	-10.2578	0
1000004452	8	2400	118.604	42.0681	0
1000001178	24	7200	118.845	31.9276	0
1000004622	8	2400	118.92	-24.5308	0
1000000582	19	5700	119.218	-16.2032	0
1000000753	14	4200	119.338	-15.7322	0
1000004452	9	2700	119.728	41.7456	0
1000001436	18	5400	119.787	25.6992	0
1000001093	15	4500	119.971	-48.0442	0
1000001348	27	8100	120.261	62.5665	0
1000000667	7	2100	120.277	-59.6801	0
1000000497	28	8400	120.561	-9.54999	0
1000000497	29	8700	120.885	-9.40587	0
1000001893	13	3900	121.095	49.556	0
1000005049	1	300	121.135	-93.7482	0
1000000582	20	6000	121.304	-16.797	0
1000001348	28	8400	121.334	62.3988	0
1000001178	25	7500	121.636	31.4731	0
1000001348	29	8700	121.783	62.3507	0
1000004707	2	600	121.832	-72.7899	0
1000004537	11	3300	122.292	0.803464	0
1000000667	8	2400	122.313	-61.7112	0
1000000753	15	4500	122.41	-16.5323	0
1000001093	16	4800	122.5	-49.4645	0
1000001263	20	6000	122.745	49.1383	0
1000001008	14	4200	122.788	-138.501	0
1000001178	26	7800	123.138	31.2868	0
1000004792	1	300	123.193	31.8804	0
1000000838	7	2100	123.271	-118.79	0
1000001436	19	5700	123.306	24.4876	0
1000001893	14	4200	123.311	48.6883	0
1000001808	1	300	123.573	95.0652	0
1000001263	21	6300	123.675	49.1243	0
1000000497	30	9000	123.713	-8.02694	0
1000004622	9	2700	123.781	-26.9795	0
1000001808	6	1800	123.841	70.4817	0
1000001808	7	2100	123.851	70.4571	0
1000001808	2	600	123.979	91.8207	0
1000001348	30	9000	123.989	62.2911	0
1000001436	20	6000	124.017	24.1919	0
1000001808	5	1500	124.045	80.2269	0
1000001808	3	900	124.153	89.9437	0
1000001808	4	1200	124.186	88.8197	0
1000004452	10	3000	124.213	40.4474	0
1000000582	21	6300	124.232	-17.7207	0
1000000667	9	2700	124.525	-63.5551	0
1000001178	27	8100	124.669	31.138	0
1000001978	1	300	124.689	65.7602	0
1000000838	8	2400	124.814	-119.401	0
1000001263	22	6600	124.874	49.2336	0
1000001348	31	9300	124.898	62.3199	0
1000001436	21	6300	124.996	23.811	0
1000001893	15	4500	125.03	48.1109	0
1000001093	17	5100	125.066	-50.874	0
1000004537	12	3600	125.192	0.220295	0
1000001808	8	2400	125.323	69.3086	0
1000001178	28	8400	125.51	31.1297	0
1000000497	31	9300	125.802	-6.89407	0
1000004707	3	900	126.016	-73.4939	0
1000001808	9	2700	126.184	68.7251	0
1000001178	29	8700	126.245	31.2169	0
1000005049	2	600	126.31	-94.7425	0
1000004452	11	3300	126.455	39.7562	0
1000004622	10	3000	126.625	-28.3447	0
1000001093	18	5400	126.725	-51.6781	0
1000000582	22	6600	126.897	-18.5551	0
1000001978	2	600	127.028	62.8752	0
1000000923	10	3000	127.112	-158.499	0
1000001348	32	9600	127.19	62.54	0
1000004792	2	600	127.354	29.0635	0
1000004537	13	3900	127.545	-0.0403574	0
1000001436	22	6600	127.601	22.8234	0
1000004707	4	1200	127.613	-73.7428	0
1000000497	32	9600	128.095	-5.75131	0
1000004707	5	1500	128.319	-73.8169	0
1000001008	15	4500	128.597	-138.69	0
1000000753	16	4800	128.624	-17.9368	0
1000001348	33	9900	128.686	62.7538	0
1000001263	23	6900	128.988	49.8206	0
1000000923	11	3300	128.992	-158.935	0
1000004452	12	3600	129.232	38.9018	0
1000001178	30	9000	129.427	31.831	0
1000000582	23	6900	129.441	-19.2712	0
1000001093	19	5700	129.466	-52.7581	0
1000004792	3	900	129.524	27.6678	0
1000001436	23	6900	129.596	22.1537	0
1000000838	9	2700	129.799	-120.86	0
1000000497	33	9900	129.85	-4.85147	0
1000001348	34	10200	129.89	63.0408	0
1000000753	17	5100	129.965	-18.197	0
1000001893	16	4800	129.978	46.9687	0
1000000667	10	3000	130.109	-67.4881	0
1000005049	3	900	130.35	-95.393	0
1000001808	10	3000	130.354	66.4838	0
1000004878	1	300	130.695	1.31858	0
1000004707	6	1800	130.781	-74.024	0
1000001436	24	7200	130.784	21.763	0
1000001436	25	7500	130.882	21.7651	0
1000001978	3	900	130.954	58.0608	0
1000004878	2	600	131.012	-0.151644	0
1000001008	16	4800	131.381	-138.476	0
1000003256	1	300	131.464	-149.27	0
1000004878	3	900	131.633	-2.48938	0
1000004622	11	3300	131.654	-30.333	0
1000000497	34	10200	131.897	-3.79073	0
1000000753	18	5400	131.998	-18.4853	0
1000001178	31	9300	132.023	32.4141	0
1000001348	35	10500	132.083	63.7004	0
1000000582	24	7200	132.137	-19.9622	0
1000000582	25	7500	132.371	-19.9546	0
1000000667	11	3300	132.41	-68.8226	0
1000004792	4	1200	132.536	25.5205	0
1000001093	20	6000	132.563	-53.8566	0
1000001263	24	7200	132.843	50.4587	0
1000004878	4	1200	132.94	-7.2623	0
1000001978	4	1200	133.266	55.2865	0
1000004707	7	2100	133.35	-74.2141	0
1000004878	5	1500	133.383	-8.56963	0
1000001808	11	3300	133.436	64.9711	0
1000000753	19	5700	133.495	-18.6306	0
1000004792	5	1500	133.616	24.6864	0
1000001178	32	9600	133.679	32.8046	0
1000004792	6	1800	133.789	24.4756	0
1000001348	36	10800	133.922	64.3305	0
1000000582	26	7800	134.101	-19.3662	0
1000001008	17	5100	134.246	-137.807	0
1000000923	12	3600	134.304	-159.75	0
1000000497	35	10500	134.409	-2.49645	0
1000001893	17	5100	134.413	46.1834	0
1000001263	25	7500	134.477	50.8033	0
1000003256	2	600	134.533	-150.668	0
1000004878	6	1800	134.544	-11.4732	0
1000005049	4	1200	134.77	-95.9219	0
1000004878	7	2100	134.961	-12.2587	0
1000001348	37	11100	134.976	64.7355	0
1000004878	8	2400	134.984	-12.2702	0
1000004792	7	2100	135.053	22.5182	0
1000004792	8	2400	135.053	22.5182	0
1000001093	21	6300	135.279	-54.6652	0
1000001178	33	9900	135.474	33.2298	0
1000001893	18	5400	136.005	46.1013	0
1000000497	36	10800	136.062	-1.64227	0
1000004622	12	3600	136.202	-31.9439	0
1000000753	20	6000	136.443	-18.7915	0
1000004878	9	2700	136.483	-12.0028	0
1000001093	22	6600	136.543	-54.9376	0
1000001348	38	11400	136.655	65.4871	0
1000003256	3	900	136.658	-151.529	0
1000000497	37	11100	136.81	-1.29663	0
1000001008	18	5400	136.944	-136.708	0
1000000667	12	3600	137.018	-70.8874	0
1000004537	14	4200	137.119	-0.459846	0
1000001436	26	7800	137.357	23.9495	0
1000001808	12	3600	137.361	63.345	0
1000001178	34	10200	137.44	33.6796	0
1000001093	23	6900	137.602	-55.0184	0
1000003256	4	1200	137.862	-151.828	0
1000004452	13	3900	137.902	36.0365	0
1000004707	8	2400	137.907	-74.5477	0
1000001978	5	1500	138.285	49.074	0
1000001978	6	1800	138.286	49.0735	0
1000001893	19	5700	138.313	46.3444	0
1000001263	26	7800	138.415	51.7259	0
1000000838	10	3000	138.655	-123.104	0
1000005049	5	1500	138.763	-96.1499	0
1000004878	10	3000	138.875	-11.5497	0
1000001178	35	10500	139.168	34.0234	0
1000001093	24	7200	139.408	-54.9521	0
1000000497	38	11400	139.475	-0.0297807	0
1000000582	27	8100	139.508	-17.3989	0
1000000582	28	8400	139.51	-17.3989	0
1000000497	39	11700	139.525	-0.0109652	0
1000005135	1	300	139.727	-110.845	0
1000001348	39	11700	139.835	66.8919	0
1000004792	9	2700	139.856	24.1983	0
1000001178	36	10800	140.067	34.1777	0
1000004707	9	2700	140.12	-74.7122	0
1000000753	21	6300	140.573	-18.8615	0
1000001808	13	3900	140.771	62.2335	0
1000004452	14	4200	140.828	35.1056	0
1000000497	40	12000	140.924	0.324262	0
1000004622	13	3900	140.979	-33.3317	0
1000000667	13	3900	141.029	-72.3052	0
1000001436	27	8100	141.077	25.2661	0
1000001263	27	8100	141.355	52.4822	0
1000001093	25	7500	141.393	-54.7148	0
1000003256	5	1500	141.915	-152.306	0
1000003429	1	300	142.249	-178.904	0
1000001348	40	12000	142.34	67.9867	0
1000000582	29	8700	142.39	-19.0937	0
1000005049	6	1800	142.394	-96.1055	0
1000001978	7	2100	142.559	50.1145	0
1000000923	13	3900	142.706	-160.732	0
1000005220	1	300	142.855	-30.0382	0
1000004452	15	4500	142.867	34.4997	0
1000004537	15	4500	142.905	-0.532788	0
1000001348	41	12300	143.178	68.3565	0
1000004707	10	3000	143.264	-74.9396	0
1000001263	28	8400	143.352	53.0095	0
1000001093	26	7800	143.552	-54.3045	0
1000001178	37	11100	143.661	34.6386	0
1000001008	19	5700	143.828	-133.059	0
1000000582	30	9000	143.888	-20.0476	0
1000000582	31	9300	143.888	-20.0474	0
1000001263	29	8700	143.98	53.219	0
1000004622	14	4200	144.102	-34.0588	0
1000005220	2	600	144.177	-30.1216	0
1000005220	3	900	144.182	-30.1192	0
1000000753	22	6600	144.332	-18.7567	0
1000000838	11	3300	144.451	-124.245	0
1000001893	20	6000	144.538	47.5981	0
1000001348	42	12600	144.578	69.0117	0
1000000497	41	12300	144.622	1.19888	0
1000005049	7	2100	144.775	-95.8762	0
1000001808	14	4200	144.984	61.1809	0
1000001093	27	8100	144.984	-53.9008	0
1000003429	2	600	145.036	-179.094	0
1000004878	11	3300	145.101	-10.2725	0
1000001978	8	2400	145.196	50.7919	0
1000000582	32	9600	145.234	-18.6187	0
1000001178	38	11400	145.295	34.8252	0
1000001263	30	9000	145.427	53.7256	0
1000005220	4	1200	145.43	-29.146	0
1000001348	43	12900	145.661	69.5209	0
1000001093	28	8400	145.823	-53.5346	0
1000003256	6	1800	146.02	-152.504	0
1000005135	2	600	146.047	-114.828	0
1000001436	28	8400	146.194	27.2038	0
1000004792	10	3000	146.271	26.3559	0
1000001008	20	6000	146.387	-131.41	0
1000000497	42	12600	146.403	1.60613	0
1000000923	14	4200	146.406	-161.073	0
1000001348	44	13200	146.514	69.9783	0
1000001263	31	9300	146.553	54.154	0
1000001178	39	11700	146.731	34.9682	0
1000000667	14	4200	147.124	-74.0536	0
1000000497	43	12900	147.266	1.8069	0
1000003429	3	900	147.288	-179.268	0
1000001348	45	13500	147.393	70.5672	0
1000004878	12	3600	147.416	-9.78558	0
1000001893	21	6300	147.656	48.4386	0
1000000753	23	6900	147.733	-18.4491	0
1000005135	3	900	147.739	-115.774	0
1000001978	9	2700	147.877	51.5236	0
1000001263	32	9600	147.972	54.7697	0
1000000582	33	9900	148.081	-15.4659	0
1000004792	11	3300	148.122	26.9346	0
1000001178	40	12000	148.14	35.091	0
1000000497	44	13200	148.231	2.01316	0
1000001436	29	8700	148.292	28.1035	0
1000005220	5	1500	148.316	-26.7835	0
1000001348	46	13800	148.578	71.4401	0
1000000838	12	3600	148.786	-124.758	0
1000004878	13	3900	149.248	-9.43732	0
1000004537	16	4800	149.552	-0.412343	0
1000002063	1	300	149.657	54.5895	0
1000000753	24	7200	149.792	-18.0617	0
1000000497	45	13500	149.797	2.32205	0
1000005135	4	1200	150.112	-116.678	0
1000001178	41	12300	150.131	35.2531	0
1000005305	1	300	150.156	-71.1939	0
1000004452	16	4800	150.221	32.3367	0
1000001093	29	8700	150.393	-51.1096	0
1000001893	22	6600	150.655	49.4758	0
1000001436	30	9000	150.699	29.1651	0
1000001263	33	9900	150.846	56.0714	0
1000005049	8	2400	150.933	-94.9277	0
1000000923	15	4500	151.117	-161.382	0
1000000497	46	13800	151.126	2.58983	0
1000001348	47	14100	151.137	73.4384	0
1000001093	30	9000	151.408	-50.5141	0
1000003256	7	2100	151.41	-152.406	0
1000004622	15	4500	151.618	-35.4183	0
1000000582	34	10200	151.684	-11.6259	0
1000004707	11	3300	151.772	-75.5474	0
1000001808	15	4500	151.95	59.8051	0
1000001263	34	10200	152.07	56.6828	0
1000005220	6	1800	152.119	-23.7811	0
1000002063	2	600	152.294	54.1329	0
1000005305	2	600	152.327	-72.707	0
1000000753	25	7500	152.55	-17.2166	0
1000001348	48	14400	152.77	74.7953	0
1000004792	12	3600	152.828	28.1435	0
1000001436	31	9300	152.963	30.2527	0
1000001093	31	9300	153.017	-49.6027	0
1000000582	35	10500	153.072	-10.2203	0
1000001978	10	3000	153.084	52.9922	0
1000001093	32	9600	153.168	-49.5185	0
1000001348	49	14700	153.205	75.2348	0
1000000497	47	14100	153.227	3.01601	0
1000005135	5	1500	153.272	-117.462	0
1000001178	42	12600	153.356	35.5383	0
1000004537	17	5100	153.534	-0.234138	0
1000001093	33	9900	153.686	-49.2669	0
1000003256	8	2400	153.765	-152.146	0
1000000582	36	10800	153.804	-9.54907	0
1000002063	3	900	153.901	53.9135	0
1000001178	43	12900	153.911	35.6145	0
1000005305	3	900	153.936	-73.8228	0
1000005220	7	2100	153.976	-22.3786	0
1000000667	15	4500	154.014	-75.6759	0
1000000753	26	7800	154.14	-16.5046	0
1000000582	37	11100	154.169	-9.31477	0
1000001178	44	13200	154.486	35.7377	0
1000001348	50	15000	154.621	76.7235	0
1000001263	35	10500	154.792	58.2353	0
1000000497	48	14400	154.797	3.33774	0
1000004452	17	5100	154.867	31.0815	0
1000004878	14	4200	154.913	-8.37811	0
1000003429	4	1200	155.065	-179.932	0
1000004622	16	4800	155.23	-35.8847	0
1000005049	9	2700	155.399	-94.1734	0
1000000923	16	4800	155.476	-161.555	0
1000001893	23	6900	155.481	51.4318	0
1000001348	51	15300	155.573	77.7653	0
1000000497	49	14700	155.619	3.49951	0
1000001093	34	10200	155.656	-48.335	0
1000005305	4	1200	155.753	-75.0347	0
1000001348	52	15600	155.967	78.1655	0
1000000753	27	8100	156.093	-15.2971	0
1000001178	45	13500	156.201	36.2381	0
1000001348	53	15900	156.352	78.6198	0
1000001263	36	10800	156.402	59.2369	0
1000000838	13	3900	156.421	-125.013	0
1000000582	38	11400	156.503	-8.05946	0
1000001436	32	9600	156.63	32.1197	0
1000001808	16	4800	156.707	59.103	0
1000004792	13	3900	156.771	29.0732	0
1000001093	35	10500	156.906	-47.6956	0
1000001178	46	13800	156.947	36.5022	0
1000004452	18	5400	156.964	30.6828	0
1000001348	54	16200	157.02	79.3275	0
1000000497	50	15000	157.03	3.79348	0
1000001008	21	6300	157.297	-123.315	0
1000001348	55	16500	157.356	79.6633	0
1000004707	12	3600	157.436	-75.8717	0
1000004537	18	5400	157.589	0.0340486	0
1000000667	16	4800	157.614	-76.3184	0
1000001178	47	14100	157.781	36.8351	0
1000000497	51	15300	157.836	3.9544	0
1000003429	5	1500	157.873	-180.212	0
1000001263	37	11100	157.905	60.279	0
1000001893	24	7200	157.909	52.5474	0
1000000923	17	5100	158.064	-161.561	0
1000000582	39	11700	158.068	-7.28518	0
1000001436	33	9900	158.133	32.9271	0
1000001348	56	16800	158.134	80.4038	0
1000001348	57	17100	158.141	80.4133	0
1000004622	17	5100	158.141	-36.0296	0
1000001093	36	10800	158.298	-46.9535	0
1000003256	9	2700	158.337	-151.201	0
1000001008	22	6600	158.368	-122.557	0
1000000497	52	15600	158.521	4.09555	0
1000004452	19	5700	158.529	30.6082	0
1000005049	10	3000	158.642	-93.6121	0
1000005220	8	2400	159.061	-18.7942	0
1000000838	14	4200	159.096	-124.743	0
1000000497	53	15900	159.14	4.22104	0
1000000753	28	8400	159.184	-13.0987	0
1000001008	23	6900	159.203	-122.032	0
1000001808	17	5100	159.39	58.9522	0
1000001893	25	7500	159.395	53.2574	0
1000005135	6	1800	159.412	-118.402	0
1000001178	48	14400	159.45	37.5498	0
1000004452	20	6000	159.59	30.7683	0
1000000582	40	12000	159.632	-6.65141	0
1000004537	19	5700	159.714	0.194167	0
1000001348	58	17400	159.805	82.5725	0
1000001178	49	14700	159.82	37.7617	0
1000004878	15	4500	159.908	-7.4551	0
1000001263	38	11400	159.916	61.7454	0
1000001093	37	11100	160.001	-46.0333	0
1000005220	9	2700	160.251	-18.0839	0
1000001808	18	5400	160.252	59.0872	0
1000001348	59	17700	160.693	83.9828	0
1000004707	13	3900	160.762	-75.9311	0
1000000667	17	5100	160.856	-76.631	0
1000001008	24	7200	160.879	-120.847	0
1000001978	11	3300	160.925	55.2948	0
1000000582	41	12300	161.112	-6.01659	0
1000003429	6	1800	161.229	-180.615	0
1000001348	60	18000	161.387	85.0777	0
1000001178	50	15000	161.449	38.8216	0
1000000923	18	5400	161.483	-161.424	0
1000000497	54	16200	161.536	4.84299	0
1000001436	34	10200	161.687	34.8344	0
1000002063	4	1200	161.72	53.1582	0
1000000753	29	8700	161.847	-10.8847	0
1000001348	61	18300	161.93	86.0945	0
1000004622	18	5400	161.937	-35.9246	0
1000001263	39	11700	161.938	63.4353	0
1000005220	10	3000	162.007	-17.2399	0
1000000497	55	16500	162.094	5.02073	0
1000000497	56	16800	162.163	5.0687	0
1000001893	26	7800	162.203	54.9517	0
1000004792	14	4200	162.25	30.2384	0
1000005776	1	300	162.487	32.2181	0
1000000582	42	12600	162.493	-5.4708	0
1000004537	20	6000	162.514	0.453029	0
1000001093	38	11400	162.677	-44.4079	0
1000001178	51	15300	162.775	39.7047	0
1000005135	7	2100	162.891	-118.652	0
1000001436	35	10500	162.932	35.5309	0
1000000838	15	4500	163.037	-123.612	0
1000004452	21	6300	163.421	32.071	0
1000001348	62	18600	163.539	89.1015	0
1000000667	18	5400	163.55	-76.6686	0
1000001348	63	18900	163.559	89.1381	0
1000001263	40	12000	163.587	64.7802	0
1000003256	10	3000	163.594	-149.873	0
1000001178	52	15600	163.691	40.2881	0
1000003343	1	300	163.77	-149.56	0
1000001893	27	8100	163.864	55.9649	0
1000000582	43	12900	163.936	-4.94118	0
1000001008	25	7500	164.024	-118.744	0
1000001008	26	7800	164.024	-118.744	0
1000004537	21	6300	164.2	0.600744	0
1000003429	7	2100	164.218	-168.732	0
1000001348	64	19200	164.229	90.0545	0
1000001436	36	10800	164.406	36.2864	0
1000001178	53	15900	164.477	40.8625	0
1000001348	65	19500	164.56	90.5931	0
1000002063	5	1500	164.585	53.0519	0
1000001093	39	11700	164.604	-43.292	0
1000005305	5	1500	164.763	-81.0263	0
1000001808	19	5700	164.806	60.7067	0
1000001008	27	8100	164.933	-119.429	0
1000000497	57	17100	164.942	8.25135	0
1000001348	66	19800	165.135	91.3865	0
1000001348	67	20100	165.141	91.3976	0
1000005776	2	600	165.177	31.8705	0
1000005220	11	3300	165.26	-16.1052	0
1000001178	54	16200	165.463	41.5791	0
1000000582	44	13200	165.467	-4.32412	0
1000001093	40	12000	165.547	-42.7716	0
1000002063	6	1800	165.554	53.218	0
1000001008	28	8400	165.658	-119.88	0
1000001978	12	3600	165.748	56.7986	0
1000000753	30	9000	165.772	-7.52224	0
1000000497	58	17400	165.78	9.21752	0
1000004792	15	4500	165.81	30.9489	0
1000001893	28	8400	165.945	57.4165	0
1000001178	55	16500	166.033	42.0017	0
1000000497	59	17700	166.074	9.57662	0
1000001008	29	8700	166.392	-120.187	0
1000003256	11	3300	166.549	-148.974	0
1000000923	19	5700	166.621	-161.065	0
1000001436	37	11100	166.652	37.4112	0
1000001348	68	20400	166.757	94.2458	0
1000001263	41	12300	166.789	67.462	0
1000004452	22	6600	166.923	33.5219	0
1000001178	56	16800	166.95	42.6676	0
1000004878	16	4800	167.04	-6.00349	0
1000005049	11	3300	167.079	-92.1815	0
1000004964	1	300	167.248	-114.532	0
1000003343	2	600	167.448	-148.374	0
1000000497	60	18000	167.537	11.1339	0
1000005776	3	900	167.557	31.6153	0
1000004537	22	6600	167.597	0.929748	0
1000001008	30	9000	167.617	-120.436	0
1000001348	69	20700	167.828	96.1143	0
1000003429	8	2400	167.869	-168.086	0
1000000497	61	18300	167.947	11.5222	0
1000000582	45	13500	167.962	-3.31388	0
1000001893	29	8700	167.971	58.8457	0
1000000838	16	4800	167.991	-121.653	0
1000000497	62	18600	168.135	11.662	0
1000004622	19	5700	168.191	-35.4366	0
1000001178	57	17100	168.33	43.5686	0
1000001978	13	3900	168.401	57.6606	0
1000000497	63	18900	168.501	11.9098	0
1000002063	7	2100	168.535	54.3686	0
1000005135	8	2400	168.558	-118.559	0
1000001348	70	21000	168.651	97.6493	0
1000004537	23	6900	168.725	1.05333	0
1000000582	46	13800	168.725	-2.95467	0
1000004452	23	6900	168.866	34.4479	0
1000001263	42	12600	168.87	69.0772	0
1000001348	71	21300	168.89	98.2007	0
1000001263	43	12900	169.07	69.2315	0
1000001436	38	11400	169.071	38.5306	0
1000000497	64	19200	169.12	12.3023	0
1000001808	20	6000	169.128	62.472	0
1000001008	31	9300	169.143	-120.533	0
1000001178	58	17400	169.425	44.3656	0
1000003429	9	2700	169.498	-167.713	0
1000000753	31	9300	169.538	-4.32566	0
1000000667	19	5700	169.591	-76.394	0
1000001348	72	21600	169.892	100.488	0
1000000667	20	6000	169.908	-76.2975	0
1000004878	17	5100	169.964	-5.35435	0
1000003256	12	3600	170.071	-147.789	0
1000001348	73	21900	170.184	101.141	0
1000001348	74	22200	170.184	101.141	0
1000000497	65	19500	170.256	12.8896	0
1000005135	9	2700	170.344	-118.324	0
1000001008	32	9600	170.38	-120.43	0
1000001093	41	12300	170.391	-40.2782	0
1000001263	44	13200	170.516	69.8669	0
1000004622	20	6000	170.533	-35.1216	0
1000003600	1	300	170.589	-182.12	0
1000004792	16	4800	170.641	31.8531	0
1000000497	66	19800	170.643	13.0909	0
1000001178	59	17700	170.732	45.2403	0
1000002063	8	2400	170.92	55.5922	0
1000001893	30	9000	170.947	61.1027	0
1000000497	67	20100	171.002	13.3048	0
1000000582	47	14100	171.089	-1.682	0
1000001436	39	11700	171.124	39.3457	0
1000001348	75	22500	171.196	100.784	0
1000001263	45	13500	171.243	70.2105	0
1000004707	14	4200	171.244	-75.7167	0
1000005305	6	1800	171.357	-85.3539	0
1000005475	1	300	171.485	1.62455	0
1000001348	76	22800	171.519	100.701	0
1000003343	3	900	171.519	-147.013	0
1000000497	68	20400	171.575	13.6034	0
1000001893	31	9300	171.658	61.6977	0
1000000923	20	6000	171.689	-160.633	0
1000001178	60	18000	171.703	45.9318	0
1000001178	61	18300	171.705	45.9329	0
1000005305	7	2100	171.751	-85.452	0
1000004964	2	600	171.808	-112.062	0
1000001008	33	9900	171.824	-120.096	0
1000005220	12	3600	171.83	-14.3546	0
1000001263	46	13800	171.865	70.4613	0
1000001348	77	23100	171.92	100.626	0
1000005049	12	3600	172.043	-91.368	0
1000000582	48	14400	172.118	-1.06018	0
1000001178	62	18600	172.175	46.0759	0
1000001178	63	18900	172.175	46.076	0
1000000838	17	5100	172.221	-119.52	0
1000001093	42	12600	172.243	-39.3161	0
1000003600	2	600	172.36	-181.624	0
1000000497	69	20700	172.387	14.0474	0
1000000753	32	9600	172.387	-2.02186	0
1000001893	32	9600	172.428	62.4672	0
1000001348	78	23400	172.587	100.536	0
1000005305	8	2400	172.606	-85.2377	0
1000001436	40	12000	172.625	39.8488	0
1000003256	13	3900	172.661	-146.757	0
1000001808	21	6300	172.685	64.0719	0
1000004537	24	7200	172.744	1.6026	0
1000001178	64	19200	172.866	46.3056	0
1000005475	2	600	172.946	2.16193	0
1000001348	79	23700	172.961	100.501	0
1000000497	70	21000	172.978	14.3786	0
1000000753	33	9900	172.994	-1.61605	0
1000000923	21	6300	173.008	-160.471	0
1000001808	22	6600	173.027	64.3097	0
1000000582	49	14700	173.068	-0.381907	0
1000005220	13	3900	173.104	-14.2546	0
1000000497	71	21300	173.184	14.4701	0
1000001263	47	14100	173.321	71.1406	0
1000005135	10	3000	173.325	-117.523	0
1000001178	65	19500	173.346	46.4674	0
1000001348	80	24000	173.371	100.478	0
1000001008	34	10200	173.397	-119.563	0
1000004622	21	6300	173.451	-34.514	0
1000001348	81	24300	173.51	100.475	0
1000001436	41	12300	173.52	40.0376	0
1000001263	48	14400	173.635	71.3117	0
1000001093	43	12900	173.772	-38.5142	0
1000001348	82	24600	173.853	100.473	0
1000001893	33	9900	173.854	64.0724	0
1000001263	49	14700	173.864	71.4932	0
1000004452	24	7200	173.985	37.4566	0
1000004707	15	4500	174.05	-75.4711	0
1000001436	42	12600	174.073	40.0428	0
1000000667	21	6300	174.207	-73.3087	0
1000001178	66	19800	174.284	46.8042	0
1000001978	14	4200	174.319	59.8178	0
1000000582	50	15000	174.35	0.617392	0
1000003256	14	4200	174.467	-145.873	0
1000003600	3	900	174.507	-180.942	0
1000000497	72	21600	174.57	15.0082	0
1000001348	83	24900	174.624	100.473	0
1000001348	84	25200	174.624	100.473	0
1000001008	35	10500	174.643	-119.066	0
1000001178	67	20100	174.804	46.9801	0
1000005049	13	3900	174.949	-90.8294	0
1000004878	18	5400	175.003	-3.94741	0
1000001178	68	20400	175.101	47.095	0
1000004792	17	5100	175.162	32.7505	0
1000000497	73	21900	175.175	15.1954	0
1000004622	22	6600	175.192	-34.0362	0
1000001893	34	10200	175.271	65.6506	0
1000003343	4	1200	175.393	-145.513	0
1000001263	50	15000	175.42	72.8525	0
1000001808	23	6900	175.452	66.5706	0
1000000838	18	5400	175.452	-117.441	0
1000000497	74	22200	175.588	15.275	0
1000001436	43	12900	175.646	39.7925	0
1000000753	34	10200	175.66	-0.441487	0
1000001093	44	13200	175.899	-37.4459	0
1000001008	36	10800	176.024	-118.506	0
1000001178	69	20700	176.122	47.4928	0
1000005305	9	2700	176.142	-83.6293	0
1000004964	3	900	176.159	-109.515	0
1000001348	85	25500	176.169	99.2892	0
1000001178	70	21000	176.185	47.5211	0
1000001178	71	21300	176.189	47.524	0
1000000497	75	22500	176.198	15.3186	0
1000001263	51	15300	176.243	73.5321	0
1000003429	10	3000	176.272	-165.811	0
1000001263	52	15600	176.309	73.5815	0
1000001178	72	21600	176.39	47.9686	0
1000001178	73	21900	176.39	47.9686	0
1000005220	14	4200	176.391	-14.7675	0
1000000497	76	22800	176.465	15.3014	0
1000000497	77	23100	176.54	15.2672	0
1000005776	4	1200	176.589	30.8452	0
1000001178	74	22200	176.597	47.7105	0
1000001808	24	7200	176.662	67.7574	0
1000000667	22	6600	176.671	-71.5311	0
1000001263	53	15900	176.688	73.8417	0
1000001978	15	4500	176.734	60.7698	0
1000001263	54	16200	176.842	73.9576	0
1000003429	11	3300	176.874	-165.53	0
1000000497	78	23400	176.881	14.929	0
1000000497	79	23700	176.92	14.8632	0
1000000753	35	10500	176.935	-0.0287664	0
1000001178	75	22500	176.981	47.1949	0
1000003256	15	4500	176.982	-144.474	0
1000004622	23	6900	177.104	-33.3929	0
1000004537	25	7500	177.217	2.31575	0
1000002063	9	2700	177.293	59.567	0
1000001093	45	13500	177.297	-36.7216	0
1000004792	18	5400	177.313	33.2006	0
1000000923	22	6600	177.334	-159.831	0
1000000497	80	24000	177.389	13.3877	0
1000000497	81	24300	177.465	13.0966	0
1000000497	82	24600	177.479	13.0232	0
1000000497	83	24900	177.505	12.7693	0
1000000497	84	25200	177.518	12.5796	0
1000000497	85	25500	177.578	11.2476	0
1000001978	16	4800	177.592	61.1995	0
1000001178	76	22800	177.636	46.4217	0
1000001178	77	23100	177.654	46.4081	0
1000004964	4	1200	177.772	-108.426	0
1000001263	55	16500	177.807	74.6175	0
1000000753	36	10800	177.885	0.105302	0
1000001178	78	23400	178.055	46.2553	0
1000005220	15	4500	178.11	-15.3798	0
1000003600	4	1200	178.259	-179.639	0
1000001893	35	10500	178.267	68.9801	0
1000001008	37	11100	178.31	-117.544	0
1000000923	23	6900	178.575	-159.625	0
1000001093	46	13800	178.584	-36.0189	0
1000005305	10	3000	178.764	-82.17	0
1000003343	5	1500	178.807	-144.101	0
1000004452	25	7500	178.873	40.4178	0
1000001263	56	16800	179.048	75.4873	0
1000001178	79	23700	179.049	45.9283	0
1000001178	80	24000	179.049	45.9283	0
1000004622	24	7200	179.064	-32.6384	0
1000001093	47	14100	179.223	-35.6247	0
1000003256	16	4800	179.235	-143.055	0
1000001263	57	17100	179.236	75.659	0
1000004707	16	4800	179.242	-74.6	0
1000004964	5	1500	179.4	-107.187	0
1000002149	1	300	179.424	62.1735	0
1000001893	36	10800	179.468	70.1433	0
1000004537	26	7800	179.485	2.76827	0
1000001178	81	24300	179.719	47.0617	0
1000001178	82	24600	179.719	47.0617	0
1000000582	51	15300	179.725	4.68999	0
1000001436	44	13200	179.769	38.869	0
1000001093	48	14400	179.774	-35.2057	0
1000005475	3	900	179.827	4.61573	0
1000004452	26	7800	179.974	41.1316	0
1000004707	17	5100	180.157	-74.2506	0
1000000923	24	7200	180.325	-159.29	0
1000001808	25	7500	180.35	71.6864	0
1000001093	49	14700	180.361	-34.6629	0
1000004792	19	5700	180.397	33.9065	0
1000004878	19	5700	180.402	-2.30293	0
1000001008	38	11400	180.426	-116.761	0
1000003600	5	1500	180.517	-178.737	0
1000000667	23	6900	180.546	-68.5615	0
1000001178	83	24900	180.686	46.5839	0
1000001808	26	7800	180.69	72.0681	0
1000000582	52	15600	180.809	5.4296	0
1000000838	19	5700	180.905	-113.625	0
1000001178	84	25200	181.142	46.3579	0
1000001263	58	17400	181.155	77.9721	0
1000005776	5	1500	181.219	30.5943	0
1000004452	27	8100	181.243	42.0064	0
1000000667	24	7200	181.301	-67.8817	0
1000004537	27	8100	181.312	3.27921	0
1000005049	14	4200	181.366	-89.5313	0
1000000582	53	15900	181.38	5.70908	0
1000004964	6	1800	181.477	-105.301	0
1000001893	37	11100	181.528	72.0401	0
1000001008	39	11700	181.556	-116.404	0
1000000753	37	11100	181.907	0.190529	0
1000001263	59	17700	182.131	79.1728	0
1000001808	27	8100	182.141	74.0269	0
1000004452	28	8400	182.282	42.7748	0
1000000923	25	7500	182.3	-158.874	0
1000005220	16	4800	182.336	-17.5408	0
1000001893	38	11400	182.429	72.7391	0
1000005135	11	3300	182.434	-114.712	0
1000005390	1	300	182.548	-50.7697	0
1000001178	85	25500	182.559	45.667	0
1000000838	20	6000	182.582	-112.328	0
1000003600	6	1800	182.585	-177.693	0
1000001263	60	18000	182.605	79.8049	0
1000000582	54	16200	182.804	6.17474	0
1000001093	50	15000	182.906	-32.0562	0
1000005776	6	1800	182.961	30.6452	0
1000003429	12	3600	183.06	-161.914	0
1000004537	28	8400	183.293	4.01168	0
1000001263	61	18300	183.293	80.7385	0
1000000667	25	7500	183.297	-65.8097	0
1000004622	25	7500	183.302	-30.8842	0
1000001436	45	13500	183.479	37.9286	0
1000001263	62	18600	183.624	81.1853	0
1000002149	2	600	183.629	65.1758	0
1000001893	39	11700	183.695	73.6007	0
1000001008	40	12000	183.834	-115.817	0
1000001808	28	8400	183.862	76.5876	0
1000001263	63	18900	183.869	81.5478	0
1000001263	64	19200	183.949	81.6728	0
1000004878	20	6000	183.954	-1.07873	0
1000004707	18	5400	184.001	-71.875	0
1000005475	4	1200	184.336	6.20277	0
1000001808	29	8700	184.463	77.4909	0
1000003343	6	1800	184.498	-141.57	0
1000005390	2	600	184.526	-51.2971	0
1000003600	7	2100	184.623	-176.405	0
1000000753	38	11400	184.697	0.142957	0
1000000923	26	7800	184.756	-158.293	0
1000001263	65	19500	184.783	82.7113	0
1000000667	26	7800	184.796	-64.0909	0
1000003256	17	5100	184.974	-139.055	0
1000001263	66	19800	184.979	82.9542	0
1000004452	29	8700	185.009	44.9903	0
1000005049	15	4500	185.084	-88.5954	0
1000001263	67	20100	185.278	83.3401	0
1000000582	55	16500	185.321	6.84885	0
1000000838	21	6300	185.682	-109.525	0
1000001008	41	12300	185.703	-115.415	0
1000004452	30	9000	185.797	45.672	0
1000001893	40	12000	185.889	74.9321	0
1000001263	68	20400	185.988	84.3129	0
1000004792	20	6000	186.005	35.304	0
1000001808	30	9000	186.129	80.2106	0
1000005305	11	3300	186.205	-77.5726	0
1000005390	3	900	186.254	-51.7294	0
1000001436	46	13800	186.259	37.126	0
1000005475	8	2400	186.271	-4.76635	0
1000005475	7	2100	186.284	4.20198	0
1000005475	5	1500	186.32	6.91127	0
1000005475	6	1800	186.32	6.91127	0
1000005475	9	2700	186.414	-9.16151	0
1000005475	10	3000	186.666	-10.8893	0
1000000923	27	8100	186.667	-157.791	0
1000001263	69	20700	186.729	85.3362	0
1000000753	39	11700	186.735	0.0320087	0
1000005776	7	2100	186.739	31.0733	0
1000004622	26	7800	186.744	-29.3752	0
1000001263	70	21000	186.755	85.381	0
1000003429	13	3900	186.964	-159.554	0
1000003600	8	2400	187	-175.074	0
1000001893	41	12300	187.208	75.7414	0
1000002063	10	3000	187.267	65.9449	0
1000004964	7	2100	187.352	-99.6263	0
1000000582	56	16800	187.413	7.38707	0
1000001808	31	9300	187.473	82.5018	0
1000001263	71	21300	187.474	87.1894	0
1000001263	72	21600	187.492	87.2419	0
1000001263	73	21900	187.492	87.2419	0
1000001263	74	22200	187.505	87.2126	0
1000000838	22	6600	187.54	-107.681	0
1000001808	32	9600	187.636	82.7966	0
1000001893	42	12600	187.673	76.033	0
1000001093	51	15300	187.709	-26.9119	0
1000003256	18	5400	187.803	-136.858	0
1000000923	28	8400	187.834	-157.418	0
1000001263	75	22500	187.842	86.5799	0
1000001436	47	14100	187.874	36.6209	0
1000003343	7	2100	187.903	-140.004	0
1000001263	76	22800	187.941	86.3931	0
1000004537	29	8700	187.97	6.14001	0
1000000582	57	17100	188.033	7.54752	0
1000001263	77	23100	188.108	86.0906	0
1000004792	21	6300	188.109	35.9095	0
1000004452	31	9300	188.205	48.1118	0
1000001263	78	23400	188.235	85.8582	0
1000003514	1	300	188.266	-141.154	0
1000005049	16	4800	188.299	-87.4527	0
1000000582	58	17400	188.333	7.63786	0
1000004707	19	5700	188.355	-68.8413	0
1000001263	79	23700	188.396	85.5924	0
1000001263	80	24000	188.421	85.5436	0
1000001978	17	5100	188.44	67.7539	0
1000001893	43	12900	188.456	76.5294	0
1000002063	11	3300	188.626	66.8416	0
1000000753	40	12000	188.653	-0.145238	0
1000003343	8	2400	188.747	-139.636	0
1000001808	33	9900	188.753	85.028	0
1000002149	3	900	188.753	69.061	0
1000000582	59	17700	188.754	7.79832	0
1000001436	48	14400	188.775	36.32	0
1000001436	49	14700	188.801	36.3133	0
1000000667	27	8100	189	-58.9821	0
1000001263	81	24300	189.005	84.4305	0
1000000582	60	18000	189.157	7.97609	0
1000003600	9	2700	189.229	-176.825	0
1000001978	18	5400	189.237	68.3757	0
1000000582	61	18300	189.259	8.03022	0
1000005135	12	3600	189.435	-112.483	0
1000001808	34	10200	189.559	86.5781	0
1000000582	62	18600	189.56	8.21752	0
1000000923	29	8700	189.585	-156.746	0
1000005475	11	3300	189.609	-23.8933	0
1000001008	42	12600	189.631	-114.609	0
1000002063	12	3600	189.631	67.4332	0
1000005220	17	5100	189.704	-21.9185	0
1000001263	82	24600	189.711	83.1495	0
1000003429	14	4200	189.744	-157.81	0
1000005776	8	2400	189.751	31.55	0
1000001263	83	24900	189.779	82.9909	0
1000000582	63	18900	189.804	8.39958	0
1000001893	44	13200	189.841	77.4549	0
1000000838	23	6900	189.881	-105.239	0
1000004878	21	6300	190.016	1.2512	0
1000001808	35	10500	190.059	87.4833	0
1000000582	64	19200	190.22	8.70942	0
1000001008	43	12900	190.267	-114.47	0
1000003343	9	2700	190.338	-139.071	0
1000003600	10	3000	190.37	-177.703	0
1000004537	30	9000	190.408	7.42627	0
1000004622	27	8100	190.412	-27.6702	0
1000001263	84	25200	190.58	80.8752	0
1000001263	85	25500	190.636	80.6997	0
1000001093	52	15600	190.709	-23.6039	0
1000001436	50	15000	190.771	35.9741	0
1000001436	51	15300	190.771	35.9741	0
1000003256	19	5700	190.82	-134.22	0
1000000838	24	7200	190.866	-104.187	0
1000001978	19	5700	190.866	69.8283	0
1000004452	32	9600	190.905	50.9176	0
1000000582	65	19500	190.957	9.21972	0
1000005475	12	3600	190.989	-28.9026	0
1000005135	13	3900	191.256	-111.9	0
1000001893	45	13500	191.258	78.3839	0
1000001008	44	13200	191.317	-114.24	0
1000004792	22	6600	191.36	36.9705	0
1000003514	2	600	191.436	-141.595	0
1000000667	28	8400	191.534	-55.9395	0
1000001808	36	10800	191.572	90.0542	0
1000001978	20	6000	191.692	70.7164	0
1000000667	29	8700	191.768	-55.6886	0
1000004707	20	6000	191.793	-66.1543	0
1000000582	66	19800	191.888	9.8397	0
1000001436	52	15600	191.89	36.4913	0
1000001436	53	15900	191.89	36.4913	0
1000001893	46	13800	191.943	78.8459	0
1000004622	28	8400	192.061	-26.8875	0
1000000923	30	9000	192.321	-155.572	0
1000005776	9	2700	192.35	32.0145	0
1000000582	67	20100	192.369	10.1392	0
1000001893	47	14100	192.406	79.1485	0
1000005475	13	3900	192.421	-32.8636	0
1000001093	53	15900	192.63	-21.593	0
1000005475	14	4200	192.663	-33.0839	0
1000003514	3	900	192.806	-141.776	0
1000001808	37	11100	192.894	92.1984	0
1000004792	23	6900	193.122	37.6194	0
1000000582	76	22800	193.213	7.24918	0
1000000582	75	22500	193.213	7.24934	0
1000000582	81	24300	193.26	3.46643	0
1000000582	82	24600	193.26	3.46641	0
1000001008	45	13500	193.262	-113.792	0
1000000582	83	24900	193.278	3.42754	0
1000000667	30	9000	193.288	-54.5303	0
1000000582	84	25200	193.29	3.40179	0
1000000582	74	22200	193.32	7.62676	0
1000001436	54	16200	193.332	36.0828	0
1000000582	80	24000	193.409	4.77555	0
1000000923	31	9300	193.417	-155.01	0
1000000582	77	23100	193.42	6.59687	0
1000000838	25	7500	193.44	-101.306	0
1000000582	85	25500	193.534	2.96554	0
1000000582	78	23400	193.573	6.13706	0
1000000582	79	23700	193.573	6.13706	0
1000001436	55	16500	193.623	36.0241	0
1000001978	21	6300	193.648	73.1502	0
1000000582	73	21900	193.65	8.8338	0
1000005049	17	5100	193.748	-85.0017	0
1000002149	4	1200	193.823	73.077	0
1000005220	18	5400	193.884	-24.3923	0
1000004537	31	9300	193.885	9.44758	0
1000005390	4	1200	193.894	-53.5529	0
1000002149	5	1500	193.903	73.2061	0
1000002063	13	3900	193.935	69.8162	0
1000003429	15	4500	193.988	-155.191	0
1000000582	72	21600	193.99	10.1553	0
1000000582	68	20400	194.027	11.0884	0
1000001808	38	11400	194.057	94.0142	0
1000000582	71	21300	194.091	10.5828	0
1000001893	48	14400	194.21	80.3033	0
1000000582	69	20700	194.237	11.2088	0
1000000582	70	21000	194.237	11.2088	0
1000004622	29	8700	194.241	-25.8617	0
1000001093	54	16200	194.334	-19.8986	0
1000005135	14	4200	194.444	-110.858	0
1000004452	33	9900	194.533	54.5841	0
1000001008	46	13800	194.544	-113.519	0
1000000667	31	9300	194.558	-53.6649	0
1000005776	10	3000	194.661	32.4315	0
1000001893	49	14700	194.734	80.6165	0
1000001893	50	15000	194.816	80.6694	0
1000002149	6	1800	194.819	77.0913	0
1000000667	32	9600	194.86	-53.4877	0
1000001978	22	6600	194.884	74.8055	0
1000000838	26	7800	194.929	-99.6675	0
1000000753	41	12300	194.966	-0.840089	0
1000002149	7	2100	194.966	77.8749	0
1000003514	4	1200	194.971	-142.051	0
1000004452	34	10200	194.972	54.9508	0
1000001893	51	15300	194.975	80.7481	0
1000001093	55	16500	194.995	-19.3406	0
1000001436	56	16800	195.05	35.8411	0
1000005475	15	4500	195.236	-33.7701	0
1000000667	33	9900	195.251	-53.3218	0
1000000667	34	10200	195.561	-53.2352	0
1000002149	8	2400	195.637	81.8589	0
1000000923	32	9600	195.668	-153.701	0
1000002149	9	2700	195.699	82.0564	0
1000004452	35	10500	195.904	55.4977	0
1000004878	22	6600	195.941	3.6055	0
1000002063	14	4200	196.006	70.9223	0
1000002063	15	4500	196.016	70.9215	0
1000001808	39	11700	196.019	96.8434	0
1000003343	10	3000	196.019	-137.337	0
1000004964	8	2400	196.046	-91.3372	0
1000005390	5	1500	196.151	-53.9929	0
1000000753	42	12600	196.172	-0.999677	0
1000001008	47	14100	196.224	-113.178	0
1000000838	27	8100	196.259	-98.1913	0
1000001893	52	15600	196.288	81.3331	0
1000000667	35	10500	196.373	-53.0352	0
1000002149	10	3000	196.529	83.7221	0
1000002149	11	3300	196.529	83.7221	0
1000003429	16	4800	196.572	-153.656	0
1000002063	16	4800	196.67	70.3799	0
1000003600	11	3300	196.698	-167.305	0
1000000753	43	12900	196.709	-1.1033	0
1000001893	53	15900	196.75	81.5391	0
1000004964	9	2700	196.764	-90.8721	0
1000001093	56	16800	196.785	-18.0402	0
1000001978	23	6900	196.803	77.5694	0
1000001808	40	12000	196.866	97.988	0
1000004537	32	9600	197.019	11.3888	0
1000001436	57	17100	197.049	35.6265	0
1000003256	20	6000	197.106	-128.625	0
1000004452	36	10800	197.145	56.0976	0
1000005135	15	4500	197.237	-109.942	0
1000001893	54	16200	197.307	81.8066	0
1000005305	12	3600	197.365	-70.6566	0
1000000838	28	8400	197.417	-96.8417	0
1000000838	29	8700	197.417	-96.8417	0
1000005220	19	5700	197.552	-26.3349	0
1000000923	33	9900	197.601	-152.434	0
1000001093	57	17100	197.73	-17.4001	0
1000004707	21	6300	197.981	-61.2893	0
1000001436	58	17400	197.996	35.5537	0
1000005049	18	5400	198.005	-82.7884	0
1000000753	44	13200	198.118	-1.46118	0
1000004281	1	300	198.189	-95.1638	0
1000001008	48	14400	198.209	-112.812	0
1000001893	55	16500	198.228	82.2144	0
1000001008	49	14700	198.31	-112.808	0
1000001893	56	16800	198.341	82.2874	0
1000004792	24	7200	198.367	39.6681	0
1000005220	20	6000	198.379	-26.5493	0
1000001808	41	12300	198.455	100.065	0
1000001978	24	7200	198.52	80.1647	0
1000001436	59	17700	198.56	35.5308	0
1000003514	5	1500	198.57	-142.492	0
1000001436	60	18000	198.626	35.5411	0
1000003343	11	3300	198.717	-136.64	0
1000003429	17	5100	198.837	-152.309	0
1000000923	34	10200	198.913	-151.546	0
1000004452	37	11100	198.967	56.8279	0
1000001808	42	12600	199.253	101.128	0
1000002149	12	3600	199.289	79.8885	0
1000000667	36	10800	199.303	-52.3468	0
1000004707	22	6600	199.313	-60.1815	0
1000001436	61	18300	199.402	35.8963	0
1000001893	57	17100	199.415	83.1324	0
1000005776	11	3300	199.44	33.2907	0
1000005776	12	3600	199.456	33.2838	0
1000001008	50	15000	199.641	-112.961	0
1000004537	33	9900	199.644	13.088	0
1000001093	58	17400	199.756	-16.1612	0
1000001808	43	12900	199.777	101.822	0
1000001008	51	15300	199.819	-112.982	0
1000001008	52	15600	199.848	-112.984	0
1000004452	38	11400	200	57.2097	0
1000005390	6	1800	200.034	-54.5541	0
1000004622	30	9000	200.129	-23.1116	0
1000000753	45	13500	200.217	-2.06295	0
1000005049	19	5700	200.224	-81.2698	0
1000001978	25	7500	200.275	82.8295	0
1000000667	37	11100	200.296	-52.0823	0
1000001893	58	17400	200.41	83.9219	0
1000000838	30	9000	200.454	-102.649	0
1000000923	35	10500	200.493	-150.403	0
1000000838	31	9300	200.543	-102.81	0
1000000838	32	9600	200.543	-102.81	0
1000001008	53	15900	200.586	-112.978	0
1000005220	21	6300	200.7	-26.541	0
1000001893	59	17700	200.731	84.1866	0
1000001808	44	13200	200.767	103.071	0
1000001436	62	18600	200.799	36.5666	0
1000001436	63	18900	200.8	36.5669	0
1000005776	13	3900	200.918	31.2318	0
1000001008	54	16200	200.98	-112.967	0
1000003429	18	5400	201.074	-150.99	0
1000003600	12	3600	201.078	-164.208	0
1000000838	33	9900	201.256	-101.791	0
1000004792	25	7500	201.415	40.9318	0
1000004878	23	6900	201.46	5.74216	0
1000003514	6	1800	201.481	-142.841	0
1000001893	60	18000	201.512	84.9147	0
1000004452	39	11700	201.654	57.7524	0
1000001893	61	18300	201.706	85.1398	0
1000001436	64	19200	201.772	36.534	0
1000001093	59	17700	201.779	-14.9963	0
1000001978	26	7800	201.813	85.0768	0
1000001008	55	16500	201.853	-112.922	0
1000004537	34	10200	201.862	14.5297	0
1000000667	38	11400	201.916	-51.5634	0
1000005390	7	2100	201.948	-54.6995	0
1000001808	45	13500	202.004	104.735	0
1000003600	13	3900	202.086	-163.617	0
1000001893	62	18600	202.135	85.6502	0
1000000923	36	10800	202.213	-149.165	0
1000001893	63	18900	202.234	85.79	0
1000001893	64	19200	202.276	85.8727	0
1000005305	13	3900	202.289	-67.8605	0
1000001436	65	19500	202.289	36.4964	0
1000000753	46	13800	202.329	-2.70221	0
1000001978	27	8100	202.379	85.8717	0
1000001808	46	13800	202.456	105.419	0
1000004281	2	600	202.473	-94.4201	0
1000001893	65	19500	202.504	86.4216	0
1000002234	1	300	202.519	55.4324	0
1000001436	66	19800	202.546	36.4491	0
1000001093	60	18000	202.601	-14.5098	0
1000001893	66	19800	202.643	86.7605	0
1000001893	67	20100	202.672	86.8508	0
1000003686	1	300	202.747	-154.916	0
1000005135	16	4800	202.9	-108.086	0
1000002063	17	5100	202.941	64.7907	0
1000003429	19	5700	203.001	-149.799	0
1000005691	1	300	203.079	17.3547	0
1000001893	74	22200	203.083	90.95	0
1000001893	73	21900	203.083	90.95	0
1000001436	67	20100	203.152	36.2548	0
1000001893	72	21600	203.195	90.066	0
1000004792	26	7800	203.226	41.7895	0
1000001893	68	20400	203.27	88.8243	0
1000004452	40	12000	203.282	58.3309	0
1000001893	69	20700	203.284	88.8998	0
1000001893	71	21300	203.287	89.2663	0
1000001893	70	21000	203.294	89.1208	0
1000001893	75	22500	203.333	90.4302	0
1000004622	31	9300	203.358	-21.6041	0
1000004452	41	12300	203.642	58.4849	0
1000001978	28	8400	203.764	87.6039	0
1000001008	56	16800	203.775	-112.8	0
1000001893	76	22800	203.791	89.5537	0
1000004878	24	7200	203.866	6.65901	0
1000001893	77	23100	203.9	89.3569	0
1000004537	35	10500	203.916	15.9202	0
1000000923	37	11100	203.999	-147.893	0
1000003343	12	3600	204.06	-135.484	0
1000001893	78	23400	204.117	89.0489	0
1000001093	61	18300	204.214	-13.5882	0
1000002234	2	600	204.352	54.0302	0
1000004537	36	10800	204.361	16.1562	0
1000001893	79	23700	204.403	88.6746	0
1000001808	47	14100	204.426	108.355	0
1000005135	17	5100	204.528	-107.5	0
1000001436	68	20400	204.6	35.6793	0
1000000667	39	11700	204.654	-50.5617	0
1000003686	2	600	204.672	-153.785	0
1000005776	14	4200	204.7	25.5144	0
1000004707	23	6900	204.829	-55.5572	0
1000001093	62	18600	204.835	-13.2388	0
1000004792	27	8100	204.883	42.6027	0
1000005049	20	6000	204.975	-77.2964	0
1000001978	29	8700	204.998	89.0176	0
1000001893	83	24900	205.044	87.6136	0
1000001893	82	24600	205.044	87.6136	0
1000001893	84	25200	205.053	87.5628	0
1000001808	48	14400	205.053	109.294	0
1000004537	37	11100	205.163	16.4999	0
1000001893	80	24000	205.185	87.619	0
1000001893	81	24300	205.185	87.619	0
1000005691	2	600	205.239	13.3629	0
1000004452	42	12600	205.24	59.3736	0
1000003256	21	6300	205.243	-121.58	0
1000000923	38	11400	205.269	-147.059	0
1000001008	57	17100	205.314	-112.699	0
1000001808	49	14700	205.353	109.721	0
1000001978	30	9000	205.394	89.4382	0
1000001093	63	18900	205.415	-12.8973	0
1000001808	50	15000	205.524	109.914	0
1000001093	64	19200	205.577	-12.8022	0
1000003514	7	2100	205.609	-143.358	0
1000001893	85	25500	205.626	84.6461	0
1000005475	16	4800	205.706	-35.6426	0
1000004878	25	7500	205.72	7.24851	0
1000001436	69	20700	205.807	35.0984	0
1000003429	20	6000	205.868	-148.042	0
1000004537	38	11400	205.877	16.7099	0
1000000923	39	11700	206.015	-146.645	0
1000001093	65	19500	206.121	-12.4543	0
1000001808	51	15300	206.126	110.507	0
1000004622	32	9600	206.143	-20.3504	0
1000001093	66	19800	206.203	-12.3891	0
1000005776	15	4500	206.356	22.9345	0
1000001436	70	21000	206.421	34.7383	0
1000001093	67	20100	206.504	-12.1147	0
1000003600	14	4200	206.584	-161.585	0
1000002234	3	900	206.64	52.2503	0
1000001978	31	9300	206.709	90.5414	0
1000003256	22	6600	206.714	-120.381	0
1000002149	13	3900	206.729	69.359	0
1000002234	4	1200	206.738	52.1285	0
1000000753	47	14100	206.741	-4.10897	0
1000004707	24	7200	206.828	-53.9647	0
1000004792	28	8400	206.92	43.6347	0
1000004452	43	12900	206.95	60.3865	0
1000001808	52	15600	206.974	111.262	0
1000001008	58	17400	206.991	-112.601	0
1000004878	26	7800	207.057	7.54791	0
1000001436	71	21300	207.115	34.2034	0
1000000667	40	12000	207.221	-49.6147	0
1000003686	3	900	207.251	-152.303	0
1000000923	40	12000	207.347	-146.025	0
1000000838	34	10200	207.403	-92.8384	0
1000005305	14	4200	207.484	-65.1265	0
1000001978	32	9600	207.635	91.238	0
1000005691	3	900	207.637	9.31876	0
1000002063	18	5400	207.64	60.5662	0
1000004964	10	3000	207.741	-86.21	0
1000005475	17	5100	207.771	-35.7869	0
1000001093	68	20400	207.802	-10.8193	0
1000001093	69	20700	207.802	-10.8193	0
1000004537	39	11700	207.834	17.0922	0
1000001808	53	15900	207.843	112.006	0
1000004452	44	13200	207.916	61.077	0
1000003256	23	6900	208.027	-119.319	0
1000005220	22	6600	208.095	-25.8229	0
1000001093	70	21000	208.131	-10.9382	0
1000001008	59	17700	208.204	-112.549	0
1000004281	3	900	208.286	-93.4158	0
1000005390	8	2400	208.356	-54.8114	0
1000003343	13	3900	208.402	-134.687	0
1000000923	41	12300	208.46	-145.537	0
1000000753	48	14400	208.544	-4.67324	0
1000005049	21	6300	208.588	-74.0941	0
1000001436	72	21600	208.599	32.8757	0
1000004792	29	8700	208.65	44.5056	0
1000004622	33	9900	208.675	-19.319	0
1000002063	19	5700	208.724	59.7459	0
1000005606	1	300	208.804	-12.389	0
1000001093	71	21300	208.825	-11.1634	0
1000001808	54	16200	208.865	112.854	0
1000001093	72	21600	208.908	-11.1926	0
1000001093	73	21900	208.908	-11.1926	0
1000000667	41	12300	208.994	-48.9592	0
1000003600	15	4500	209.006	-160.668	0
1000003429	21	6300	209.009	-146.226	0
1000001008	60	18000	209.018	-112.545	0
1000005305	15	4500	209.153	-64.4458	0
1000000923	42	12600	209.212	-145.226	0
1000004537	40	12000	209.234	17.2836	0
1000004452	45	13500	209.263	62.1951	0
1000001008	61	18300	209.275	-112.573	0
1000001093	74	22200	209.309	-10.8793	0
1000003256	24	7200	209.338	-118.346	0
1000001436	73	21900	209.386	32.1659	0
1000001093	80	24000	209.393	-8.60854	0
1000001093	79	23700	209.393	-8.60854	0
1000005776	16	4800	209.397	18.1433	0
1000003514	8	2400	209.408	-143.803	0
1000001093	78	23400	209.428	-8.863	0
1000002234	5	1500	209.524	46.8205	0
1000000838	35	10500	209.554	-90.0532	0
1000001808	55	16500	209.575	113.403	0
1000000667	42	12600	209.601	-48.7555	0
1000004964	11	3300	209.618	-85.7138	0
1000001093	77	23100	209.628	-10.2568	0
1000004878	27	8100	209.636	7.95879	0
1000005691	4	1200	209.654	6.16361	0
1000001436	74	22200	209.659	31.9347	0
1000001093	75	22500	209.671	-10.5731	0
1000001093	76	22800	209.672	-10.57	0
1000001978	33	9900	209.692	92.6317	0
1000000923	43	12900	209.775	-144.987	0
1000001093	81	24300	209.866	-9.36231	0
1000001093	82	24600	209.866	-9.3624	0
1000004452	46	13800	209.877	62.8264	0
1000000667	43	12900	209.976	-48.6401	0
1000002149	14	4200	209.996	65.0097	0
1000001093	83	24900	210.051	-9.59754	0
1000001093	84	25200	210.053	-9.59949	0
1000001436	75	22500	210.151	31.5588	0
1000001808	56	16800	210.233	113.929	0
1000001808	57	17100	210.235	113.933	0
1000001978	34	10200	210.266	92.9579	0
1000001808	58	17400	210.267	114.319	0
1000005606	2	600	210.306	-12.7907	0
1000005390	9	2700	210.396	-54.7397	0
1000001808	59	17700	210.565	117.68	0
1000001808	60	18000	210.588	117.975	0
1000001808	61	18300	210.649	118.721	0
1000004707	25	7500	210.706	-51.0355	0
1000003514	9	2700	210.71	-143.954	0
1000000753	49	14700	210.729	-5.35492	0
1000001093	85	25500	210.739	-10.3128	0
1000005776	17	5100	210.756	15.8537	0
1000004622	34	10200	210.913	-18.4656	0
1000005135	18	5400	210.981	-105.095	0
1000001808	75	22500	211.001	129.698	0
1000001808	74	22200	211.001	129.698	0
1000000923	44	13200	211.006	-144.43	0
1000001808	62	18600	211.02	122.675	0
1000001808	63	18900	211.039	122.939	0
1000001808	73	21900	211.049	129.485	0
1000001808	76	22800	211.068	129.512	0
1000001808	64	19200	211.077	123.574	0
1000001808	65	19500	211.08	123.618	0
1000001808	72	21600	211.083	129.298	0
1000001808	66	19800	211.108	123.937	0
1000005691	5	1500	211.125	3.97624	0
1000001808	67	20100	211.148	124.35	0
1000001808	71	21300	211.182	128.639	0
1000003429	22	6600	211.195	-144.94	0
1000001808	70	21000	211.224	128.278	0
1000001436	76	22800	211.304	30.6559	0
1000003256	25	7500	211.323	-116.821	0
1000002234	6	1800	211.326	43.3999	0
1000001008	62	18600	211.341	-113.064	0
1000001808	68	20400	211.341	126.498	0
1000001808	69	20700	211.343	126.618	0
1000001808	77	23100	211.387	128.641	0
1000001808	78	23400	211.411	128.582	0
1000001808	79	23700	211.528	128.318	0
1000001808	80	24000	211.654	128.044	0
1000001436	77	23100	211.689	30.3425	0
1000004537	41	12300	211.695	17.514	0
1000002149	15	4500	211.732	62.8244	0
1000003686	4	1200	211.743	-149.683	0
1000001008	63	18900	211.795	-113.215	0
1000001436	78	23400	211.828	30.256	0
1000000753	50	15000	211.875	-5.72267	0
1000000923	45	13500	211.882	-144.004	0
1000004707	26	7800	211.901	-50.1152	0
1000005049	22	6600	211.915	-70.8633	0
1000005220	23	6900	211.966	-25.2467	0
1000000667	44	13200	211.974	-48.0693	0
1000001978	35	10500	211.985	93.7969	0
1000004878	28	8400	212.078	8.28673	0
1000002063	20	6000	212.148	57.5288	0
1000004707	27	8100	212.216	-49.9243	0
1000001808	81	24300	212.296	126.848	0
1000004452	47	14100	212.342	66.1282	0
1000004452	48	14400	212.342	66.1282	0
1000000838	36	10800	212.378	-86.4577	0
1000001436	79	23700	212.412	29.9212	0
1000005606	3	900	212.433	-13.3848	0
1000003343	14	4200	212.604	-134.001	0
1000002063	21	6300	212.613	57.3375	0
1000001008	64	19200	212.618	-113.523	0
1000001436	80	24000	212.671	29.7908	0
1000002234	7	2100	212.741	41.1384	0
1000004792	30	9000	212.8	46.6481	0
1000005691	6	1800	212.907	1.61506	0
1000001436	81	24300	212.977	29.6495	0
1000001008	65	19500	213	-113.688	0
1000001808	85	25500	213.021	126.241	0
1000001808	84	25200	213.025	126.148	0
1000000923	46	13800	213.038	-143.502	0
1000000753	51	15300	213.042	-6.03214	0
1000001808	82	24600	213.059	125.457	0
1000001808	83	24900	213.059	125.457	0
1000004792	31	9300	213.107	46.7465	0
1000005776	18	5400	213.146	11.6216	0
1000005776	19	5700	213.147	11.6212	0
1000001978	36	10800	213.153	94.2684	0
1000003256	26	7800	213.295	-115.346	0
1000003600	16	4800	213.488	-159.133	0
1000002063	22	6600	213.553	57.1934	0
1000000838	37	11100	213.616	-85.158	0
1000004707	28	8400	213.629	-49.2285	0
1000001436	82	24600	213.635	29.3568	0
1000002234	8	2400	213.722	40.0314	0
1000001008	85	25500	213.755	-118.289	0
1000001008	84	25200	213.84	-118.407	0
1000001008	83	24900	213.84	-118.407	0
1000001436	83	24900	213.922	29.243	0
1000003429	23	6900	213.98	-143.305	0
1000004281	4	1200	213.988	-92.4092	0
1000001008	82	24600	214.007	-118.053	0
1000001436	84	25200	214.054	29.1888	0
1000005691	7	2100	214.241	0.205824	0
1000003256	27	8100	214.274	-114.699	0
1000002149	16	4800	214.282	60.3788	0
1000004792	32	9600	214.288	46.852	0
1000001008	66	19800	214.364	-114.348	0
1000003256	28	8400	214.368	-114.642	0
1000001008	67	20100	214.371	-114.349	0
1000001008	81	24300	214.468	-117.049	0
1000004878	29	8700	214.496	8.52975	0
1000001008	80	24000	214.569	-116.794	0
1000000923	47	14100	214.609	-142.864	0
1000001008	68	20400	214.619	-114.238	0
1000001008	69	20700	214.683	-114.199	0
1000001008	79	23700	214.7	-116.438	0
1000004281	5	1500	214.716	-92.2659	0
1000000667	45	13500	214.77	-47.3665	0
1000004366	1	300	214.821	-67.3744	0
1000001978	37	11100	214.839	94.8395	0
1000001008	78	23400	214.869	-115.85	0
1000005135	19	5700	214.912	-103.601	0
1000001008	77	23100	215.101	-114.994	0
1000001008	76	22800	215.145	-114.811	0
1000003256	29	8700	215.224	-114.225	0
1000001008	70	21000	215.227	-113.672	0
1000004707	29	8700	215.241	-48.5147	0
1000000753	52	15600	215.249	-6.52392	0
1000001008	75	22500	215.254	-114.219	0
1000001008	71	21300	215.276	-113.616	0
1000000838	38	11400	215.284	-83.8064	0
1000004452	49	14700	215.321	63.0962	0
1000004452	50	15000	215.321	63.0962	0
1000001008	72	21600	215.339	-113.458	0
1000004964	12	3600	215.342	-85.0485	0
1000001008	73	21900	215.446	-113.05	0
1000001008	74	22200	215.446	-113.05	0
1000004792	33	9900	215.488	46.8445	0
1000000923	48	14400	215.648	-142.47	0
1000004622	35	10500	215.685	-16.7859	0
1000005691	8	2400	215.7	-1.03143	0
1000000923	49	14700	215.77	-142.439	0
1000003514	10	3000	215.816	-144.49	0
1000000667	46	13800	215.823	-47.122	0
1000001436	85	25500	215.986	28.3486	0
1000005305	16	4800	216.345	-62.1656	0
1000004452	51	15300	216.427	63.8392	0
1000005390	10	3000	216.457	-54.2274	0
1000001978	38	11400	216.521	95.3827	0
1000003256	30	9000	216.536	-113.58	0
1000003256	31	9300	216.557	-113.568	0
1000002234	9	2700	216.715	37.682	0
1000004452	52	15600	216.906	64.1555	0
1000003343	15	4500	217.12	-133.364	0
1000002063	23	6900	217.144	56.968	0
1000004622	36	10800	217.18	-16.3421	0
1000005475	18	5400	217.183	-35.5256	0
1000004537	42	12600	217.2	17.8993	0
1000000753	53	15900	217.252	-6.90995	0
1000004707	30	9000	217.262	-47.5848	0
1000000923	50	15000	217.33	-142.251	0
1000000923	51	15300	217.331	-142.251	0
1000005135	20	6000	217.396	-102.651	0
1000004878	30	9000	217.472	8.77992	0
1000003429	24	7200	217.5	-141.402	0
1000004792	34	10200	217.538	46.6808	0
1000004452	53	15900	217.646	64.5797	0
1000003600	17	5100	217.706	-157.867	0
1000003686	5	1500	217.756	-146.322	0
1000001978	39	11700	217.796	95.8268	0
1000000838	39	11700	217.872	-81.9037	0
1000005135	21	6300	217.936	-102.397	0
1000000753	54	16200	217.961	-6.99287	0
1000002063	24	7200	218.094	56.927	0
1000005049	23	6900	218.1	-65.1196	0
1000000667	47	14100	218.295	-46.5667	0
1000003514	11	3300	218.372	-144.704	0
1000000923	52	15600	218.403	-141.595	0
1000003256	32	9600	218.425	-112.188	0
1000005691	9	2700	218.432	-3.02231	0
1000004452	54	16200	218.457	64.9837	0
1000004537	43	12900	218.477	17.9926	0
1000004792	35	10500	218.518	46.5361	0
1000004622	37	11100	218.547	-16.0288	0
1000001978	40	12000	218.718	96.1788	0
1000000923	53	15900	218.768	-141.385	0
1000004366	2	600	219.157	-64.8636	0
1000000667	48	14400	219.204	-46.3527	0
1000004707	31	9300	219.225	-46.6493	0
1000003256	33	9900	219.545	-111.426	0
1000004452	55	16500	219.573	65.4602	0
1000005220	24	7200	219.642	-23.8392	0
1000004281	6	1800	219.819	-91.0878	0
1000002063	25	7500	219.848	56.8782	0
1000000923	54	16200	219.949	-140.779	0
1000004792	36	10800	219.977	46.2344	0
1000005691	10	3000	220.002	-3.97244	0
1000001978	41	12300	220.055	96.768	0
1000000753	55	16500	220.091	-7.07289	0
1000004964	13	3900	220.193	-84.9129	0
1000000667	49	14700	220.225	-46.0713	0
1000005049	24	7200	220.237	-63.2413	0
1000000838	40	12000	220.256	-80.3217	0
1000004707	32	9600	220.283	-46.1031	0
1000000923	55	16500	220.338	-140.606	0
1000004622	38	11400	220.421	-15.7191	0
1000004452	56	16800	220.506	65.8046	0
1000005305	17	5100	220.534	-61.0585	0
1000004537	44	13200	220.561	18.1719	0
1000003256	34	10200	220.592	-110.783	0
1000002234	10	3000	220.72	34.9374	0
1000004878	31	9300	220.726	9.03089	0
1000004792	37	11100	220.746	46.0494	0
1000005776	20	6000	220.747	13.7705	0
1000005691	11	3300	220.799	-4.29043	0
1000000923	56	16800	220.98	-140.37	0
1000003429	25	7500	221.033	-139.517	0
1000005135	22	6600	221.054	-100.761	0
1000005606	4	1200	221.083	-15.4859	0
1000000667	50	15000	221.149	-45.7741	0
1000004452	57	17100	221.193	65.9994	0
1000000753	56	16800	221.237	-7.05749	0
1000003686	6	1800	221.287	-144.371	0
1000004792	38	11400	221.293	45.9077	0
1000000923	57	17100	221.333	-140.276	0
1000005049	25	7500	221.34	-62.3815	0
1000001978	42	12600	221.356	97.4289	0
1000005606	5	1500	221.407	-15.5115	0
1000002149	17	5100	221.448	54.2512	0
1000002321	1	300	221.48	44.2323	0
1000004537	45	13500	221.497	18.2896	0
1000002063	26	7800	221.547	56.8546	0
1000004792	39	11700	221.576	45.842	0
1000000838	41	12300	221.592	-79.51	0
1000005220	25	7500	221.74	-23.3958	0
1000000667	51	15300	221.847	-45.5064	0
1000001978	43	12900	221.867	97.7564	0
1000005305	18	5400	221.921	-60.8231	0
1000003256	35	10500	222.018	-110.018	0
1000000753	57	17100	222.024	-6.98832	0
1000004281	7	2100	222.133	-90.6681	0
1000000923	58	17400	222.146	-140.125	0
1000003343	16	4800	222.181	-132.667	0
1000000667	52	15600	222.195	-45.3355	0
1000004622	39	11700	222.386	-15.4865	0
1000004452	58	17400	222.458	66.2473	0
1000003686	7	2100	222.518	-143.745	0
1000005390	11	3300	222.618	-53.6519	0
1000000838	42	12600	222.807	-78.8549	0
1000004452	59	17700	222.863	66.28	0
1000004707	33	9900	222.895	-44.6855	0
1000003600	18	5400	223.121	-156.265	0
1000002063	27	8100	223.18	56.8776	0
1000004537	46	13800	223.223	18.5876	0
1000003256	36	10800	223.389	-109.397	0
1000005049	26	7800	223.395	-60.9989	0
1000000667	53	15900	223.414	-44.6239	0
1000000838	43	12900	223.431	-78.56	0
1000003429	26	7800	223.618	-138.2	0
1000002063	28	8400	223.645	56.9304	0
1000004964	14	4200	223.646	-85.1928	0
1000005135	23	6900	223.658	-99.4047	0
1000005691	12	3600	223.757	-5.037	0
1000004452	60	18000	223.787	66.2283	0
1000000753	58	17400	223.874	-6.72405	0
1000004366	3	900	223.931	-62.1697	0
1000004622	40	12000	223.946	-15.3728	0
1000004792	40	12000	223.999	45.3922	0
1000004452	61	18300	224.073	66.1706	0
1000002063	29	8700	224.086	57.0567	0
1000001978	44	13200	224.197	99.5197	0
1000000667	54	16200	224.216	-44.1465	0
1000004281	8	2400	224.217	-90.5192	0
1000004707	34	10200	224.253	-43.9318	0
1000002149	18	5400	224.321	51.9847	0
1000002234	11	3300	224.421	32.8121	0
1000000667	55	16500	224.432	-44.0201	0
1000004452	62	18600	224.477	66.0052	0
1000004537	47	14100	224.513	18.8747	0
1000004452	63	18900	224.816	65.8185	0
1000000753	59	17700	224.816	-6.55384	0
1000003256	37	11100	224.834	-108.847	0
1000000838	44	13200	224.909	-77.9409	0
1000000923	59	17700	225.05	-139.686	0
1000004792	41	12300	225.07	45.2676	0
1000003514	12	3600	225.259	-145.115	0
1000005049	27	8100	225.263	-59.8867	0
1000004452	74	22200	225.284	71.3981	0
1000004452	73	21900	225.284	71.3981	0
1000000753	60	18000	225.302	-6.43811	0
1000002063	30	9000	225.311	57.5434	0
1000003600	19	5700	225.345	-155.581	0
1000004452	64	19200	225.462	65.3935	0
1000004452	65	19500	225.462	65.3935	0
1000004452	66	19800	225.464	65.3986	0
1000005305	19	5700	225.678	-60.5324	0
1000004452	67	20100	225.776	66.4296	0
1000000667	56	16800	225.797	-43.3031	0
1000004452	75	22500	225.807	70.6967	0
1000004622	41	12300	225.844	-15.3076	0
1000005049	28	8400	225.851	-59.613	0
1000000923	60	18000	225.892	-139.579	0
1000004452	76	22800	225.907	70.5526	0
1000003343	17	5100	226.184	-132.113	0
1000002234	12	3600	226.205	32.1078	0
1000001978	45	13500	226.237	101.091	0
1000004878	32	9600	226.271	9.43088	0
1000000753	61	18300	226.305	-6.13871	0
1000005606	6	1800	226.348	-15.1117	0
1000004452	68	20400	226.379	68.3871	0
1000004452	69	20700	226.379	68.3872	0
1000004452	70	21000	226.403	69.3934	0
1000005475	19	5700	226.405	-35.0341	0
1000004452	72	21600	226.406	69.5543	0
1000004452	71	21300	226.406	69.5523	0
1000003256	38	11400	226.438	-108.345	0
1000003429	27	8100	226.539	-136.784	0
1000004281	9	2700	226.666	-90.6539	0
1000004964	15	4500	226.7	-85.8358	0
1000001978	46	13800	226.719	101.45	0
1000004792	42	12600	226.736	45.2384	0
1000004452	77	23100	226.75	69.2063	0
1000004537	48	14400	226.81	19.4913	0
1000000838	45	13500	226.83	-77.1902	0
1000000923	61	18300	226.857	-139.483	0
1000005135	24	7200	226.907	-97.7695	0
1000004707	35	10500	226.949	-42.4393	0
1000004452	78	23400	227.118	68.6186	0
1000003771	1	300	227.143	-149.16	0
1000000753	62	18600	227.184	-5.82712	0
1000004537	49	14700	227.216	19.6484	0
1000002063	31	9300	227.22	58.3396	0
1000005606	7	2100	227.287	-15.0537	0
1000003514	13	3900	227.316	-145.135	0
1000004452	79	23700	227.318	68.2916	0
1000002321	2	600	227.45	39.7169	0
1000004792	43	12900	227.458	45.3317	0
1000001978	47	14100	227.459	101.928	0
1000002149	19	5700	227.466	49.779	0
1000000923	67	20100	227.471	-140.075	0
1000000923	66	19800	227.471	-140.075	0
1000004452	80	24000	227.587	67.8974	0
1000000923	62	18600	227.591	-139.421	0
1000004452	81	24300	227.636	67.8344	0
1000000923	65	19500	227.646	-139.494	0
1000000923	63	18900	227.67	-139.415	0
1000000923	64	19200	227.67	-139.415	0
1000004707	36	10800	227.728	-42.0316	0
1000004452	82	24600	227.764	67.6981	0
1000000667	57	17100	227.801	-42.2904	0
1000000753	63	18900	227.972	-5.51196	0
1000004452	83	24900	228.123	67.3559	0
1000002063	32	9600	228.218	58.7036	0
1000004792	44	13200	228.248	45.5832	0
1000004452	84	25200	228.249	67.2403	0
1000003256	39	11700	228.319	-107.852	0
1000000838	46	13800	228.346	-76.6423	0
1000002149	27	8100	228.351	75.7466	0
1000002149	26	7800	228.372	73.4586	0
1000002149	28	8400	228.457	78.5	0
1000004622	42	12600	228.52	-15.2681	0
1000004452	85	25500	228.527	66.9835	0
1000002149	29	8700	228.594	80.3126	0
1000000753	64	19200	228.605	-5.20402	0
1000002149	25	7500	228.627	68.6531	0
1000000923	68	20400	228.631	-139.23	0
1000002149	30	9000	228.677	81.1156	0
1000002149	31	9300	228.677	81.1157	0
1000004537	50	15000	228.784	20.4218	0
1000000753	65	19500	228.954	-4.97956	0
1000003686	8	2400	228.976	-140.758	0
1000003600	20	6000	228.999	-154.388	0
1000002149	24	7200	229.025	63.3952	0
1000005606	8	2400	229.048	-15.0206	0
1000003343	18	5400	229.095	-131.687	0
1000004537	51	15300	229.198	20.6667	0
1000005220	26	7800	229.205	-21.7314	0
1000005135	25	7500	229.217	-96.6873	0
1000001978	48	14400	229.224	102.975	0
1000003429	28	8400	229.25	-135.543	0
1000000667	58	17400	229.344	-41.5437	0
1000004707	37	11100	229.353	-41.2343	0
1000003686	9	2700	229.355	-140.663	0
1000005305	20	6000	229.388	-60.4008	0
1000005049	29	8700	229.409	-58.3293	0
1000000753	66	19800	229.469	-4.54136	0
1000000923	69	20700	229.497	-138.562	0
1000001978	49	14700	229.537	103.149	0
1000002149	23	6900	229.626	56.624	0
1000003256	40	12000	229.702	-107.539	0
1000004622	43	12900	229.887	-15.2523	0
1000005135	26	7800	230.105	-96.3067	0
1000000923	70	21000	230.179	-138.015	0
1000004366	4	1200	230.185	-58.8467	0
1000001978	50	15000	230.212	103.47	0
1000000923	71	21300	230.241	-137.937	0
1000004537	52	15600	230.337	21.4071	0
1000005135	27	8100	230.423	-96.2166	0
1000002149	22	6600	230.431	48.5026	0
1000000753	67	20100	230.446	-3.63803	0
1000000838	47	14100	230.461	-75.8834	0
1000004537	53	15900	230.464	21.4772	0
1000002149	20	6000	230.509	47.7692	0
1000002149	21	6300	230.509	47.7692	0
1000000923	72	21600	230.524	-137.317	0
1000000667	59	17700	230.554	-40.9834	0
1000004878	33	9900	230.558	9.7158	0
1000004707	38	11400	230.587	-40.6654	0
1000004537	54	16200	230.626	21.5432	0
1000000923	76	22800	230.757	-138.418	0
1000000923	77	23100	230.757	-138.539	0
1000000923	78	23400	230.757	-138.539	0
1000000923	75	22500	230.759	-138.299	0
1000002063	33	9900	230.792	59.545	0
1000000923	73	21900	230.804	-136.651	0
1000000923	74	22200	230.804	-136.651	0
1000002321	3	900	230.861	37.3384	0
1000001978	51	15300	230.975	103.815	0
1000000923	79	23700	231.065	-138.525	0
1000005606	9	2700	231.085	-15.0608	0
1000001978	52	15600	231.114	103.889	0
1000003600	21	6300	231.223	-153.578	0
1000000753	68	20400	231.273	-2.83354	0
1000000753	69	20700	231.273	-2.83354	0
1000003429	29	8700	231.29	-134.632	0
1000000923	80	24000	231.359	-138.51	0
1000002063	34	10200	231.392	59.6472	0
1000004622	44	13200	231.392	-15.2208	0
1000005135	28	8400	231.419	-96.0554	0
1000002149	32	9600	231.436	79.7585	0
1000001978	53	15900	231.5	104.135	0
1000005475	20	6000	231.532	-34.6298	0
1000000923	81	24300	231.626	-138.496	0
1000000753	70	21000	231.689	-3.82841	0
1000001978	54	16200	231.708	104.295	0
1000000923	82	24600	231.748	-138.49	0
1000000923	83	24900	231.748	-138.49	0
1000003771	2	600	231.761	-148.45	0
1000004792	45	13500	231.78	47.1819	0
1000001978	55	16500	231.786	104.393	0
1000000667	60	18000	231.85	-40.4252	0
1000000753	71	21300	232.004	-4.58619	0
1000004622	45	13500	232.068	-15.182	0
1000004707	39	11700	232.134	-40.0347	0
1000004537	55	16500	232.168	22.0614	0
1000004964	16	4800	232.173	-87.522	0
1000000753	72	21600	232.212	-5.14225	0
1000004792	46	13800	232.391	47.435	0
1000001978	56	16800	232.422	105.445	0
1000000923	84	25200	232.43	-136.796	0
1000001978	73	21900	232.44	115.477	0
1000001978	72	21600	232.44	115.477	0
1000001978	74	22200	232.448	115.316	0
1000000838	48	14400	232.46	-75.2007	0
1000001978	57	17100	232.483	105.611	0
1000000753	73	21900	232.514	-6.01595	0
1000001978	75	22500	232.529	113.893	0
1000005390	12	3600	232.577	-52.7766	0
1000001978	76	22800	232.624	112.426	0
1000000667	61	18300	232.66	-40.1285	0
1000001978	77	23100	232.673	111.913	0
1000000753	74	22200	232.737	-6.73349	0
1000001978	71	21300	232.747	114.353	0
1000001978	78	23400	232.809	110.829	0
1000001978	79	23700	232.832	110.72	0
1000003256	41	12300	232.864	-106.932	0
1000001978	80	24000	232.879	110.571	0
1000001978	70	21000	232.886	113.812	0
1000000923	85	25500	232.91	-135.604	0
1000005220	27	8100	232.934	-20.9374	0
1000000753	75	22500	232.961	-7.49076	0
1000000753	76	22800	232.97	-7.50924	0
1000001978	58	17400	233.142	109.229	0
1000001978	81	24300	233.16	109.844	0
1000003771	3	900	233.203	-148.173	0
1000005135	29	8700	233.211	-95.8458	0
1000001978	82	24600	233.216	109.693	0
1000000753	77	23100	233.263	-7.94044	0
1000000667	62	18600	233.31	-39.9238	0
1000004366	5	1500	233.33	-57.2871	0
1000004537	56	16800	233.333	22.4242	0
1000004281	10	3000	233.347	-91.5839	0
1000001978	69	20700	233.353	111.869	0
1000005691	13	3900	233.358	-7.15205	0
1000001978	83	24900	233.386	109.248	0
1000001978	84	25200	233.388	109.242	0
1000001978	68	20400	233.391	111.646	0
1000001978	59	17700	233.407	110.803	0
1000001978	60	18000	233.407	110.803	0
1000003686	10	3000	233.416	-140.562	0
1000001978	61	18300	233.439	110.773	0
1000001978	67	20100	233.468	110.947	0
1000001978	66	19800	233.476	110.828	0
1000003343	19	5700	233.517	-131	0
1000001978	65	19500	233.521	109.815	0
1000001978	64	19200	233.521	109.815	0
1000001978	85	25500	233.522	108.691	0
1000004792	47	14100	233.534	47.8644	0
1000001978	62	18600	233.558	110.666	0
1000001978	63	18900	233.558	110.666	0
1000002063	35	10500	233.636	59.6488	0
1000002321	4	1200	233.677	35.6132	0
1000000838	49	14700	233.694	-74.8014	0
1000004056	1	300	233.7	-109.301	0
1000005049	30	9000	233.743	-56.8664	0
1000005776	21	6300	233.762	17.4129	0
1000004707	40	12000	233.791	-39.4604	0
1000005305	21	6300	233.911	-60.3781	0
1000003429	30	9000	234.015	-133.498	0
1000000667	63	18900	234.298	-39.6258	0
1000004537	57	17100	234.348	22.7554	0
1000003256	42	12600	234.429	-106.659	0
1000004366	6	1800	234.536	-56.7189	0
1000003514	14	4200	234.605	-144.806	0
1000000753	78	23400	234.815	-10.3687	0
1000000753	79	23700	234.92	-10.5134	0
1000000753	80	24000	234.921	-10.5135	0
1000004792	48	14400	235	48.3747	0
1000003429	31	9300	235.075	-133.067	0
1000004537	58	17400	235.237	23.0335	0
1000000667	64	19200	235.238	-39.3669	0
1000005220	28	8400	235.239	-20.516	0
1000005475	21	6300	235.266	-34.2234	0
1000005390	13	3900	235.378	-52.6324	0
1000000753	81	24300	235.386	-10.0514	0
1000005135	30	9000	235.423	-95.6165	0
1000000838	50	15000	235.531	-74.1897	0
1000000838	51	15300	235.549	-74.1835	0
1000000667	65	19500	235.576	-39.2767	0
1000004878	34	10200	235.854	10.0285	0
1000004792	49	14700	235.937	48.6369	0
1000003256	43	12900	235.938	-106.423	0
1000005776	22	6600	235.947	17.9938	0
1000004964	17	5100	235.985	-88.9374	0
1000000753	82	24600	236.109	-9.32398	0
1000002321	5	1500	236.156	34.2702	0
1000000243	1	300	236.159	-56.3526	0
1000000753	83	24900	236.182	-9.2164	0
1000004366	7	2100	236.223	-56.0062	0
1000004366	8	2400	236.23	-56.0074	0
1000004281	11	3300	236.268	-92.2118	0
1000002321	6	1800	236.304	34.2686	0
1000004622	46	13800	236.308	-14.7854	0
1000003429	32	9600	236.331	-132.585	0
1000005691	14	4200	236.346	-7.86351	0
1000003256	44	13200	236.431	-106.356	0
1000002149	33	9900	236.469	77.333	0
1000005135	31	9300	236.562	-95.5106	0
1000003771	4	1200	236.727	-147.254	0
1000000667	66	19800	236.76	-38.9758	0
1000003600	22	6600	236.772	-151.497	0
1000004056	2	600	236.869	-110.18	0
1000002063	36	10800	236.945	59.462	0
1000005776	23	6900	236.964	18.2236	0
1000004792	50	15000	237.042	48.8823	0
1000000753	84	25200	237.056	-7.06193	0
1000002234	13	3900	237.211	29.054	0
1000000753	85	25500	237.408	-6.22053	0
1000004707	41	12300	237.567	-38.255	0
1000000667	67	20100	237.69	-38.7378	0
1000004964	18	5400	237.708	-89.7592	0
[truncated: 3,180 more rows]
