# Supplementary material for: Filopodia-based contact stimulation of cell migration drives tissue morphogenesis
Source: Nat Commun. 2021 Feb 4;12:791. doi: 10.1038/s41467-020-20362-2 (PMC7862658; doi:10.1038/s41467-020-20362-2)
Supplement: Supplementary file 26 — Supplementary Data 2 [file 41467_2020_20362_MOESM26_ESM.zip › Excel sheets for track quantification/Example Data/SMOOTH.xlsx]

## Sheet: Tabelle1
1000000072	1	300	237.376	-76.5373	-42.833
1000000072	2	600	239.783	-79.2968	-42.4349
1000000072	3	900	240.944	-80.5433	-42.2533
1000000072	4	1200	242.234	-81.7875	-42.0714
1000000072	5	1500	243.479	-82.8759	-41.9167
1000000072	6	1800	243.526	-82.886	-41.92
1000000072	7	2100	244.662	-82.5252	-42.1851
1000000072	8	2400	247.105	-81.6564	-42.7854
1000000072	9	2700	250.186	-80.5141	-43.5573
1000000072	10	3000	253.905	-79.1405	-44.482
1000000072	11	3300	255.927	-78.4443	-44.9576
1000000072	12	3600	259.314	-77.3946	-45.691
1000000072	13	3900	262.208	-76.5915	-46.261
1000000072	14	4200	266.099	-75.6205	-46.9529
1000000072	15	4500	269.42	-74.8474	-47.4902
1000000072	16	4800	273.84	-73.843	-48.1514
1000000072	17	5100	277.438	-72.9916	-48.6645
1000000072	18	5400	279.416	-72.4623	-48.935
1000000072	19	5700	282.53	-71.5093	-49.346
1000000072	20	6000	286.048	-70.3322	-49.7956
1000000072	21	6300	289.502	-69.095	-50.217
1000000072	22	6600	289.806	-68.9534	-50.2387
1000000072	23	6900	291.709	-67.8369	-50.2656
1000000072	24	7200	294.151	-66.3547	-50.2733
1000000072	25	7500	294.621	-66.0602	-50.2657
1000000072	26	7800	295.756	-65.3348	-50.2203
1000000072	27	8100	296.707	-64.7401	-50.1623
1000000072	28	8400	297.067	-64.5385	-50.1225
1000000072	29	8700	298.592	-63.7813	-49.8885
1000000072	30	9000	301.043	-62.625	-49.4901
1000000072	31	9300	301.662	-62.3692	-49.387
1000000072	32	9600	302.035	-62.262	-49.3233
1000000072	33	9900	302.867	-62.1149	-49.1758
1000000072	34	10200	303.157	-62.1031	-49.119
1000000072	35	10500	304.827	-62.2327	-48.761
1000000072	36	10800	305.447	-62.3205	-48.6224
1000000072	37	11100	306.336	-62.5151	-48.4143
1000000072	38	11400	309.046	-63.2115	-47.7642
1000000072	39	11700	311.596	-63.8919	-47.144
1000000072	40	12000	312.463	-64.1241	-46.9247
1000000072	41	12300	313.379	-64.3615	-46.6775
1000000072	42	12600	313.697	-64.432	-46.5788
1000000072	43	12900	316.055	-64.8646	-45.7599
1000000072	44	13200	317.686	-65.1197	-45.1734
1000000072	45	13500	320.966	-65.5296	-43.9571
1000000072	46	13800	322.449	-65.6489	-43.3935
1000000072	47	14100	324.26	-65.6907	-42.6889
1000000072	48	14400	326.087	-65.6457	-41.9685
1000000072	49	14700	327.024	-65.5662	-41.5955
1000000072	50	15000	328.57	-65.3446	-40.9779
1000000072	51	15300	330.124	-65.0597	-40.3556
1000000072	52	15600	332.341	-64.5809	-39.4664
1000000072	53	15900	336.035	-63.6984	-37.9819
1000000072	54	16200	337.589	-63.2748	-37.3544
1000000072	55	16500	338.404	-62.9924	-37.0202
1000000072	56	16800	339.414	-62.5516	-36.5964
1000000072	57	17100	341.084	-61.7177	-35.8815
1000000072	58	17400	342.564	-60.9154	-35.2365
1000000072	59	17700	343.212	-60.5246	-34.9451
1000000072	60	18000	344.494	-59.683	-34.3578
1000000072	61	18300	345.363	-59.0917	-33.9648
1000000072	62	18600	345.885	-58.7301	-33.7426
1000000072	63	18900	346.677	-58.184	-33.4346
1000000072	64	19200	347.037	-57.9464	-33.3152
1000000072	65	19500	347.748	-57.5032	-33.1203
1000000072	66	19800	348.335	-57.1521	-32.9787
1000000072	67	20100	348.747	-56.9156	-32.8906
1000000072	68	20400	349.067	-56.7376	-32.828
1000000072	69	20700	349.067	-56.7376	-32.828
1000000072	70	21000	348.275	-58.6663	-32.5284
1000000072	71	21300	347.851	-59.6991	-32.3685
1000000072	72	21600	347.851	-59.6996	-32.3688
1000000072	73	21900	347.843	-60.0642	-33.0528
1000000072	74	22200	347.832	-60.2221	-33.3641
1000000072	75	22500	347.811	-60.3246	-33.5896
1000000072	76	22800	347.777	-60.3949	-33.7722
1000000072	77	23100	347.652	-60.5544	-34.2472
1000000072	78	23400	347.595	-60.6	-34.4016
1000000072	79	23700	347.498	-60.6461	-34.5966
1000000072	80	24000	347.119	-60.7761	-35.2667
1000000072	81	24300	347.086	-60.7741	-35.3246
1000000072	82	24600	346.537	-60.5201	-36.2965
1000000072	83	24900	346.286	-60.3884	-36.745
1000000072	84	25200	346.275	-60.3742	-36.7664
1000000072	85	25500	346.178	-60.0824	-37.0225
1000000158	1	300	222.658	-80.7364	-37.3298
1000000158	2	600	222.4	-79.9754	-37.9535
1000000158	3	900	222.4	-79.9754	-37.9535
1000000158	4	1200	221.895	-80.7165	-37.4386
1000000158	5	1500	220.915	-82.1545	-36.4393
1000000158	6	1800	219.575	-84.122	-35.0721
1000000158	7	2100	219.575	-84.122	-35.0721
1000000158	8	2400	220.354	-84.042	-35.2473
1000000158	9	2700	227.333	-83.2804	-36.86
1000000158	10	3000	232.746	-82.612	-38.1825
1000000158	11	3300	236.388	-82.0417	-39.1792
1000000158	12	3600	241.429	-81.0431	-40.7335
1000000158	13	3900	247.337	-79.651	-42.7185
1000000158	14	4200	252.585	-78.2054	-44.6085
1000000158	15	4500	254.329	-77.5753	-45.309
1000000158	16	4800	256.629	-76.4785	-46.3501
1000000158	17	5100	259.628	-74.8027	-47.8006
1000000158	18	5400	260.719	-74.0751	-48.3603
1000000158	19	5700	262.936	-72.3509	-49.5516
1000000158	20	6000	264.533	-71.0106	-50.4174
1000000158	21	6300	267.855	-68.1018	-52.2043
1000000158	22	6600	268.953	-67.1418	-52.7641
1000000158	23	6900	269.265	-66.8867	-52.8865
1000000158	24	7200	271.019	-65.5401	-53.3967
1000000158	25	7500	271.761	-64.995	-53.5698
1000000158	26	7800	273.333	-63.894	-53.8462
1000000158	27	8100	273.981	-63.4624	-53.9242
1000000158	28	8400	274.797	-62.953	-53.9713
1000000158	29	8700	275.781	-62.3678	-53.9863
1000000158	30	9000	276.562	-61.9237	-53.9712
1000000158	31	9300	280.793	-59.5865	-53.8062
1000000158	32	9600	282.071	-58.89	-53.7484
1000000158	33	9900	283.214	-58.2797	-53.689
1000000158	34	10200	283.987	-57.8767	-53.6452
1000000158	35	10500	283.998	-57.8754	-53.644
1000000158	36	10800	285.438	-58.2347	-53.4178
1000000158	37	11100	291.015	-59.5967	-52.5526
1000000158	38	11400	291.813	-59.742	-52.4413
1000000158	39	11700	294.253	-60.0087	-52.1409
1000000158	40	12000	297.216	-60.2561	-51.7751
1000000158	41	12300	298.333	-60.3234	-51.6167
1000000158	42	12600	300.23	-60.4034	-51.2948
1000000158	43	12900	301.295	-60.4427	-51.0741
1000000158	44	13200	302.347	-60.481	-50.8017
1000000158	45	13500	304.145	-60.5481	-50.2628
1000000158	46	13800	305.763	-60.6076	-49.7347
1000000158	47	14100	308.22	-60.6931	-48.8895
1000000158	48	14400	309.534	-60.7336	-48.4288
1000000158	49	14700	312.487	-60.8157	-47.3976
1000000158	50	15000	312.668	-60.8218	-47.3506
1000000158	51	15300	313.737	-60.8671	-47.1726
1000000158	52	15600	314.392	-60.8983	-47.0674
1000000158	53	15900	315.088	-60.9345	-46.946
1000000158	54	16200	316.358	-60.9967	-46.6961
1000000158	55	16500	317.384	-61.0296	-46.4663
1000000158	56	16800	319.523	-61.0453	-45.9361
1000000158	57	17100	320.506	-61.0047	-45.6739
1000000158	58	17400	321.511	-60.8855	-45.3848
1000000158	59	17700	322.405	-60.7013	-45.1118
1000000158	60	18000	323.096	-60.4862	-44.8879
1000000158	61	18300	323.579	-60.2702	-44.7196
1000000158	62	18600	324.095	-59.9632	-44.5223
1000000158	63	18900	324.836	-59.4485	-44.2172
1000000158	64	19200	325.523	-58.9363	-43.9147
1000000158	65	19500	325.853	-58.6846	-43.7549
1000000158	66	19800	325.897	-58.654	-43.7231
1000000158	67	20100	327.325	-57.782	-42.3564
1000000158	68	20400	327.932	-57.4189	-41.7681
1000000158	69	20700	328.674	-56.9871	-41.0448
1000000158	70	21000	328.879	-56.8709	-40.8447
1000000158	71	21300	328.965	-56.8232	-40.7606
1000000158	72	21600	328.965	-56.8232	-40.7606
1000000158	73	21900	328.94	-56.812	-40.9153
1000000158	74	22200	328.91	-56.8004	-41.0939
1000000158	75	22500	328.696	-56.7334	-42.2862
1000000158	76	22800	328.652	-56.7273	-42.4907
1000000158	77	23100	328.478	-56.7267	-43.1881
1000000158	78	23400	328.42	-56.7295	-43.3877
1000000158	79	23700	328.188	-56.7459	-44.0797
1000000158	80	24000	327.952	-56.758	-44.7476
1000000158	81	24300	327.89	-56.755	-44.9054
1000000158	82	24600	327.58	-56.7143	-45.6081
1000000158	83	24900	327.36	-56.6814	-46.0969
1000000158	84	25200	327.317	-56.6743	-46.1888
1000000158	85	25500	327.298	-56.6707	-46.2303
1000000243	1	300	207.088	-77.8539	-32.8529
1000000243	2	600	209.396	-76.6123	-34.8485
1000000243	3	900	212.381	-75.0214	-37.4128
1000000243	4	1200	213.581	-74.3996	-38.4245
1000000243	5	1500	214.156	-74.1223	-38.8863
1000000243	6	1800	214.193	-74.1169	-38.9023
1000000243	7	2100	214.876	-74.19	-39.0091
1000000243	8	2400	216.091	-74.3459	-39.1745
1000000243	9	2700	218.3	-74.6516	-39.4624
1000000243	10	3000	221.386	-75.0848	-39.8774
1000000243	11	3300	223.705	-75.3968	-40.2233
1000000243	12	3600	226.414	-75.7226	-40.6901
1000000243	13	3900	231.334	-76.2213	-41.6428
1000000243	14	4200	236.033	-76.5719	-42.6462
1000000243	15	4500	237.102	-76.5348	-42.9408
1000000243	16	4800	239.909	-76.0529	-43.9161
1000000243	17	5100	241.847	-75.5041	-44.6747
1000000243	18	5400	244.411	-74.4421	-45.7867
1000000243	19	5700	247.013	-73.0442	-46.9934
1000000243	20	6000	249.857	-71.1658	-48.3752
1000000243	21	6300	252.059	-69.4172	-49.4785
1000000243	22	6600	254.695	-66.973	-50.8202
1000000243	23	6900	256.619	-64.9506	-51.7956
1000000243	24	7200	260.195	-60.8602	-53.5748
1000000243	25	7500	260.862	-60.0253	-53.8758
1000000243	26	7800	261.465	-59.1661	-54.0928
1000000243	27	8100	263.156	-56.5358	-54.5941
1000000243	28	8400	263.608	-55.7543	-54.7054
1000000243	29	8700	264.534	-53.9412	-54.8821
1000000243	30	9000	265.773	-51.3703	-55.0896
1000000243	31	9300	266.441	-49.9241	-55.1913
1000000243	32	9600	267.463	-47.6519	-55.3348
1000000243	33	9900	268.287	-45.8437	-55.4433
1000000243	34	10200	268.927	-44.5043	-55.5204
1000000243	35	10500	269.468	-43.4632	-55.5775
1000000243	36	10800	270.499	-41.6239	-55.6728
1000000243	37	11100	271.069	-40.6831	-55.717
1000000243	38	11400	271.636	-39.8286	-55.7502
1000000243	39	11700	271.697	-39.771	-55.7482
1000000243	40	12000	272.695	-39.1822	-55.6559
1000000243	41	12300	274.379	-38.2241	-55.4896
1000000243	42	12600	276.45	-37.0449	-55.2749
1000000243	43	12900	277.249	-36.5669	-55.1858
1000000243	44	13200	278.571	-35.7137	-55.027
1000000243	45	13500	279.345	-35.1639	-54.9292
1000000243	46	13800	280.635	-34.1543	-54.7613
1000000243	47	14100	281.71	-33.2454	-54.6221
1000000243	48	14400	282.339	-32.6597	-54.5456
1000000243	49	14700	282.841	-32.1368	-54.493
1000000243	50	15000	283.652	-31.2317	-54.4249
1000000243	51	15300	283.989	-30.8481	-54.4072
1000000243	52	15600	284.494	-30.2813	-54.3976
1000000243	53	15900	284.817	-29.9437	-54.3965
1000000243	54	16200	285.141	-29.6448	-54.394
1000000243	55	16500	285.506	-29.3538	-54.38
1000000243	56	16800	286.084	-28.9477	-54.3313
1000000243	57	17100	286.665	-28.5765	-54.2467
1000000243	58	17400	287.963	-27.7998	-53.983
1000000243	59	17700	289.318	-27.0068	-53.6438
1000000243	60	18000	289.919	-26.6579	-53.4413
1000000243	61	18300	290.75	-26.1752	-53.0758
1000000243	62	18600	291.739	-25.6014	-52.5774
1000000243	63	18900	291.902	-25.5097	-52.4754
1000000243	64	19200	293.19	-24.8187	-51.5299
1000000243	65	19500	293.551	-24.6541	-51.2787
1000000243	66	19800	293.971	-24.5169	-51.0176
1000000243	67	20100	294.628	-24.3735	-50.6523
1000000243	68	20400	295.392	-24.274	-50.2664
1000000243	69	20700	295.849	-24.2667	-50.0629
1000000243	70	21000	296.383	-24.325	-49.8607
1000000243	71	21300	296.479	-24.3662	-49.8419
1000000243	72	21600	297.064	-24.8252	-49.8501
1000000243	73	21900	297.167	-24.9358	-49.8763
1000000243	74	22200	297.516	-25.4539	-50.0884
1000000243	75	22500	297.711	-25.7742	-50.2364
1000000243	76	22800	297.858	-26.0356	-50.367
1000000243	77	23100	297.858	-26.0356	-50.3672
1000000243	78	23400	297.658	-25.8546	-50.9111
1000000243	79	23700	297.608	-25.8043	-51.0412
1000000243	80	24000	297.55	-25.7359	-51.1812
1000000243	81	24300	297.469	-25.6312	-51.3623
1000000243	82	24600	297.287	-25.3827	-51.7578
1000000243	83	24900	297.178	-25.2315	-51.9922
1000000243	84	25200	297.178	-25.2315	-51.9922
1000000243	85	25500	296.954	-24.783	-51.3339
1000000497	1	300	47.3692	-53.9489	-26.9398
1000000497	2	600	52.4415	-54.6291	-29.5004
1000000497	3	900	54.9694	-54.9909	-30.7569
1000000497	4	1200	58.0409	-55.4754	-32.2433
1000000497	5	1500	61.8124	-56.12	-34.0198
1000000497	6	1800	61.9607	-56.1668	-34.0659
1000000497	7	2100	63.1414	-56.7185	-34.2345
1000000497	8	2400	65.1777	-57.7072	-34.4965
1000000497	9	2700	66.4567	-58.3276	-34.6764
1000000497	10	3000	70.2323	-60.1182	-35.2808
1000000497	11	3300	72.7286	-61.2341	-35.7362
1000000497	12	3600	76.6452	-62.8319	-36.5463
1000000497	13	3900	81.2952	-64.5441	-37.5847
1000000497	14	4200	84.9956	-65.7128	-38.4602
1000000497	15	4500	88.5953	-66.6149	-39.3503
1000000497	16	4800	91.3711	-67.0944	-40.0565
1000000497	17	5100	93.8993	-67.3058	-40.7089
1000000497	18	5400	95.0235	-67.2413	-40.9979
1000000497	19	5700	98.0117	-66.6841	-41.7544
1000000497	20	6000	99.8767	-66.1921	-42.2113
1000000497	21	6300	102.345	-65.3588	-42.7867
1000000497	22	6600	105.175	-64.2675	-43.4117
1000000497	23	6900	107.939	-63.1088	-43.9853
1000000497	24	7200	109.982	-62.1957	-44.3737
1000000497	25	7500	110.943	-61.7311	-44.525
1000000497	26	7800	112.218	-61.0657	-44.6752
1000000497	27	8100	113.089	-60.5787	-44.7418
1000000497	28	8400	114.536	-59.7206	-44.7973
1000000497	29	8700	114.786	-59.5521	-44.7862
1000000497	30	9000	116.862	-57.992	-44.5289
1000000497	31	9300	118.52	-56.7283	-44.3159
1000000497	32	9600	120.163	-55.4676	-44.1141
1000000497	33	9900	121.448	-54.4827	-43.9722
1000000497	34	10200	122.965	-53.3276	-43.8215
1000000497	35	10500	124.82	-51.9256	-43.6414
1000000497	36	10800	126.052	-51.0035	-43.5106
1000000497	37	11100	126.562	-50.6294	-43.4415
1000000497	38	11400	128.468	-49.2591	-43.1402
1000000497	39	11700	128.506	-49.2371	-43.139
1000000497	40	12000	129.515	-48.7893	-43.2256
1000000497	41	12300	132.22	-47.6083	-43.4645
1000000497	42	12600	133.514	-47.0527	-43.5692
1000000497	43	12900	134.185	-46.7736	-43.6066
1000000497	44	13200	134.916	-46.4808	-43.6178
1000000497	45	13500	136.05	-46.0375	-43.5896
1000000497	46	13800	137.045	-45.6532	-43.521
1000000497	47	14100	138.633	-45.045	-43.3423
1000000497	48	14400	139.828	-44.59	-43.1566
1000000497	49	14700	140.432	-44.3633	-43.0197
1000000497	50	15000	141.532	-43.9555	-42.6947
1000000497	51	15300	142.128	-43.7355	-42.4882
1000000497	52	15600	142.634	-43.547	-42.2848
1000000497	53	15900	143.049	-43.3859	-42.098
1000000497	54	16200	144.924	-42.6233	-41.2096
1000000497	55	16500	145.363	-42.4204	-41.0063
1000000497	56	16800	145.411	-42.3752	-40.9908
1000000497	57	17100	147.131	-39.577	-40.7811
1000000497	58	17400	147.649	-38.7313	-40.706
1000000497	59	17700	147.848	-38.4182	-40.6582
1000000497	60	18000	148.747	-37.0669	-40.3676
1000000497	61	18300	148.99	-36.7299	-40.2779
1000000497	62	18600	149.104	-36.6068	-40.227
1000000497	63	18900	149.37	-36.3838	-40.0931
1000000497	64	19200	149.848	-36.0269	-39.8459
1000000497	65	19500	150.6	-35.4925	-39.4615
1000000497	66	19800	150.861	-35.3088	-39.3369
1000000497	67	20100	151.139	-35.1119	-39.221
1000000497	68	20400	151.526	-34.835	-39.0811
1000000497	69	20700	152.105	-34.4212	-38.8954
1000000497	70	21000	152.551	-34.1094	-38.7693
1000000497	71	21300	152.696	-34.0193	-38.7409
1000000497	72	21600	153.709	-33.4585	-38.6104
1000000497	73	21900	154.134	-33.2526	-38.5643
1000000497	74	22200	154.431	-33.1475	-38.5396
1000000497	75	22500	154.862	-33.0502	-38.5111
1000000497	76	22800	155.073	-33.0324	-38.4982
1000000497	77	23100	155.135	-33.05	-38.4943
1000000497	78	23400	155.458	-33.2657	-38.4718
1000000497	79	23700	155.496	-33.3113	-38.4692
1000000497	80	24000	156.014	-34.379	-38.4339
1000000497	81	24300	156.11	-34.5907	-38.421
1000000497	82	24600	156.13	-34.6456	-38.4102
1000000497	83	24900	156.189	-34.841	-38.344
1000000497	84	25200	156.229	-34.9887	-38.2832
1000000497	85	25500	156.489	-36.0266	-37.8106
1000000582	1	300	63.228	-55.0577	-33.4402
1000000582	2	600	65.8343	-57.4511	-33.5247
1000000582	3	900	67.0563	-58.5988	-33.5519
1000000582	4	1200	70.2629	-61.678	-33.5874
1000000582	5	1500	74.1209	-65.3849	-33.6192
1000000582	6	1800	74.1725	-65.4084	-33.6238
1000000582	7	2100	75.2276	-65.4766	-33.7865
1000000582	8	2400	76.4388	-65.5014	-33.9911
1000000582	9	2700	80.6864	-65.4689	-34.7622
1000000582	10	3000	85.2517	-65.3898	-35.6288
1000000582	11	3300	87.6579	-65.3275	-36.1175
1000000582	12	3600	91.4574	-65.204	-36.9398
1000000582	13	3900	96.7594	-65.0203	-38.119
1000000582	14	4200	101.303	-64.8661	-39.1323
1000000582	15	4500	107.602	-64.6721	-40.5153
1000000582	16	4800	109.931	-64.6258	-40.9929
1000000582	17	5100	110.749	-64.6401	-41.12
1000000582	18	5400	111.883	-64.7157	-41.2207
1000000582	19	5700	114.637	-64.9785	-41.3523
1000000582	20	6000	116.35	-65.1711	-41.3789
1000000582	21	6300	118.88	-65.4821	-41.3395
1000000582	22	6600	121.176	-65.7525	-41.2598
1000000582	23	6900	123.273	-65.9548	-41.164
1000000582	24	7200	125.562	-66.0972	-41.0591
1000000582	25	7500	125.748	-66.0576	-41.0636
1000000582	26	7800	127.061	-65.3496	-41.2081
1000000582	27	8100	130.951	-63.0753	-41.6833
1000000582	28	8400	130.953	-63.075	-41.6828
1000000582	29	8700	133.478	-63.6285	-39.2532
1000000582	30	9000	134.84	-63.9271	-37.9422
1000000582	31	9300	134.84	-63.9269	-37.942
1000000582	32	9600	135.661	-62.6546	-38.0638
1000000582	33	9900	137.481	-59.8567	-38.3265
1000000582	34	10200	139.727	-56.4604	-38.6305
1000000582	35	10500	140.595	-55.2114	-38.7241
1000000582	36	10800	141.073	-54.6029	-38.7463
1000000582	37	11100	141.307	-54.3773	-38.7316
1000000582	38	11400	142.979	-53.0904	-38.5178
1000000582	39	11700	144.107	-52.2839	-38.3699
1000000582	40	12000	145.133	-51.6085	-38.2433
1000000582	41	12300	146.255	-50.9188	-38.1223
1000000582	42	12600	147.27	-50.3199	-38.0316
1000000582	43	12900	148.265	-49.7396	-37.9592
1000000582	44	13200	149.385	-49.0724	-37.8874
1000000582	45	13500	151.113	-48.0025	-37.7732
1000000582	46	13800	151.642	-47.6378	-37.7249
1000000582	47	14100	153.253	-46.3955	-37.5292
1000000582	48	14400	153.953	-45.8062	-37.4283
1000000582	49	14700	154.615	-45.1826	-37.3122
1000000582	50	15000	155.501	-44.2828	-37.1327
1000000582	51	15300	158.985	-40.6838	-36.3759
1000000582	52	15600	159.686	-40.0282	-36.2101
1000000582	53	15900	160.071	-39.7643	-36.103
1000000582	54	16200	161.066	-39.2769	-35.793
1000000582	55	16500	162.832	-38.5326	-35.2186
1000000582	56	16800	164.357	-37.9299	-34.7083
1000000582	57	17100	164.806	-37.7528	-34.5496
1000000582	58	17400	165.025	-37.6586	-34.4638
1000000582	59	17700	165.346	-37.5014	-34.3249
1000000582	60	18000	165.654	-37.3345	-34.1856
1000000582	61	18300	165.724	-37.2868	-34.1526
1000000582	62	18600	165.914	-37.1288	-34.0617
1000000582	63	18900	166.086	-36.9768	-33.9801
1000000582	64	19200	166.377	-36.7187	-33.8468
1000000582	65	19500	166.87	-36.293	-33.6285
1000000582	66	19800	167.498	-35.7742	-33.3604
1000000582	67	20100	167.831	-35.5206	-33.226
1000000582	68	20400	168.963	-34.7108	-32.7877
1000000582	69	20700	169.109	-34.6083	-32.7318
1000000582	70	21000	169.109	-34.6083	-32.7318
1000000582	71	21300	169.056	-35.0369	-32.9512
1000000582	72	21600	169.016	-35.3316	-33.0981
1000000582	73	21900	168.883	-36.2514	-33.5441
1000000582	74	22200	168.756	-37.1005	-33.9509
1000000582	75	22500	168.716	-37.3677	-34.0777
1000000582	76	22800	168.716	-37.3679	-34.0777
1000000582	77	23100	169	-37.8359	-33.4148
1000000582	78	23400	169.198	-38.1607	-32.9545
1000000582	79	23700	169.198	-38.1607	-32.9545
1000000582	80	24000	169.178	-39.083	-33.7274
1000000582	81	24300	169.159	-39.9864	-34.4845
1000000582	82	24600	169.159	-39.9864	-34.4845
1000000582	83	24900	169.181	-40.0136	-34.4157
1000000582	84	25200	169.198	-40.0316	-34.3621
1000000582	85	25500	169.507	-40.3317	-33.3302
1000000667	1	300	109.377	-84.5282	-27.6875
1000000667	2	600	111.275	-85.4746	-25.9996
1000000667	3	900	112.463	-86.0688	-24.9361
1000000667	4	1200	114.528	-87.0967	-23.084
1000000667	5	1500	117.586	-88.5719	-20.3991
1000000667	6	1800	119.02	-89.1932	-19.24
1000000667	7	2100	121.728	-90.1995	-17.3003
1000000667	8	2400	123.582	-90.7642	-16.1748
1000000667	9	2700	125.601	-91.2207	-15.2191
1000000667	10	3000	130.539	-92.084	-13.3277
1000000667	11	3300	132.526	-92.3327	-12.7499
1000000667	12	3600	136.382	-92.621	-11.9895
1000000667	13	3900	139.607	-92.7462	-11.5586
1000000667	14	4200	144.51	-92.7835	-11.1612
1000000667	15	4500	149.943	-92.703	-10.912
1000000667	16	4800	152.797	-92.5784	-10.9023
1000000667	17	5100	155.258	-92.3747	-11.0312
1000000667	18	5400	157.302	-92.1157	-11.2629
1000000667	19	5700	161.813	-91.395	-11.9721
1000000667	20	6000	162.014	-91.3241	-12.0462
1000000667	21	6300	164.936	-89.5477	-13.9209
1000000667	22	6600	166.527	-88.4829	-15.0019
1000000667	23	6900	168.958	-86.6749	-16.7314
1000000667	24	7200	169.421	-86.2409	-17.074
1000000667	25	7500	170.574	-84.8615	-17.9546
1000000667	26	7800	171.442	-83.6865	-18.6075
1000000667	27	8100	173.883	-80.1353	-20.3755
1000000667	28	8400	175.341	-77.9964	-21.3649
1000000667	29	8700	175.496	-77.7953	-21.4137
1000000667	30	9000	176.451	-76.7079	-21.4285
1000000667	31	9300	177.229	-75.8759	-21.4135
1000000667	32	9600	177.43	-75.7013	-21.4175
1000000667	33	9900	177.691	-75.5346	-21.4444
1000000667	34	10200	177.881	-75.4498	-21.4849
1000000667	35	10500	178.446	-75.2661	-21.6533
1000000667	36	10800	180.446	-74.651	-22.2953
1000000667	37	11100	181.108	-74.418	-22.5061
1000000667	38	11400	182.176	-73.9667	-22.8372
1000000667	39	11700	184.046	-73.0983	-23.4049
1000000667	40	12000	185.738	-72.2786	-23.916
1000000667	41	12300	186.893	-71.7132	-24.27
1000000667	42	12600	187.27	-71.5395	-24.3927
1000000667	43	12900	187.519	-71.4431	-24.4828
1000000667	44	13200	188.943	-70.969	-25.0236
1000000667	45	13500	190.796	-70.3698	-25.7103
1000000667	46	13800	191.489	-70.1458	-25.9394
1000000667	47	14100	193.142	-69.5986	-26.4141
1000000667	48	14400	193.741	-69.3805	-26.5636
1000000667	49	14700	194.429	-69.0913	-26.709
1000000667	50	15000	195.047	-68.7942	-26.8307
1000000667	51	15300	195.506	-68.5405	-26.9259
1000000667	52	15600	195.728	-68.3917	-26.9837
1000000667	53	15900	196.5	-67.8038	-27.225
1000000667	54	16200	197.005	-67.4142	-27.3916
1000000667	55	16500	197.146	-67.3116	-27.4408
1000000667	56	16800	198.013	-66.7275	-27.748
1000000667	57	17100	199.283	-65.8941	-28.1878
1000000667	58	17400	200.269	-65.2678	-28.5101
1000000667	59	17700	201.069	-64.7826	-28.7441
1000000667	60	18000	201.938	-64.2788	-28.9627
1000000667	61	18300	202.455	-63.9942	-29.0635
1000000667	62	18600	202.874	-63.778	-29.1121
1000000667	63	18900	203.569	-63.4333	-29.1476
1000000667	64	19200	204.216	-63.1165	-29.1528
1000000667	65	19500	204.455	-62.9981	-29.1392
1000000667	66	19800	205.277	-62.582	-29.0479
1000000667	67	20100	205.923	-62.2523	-28.9684
1000000667	68	20400	206.349	-62.033	-28.9149
1000000667	69	20700	206.35	-62.0322	-28.9157
1000000667	70	21000	206.591	-61.6982	-29.692
1000000667	71	21300	206.603	-61.6598	-29.773
1000000667	72	21600	206.597	-61.2334	-30.5971
1000000667	73	21900	206.594	-61.1728	-30.7131
1000000667	74	22200	206.594	-61.1728	-30.7131
1000000667	75	22500	207.186	-61.5042	-30.4581
1000000667	76	22800	207.578	-61.7217	-30.2846
1000000667	77	23100	207.778	-61.8296	-30.1895
1000000667	78	23400	208.233	-62.067	-29.9569
1000000667	79	23700	208.572	-62.2391	-29.7734
1000000667	80	24000	208.595	-62.2479	-29.7546
1000000667	81	24300	208.985	-62.3398	-29.3031
1000000667	82	24600	208.985	-62.3398	-29.3031
1000000667	83	24900	209.71	-62.2363	-31.4358
1000000667	84	25200	209.818	-62.2189	-31.756
1000000667	85	25500	210.186	-62.1528	-32.8464
1000000753	1	300	80.1534	-50.7283	-39.0147
1000000753	2	600	81.6761	-51.6523	-39.0892
1000000753	3	900	84.4254	-53.3	-39.2116
1000000753	4	1200	88.0818	-55.4498	-39.3502
1000000753	5	1500	90.478	-56.8149	-39.4162
1000000753	6	1800	91.732	-57.4874	-39.4281
1000000753	7	2100	93.0169	-58.1264	-39.4155
1000000753	8	2400	93.4329	-58.3064	-39.4013
1000000753	9	2700	94.079	-58.5373	-39.3646
1000000753	10	3000	102.687	-61.3236	-38.8294
1000000753	11	3300	105.214	-62.0723	-38.7048
1000000753	12	3600	110.415	-63.4244	-38.5401
1000000753	13	3900	112.44	-63.8459	-38.5211
1000000753	14	4200	114.828	-64.1774	-38.5649
1000000753	15	4500	117.359	-64.3843	-38.6626
1000000753	16	4800	122.535	-64.6265	-38.9146
1000000753	17	5100	123.68	-64.639	-38.9701
1000000753	18	5400	125.342	-64.5827	-39.0414
1000000753	19	5700	126.547	-64.4874	-39.0785
1000000753	20	6000	128.936	-64.1896	-39.1196
1000000753	21	6300	132.068	-63.6788	-39.1406
1000000753	22	6600	134.957	-63.065	-39.1272
1000000753	23	6900	137.556	-62.3356	-39.0806
1000000753	24	7200	139.073	-61.7391	-39.0244
1000000753	25	7500	141.077	-60.6811	-38.9082
1000000753	26	7800	142.21	-59.8956	-38.8164
1000000753	27	8100	143.576	-58.6723	-38.6688
1000000753	28	8400	145.612	-56.5484	-38.4076
1000000753	29	8700	147.436	-54.4751	-38.1453
1000000753	30	9000	150.027	-51.4018	-37.7394
1000000753	31	9300	152.461	-48.53	-37.3341
1000000753	32	9600	154.297	-46.4717	-37.0094
1000000753	33	9900	154.741	-46.0909	-36.9203
1000000753	34	10200	156.64	-44.8913	-36.5059
1000000753	35	10500	157.564	-44.4299	-36.3036
1000000753	36	10800	158.264	-44.2144	-36.1548
1000000753	37	11100	161.128	-43.6767	-35.5647
1000000753	38	11400	163.204	-43.3673	-35.1524
1000000753	39	11700	164.706	-43.1982	-34.8736
1000000753	40	12000	166.193	-43.0786	-34.6207
1000000753	41	12300	170.927	-42.7823	-33.858
1000000753	42	12600	171.813	-42.7462	-33.7184
1000000753	43	12900	172.207	-42.7531	-33.6582
1000000753	44	13200	173.257	-42.8284	-33.5014
1000000753	45	13500	174.858	-42.9795	-33.2658
1000000753	46	13800	176.456	-43.1537	-33.038
1000000753	47	14100	179.831	-43.5482	-32.5792
1000000753	48	14400	181.167	-43.7054	-32.4208
1000000753	49	14700	182.797	-43.8906	-32.2723
1000000753	50	15000	183.722	-43.9827	-32.2249
1000000753	51	15300	184.59	-44.0461	-32.2271
1000000753	52	15600	186.156	-44.1169	-32.295
1000000753	53	15900	187.589	-44.1391	-32.3913
1000000753	54	16200	188.1	-44.1102	-32.4417
1000000753	55	16500	189.595	-43.9157	-32.6256
1000000753	56	16800	190.397	-43.7712	-32.7251
1000000753	57	17100	190.948	-43.6313	-32.7874
1000000753	58	17400	192.215	-43.236	-32.9132
1000000753	59	17700	192.863	-43.009	-32.9663
1000000753	60	18000	193.189	-42.8734	-32.9801
1000000753	61	18300	193.859	-42.5512	-32.9781
1000000753	62	18600	194.457	-42.2324	-32.9513
1000000753	63	18900	194.964	-41.9261	-32.8975
1000000753	64	19200	195.371	-41.6419	-32.8182
1000000753	65	19500	195.598	-41.4463	-32.7385
1000000753	66	19800	195.946	-41.0811	-32.5522
1000000753	67	20100	196.58	-40.3475	-32.1458
1000000753	68	20400	197.116	-39.7058	-31.7804
1000000753	69	20700	197.116	-39.7058	-31.7804
1000000753	70	21000	197.534	-40.3036	-31.7497
1000000753	71	21300	197.841	-40.7602	-31.721
1000000753	72	21600	198.051	-41.0974	-31.692
1000000753	73	21900	198.357	-41.6303	-31.6352
1000000753	74	22200	198.596	-42.0693	-31.5839
1000000753	75	22500	198.841	-42.533	-31.529
1000000753	76	22800	198.849	-42.5442	-31.5302
1000000753	77	23100	199.088	-42.7988	-31.631
1000000753	78	23400	200.464	-44.2454	-32.2232
1000000753	79	23700	200.548	-44.3323	-32.2592
1000000753	80	24000	200.548	-44.3323	-32.2593
1000000753	81	24300	200.832	-43.9766	-32.3683
1000000753	82	24600	201.254	-43.4195	-32.5326
1000000753	83	24900	201.292	-43.3408	-32.5498
1000000753	84	25200	201.695	-41.8173	-32.7918
1000000753	85	25500	201.846	-41.2222	-32.8845
1000000838	1	300	108.542	-115.849	5.59055
1000000838	2	600	110.834	-115.491	6.51734
1000000838	3	900	114.568	-114.905	8.01222
1000000838	4	1200	121.131	-113.869	10.5963
1000000838	5	1500	124.137	-113.393	11.7287
1000000838	6	1800	125.839	-113.125	12.2993
1000000838	7	2100	130.381	-112.426	13.6341
1000000838	8	2400	131.762	-112.233	13.9467
1000000838	9	2700	135.856	-111.725	14.5735
1000000838	10	3000	143.012	-110.873	15.4145
1000000838	11	3300	147.508	-110.34	15.7447
1000000838	12	3600	150.94	-109.916	15.752
1000000838	13	3900	156.785	-109.137	15.357
1000000838	14	4200	158.731	-108.821	15.0021
1000000838	15	4500	161.72	-108.209	14.0086
1000000838	16	4800	165.26	-107.365	12.4395
1000000838	17	5100	168.231	-106.553	10.807
1000000838	18	5400	170.522	-105.828	9.26812
1000000838	19	5700	174.14	-104.543	6.47811
1000000838	20	6000	175.199	-104.107	5.54759
1000000838	21	6300	177.181	-103.149	3.5822
1000000838	22	6600	178.388	-102.487	2.31372
1000000838	23	6900	179.888	-101.552	0.676537
1000000838	24	7200	180.494	-101.106	0.00529931
1000000838	25	7500	182.066	-99.7748	-1.74281
1000000838	26	7800	182.94	-98.9804	-2.70835
1000000838	27	8100	183.711	-98.233	-3.55051
1000000838	28	8400	184.407	-97.5333	-4.3057
1000000838	29	8700	184.407	-97.5333	-4.3057
1000000838	30	9000	187.058	-98.409	-0.625356
1000000838	31	9300	187.13	-98.4327	-0.525752
1000000838	32	9600	187.13	-98.4327	-0.525752
1000000838	33	9900	187.516	-98.0393	-1.15216
1000000838	34	10200	191.025	-94.5052	-6.75512
1000000838	35	10500	192.213	-93.3606	-8.5403
1000000838	36	10800	193.928	-91.8213	-10.882
1000000838	37	11100	194.67	-91.2339	-11.7438
1000000838	38	11400	195.636	-90.5825	-12.6575
1000000838	39	11700	197.237	-89.6192	-13.9753
1000000838	40	12000	198.727	-88.7932	-15.1027
1000000838	41	12300	199.586	-88.3611	-15.7044
1000000838	42	12600	200.37	-88.0087	-16.2142
1000000838	43	12900	200.778	-87.8485	-16.4587
1000000838	44	13200	201.755	-87.5057	-17.0009
1000000838	45	13500	203.022	-87.0744	-17.6686
1000000838	46	13800	204.003	-86.739	-18.1512
1000000838	47	14100	205.437	-86.24	-18.8046
1000000838	48	14400	206.779	-85.7639	-19.3782
1000000838	49	14700	207.593	-85.4688	-19.7032
1000000838	50	15000	208.872	-84.9998	-20.1918
1000000838	51	15300	208.884	-84.9974	-20.1993
1000000838	52	15600	211.878	-84.935	-23.0291
1000000838	53	15900	212.141	-84.9078	-23.2433
1000000838	54	16200	213.08	-84.726	-23.879
1000000838	55	16500	214.39	-84.4387	-24.7147
1000000838	56	16800	215.357	-84.2156	-25.3151
1000000838	57	17100	216.237	-84.0109	-25.8619
1000000838	58	17400	216.786	-83.8882	-26.2164
1000000838	59	17700	218.087	-83.6122	-27.0944
1000000838	60	18000	218.738	-83.4807	-27.5561
1000000838	61	18300	219.406	-83.3536	-28.0601
1000000838	62	18600	221.206	-83.0229	-29.4609
1000000838	63	18900	221.206	-83.0229	-29.4609
1000000838	64	19200	222.02	-81.6457	-27.9049
1000000838	65	19500	222.09	-81.5502	-27.791
1000000838	66	19800	222.247	-81.3886	-27.5812
1000000838	67	20100	223.195	-80.5073	-26.3968
1000000838	68	20400	223.195	-80.5073	-26.3968
1000000838	69	20700	223.516	-81.1224	-27.0857
1000000838	70	21000	223.802	-81.6579	-27.7039
1000000838	71	21300	223.856	-81.7425	-27.8223
1000000838	72	21600	224.035	-81.9687	-28.2257
1000000838	73	21900	224.107	-82.0361	-28.3775
1000000838	74	22200	224.622	-82.4033	-29.4018
1000000838	75	22500	224.775	-82.5005	-29.6802
1000000838	76	22800	224.869	-82.5487	-29.8175
1000000838	77	23100	224.997	-82.6027	-29.9676
1000000838	78	23400	225.062	-82.6248	-30.028
1000000838	79	23700	225.356	-82.7075	-30.2634
1000000838	80	24000	225.619	-82.7717	-30.4769
1000000838	81	24300	225.754	-82.7948	-30.6014
1000000838	82	24600	226.181	-82.8364	-31.0439
1000000838	83	24900	227.177	-82.9086	-32.1176
1000000838	84	25200	228.282	-82.9787	-33.3279
1000000838	85	25500	228.53	-82.9932	-33.6019
1000000923	1	300	105.101	-126.921	29.5234
1000000923	2	600	106.82	-126.413	30.01
1000000923	3	900	110.432	-125.358	31.0318
1000000923	4	1200	115.35	-123.955	32.418
1000000923	5	1500	118.71	-123.039	33.3517
1000000923	6	1800	121.014	-122.469	33.9662
1000000923	7	2100	123.11	-122.023	34.4799
1000000923	8	2400	126.646	-121.379	35.2579
1000000923	9	2700	129.726	-120.899	35.842
1000000923	10	3000	136.887	-119.925	36.9953
1000000923	11	3300	138.393	-119.766	37.1414
1000000923	12	3600	142.748	-119.449	37.2599
1000000923	13	3900	149.316	-119.044	37.2768
1000000923	14	4200	152.234	-118.889	37.2227
1000000923	15	4500	155.949	-118.724	37.0692
1000000923	16	4800	159.348	-118.59	36.8564
1000000923	17	5100	161.405	-118.519	36.6608
1000000923	18	5400	164.013	-118.44	36.315
1000000923	19	5700	167.973	-118.325	35.6856
1000000923	20	6000	171.745	-118.214	35.0208
1000000923	21	6300	172.774	-118.174	34.8095
1000000923	22	6600	176.014	-118.005	34.0585
1000000923	23	6900	176.911	-117.926	33.8341
1000000923	24	7200	178.144	-117.748	33.4985
1000000923	25	7500	179.503	-117.482	33.1058
1000000923	26	7800	181.218	-117.065	32.5832
1000000923	27	8100	182.536	-116.684	32.1529
1000000923	28	8400	183.353	-116.399	31.8516
1000000923	29	8700	184.573	-115.91	31.3337
1000000923	30	9000	186.438	-115.126	30.4516
1000000923	31	9300	187.178	-114.821	30.037
1000000923	32	9600	188.631	-114.25	29.0792
1000000923	33	9900	189.918	-113.769	28.1543
1000000923	34	10200	190.757	-113.477	27.5059
1000000923	35	10500	191.794	-113.142	26.6678
1000000923	36	10800	192.926	-112.799	25.7535
1000000923	37	11100	194.14	-112.454	24.8048
1000000923	38	11400	195.005	-112.228	24.1734
1000000923	39	11700	195.507	-112.117	23.8499
1000000923	40	12000	196.385	-111.955	23.3487
1000000923	41	12300	197.133	-111.838	22.9433
1000000923	42	12600	197.629	-111.773	22.6789
1000000923	43	12900	198.006	-111.733	22.474
1000000923	44	13200	198.872	-111.645	21.9946
1000000923	45	13500	199.535	-111.564	21.6299
1000000923	46	13800	200.329	-111.439	21.2061
1000000923	47	14100	201.369	-111.237	20.6746
1000000923	48	14400	202.048	-111.077	20.3511
1000000923	49	14700	202.13	-111.041	20.3288
1000000923	50	15000	203.133	-110.407	20.2513
1000000923	51	15300	203.134	-110.407	20.251
1000000923	52	15600	203.854	-110.31	19.7177
1000000923	53	15900	204.103	-110.278	19.5445
1000000923	54	16200	204.897	-110.18	19.0348
1000000923	55	16500	205.162	-110.156	18.8826
1000000923	56	16800	205.614	-110.135	18.6586
1000000923	57	17100	205.861	-110.138	18.5565
1000000923	58	17400	206.446	-110.18	18.3558
1000000923	59	17700	208.541	-110.368	17.6929
1000000923	60	18000	209.152	-110.428	17.5127
1000000923	61	18300	209.846	-110.498	17.3252
1000000923	62	18600	210.377	-110.554	17.1895
1000000923	63	18900	210.432	-110.559	17.1758
1000000923	64	19200	210.432	-110.559	17.1758
1000000923	65	19500	210.399	-110.41	17.2869
1000000923	66	19800	210.161	-109.338	18.0855
1000000923	67	20100	210.161	-109.338	18.0855
1000000923	68	20400	211.078	-110.459	16.984
1000000923	69	20700	211.808	-111.373	16.0856
1000000923	70	21000	212.385	-112.133	15.3377
1000000923	71	21300	212.442	-112.237	15.2351
1000000923	72	21600	212.717	-113.021	14.4517
1000000923	73	21900	212.998	-113.88	13.5925
1000000923	74	22200	212.998	-113.88	13.5925
1000000923	75	22500	212.998	-113.381	15.0503
1000000923	76	22800	212.999	-113.345	15.1545
1000000923	77	23100	213.001	-113.308	15.2601
1000000923	78	23400	213.002	-113.308	15.2604
1000000923	79	23700	213.192	-113.06	15.3058
1000000923	80	24000	213.38	-112.817	15.3498
1000000923	81	24300	213.548	-112.598	15.3888
1000000923	82	24600	213.622	-112.501	15.4059
1000000923	83	24900	213.622	-112.501	15.4059
1000000923	84	25200	214.001	-112.531	14.0388
1000000923	85	25500	214.271	-112.552	13.0649
1000001008	1	300	83.9879	-118.589	21.728
1000001008	2	600	86.4584	-118.597	22.3891
1000001008	3	900	89.8606	-118.594	23.2669
1000001008	4	1200	94.4572	-118.562	24.3804
1000001008	5	1500	98.5065	-118.505	25.2674
1000001008	6	1800	100.692	-118.453	25.6511
1000001008	7	2100	102.003	-118.408	25.7798
1000001008	8	2400	104.189	-118.321	25.8347
1000001008	9	2700	108.774	-118.156	25.7968
1000001008	10	3000	110.903	-118.114	25.7424
1000001008	11	3300	118.479	-118.084	25.4696
1000001008	12	3600	121.439	-118.094	25.3528
1000001008	13	3900	127.904	-118.133	25.0552
1000001008	14	4200	131.902	-118.119	24.7908
1000001008	15	4500	136.684	-118.007	24.2999
1000001008	16	4800	139.007	-117.855	23.8835
1000001008	17	5100	141.248	-117.561	23.2074
1000001008	18	5400	143.267	-117.141	22.3025
1000001008	19	5700	148.243	-115.806	19.4998
1000001008	20	6000	150.06	-115.217	18.2822
1000001008	21	6300	157.795	-112.337	12.4064
1000001008	22	6600	158.519	-112.055	11.8547
1000001008	23	6900	159.034	-111.844	11.4784
1000001008	24	7200	160.242	-111.335	10.6346
1000001008	25	7500	162.423	-110.411	9.13718
1000001008	26	7800	162.423	-110.411	9.13719
1000001008	27	8100	163.131	-109.892	9.82309
1000001008	28	8400	163.675	-109.485	10.2896
1000001008	29	8700	164.221	-109.064	10.6512
1000001008	30	9000	165.056	-108.409	11.0406
1000001008	31	9300	166.132	-107.565	11.3725
1000001008	32	9600	166.921	-106.96	11.4807
1000001008	33	9900	167.903	-106.238	11.4518
1000001008	34	10200	169.016	-105.461	11.289
1000001008	35	10500	169.893	-104.896	11.0838
1000001008	36	10800	170.811	-104.364	10.8111
1000001008	37	11100	172.397	-103.535	10.2993
1000001008	38	11400	173.783	-102.883	9.85704
1000001008	39	11700	174.546	-102.587	9.63242
1000001008	40	12000	176.121	-102.099	9.20741
1000001008	41	12300	177.392	-101.773	8.87694
1000001008	42	12600	180.224	-101.154	8.14129
1000001008	43	12900	180.699	-101.076	8.00011
1000001008	44	13200	181.442	-101.006	7.73737
1000001008	45	13500	182.856	-100.918	7.20094
1000001008	46	13800	183.746	-100.874	6.86095
1000001008	47	14100	184.936	-100.821	6.41854
1000001008	48	14400	186.324	-100.753	5.92818
1000001008	49	14700	186.403	-100.741	5.91784
1000001008	50	15000	187.372	-100.504	5.99954
1000001008	51	15300	187.501	-100.47	6.01289
1000001008	52	15600	187.519	-100.463	6.01484
1000001008	53	15900	187.999	-100.233	6.06282
1000001008	54	16200	188.268	-100.115	6.07751
1000001008	55	16500	188.865	-99.8826	6.07623
1000001008	56	16800	190.237	-99.3978	6.02956
1000001008	57	17100	191.327	-99.053	5.96537
1000001008	58	17400	192.475	-98.7436	5.87021
1000001008	59	17700	193.316	-98.5648	5.78591
1000001008	60	18000	193.876	-98.49	5.72515
1000001008	61	18300	194.05	-98.4981	5.70863
1000001008	62	18600	195.639	-98.8021	5.59155
1000001008	63	18900	196.028	-98.8821	5.58337
1000001008	64	19200	196.66	-99.0144	5.61662
1000001008	65	19500	196.945	-99.0701	5.65407
1000001008	66	19800	197.971	-99.257	5.84693
1000001008	67	20100	197.976	-99.259	5.84545
1000001008	68	20400	198.15	-99.3848	5.65531
1000001008	69	20700	198.195	-99.4323	5.58937
1000001008	70	21000	198.624	-100.14	4.68348
1000001008	71	21300	198.666	-100.253	4.56408
1000001008	72	21600	198.764	-100.798	4.09262
1000001008	73	21900	199.012	-102.473	2.69969
1000001008	74	22200	199.012	-102.473	2.69969
1000001008	75	22500	198.911	-102.134	3.85097
1000001008	76	22800	198.857	-101.98	4.41547
1000001008	77	23100	198.836	-101.951	4.57907
1000001008	78	23400	198.719	-101.884	5.30104
1000001008	79	23700	198.631	-101.854	5.78445
1000001008	80	24000	198.567	-101.847	6.07127
1000001008	81	24300	198.511	-101.851	6.2723
1000001008	82	24600	198.265	-101.889	7.05119
1000001008	83	24900	198.177	-101.904	7.32313
1000001008	84	25200	198.177	-101.904	7.32313
1000001008	85	25500	198.099	-101.774	7.31981
1000001093	1	300	77.6891	-76.0075	-25.7405
1000001093	2	600	81.6277	-76.4741	-26.6653
1000001093	3	900	84.6146	-76.8336	-27.3126
1000001093	4	1200	86.0967	-77.0199	-27.5611
1000001093	5	1500	88.8405	-77.3828	-27.8773
1000001093	6	1800	90.5282	-77.619	-28.0032
1000001093	7	2100	91.9331	-77.8334	-28.0468
1000001093	8	2400	93.1637	-78.0438	-28.0396
1000001093	9	2700	94.0047	-78.2126	-28.0062
1000001093	10	3000	100.543	-79.678	-27.618
1000001093	11	3300	101.832	-80.0097	-27.5276
1000001093	12	3600	105.883	-81.2039	-27.1943
1000001093	13	3900	111.458	-82.9103	-26.7045
1000001093	14	4200	114.216	-83.7654	-26.4448
1000001093	15	4500	120.012	-85.553	-25.8786
1000001093	16	4800	122.174	-86.1869	-25.6838
1000001093	17	5100	124.475	-86.7987	-25.5162
1000001093	18	5400	125.948	-87.1307	-25.4508
1000001093	19	5700	128.226	-87.5437	-25.4173
1000001093	20	6000	130.858	-87.9245	-25.4289
1000001093	21	6300	133.119	-88.1551	-25.4676
1000001093	22	6600	134.181	-88.1776	-25.4954
1000001093	23	6900	135.001	-88.0852	-25.5196
1000001093	24	7200	136.359	-87.7576	-25.553
1000001093	25	7500	137.852	-87.2469	-25.5702
1000001093	26	7800	139.404	-86.5613	-25.5553
1000001093	27	8100	140.434	-85.9777	-25.5088
1000001093	28	8400	141.052	-85.5038	-25.4405
1000001093	29	8700	144.239	-82.5736	-24.9208
1000001093	30	9000	144.966	-81.8768	-24.7892
1000001093	31	9300	146.038	-80.8262	-24.5823
1000001093	32	9600	146.147	-80.7294	-24.567
1000001093	33	9900	146.517	-80.4414	-24.5415
1000001093	34	10200	147.895	-79.4017	-24.4968
1000001093	35	10500	148.789	-78.7245	-24.5115
1000001093	36	10800	149.747	-77.9891	-24.5954
1000001093	37	11100	150.855	-77.1258	-24.7637
1000001093	38	11400	152.748	-75.6477	-25.1204
1000001093	39	11700	154.053	-74.6412	-25.3769
1000001093	40	12000	154.698	-74.1648	-25.4937
1000001093	41	12300	157.941	-71.8503	-26.0245
1000001093	42	12600	159.215	-70.9539	-26.2179
1000001093	43	12900	160.297	-70.1996	-26.3652
1000001093	44	13200	161.739	-69.1929	-26.5459
1000001093	45	13500	162.68	-68.5167	-26.6598
1000001093	46	13800	163.526	-67.8728	-26.7618
1000001093	47	14100	163.932	-67.5237	-26.8122
1000001093	48	14400	164.275	-67.1676	-26.8572
1000001093	49	14700	164.631	-66.7213	-26.9055
1000001093	50	15000	166.135	-64.6234	-27.1097
1000001093	51	15300	169.001	-60.558	-27.4863
1000001093	52	15600	170.835	-57.9788	-27.7097
1000001093	53	15900	171.99	-56.4129	-27.8295
1000001093	54	16200	173.034	-55.0849	-27.9151
1000001093	55	16500	173.439	-54.6365	-27.9353
1000001093	56	16800	174.553	-53.5604	-27.9627
1000001093	57	17100	175.168	-53.0196	-27.9701
1000001093	58	17400	176.482	-51.9528	-27.972
1000001093	59	17700	177.766	-50.9438	-27.9612
1000001093	60	18000	178.322	-50.5187	-27.9431
1000001093	61	18300	179.402	-49.7076	-27.877
1000001093	62	18600	179.813	-49.3989	-27.8345
1000001093	63	18900	180.212	-49.0957	-27.7686
1000001093	64	19200	180.317	-49.0112	-27.7375
1000001093	65	19500	180.673	-48.7038	-27.587
1000001093	66	19800	180.726	-48.6487	-27.56
1000001093	67	20100	180.906	-48.4267	-27.4542
1000001093	68	20400	181.701	-47.3981	-26.9702
1000001093	69	20700	181.701	-47.3981	-26.9702
1000001093	70	21000	181.915	-47.495	-27.6182
1000001093	71	21300	182.332	-47.6835	-28.8777
1000001093	72	21600	182.387	-47.7084	-29.0444
1000001093	73	21900	182.387	-47.7084	-29.0444
1000001093	74	22200	182.657	-47.3919	-28.3649
1000001093	75	22500	182.913	-47.0897	-27.7194
1000001093	76	22800	182.913	-47.0874	-27.7172
1000001093	77	23100	182.855	-46.886	-27.6306
1000001093	78	23400	182.595	-45.998	-27.2558
1000001093	79	23700	182.548	-45.8371	-27.1881
1000001093	80	24000	182.548	-45.8371	-27.1881
1000001093	81	24300	182.873	-46.3603	-28.4314
1000001093	82	24600	182.873	-46.3604	-28.4314
1000001093	83	24900	183.039	-46.4803	-28.3566
1000001093	84	25200	183.04	-46.4812	-28.3547
1000001093	85	25500	183.784	-46.6125	-25.8744
1000001178	1	300	38.1671	-22.2663	-28.884
1000001178	2	600	42.4623	-22.5898	-31.4882
1000001178	3	900	47.4948	-22.9787	-34.5142
1000001178	4	1200	51.5155	-23.3056	-36.8897
1000001178	5	1500	53.9772	-23.5236	-38.2947
1000001178	6	1800	54.3646	-23.5701	-38.4775
1000001178	7	2100	55.8512	-23.7915	-39.0301
1000001178	8	2400	57.5105	-24.039	-39.5892
1000001178	9	2700	59.9901	-24.3824	-40.3656
1000001178	10	3000	64.8276	-24.9741	-41.8202
1000001178	11	3300	67.7601	-25.2432	-42.6737
1000001178	12	3600	70.1225	-25.3346	-43.3293
1000001178	13	3900	72.9069	-25.2805	-44.06
1000001178	14	4200	76.0706	-25.0659	-44.8432
1000001178	15	4500	80.0975	-24.6586	-45.7837
1000001178	16	4800	82.8969	-24.3196	-46.3918
1000001178	17	5100	86.4907	-23.8613	-47.1109
1000001178	18	5400	87.2698	-23.7878	-47.2357
1000001178	19	5700	90.8592	-23.5918	-47.6712
1000001178	20	6000	95.1375	-23.4291	-48.1385
1000001178	21	6300	100.22	-23.3116	-48.644
1000001178	22	6600	102.093	-23.3118	-48.8
1000001178	23	6900	105.52	-23.3895	-49.0221
1000001178	24	7200	106.68	-23.4328	-49.0659
1000001178	25	7500	109.003	-23.5341	-49.0813
1000001178	26	7800	110.134	-23.5598	-49.0514
1000001178	27	8100	111.507	-23.5325	-48.9594
1000001178	28	8400	112.251	-23.4591	-48.8723
1000001178	29	8700	112.868	-23.3204	-48.7573
1000001178	30	9000	115.347	-22.5475	-48.1858
1000001178	31	9300	117.43	-21.8466	-47.6837
1000001178	32	9600	118.735	-21.3888	-47.3628
1000001178	33	9900	120.138	-20.895	-47.0152
1000001178	34	10200	121.685	-20.3722	-46.631
1000001178	35	10500	122.989	-19.9683	-46.3049
1000001178	36	10800	123.723	-19.7796	-46.1194
1000001178	37	11100	126.474	-19.1874	-45.425
1000001178	38	11400	127.74	-18.9365	-45.1189
1000001178	39	11700	128.893	-18.7255	-44.866
1000001178	40	12000	130.023	-18.5247	-44.6505
1000001178	41	12300	131.556	-18.244	-44.3975
1000001178	42	12600	134.053	-17.7561	-44.0245
1000001178	43	12900	134.482	-17.6443	-43.9702
1000001178	44	13200	134.892	-17.487	-43.9305
1000001178	45	13500	136.173	-16.8856	-43.8182
1000001178	46	13800	136.743	-16.5853	-43.7543
1000001178	47	14100	137.332	-16.2305	-43.6588
1000001178	48	14400	138.445	-15.4992	-43.4305
1000001178	49	14700	138.724	-15.2934	-43.3534
1000001178	50	15000	139.928	-14.3054	-42.934
1000001178	51	15300	140.884	-13.4933	-42.5815
1000001178	52	15600	141.487	-12.963	-42.347
1000001178	53	15900	142.059	-12.4472	-42.1112
1000001178	54	16200	142.759	-11.8128	-41.8038
1000001178	55	16500	143.173	-11.447	-41.6039
1000001178	56	16800	143.831	-10.8872	-41.2521
1000001178	57	17100	144.731	-10.1485	-40.7396
1000001178	58	17400	145.534	-9.51049	-40.2592
1000001178	59	17700	146.42	-8.82491	-39.7101
1000001178	60	18000	147.122	-8.29042	-39.2691
1000001178	61	18300	147.124	-8.28923	-39.269
1000001178	62	18600	147.44	-8.02944	-39.4577
1000001178	63	18900	147.44	-8.02941	-39.4577
1000001178	64	19200	148.001	-7.91856	-39.0714
1000001178	65	19500	148.385	-7.84025	-38.805
1000001178	66	19800	149.16	-7.67653	-38.2655
1000001178	67	20100	149.546	-7.59042	-37.993
1000001178	68	20400	149.781	-7.53314	-37.8233
1000001178	69	20700	150.553	-7.33373	-37.2563
1000001178	70	21000	150.604	-7.31985	-37.2166
1000001178	71	21300	150.607	-7.31869	-37.2127
1000001178	72	21600	150.794	-7.16498	-36.6305
1000001178	73	21900	150.794	-7.16498	-36.6305
1000001178	74	22200	150.982	-7.35941	-36.662
1000001178	75	22500	151.359	-7.7457	-36.7264
1000001178	76	22800	151.931	-8.32002	-36.8258
1000001178	77	23100	151.946	-8.32833	-36.8297
1000001178	78	23400	152.265	-8.37849	-36.9279
1000001178	79	23700	152.977	-8.47687	-37.1494
1000001178	80	24000	152.977	-8.47687	-37.1494
1000001178	81	24300	153.516	-8.06198	-35.6934
1000001178	82	24600	153.516	-8.06198	-35.6934
1000001178	83	24900	154.191	-8.16657	-36.1939
1000001178	84	25200	154.514	-8.21559	-36.4329
1000001178	85	25500	155.512	-8.3644	-37.1718
1000001263	1	300	57.0789	6.89486	-30.705
1000001263	2	600	58.6609	6.14665	-32.0286
1000001263	3	900	62.2589	4.42578	-35.0097
1000001263	4	1200	63.8656	3.63506	-36.2994
1000001263	5	1500	64.5794	3.26245	-36.8196
1000001263	6	1800	66.3268	2.31762	-37.9625
1000001263	7	2100	66.9142	2.01496	-38.2925
1000001263	8	2400	67.3276	1.82972	-38.4599
1000001263	9	2700	70.1195	0.708185	-39.3252
1000001263	10	3000	74.2163	-0.893234	-40.5282
1000001263	11	3300	76.7178	-1.83884	-41.2316
1000001263	12	3600	82.458	-3.92745	-42.7839
1000001263	13	3900	86.698	-5.39331	-43.8839
1000001263	14	4200	89.0288	-6.10378	-44.4333
1000001263	15	4500	90.8123	-6.5227	-44.7817
1000001263	16	4800	93.0525	-6.87813	-45.1204
1000001263	17	5100	96.0965	-7.17315	-45.47
1000001263	18	5400	98.7499	-7.2801	-45.6836
1000001263	19	5700	103.427	-7.26128	-45.9284
1000001263	20	6000	107.33	-7.13827	-46.055
1000001263	21	6300	108.088	-7.06395	-46.0363
1000001263	22	6600	109.11	-6.86918	-45.9272
1000001263	23	6900	112.446	-6.06694	-45.4219
1000001263	24	7200	115.504	-5.2628	-44.8985
1000001263	25	7500	116.84	-4.86493	-44.6293
1000001263	26	7800	119.861	-3.86733	-43.9333
1000001263	27	8100	122.132	-3.08002	-43.3708
1000001263	28	8400	123.589	-2.55098	-42.9793
1000001263	29	8700	124.099	-2.35153	-42.8219
1000001263	30	9000	125.192	-1.88921	-42.4406
1000001263	31	9300	126.037	-1.50521	-42.1276
1000001263	32	9600	127.143	-0.957716	-41.701
1000001263	33	9900	129.3	0.195273	-40.8511
1000001263	34	10200	130.197	0.740294	-40.4914
1000001263	35	10500	132.202	2.13525	-39.67
1000001263	36	10800	133.36	3.03875	-39.1827
1000001263	37	11100	134.413	3.98445	-38.7189
1000001263	38	11400	135.747	5.31888	-38.1043
1000001263	39	11700	137.192	6.85614	-37.4135
1000001263	40	12000	138.305	8.07539	-36.8636
1000001263	41	12300	140.516	10.4962	-35.7496
1000001263	42	12600	141.891	11.9443	-35.0553
1000001263	43	12900	142.066	12.0732	-34.9694
1000001263	44	13200	143.064	12.5436	-34.4951
1000001263	45	13500	143.641	12.7857	-34.2187
1000001263	46	13800	144.074	12.9557	-34.0077
1000001263	47	14100	145.208	13.4148	-33.4446
1000001263	48	14400	145.44	13.5425	-33.3275
1000001263	49	14700	145.612	13.6969	-33.2386
1000001263	50	15000	146.657	14.9176	-32.6886
1000001263	51	15300	147.173	15.5327	-32.4189
1000001263	52	15600	147.217	15.5768	-32.3974
1000001263	53	15900	147.494	15.8006	-32.2688
1000001263	54	16200	147.617	15.8937	-32.2031
1000001263	55	16500	148.296	16.3863	-31.7875
1000001263	56	16800	149.144	17.0157	-31.2251
1000001263	57	17100	149.272	17.1288	-31.106
1000001263	58	17400	150.569	18.533	-29.4314
1000001263	59	17700	151.217	19.2463	-28.5622
1000001263	60	18000	151.551	19.6129	-28.0993
1000001263	61	18300	152.038	20.1422	-27.4079
1000001263	62	18600	152.272	20.3904	-27.0735
1000001263	63	18900	152.464	20.5872	-26.7981
1000001263	64	19200	152.532	20.6523	-26.7002
1000001263	65	19500	153.101	21.1726	-25.8695
1000001263	66	19800	153.235	21.2895	-25.6714
1000001263	67	20100	153.447	21.4644	-25.3464
1000001263	68	20400	153.98	21.8854	-24.514
1000001263	69	20700	154.533	22.3101	-23.6311
1000001263	70	21000	154.555	22.3196	-23.5836
1000001263	71	21300	155.311	22.2577	-21.2694
1000001263	72	21600	155.333	22.2555	-21.203
1000001263	73	21900	155.333	22.2555	-21.203
1000001263	74	22200	155.346	22.2359	-21.2174
1000001263	75	22500	155.639	21.8188	-21.5306
1000001263	76	22800	155.726	21.6999	-21.6269
1000001263	77	23100	155.87	21.5181	-21.793
1000001263	78	23400	155.982	21.3871	-21.9294
1000001263	79	23700	156.108	21.2492	-22.0973
1000001263	80	24000	156.129	21.2306	-22.1351
1000001263	81	24300	156.56	20.9487	-23.154
1000001263	82	24600	157.048	20.6269	-24.3473
1000001263	83	24900	157.097	20.586	-24.4962
1000001263	84	25200	157.625	20.0195	-26.5046
1000001263	85	25500	157.668	19.9719	-26.6731
1000001348	1	300	46.7549	16.1829	-20.4399
1000001348	2	600	50.4069	13.9943	-25.1177
1000001348	3	900	53.0281	12.474	-28.4055
1000001348	4	1200	53.9459	12.0049	-29.4674
1000001348	5	1500	54.889	11.6156	-30.422
1000001348	6	1800	55.1815	11.5477	-30.6328
1000001348	7	2100	55.8509	11.493	-30.9426
1000001348	8	2400	58.9008	11.3627	-32.088
1000001348	9	2700	61.033	11.2467	-32.8282
1000001348	10	3000	63.739	11.0194	-33.7075
1000001348	11	3300	65.0739	10.8296	-34.1176
1000001348	12	3600	69.195	10.03	-35.3308
1000001348	13	3900	73.6641	9.09958	-36.6244
1000001348	14	4200	75.4243	8.7312	-37.1172
1000001348	15	4500	79.0959	7.98906	-38.1
1000001348	16	4800	82.7729	7.29067	-39.0373
1000001348	17	5100	84.1913	7.0634	-39.3551
1000001348	18	5400	85.8843	6.85604	-39.6633
1000001348	19	5700	89.4591	6.48879	-40.2213
1000001348	20	6000	92.5247	6.18305	-40.6609
1000001348	21	6300	93.3613	6.08788	-40.7652
1000001348	22	6600	97.2489	5.58653	-41.1916
1000001348	23	6900	98.8488	5.3745	-41.362
1000001348	24	7200	99.7799	5.25153	-41.459
1000001348	25	7500	100.788	5.12625	-41.5628
1000001348	26	7800	101.548	5.0461	-41.6398
1000001348	27	8100	103.635	4.86835	-41.8453
1000001348	28	8400	104.49	4.82279	-41.9209
1000001348	29	8700	104.921	4.83362	-41.9459
1000001348	30	9000	106.664	4.99902	-41.9931
1000001348	31	9300	107.427	5.11561	-41.9841
1000001348	32	9600	109.307	5.52107	-41.8784
1000001348	33	9900	110.434	5.82797	-41.7683
1000001348	34	10200	111.412	6.17352	-41.6154
1000001348	35	10500	113.143	6.90394	-41.2612
1000001348	36	10800	114.573	7.57434	-40.9241
1000001348	37	11100	115.362	7.99052	-40.7092
1000001348	38	11400	116.664	8.74461	-40.3132
1000001348	39	11700	118.993	10.139	-39.5764
1000001348	40	12000	120.788	11.2196	-39.0027
1000001348	41	12300	121.395	11.5826	-38.8071
1000001348	42	12600	122.463	12.2206	-38.4562
1000001348	43	12900	123.245	12.7086	-38.181
1000001348	44	13200	123.864	13.1357	-37.932
1000001348	45	13500	124.54	13.6714	-37.611
1000001348	46	13800	125.402	14.4512	-37.1378
1000001348	47	14100	127.193	16.2223	-36.0662
1000001348	48	14400	128.327	17.4271	-35.3539
1000001348	49	14700	128.642	17.8255	-35.1398
1000001348	50	15000	129.57	19.2106	-34.4709
1000001348	51	15300	130.195	20.2063	-34.0317
1000001348	52	15600	130.429	20.6135	-33.8909
1000001348	53	15900	130.693	21.1155	-33.7753
1000001348	54	16200	131.109	21.9445	-33.6434
1000001348	55	16500	131.311	22.3565	-33.5989
1000001348	56	16800	131.766	23.2951	-33.527
1000001348	57	17100	131.771	23.304	-33.5225
1000001348	58	17400	132.874	24.7203	-31.867
1000001348	59	17700	133.56	25.632	-30.7889
1000001348	60	18000	134.048	26.3299	-29.9528
1000001348	61	18300	134.451	26.9716	-29.1796
1000001348	62	18600	135.553	28.8598	-26.9161
1000001348	63	18900	135.567	28.8918	-26.8974
1000001348	64	19200	135.902	29.9828	-26.6975
1000001348	65	19500	136.104	30.638	-26.5865
1000001348	66	19800	136.407	31.6136	-26.4236
1000001348	67	20100	136.412	31.6224	-26.4168
1000001348	68	20400	137.695	32.7774	-23.6912
1000001348	69	20700	138.511	33.4996	-21.917
1000001348	70	21000	139.155	34.0544	-20.4538
1000001348	71	21300	139.37	34.2287	-19.9142
1000001348	72	21600	140.196	34.8622	-17.6424
1000001348	73	21900	140.426	35.036	-16.9984
1000001348	74	22200	140.426	35.036	-16.9984
1000001348	75	22500	141.122	35.3723	-17.6428
1000001348	76	22800	141.323	35.4662	-17.8032
1000001348	77	23100	141.599	35.5867	-17.9712
1000001348	78	23400	142.08	35.783	-18.2059
1000001348	79	23700	142.357	35.8816	-18.31
1000001348	80	24000	142.655	35.9668	-18.3889
1000001348	81	24300	142.754	35.9806	-18.3989
1000001348	82	24600	143.039	35.9821	-18.3878
1000001348	83	24900	143.654	35.9624	-18.3414
1000001348	84	25200	143.654	35.9624	-18.3414
1000001348	85	25500	144.51	36.7249	-20.3177
1000001436	1	300	60.5392	-23.5382	-38.5924
1000001436	2	600	63.1219	-24.0921	-39.8342
1000001436	3	900	63.6691	-24.1717	-40.0842
1000001436	4	1200	64.9927	-24.2515	-40.6434
1000001436	5	1500	66.4926	-24.2817	-41.2327
1000001436	6	1800	67.8056	-24.2753	-41.6949
1000001436	7	2100	69.0939	-24.2573	-42.0821
1000001436	8	2400	70.5655	-24.247	-42.4489
1000001436	9	2700	75.075	-24.2723	-43.4325
1000001436	10	3000	82.369	-24.4028	-44.949
1000001436	11	3300	84.1074	-24.5073	-45.288
1000001436	12	3600	87.5046	-24.8922	-45.8996
1000001436	13	3900	89.5588	-25.2142	-46.238
1000001436	14	4200	93.7181	-26.0144	-46.8569
1000001436	15	4500	96.3036	-26.5625	-47.1986
1000001436	16	4800	102.721	-27.9963	-47.9502
1000001436	17	5100	104.434	-28.3801	-48.1176
1000001436	18	5400	108.492	-29.2867	-48.4329
1000001436	19	5700	111.39	-29.9383	-48.6288
1000001436	20	6000	112.088	-30.1015	-48.6614
1000001436	21	6300	112.974	-30.3185	-48.6784
1000001436	22	6600	115.285	-30.8833	-48.6845
1000001436	23	6900	116.92	-31.256	-48.6709
1000001436	24	7200	117.987	-31.4583	-48.6454
1000001436	25	7500	118.074	-31.4456	-48.6338
1000001436	26	7800	122.998	-28.9778	-47.4001
1000001436	27	8100	125.756	-27.5425	-46.6724
1000001436	28	8400	129.527	-25.5023	-45.6097
1000001436	29	8700	131.143	-24.5889	-45.1104
1000001436	30	9000	132.892	-23.5475	-44.508
1000001436	31	9300	134.558	-22.5117	-43.8854
1000001436	32	9600	137.262	-20.7784	-42.8262
1000001436	33	9900	138.377	-20.0424	-42.3796
1000001436	34	10200	140.923	-18.3281	-41.3542
1000001436	35	10500	141.852	-17.7059	-40.9897
1000001436	36	10800	142.897	-17.0272	-40.6019
1000001436	37	11100	144.534	-16.0126	-40.0261
1000001436	38	11400	146.283	-15.0004	-39.4397
1000001436	39	11700	147.725	-14.2582	-38.9817
1000001436	40	12000	148.837	-13.7916	-38.6494
1000001436	41	12300	149.522	-13.6061	-38.4589
1000001436	42	12600	149.99	-13.5834	-38.3403
1000001436	43	12900	151.234	-13.7439	-38.0483
1000001436	44	13200	154.491	-14.3716	-37.309
1000001436	45	13500	157.365	-15.0039	-36.6759
1000001436	46	13800	159.574	-15.5333	-36.212
1000001436	47	14100	160.867	-15.8583	-35.9614
1000001436	48	14400	161.609	-16.0455	-35.8352
1000001436	49	14700	161.629	-16.0467	-35.8394
1000001436	50	15000	163.012	-15.8195	-36.728
1000001436	51	15300	163.012	-15.8195	-36.728
1000001436	52	15600	163.937	-15.7165	-35.4447
1000001436	53	15900	163.937	-15.7165	-35.4446
1000001436	54	16200	165.061	-15.9039	-35.4054
1000001436	55	16500	165.277	-15.9322	-35.3734
1000001436	56	16800	166.365	-16.0322	-35.07
1000001436	57	17100	167.907	-16.1566	-34.5789
1000001436	58	17400	168.602	-16.2042	-34.324
1000001436	59	17700	169.046	-16.2272	-34.1275
1000001436	60	18000	169.097	-16.2261	-34.086
1000001436	61	18300	169.729	-16.1481	-33.246
1000001436	62	18600	170.831	-16.003	-31.7346
1000001436	63	18900	170.833	-16.0028	-31.7338
1000001436	64	19200	171.543	-15.9588	-31.6484
1000001436	65	19500	171.943	-15.953	-31.5874
1000001436	66	19800	172.147	-15.9781	-31.5381
1000001436	67	20100	172.642	-16.1161	-31.3712
1000001436	68	20400	173.828	-16.5408	-30.9278
1000001436	69	20700	174.842	-16.9689	-30.5355
1000001436	70	21000	175.335	-17.2337	-30.3408
1000001436	71	21300	175.914	-17.6256	-30.1097
1000001436	72	21600	177.185	-18.5849	-29.5959
1000001436	73	21900	177.845	-19.0909	-29.3218
1000001436	74	22200	178.074	-19.2565	-29.2184
1000001436	75	22500	178.491	-19.5283	-29.016
1000001436	76	22800	179.541	-20.174	-28.4995
1000001436	77	23100	179.915	-20.3921	-28.3251
1000001436	78	23400	180.029	-20.4484	-28.2844
1000001436	79	23700	180.508	-20.6511	-28.155
1000001436	80	24000	180.709	-20.7274	-28.1054
1000001436	81	24300	180.951	-20.8073	-28.048
1000001436	82	24600	181.482	-20.9704	-27.9193
1000001436	83	24900	181.691	-21.0349	-27.8626
1000001436	84	25200	181.79	-21.0677	-27.8282
1000001436	85	25500	183.284	-21.596	-27.2204
1000001808	1	300	103.382	31.0347	-23.3563
1000001808	2	600	103.919	28.9464	-25.7881
1000001808	3	900	104.195	27.6847	-27.1476
1000001808	4	1200	104.308	26.8523	-27.8917
1000001808	5	1500	104.88	20.1183	-33.1305
1000001808	6	1800	105.494	12.5073	-38.9416
1000001808	7	2100	105.506	12.487	-38.9533
1000001808	8	2400	106.935	11.4732	-39.274
1000001808	9	2700	107.767	10.9602	-39.4164
1000001808	10	3000	111.446	9.01374	-39.8661
1000001808	11	3300	114.189	7.7268	-40.1124
1000001808	12	3600	117.6	6.3707	-40.2856
1000001808	13	3900	120.435	5.46355	-40.3083
1000001808	14	4200	123.913	4.62582	-40.1833
1000001808	15	4500	129.664	3.57181	-39.7927
1000001808	16	4800	133.571	3.06217	-39.4137
1000001808	17	5100	135.627	2.97213	-39.1173
1000001808	18	5400	136.311	3.08841	-38.9383
1000001808	19	5700	139.828	4.39832	-37.6215
1000001808	20	6000	143.07	5.78431	-36.2894
1000001808	21	6300	145.65	7.00215	-35.1312
1000001808	22	6600	145.913	7.16868	-34.9614
1000001808	23	6900	147.691	8.65757	-33.362
1000001808	24	7200	148.531	9.42571	-32.5399
1000001808	25	7500	151.072	11.9327	-29.8961
1000001808	26	7800	151.281	12.1888	-29.6673
1000001808	27	8100	152.179	13.5837	-28.6271
1000001808	28	8400	153.287	15.4366	-27.3194
1000001808	29	8700	153.644	16.1079	-26.8834
1000001808	30	9000	154.629	18.1776	-25.6294
1000001808	31	9300	155.436	19.9297	-24.5708
1000001808	32	9600	155.534	20.1449	-24.4233
1000001808	33	9900	156.234	21.692	-23.2211
1000001808	34	10200	156.731	22.7616	-22.3775
1000001808	35	10500	157.041	23.3876	-21.8836
1000001808	36	10800	157.985	25.1775	-20.4822
1000001808	37	11100	158.811	26.6831	-19.3151
1000001808	38	11400	159.555	27.9703	-18.3276
1000001808	39	11700	160.779	29.9883	-16.7811
1000001808	40	12000	161.306	30.7986	-16.1431
1000001808	41	12300	162.315	32.2422	-14.9531
1000001808	42	12600	162.848	32.953	-14.3188
1000001808	43	12900	163.205	33.3796	-13.8747
1000001808	44	13200	163.851	34.0816	-13.0255
1000001808	45	13500	164.702	34.9642	-11.8601
1000001808	46	13800	165.041	35.3022	-11.3655
1000001808	47	14100	166.453	36.6712	-9.20034
1000001808	48	14400	166.91	37.1059	-8.51115
1000001808	49	14700	167.132	37.3096	-8.20143
1000001808	50	15000	167.25	37.4112	-8.06726
1000001808	51	15300	167.667	37.7568	-7.67517
1000001808	52	15600	168.228	38.2212	-7.192
1000001808	53	15900	168.806	38.7054	-6.73093
1000001808	54	16200	169.487	39.2855	-6.22049
1000001808	55	16500	169.936	39.676	-5.8985
1000001808	56	16800	170.37	40.0598	-5.59469
1000001808	57	17100	170.372	40.0618	-5.59196
1000001808	58	17400	170.402	40.1944	-5.2852
1000001808	59	17700	170.647	41.3401	-2.62438
1000001808	60	18000	170.669	41.4431	-2.39327
1000001808	61	18300	170.723	41.7129	-1.81496
1000001808	62	18600	171.006	43.1574	1.23231
1000001808	63	18900	171.022	43.2557	1.43388
1000001808	64	19200	171.053	43.4976	1.91785
1000001808	65	19500	171.056	43.5121	1.95205
1000001808	66	19800	171.087	43.5996	2.21154
1000001808	67	20100	171.128	43.7012	2.5521
1000001808	68	20400	171.349	44.1792	4.34083
1000001808	69	20700	171.359	44.1849	4.45004
1000001808	70	21000	171.441	43.9236	6.09971
1000001808	71	21300	171.45	43.8529	6.46095
1000001808	72	21600	171.448	43.6986	7.12725
1000001808	73	21900	171.442	43.6512	7.31717
1000001808	74	22200	171.43	43.5942	7.53441
1000001808	75	22500	171.43	43.5942	7.53441
1000001808	76	22800	171.46	43.6502	7.34155
1000001808	77	23100	171.606	43.903	6.43983
1000001808	78	23400	171.62	43.9096	6.38308
1000001808	79	23700	171.705	43.8898	6.15013
1000001808	80	24000	171.8	43.8499	5.91566
1000001808	81	24300	172.231	43.628	4.91429
1000001808	82	24600	172.738	43.3582	3.75156
1000001808	83	24900	172.738	43.3582	3.75156
1000001808	84	25200	172.709	43.6285	4.26634
1000001808	85	25500	172.705	43.6646	4.33507
1000001893	1	300	79.2029	3.0035	-36.3838
1000001893	2	600	80.7986	2.51311	-37.332
1000001893	3	900	82.8762	1.85282	-38.5478
1000001893	4	1200	84.9643	1.15166	-39.7334
1000001893	5	1500	86.7028	0.525946	-40.6717
1000001893	6	1800	88.8522	-0.29446	-41.7599
1000001893	7	2100	89.3909	-0.516689	-41.9865
1000001893	8	2400	90.2534	-0.898498	-42.2542
1000001893	9	2700	91.2612	-1.35328	-42.4887
1000001893	10	3000	95.4125	-3.21342	-43.2739
1000001893	11	3300	97.9061	-4.28793	-43.6899
1000001893	12	3600	101.194	-5.61374	-44.1557
1000001893	13	3900	106.159	-7.48287	-44.7608
1000001893	14	4200	107.998	-8.07416	-44.9212
1000001893	15	4500	109.605	-8.44046	-44.9724
1000001893	16	4800	113.807	-9.08278	-44.9367
1000001893	17	5100	117.54	-9.4436	-44.8187
1000001893	18	5400	118.863	-9.39754	-44.7178
1000001893	19	5700	120.596	-9.03009	-44.4837
1000001893	20	6000	125.342	-7.52269	-43.6697
1000001893	21	6300	127.722	-6.5973	-43.1875
1000001893	22	6600	129.957	-5.53396	-42.6359
1000001893	23	6900	133.525	-3.6182	-41.6229
1000001893	24	7200	135.337	-2.5674	-41.039
1000001893	25	7500	136.336	-1.93078	-40.6506
1000001893	26	7800	138.46	-0.472563	-39.6933
1000001893	27	8100	139.629	0.373625	-39.1115
1000001893	28	8400	141.166	1.55331	-38.2683
1000001893	29	8700	142.571	2.68996	-37.4382
1000001893	30	9000	144.648	4.45267	-36.1379
1000001893	31	9300	145.134	4.91014	-35.8017
1000001893	32	9600	145.669	5.49566	-35.3781
1000001893	33	9900	146.68	6.71215	-34.5159
1000001893	34	10200	147.636	7.91088	-33.6898
1000001893	35	10500	149.639	10.4494	-31.9889
1000001893	36	10800	150.386	11.3493	-31.4116
1000001893	37	11100	151.732	12.8477	-30.4973
1000001893	38	11400	152.311	13.4132	-30.1669
1000001893	39	11700	153.171	14.1292	-29.765
1000001893	40	12000	154.641	15.2459	-29.1393
1000001893	41	12300	155.57	15.9158	-28.745
1000001893	42	12600	155.905	16.1422	-28.5852
1000001893	43	12900	156.461	16.4937	-28.2747
1000001893	44	13200	157.478	17.1053	-27.6514
1000001893	45	13500	158.491	17.6808	-26.9887
1000001893	46	13800	159.001	17.9365	-26.6265
1000001893	47	14100	159.349	18.0713	-26.3518
1000001893	48	14400	160.713	18.4941	-25.2108
1000001893	49	14700	161.088	18.6045	-24.9005
1000001893	50	15000	161.158	18.6256	-24.8503
1000001893	51	15300	161.277	18.6643	-24.782
1000001893	52	15600	162.216	18.9764	-24.2998
1000001893	53	15900	162.548	19.0869	-24.1314
1000001893	54	16200	162.977	19.2287	-23.9124
1000001893	55	16500	163.606	19.4378	-23.5751
1000001893	56	16800	163.695	19.4688	-23.5105
1000001893	57	17100	164.516	19.7715	-22.7288
1000001893	58	17400	165.246	20.0432	-22.0004
1000001893	59	17700	165.472	20.1287	-21.7544
1000001893	60	18000	166.046	20.3513	-21.0743
1000001893	61	18300	166.21	20.4181	-20.865
1000001893	62	18600	166.551	20.5671	-20.3934
1000001893	63	18900	166.633	20.608	-20.266
1000001893	64	19200	166.669	20.6328	-20.1925
1000001893	65	19500	166.853	20.8011	-19.7153
1000001893	66	19800	166.959	20.9075	-19.4255
1000001893	67	20100	166.983	20.9388	-19.3518
1000001893	68	20400	167.442	21.6657	-17.8068
1000001893	69	20700	167.455	21.6871	-17.7426
1000001893	70	21000	167.473	21.7239	-17.5318
1000001893	71	21300	167.478	21.7368	-17.3832
1000001893	72	21600	167.471	21.7615	-16.5316
1000001893	73	21900	167.457	21.7804	-15.5958
1000001893	74	22200	167.457	21.7804	-15.5958
1000001893	75	22500	167.682	21.4806	-15.8589
1000001893	76	22800	168.068	20.9809	-16.3056
1000001893	77	23100	168.162	20.8747	-16.4106
1000001893	78	23400	168.328	20.7217	-16.5858
1000001893	79	23700	168.545	20.5468	-16.8081
1000001893	80	24000	169.177	20.0693	-17.448
1000001893	81	24300	169.177	20.0693	-17.448
1000001893	82	24600	169.156	19.6716	-17.0663
1000001893	83	24900	169.156	19.6716	-17.0663
1000001893	84	25200	169.16	19.6685	-17.1184
1000001893	85	25500	169.376	19.4881	-20.1874
1000001978	1	300	107.483	5.95799	-37.3073
1000001978	2	600	109.784	3.64876	-38.3144
1000001978	3	900	113.55	-0.141819	-39.9536
1000001978	4	1200	115.681	-2.29948	-40.8702
1000001978	5	1500	120.369	-7.06818	-42.8651
1000001978	6	1800	120.37	-7.06852	-42.8652
1000001978	7	2100	123.628	-6.04168	-41.9612
1000001978	8	2400	125.668	-5.38343	-41.3922
1000001978	9	2700	127.759	-4.6814	-40.8036
1000001978	10	3000	131.746	-3.29676	-39.6708
1000001978	11	3300	137.69	-1.18455	-37.9627
1000001978	12	3600	141.354	0.153613	-36.8846
1000001978	13	3900	143.285	0.896448	-36.2811
1000001978	14	4200	147.718	2.68896	-34.7989
1000001978	15	4500	149.473	3.44221	-34.1468
1000001978	16	4800	150.093	3.75347	-33.844
1000001978	17	5100	157.781	8.12669	-29.2813
1000001978	18	5400	158.386	8.52315	-28.8691
1000001978	19	5700	159.524	9.42912	-27.9343
1000001978	20	6000	160.101	9.97339	-27.3761
1000001978	21	6300	161.437	11.4396	-25.8755
1000001978	22	6600	162.258	12.4197	-24.8656
1000001978	23	6900	163.519	14.0278	-23.191
1000001978	24	7200	164.66	15.5134	-21.6279
1000001978	25	7500	165.824	17.0185	-20.0299
1000001978	26	7800	166.832	18.277	-18.6881
1000001978	27	8100	167.228	18.7231	-18.2148
1000001978	28	8400	168.194	19.7012	-17.1871
1000001978	29	8700	169.037	20.5024	-16.3534
1000001978	30	9000	169.328	20.7444	-16.1067
1000001978	31	9300	170.213	21.3875	-15.4605
1000001978	32	9600	170.839	21.7913	-15.0473
1000001978	33	9900	172.237	22.588	-14.2051
1000001978	34	10200	172.641	22.767	-13.9972
1000001978	35	10500	173.962	23.202	-13.4239
1000001978	36	10800	174.814	23.4411	-13.0924
1000001978	37	11100	175.984	23.73	-12.6842
1000001978	38	11400	177.149	24.0104	-12.3007
1000001978	39	11700	178.075	24.2475	-11.9978
1000001978	40	12000	178.729	24.4411	-11.7687
1000001978	41	12300	179.673	24.7655	-11.3967
1000001978	42	12600	180.596	25.1183	-10.9808
1000001978	43	12900	180.96	25.2792	-10.7695
1000001978	44	13200	182.617	26.0878	-9.61216
1000001978	45	13500	184.06	26.785	-8.57777
1000001978	46	13800	184.415	26.9331	-8.33287
1000001978	47	14100	184.95	27.1082	-7.98961
1000001978	48	14400	186.219	27.4642	-7.21739
1000001978	49	14700	186.457	27.5189	-7.08621
1000001978	50	15000	186.968	27.6118	-6.83468
1000001978	51	15300	187.533	27.7098	-6.56394
1000001978	52	15600	187.639	27.7331	-6.50859
1000001978	53	15900	187.932	27.8198	-6.33267
1000001978	54	16200	188.086	27.88	-6.22307
1000001978	55	16500	188.145	27.9198	-6.16015
1000001978	56	16800	188.573	28.3601	-5.49908
1000001978	57	17100	188.615	28.4218	-5.38979
1000001978	58	17400	189.082	29.6017	-2.9445
1000001978	59	17700	189.275	30.1075	-1.8873
1000001978	60	18000	189.275	30.1075	-1.8873
1000001978	61	18300	189.324	29.9878	-1.83556
1000001978	62	18600	189.498	29.5672	-1.65366
1000001978	63	18900	189.498	29.5672	-1.65366
1000001978	64	19200	189.439	29.4405	-2.31326
1000001978	65	19500	189.439	29.4405	-2.31326
1000001978	66	19800	189.492	29.3755	-1.39101
1000001978	67	20100	189.497	29.3619	-1.2794
1000001978	68	20400	189.514	29.2375	-0.601051
1000001978	69	20700	189.514	29.1822	-0.376268
1000001978	70	21000	189.449	28.5779	1.62045
1000001978	71	21300	189.424	28.3997	2.1716
1000001978	72	21600	189.361	28.0092	3.31281
1000001978	73	21900	189.361	28.0092	3.31281
1000001978	74	22200	189.363	27.9809	3.1995
1000001978	75	22500	189.382	27.7308	2.19708
1000001978	76	22800	189.411	27.4718	1.15473
1000001978	77	23100	189.431	27.3816	0.787801
1000001978	78	23400	189.497	27.1915	0.00887476
1000001978	79	23700	189.51	27.1716	-0.0690831
1000001978	80	24000	189.541	27.1423	-0.174338
1000001978	81	24300	189.722	26.9914	-0.681052
1000001978	82	24600	189.761	26.9554	-0.784206
1000001978	83	24900	189.879	26.8355	-1.0774
1000001978	84	25200	189.881	26.8322	-1.08023
1000001978	85	25500	190.058	26.3209	-1.20025
1000002063	1	300	128.758	-1.9184	-39.9277
1000002063	2	600	130.972	-2.336	-39.5065
1000002063	3	900	132.303	-2.53939	-39.2315
1000002063	4	1200	138.69	-3.25407	-37.7975
1000002063	5	1500	141.018	-3.37164	-37.219
1000002063	6	1800	141.773	-3.24902	-36.9701
1000002063	7	2100	143.97	-2.36648	-36.0475
1000002063	8	2400	145.694	-1.42907	-35.2336
1000002063	9	2700	150.314	1.57853	-32.8722
1000002063	10	3000	157.21	6.26384	-29.2796
1000002063	11	3300	158.189	6.90979	-28.78
1000002063	12	3600	158.899	7.33286	-28.439
1000002063	13	3900	161.963	9.01526	-27.0343
1000002063	14	4200	163.407	9.7865	-26.3822
1000002063	15	4500	163.414	9.78569	-26.3811
1000002063	16	4800	163.942	9.37533	-26.4768
1000002063	17	5100	169.183	5.27213	-27.4485
1000002063	18	5400	173.074	2.31364	-28.1398
1000002063	19	5700	173.942	1.75826	-28.2571
1000002063	20	6000	176.735	0.305069	-28.5171
1000002063	21	6300	177.099	0.189292	-28.5267
1000002063	22	6600	177.805	0.131355	-28.4931
1000002063	23	6900	180.348	0.145391	-28.3154
1000002063	24	7200	181.039	0.172682	-28.2773
1000002063	25	7500	182.296	0.261621	-28.237
1000002063	26	7800	183.524	0.377167	-28.2116
1000002063	27	8100	184.692	0.525468	-28.187
1000002063	28	8400	185.015	0.599469	-28.1688
1000002063	29	8700	185.32	0.722127	-28.1305
1000002063	30	9000	186.154	1.15378	-27.9854
1000002063	31	9300	187.447	1.8523	-27.7508
1000002063	32	9600	188.097	2.18206	-27.6496
1000002063	33	9900	189.882	2.99349	-27.4421
1000002063	34	10200	190.311	3.13118	-27.4395
1000002063	35	10500	191.871	3.42079	-27.6064
1000002063	36	10800	194.292	3.76304	-27.9565
1000002063	37	11100	196.902	4.06624	-28.3855
1000002063	38	11400	200.162	4.40532	-28.9403
1000002063	39	11700	201.309	4.524	-29.116
1000002063	40	12000	202.541	4.65848	-29.2615
1000002063	41	12300	203.557	4.77707	-29.3384
1000002063	42	12600	204.82	4.92991	-29.3843
1000002063	43	12900	206.553	5.13606	-29.4094
1000002063	44	13200	208.784	5.38619	-29.4311
1000002063	45	13500	210.846	5.5959	-29.4698
1000002063	46	13800	212.712	5.76249	-29.5424
1000002063	47	14100	214.859	5.93307	-29.6767
1000002063	48	14400	215.17	5.95319	-29.721
1000002063	49	14700	216.728	6.03834	-30.0566
1000002063	50	15000	216.795	6.05009	-30.0606
1000002063	51	15300	217.893	6.38669	-29.932
1000002063	52	15600	218.926	6.72745	-29.7763
1000002063	53	15900	219.171	6.82688	-29.7109
1000002063	54	16200	219.373	6.93862	-29.6095
1000002063	55	16500	220.061	7.3982	-29.129
1000002063	56	16800	220.491	7.70627	-28.7762
1000002063	57	17100	220.952	8.05527	-28.3297
1000002063	58	17400	221.478	8.46373	-27.7543
1000002063	59	17700	221.704	8.63818	-27.4737
1000002063	60	18000	222.329	9.11374	-26.6192
1000002063	61	18300	222.349	9.12486	-26.5884
1000002063	62	18600	222.384	9.1306	-26.5333
1000002063	63	18900	222.507	9.12961	-26.3312
1000002063	64	19200	223.038	9.10362	-25.4572
1000002063	65	19500	223.054	9.10181	-25.4358
1000002063	66	19800	223.124	9.0887	-25.3518
1000002063	67	20100	223.374	9.0387	-25.0658
1000002063	68	20400	223.758	8.95959	-24.6292
1000002063	69	20700	224.725	8.75808	-23.5332
1000002063	70	21000	224.725	8.75798	-23.5331
1000002063	71	21300	224.574	7.79485	-23.2747
1000002063	72	21600	224.415	6.78225	-23.0031
1000002063	73	21900	224.415	6.78225	-23.0031
1000002063	74	22200	225.002	6.6053	-24.3539
1000002063	75	22500	225.16	6.56284	-24.7192
1000002063	76	22800	225.774	6.4169	-26.1558
1000002063	77	23100	225.774	6.4169	-26.1558
1000002063	78	23400	225.767	6.52955	-25.561
1000002063	79	23700	225.767	6.52955	-25.561
1000002063	80	24000	225.93	6.38103	-25.9288
1000002063	81	24300	226.046	6.27077	-26.2029
1000002063	82	24600	226.447	5.87557	-27.1913
1000002063	83	24900	226.45	5.86609	-27.219
1000002063	84	25200	226.436	5.85046	-27.2779
1000002063	85	25500	226.327	5.78168	-27.5663
1000002149	1	300	151.836	2.9138	-30.6941
1000002149	2	600	154.748	4.93288	-28.8414
1000002149	3	900	158.369	7.492	-26.5134
1000002149	4	1200	161.925	10.0873	-24.1876
1000002149	5	1500	161.977	10.1765	-24.1301
1000002149	6	1800	162.281	13.0153	-22.7315
1000002149	7	2100	162.312	13.6113	-22.472
1000002149	8	2400	162.347	16.7864	-21.2637
1000002149	9	2700	162.368	16.9586	-21.2146
1000002149	10	3000	162.742	18.5444	-20.9066
1000002149	11	3300	162.742	18.5444	-20.9066
1000002149	12	3600	165.115	15.8914	-22.3324
1000002149	13	3900	171.474	8.91331	-26.0965
1000002149	14	4200	174.152	6.15056	-27.6057
1000002149	15	4500	175.68	4.8086	-28.3648
1000002149	16	4800	177.699	3.36614	-29.2233
1000002149	17	5100	183.279	-0.118794	-31.3733
1000002149	18	5400	185.521	-1.36705	-32.1668
1000002149	19	5700	187.944	-2.54154	-32.9421
1000002149	20	6000	190.284	-3.58814	-33.6491
1000002149	21	6300	190.284	-3.58814	-33.6491
1000002149	22	6600	190.185	-3.1619	-33.2801
1000002149	23	6900	189.125	1.48282	-29.2849
1000002149	24	7200	188.289	5.28289	-26.0607
1000002149	25	7500	187.695	8.2323	-23.6284
1000002149	26	7800	187.225	10.9622	-21.4655
1000002149	27	8100	187.064	12.2991	-20.4726
1000002149	28	8400	186.955	13.9608	-19.3215
1000002149	29	8700	186.923	15.0815	-18.5808
1000002149	30	9000	186.923	15.5865	-18.2578
1000002149	31	9300	186.923	15.5865	-18.2578
1000002149	32	9600	188.993	15.1526	-19.0489
1000002149	33	9900	192.727	14.383	-20.4619
1000002149	34	10200	197.917	13.3482	-22.3911
1000002149	35	10500	199.561	13.0604	-22.9652
1000002149	36	10800	200.643	12.9292	-23.2902
1000002149	37	11100	208.849	12.2553	-25.4707
1000002149	38	11400	213.704	11.949	-26.6854
1000002149	39	11700	216.306	11.8871	-27.2512
1000002149	40	12000	223.4	11.9656	-28.5753
1000002149	41	12300	225.685	12.0682	-28.9117
1000002149	42	12600	227.247	12.2306	-29.0244
1000002149	43	12900	228.934	12.5147	-29.0022
1000002149	44	13200	230.687	12.9142	-28.8424
1000002149	45	13500	233.881	13.7862	-28.3731
1000002149	46	13800	236.101	14.4788	-27.9596
1000002149	47	14100	237.433	14.9759	-27.6432
1000002149	48	14400	239.495	15.8757	-27.0568
1000002149	49	14700	239.889	16.1029	-26.9105
1000002149	50	15000	241.429	17.2389	-26.1835
1000002149	51	15300	242.12	17.8024	-25.8127
1000002149	52	15600	242.952	18.5469	-25.2976
1000002149	53	15900	243.366	18.9445	-24.9973
1000002149	54	16200	243.604	19.19	-24.7805
1000002149	55	16500	243.758	19.3603	-24.5938
1000002149	56	16800	243.931	19.5597	-24.3231
1000002149	57	17100	244.116	19.7755	-23.9754
1000002149	58	17400	244.587	20.3289	-22.9867
1000002149	59	17700	245.364	21.2467	-21.2892
1000002149	60	18000	245.602	21.5335	-20.7462
1000002149	61	18300	245.71	21.6696	-20.4795
1000002149	62	18600	245.96	21.997	-19.8202
1000002149	63	18900	246.06	22.1194	-19.5651
1000002149	64	19200	246.465	22.5672	-18.5921
1000002149	65	19500	246.877	22.9693	-17.6727
1000002149	66	19800	247.053	23.0848	-17.3538
1000002149	67	20100	247.706	23.3591	-16.3601
1000002149	68	20400	247.923	23.4041	-16.0711
1000002149	69	20700	248.694	23.4279	-15.1526
1000002149	70	21000	249.497	23.4029	-14.2159
1000002149	71	21300	249.714	23.3735	-13.9607
1000002149	72	21600	249.949	23.308	-13.6758
1000002149	73	21900	250.876	22.9815	-12.5319
1000002149	74	22200	251.021	22.9283	-12.3525
1000002149	75	22500	251.021	22.9283	-12.3525
1000002149	76	22800	251.209	22.7317	-13.4129
1000002149	77	23100	251.242	22.6931	-13.6129
1000002149	78	23400	251.265	22.6536	-13.8033
1000002149	79	23700	251.36	22.4385	-14.8048
1000002149	80	24000	251.383	22.3561	-15.1922
1000002149	81	24300	251.376	22.3246	-15.3474
1000002149	82	24600	251.237	22.1242	-16.3683
1000002149	83	24900	251.18	22.0541	-16.7165
1000002149	84	25200	251.167	22.044	-16.7561
1000002149	85	25500	251.093	21.9956	-16.9106
1000002234	1	300	170.282	-3.00977	-27.2357
1000002234	2	600	171.706	-3.66712	-27.8545
1000002234	3	900	173.472	-4.50861	-28.6394
1000002234	4	1200	173.551	-4.57207	-28.6918
1000002234	5	1500	175.847	-7.52292	-30.9591
1000002234	6	1800	177.418	-9.43112	-32.4443
1000002234	7	2100	178.622	-10.6765	-33.4495
1000002234	8	2400	179.406	-11.2566	-33.9619
1000002234	9	2700	181.598	-12.4067	-35.1035
1000002234	10	3000	184.619	-13.6898	-36.492
1000002234	11	3300	187.397	-14.6228	-37.6205
1000002234	12	3600	188.689	-14.8699	-38.0356
1000002234	13	3900	196.758	-15.5271	-40.1154
1000002234	14	4200	199.873	-15.5772	-40.8107
1000002234	15	4500	202.508	-15.3375	-41.2538
1000002234	16	4800	206.689	-14.5565	-41.7519
1000002234	17	5100	207.996	-14.1121	-41.805
1000002234	18	5400	211.239	-12.4579	-41.6502
1000002234	19	5700	213.403	-11.1171	-41.4161
1000002234	20	6000	218.053	-7.83439	-40.6773
1000002234	21	6300	220.322	-6.13076	-40.2408
1000002234	22	6600	222.067	-4.751	-39.838
1000002234	23	6900	223.852	-3.30223	-39.3725
1000002234	24	7200	225.248	-2.16363	-38.9816
1000002234	25	7500	226.023	-1.53536	-38.7514
1000002234	26	7800	227.097	-0.667855	-38.4152
1000002234	27	8100	227.739	-0.138598	-38.1984
1000002234	28	8400	228.97	0.910222	-37.7452
1000002234	29	8700	229.636	1.51126	-37.4684
1000002234	30	9000	233.66	5.32682	-35.6212
1000002234	31	9300	235.377	6.98299	-34.7911
1000002234	32	9600	239.582	11.0826	-32.6672
1000002234	33	9900	242.057	13.4708	-31.4104
1000002234	34	10200	244.007	15.2939	-30.4414
1000002234	35	10500	244.529	15.723	-30.2147
1000002234	36	10800	245.227	16.194	-29.9707
1000002234	37	11100	247.65	17.6384	-29.2301
1000002234	38	11400	248.717	18.2127	-28.9277
1000002234	39	11700	250.365	18.9967	-28.4855
1000002234	40	12000	251.651	19.5419	-28.133
1000002234	41	12300	253.134	20.0975	-27.6929
1000002234	42	12600	254.291	20.4781	-27.3024
1000002234	43	12900	258.063	21.6076	-25.8984
1000002234	44	13200	260.838	22.4158	-24.8126
1000002234	45	13500	263.911	23.3036	-23.5584
1000002234	46	13800	265.734	23.8414	-22.7958
1000002234	47	14100	266.779	24.1703	-22.3546
1000002234	48	14400	267.077	24.2847	-22.2313
1000002234	49	14700	267.916	24.6699	-21.8932
1000002234	50	15000	269.138	25.2722	-21.396
1000002234	51	15300	270.01	25.7282	-21.0249
1000002234	52	15600	270.837	26.1878	-20.6431
1000002234	53	15900	271.673	26.6752	-20.2172
1000002234	54	16200	272.882	27.3976	-19.5454
1000002234	55	16500	273.315	27.6574	-19.2695
1000002234	56	16800	274.2	28.1847	-18.6205
1000002234	57	17100	274.675	28.4596	-18.2293
1000002234	58	17400	275.001	28.6384	-17.9126
1000002234	59	17700	276.351	29.3475	-16.4594
1000002234	60	18000	276.648	29.5027	-16.1261
1000002234	61	18300	276.977	29.6774	-15.7388
1000002234	62	18600	277.447	29.9322	-15.1789
1000002234	63	18900	277.719	30.0865	-14.858
1000002234	64	19200	278.108	30.3179	-14.4125
1000002234	65	19500	278.142	30.3431	-14.381
1000002234	66	19800	278.63	30.76	-14.0327
1000002234	67	20100	278.63	30.7601	-14.0321
1000002234	68	20400	278.649	30.6849	-13.8321
1000002234	69	20700	278.841	29.8702	-11.6967
1000002234	70	21000	278.911	29.5454	-10.8686
1000002234	71	21300	278.922	29.457	-10.668
1000002234	72	21600	278.941	29.1625	-10.0685
1000002234	73	21900	278.954	28.8609	-9.4713
1000002234	74	22200	278.954	28.8609	-9.4713
1000002234	75	22500	279.169	28.7577	-9.70664
1000002234	76	22800	279.284	28.7059	-9.83981
1000002234	77	23100	279.442	28.6425	-10.0402
1000002234	78	23400	279.458	28.6407	-10.0715
1000002234	79	23700	280.199	28.9258	-12.3079
1000002234	80	24000	280.238	28.9423	-12.4366
1000002234	81	24300	280.262	28.9554	-12.5416
1000002234	82	24600	280.88	29.3366	-15.6706
1000002234	83	24900	280.901	29.3494	-15.7757
1000002234	84	25200	280.901	29.3494	-15.7757
1000002234	85	25500	280.304	29.1713	-15.3333
1000002321	1	300	185.089	-9.37124	-28.6607
1000002321	2	600	189.454	-10.9736	-31.7674
1000002321	3	900	191.945	-11.8124	-33.5125
1000002321	4	1200	193.981	-12.3786	-34.8928
1000002321	5	1500	195.812	-12.7656	-36.0837
1000002321	6	1800	195.915	-12.7376	-36.1275
1000002321	7	2100	198.843	-10.5074	-36.6752
1000002321	8	2400	200.325	-9.30154	-36.8647
1000002321	9	2700	202.369	-7.53644	-36.96
1000002321	10	3000	204.583	-5.5883	-36.9122
1000002321	11	3300	207.062	-3.44008	-36.7208
1000002321	12	3600	209.139	-1.73209	-36.4674
1000002321	13	3900	210.941	-0.384261	-36.1788
1000002321	14	4200	216.646	3.55757	-35.1505
1000002321	15	4500	218.597	4.7901	-34.7874
1000002321	16	4800	220.375	5.76106	-34.4479
1000002321	17	5100	224.707	7.89464	-33.6075
1000002321	18	5400	225.578	8.27714	-33.4338
1000002321	19	5700	228.877	9.55903	-32.7696
1000002321	20	6000	231.942	10.6742	-32.1887
1000002321	21	6300	234.708	11.5903	-31.7383
1000002321	22	6600	236.845	12.1987	-31.4872
1000002321	23	6900	239.268	12.7592	-31.3346
1000002321	24	7200	241.923	13.2433	-31.3008
1000002321	25	7500	243.43	13.4261	-31.3732
1000002321	26	7800	246.38	13.6308	-31.6635
1000002321	27	8100	249.072	13.757	-31.9793
1000002321	28	8400	250.354	13.799	-32.1347
1000002321	29	8700	251.99	13.8405	-32.3201
1000002321	30	9000	254.493	13.8997	-32.5729
1000002321	31	9300	255.608	13.9221	-32.6637
1000002321	32	9600	258.814	13.9616	-32.8789
1000002321	33	9900	259.829	13.9434	-32.9559
1000002321	34	10200	260.439	13.8877	-33.0225
1000002321	35	10500	262.864	13.5217	-33.3608
1000002321	36	10800	265.265	13.1099	-33.7277
1000002321	37	11100	267.338	12.7205	-34.0701
1000002321	38	11400	269.422	12.3063	-34.4318
1000002321	39	11700	270.728	12.0398	-34.6605
1000002321	40	12000	273.113	11.5508	-35.0672
1000002321	41	12300	277.778	10.5995	-35.8291
1000002321	42	12600	278.775	10.3999	-35.9649
1000002321	43	12900	280.447	10.0708	-36.135
1000002321	44	13200	283.949	9.37387	-36.4468
1000002321	45	13500	286.484	8.84549	-36.6828
1000002321	46	13800	287.976	8.49995	-36.8549
1000002321	47	14100	288.905	8.24448	-37.0078
1000002321	48	14400	289.098	8.16037	-37.0774
1000002321	49	14700	290.825	7.10758	-38.0694
1000002321	50	15000	291.004	6.97707	-38.1998
1000002321	51	15300	291.349	6.66217	-38.5329
1000002321	52	15600	291.481	6.51859	-38.6915
1000002321	53	15900	292.225	5.59181	-39.7461
1000002321	54	16200	292.505	5.25642	-40.1308
1000002321	55	16500	292.693	5.06085	-40.3578
1000002321	56	16800	292.882	4.90219	-40.545
1000002321	57	17100	292.987	4.84222	-40.618
1000002321	58	17400	293.081	4.81604	-40.653
1000002321	59	17700	294.419	4.62099	-40.9549
1000002321	60	18000	295.019	4.53964	-41.0821
1000002321	61	18300	295.022	4.53972	-41.0812
1000002321	62	18600	295.56	4.68702	-40.4406
1000002321	63	18900	295.56	4.68702	-40.4406
1000002321	64	19200	295.416	4.34709	-40.8915
1000002321	65	19500	295.416	4.34709	-40.8915
1000002321	66	19800	294.895	4.1379	-40.4014
1000002321	67	20100	294.253	3.8715	-39.7938
1000002321	68	20400	294.23	3.85308	-39.768
1000002321	69	20700	293.425	2.75988	-38.6847
1000002321	70	21000	293.318	2.60742	-38.5646
1000002321	71	21300	293.12	2.30891	-38.4023
1000002321	72	21600	292.857	1.90277	-38.2329
1000002321	73	21900	292.152	0.804087	-37.836
1000002321	74	22200	292.151	0.803938	-37.8361
1000002321	75	22500	292.115	0.785266	-37.9936
1000002321	76	22800	291.904	0.687571	-38.9302
1000002321	77	23100	291.692	0.605599	-39.907
1000002321	78	23400	291.65	0.605205	-40.1366
1000002321	79	23700	291.483	0.686267	-41.2244
1000002321	80	24000	291.468	0.699069	-41.3523
1000002321	81	24300	291.466	0.712028	-41.4517
1000002321	82	24600	291.49	0.916037	-42.8674
1000002321	83	24900	291.49	0.916037	-42.8674
1000002321	84	25200	291.398	0.571972	-42.7248
1000002321	85	25500	291.206	-0.149281	-42.4258
1000002406	1	300	261.746	7.40785	-24.2256
1000002406	2	600	263.867	7.51688	-26.3293
1000002406	3	900	266.656	7.68733	-29.1064
1000002406	4	1200	268.036	7.80742	-30.4939
1000002406	5	1500	268.33	7.8645	-30.7998
1000002406	6	1800	269.669	8.25491	-32.2242
1000002406	7	2100	269.706	8.25729	-32.2476
1000002406	8	2400	273.059	7.91384	-33.3202
1000002406	9	2700	276.09	7.60024	-34.1851
1000002406	10	3000	279.078	7.29637	-34.8661
1000002406	11	3300	281.781	7.03237	-35.2807
1000002406	12	3600	286.077	6.6299	-35.6496
1000002406	13	3900	289.69	6.30166	-35.7581
1000002406	14	4200	292.324	6.06915	-35.6623
1000002406	15	4500	295.999	5.75241	-35.3083
1000002406	16	4800	298.027	5.58348	-34.9935
1000002406	17	5100	301.945	5.27399	-34.1807
1000002406	18	5400	302.658	5.23191	-33.9662
1000002406	19	5700	304.318	5.18023	-33.2776
1000002406	20	6000	308.244	5.11556	-31.4566
1000002406	21	6300	309.19	5.12951	-30.9484
1000002406	22	6600	310.902	5.2303	-29.8649
1000002406	23	6900	311.809	5.33251	-29.2043
1000002406	24	7200	313.062	5.5621	-28.1547
1000002406	25	7500	314.855	5.99799	-26.5206
1000002406	26	7800	316.945	6.6192	-24.5181
1000002406	27	8100	317.303	6.79436	-24.1347
1000002406	28	8400	318.11	7.40914	-23.1423
1000002406	29	8700	320.45	9.4338	-20.092
1000002406	30	9000	321.414	10.2992	-18.7642
1000002406	31	9300	322.007	10.8425	-17.8617
1000002406	32	9600	323.116	11.8598	-16.0167
1000002406	33	9900	325.041	13.6045	-12.6975
1000002406	34	10200	326.062	14.5065	-10.9127
1000002406	35	10500	327.058	15.3526	-9.16875
1000002406	36	10800	328.395	16.444	-6.86067
1000002406	37	11100	329.469	17.2826	-5.06263
1000002406	38	11400	330.112	17.747	-4.05094
1000002406	39	11700	331.107	18.4051	-2.58295
1000002406	40	12000	331.614	18.7	-1.88568
1000002406	41	12300	332.468	19.1263	-0.78632
1000002406	42	12600	333.992	19.8148	1.1207
1000002406	43	12900	334.695	20.0976	1.98938
1000002406	44	13200	337.103	20.977	4.94629
1000002406	45	13500	338.696	21.5557	6.90342
1000002406	46	13800	339.697	21.9366	8.1349
1000002406	47	14100	340.272	22.1842	8.84691
1000002406	48	14400	341.287	22.6782	10.1082
1000002406	49	14700	341.46	22.7894	10.3262
1000002406	50	15000	341.933	23.1863	10.9361
1000002406	51	15300	342.608	23.8029	11.8118
1000002406	52	15600	343.166	24.3391	12.5435
1000002406	53	15900	343.415	24.5885	12.8783
1000002406	54	16200	343.713	24.895	13.2973
1000002406	55	16500	343.98	25.169	13.6991
1000002406	56	16800	344.019	25.2033	13.7784
1000002406	57	17100	344.588	25.592	15.3448
1000002406	58	17400	344.999	25.8564	16.5134
1000002406	59	17700	345.922	26.4178	19.1873
1000002406	60	18000	346.165	26.5562	19.8886
1000002406	61	18300	346.317	26.6317	20.311
1000002406	62	18600	347.056	26.9689	22.3055
1000002406	63	18900	347.115	26.998	22.4508
1000002406	64	19200	347.234	27.061	22.7087
1000002406	65	19500	347.676	27.2958	23.6473
1000002406	66	19800	347.735	27.3186	23.7945
1000002406	67	20100	347.75	27.3107	23.8677
1000002406	68	20400	347.894	26.7598	25.7598
1000002406	69	20700	348.094	25.8703	28.659
1000002406	70	21000	348.225	25.2109	30.6841
1000002406	71	21300	348.234	25.1277	30.8639
1000002406	72	21600	348.272	24.4543	31.9629
1000002406	73	21900	348.272	24.4543	31.9629
1000002406	74	22200	348.307	24.4422	31.7693
1000002406	75	22500	348.866	24.2508	28.6943
1000002406	76	22800	349.423	24.0611	25.629
1000002406	77	23100	349.441	24.0558	25.5271
1000002406	78	23400	349.476	24.0487	25.3297
1000002406	79	23700	350.215	23.9185	21.1215
1000002406	80	24000	350.253	23.9108	20.9134
1000002406	81	24300	350.343	23.8888	20.4429
1000002406	82	24600	350.728	23.7835	18.4497
1000002406	83	24900	350.743	23.7716	18.3477
1000002406	84	25200	350.758	23.7371	18.1887
1000002406	85	25500	350.798	23.5859	17.6026
1000002491	1	300	238.026	-8.4838	-33.3563
1000002491	2	600	240.681	-6.18885	-36.0505
1000002491	3	900	240.81	-6.04238	-36.1466
1000002491	4	1200	241.015	-5.71397	-36.2005
1000002491	5	1500	245.557	2.45857	-36.3888
1000002491	6	1800	246.924	4.83139	-36.4459
1000002491	7	2100	247.003	4.88602	-36.461
1000002491	8	2400	249.04	5.1418	-37.0066
1000002491	9	2700	251.64	5.29561	-37.7065
1000002491	10	3000	256.083	5.29584	-38.8835
1000002491	11	3300	257.761	5.14462	-39.2968
1000002491	12	3600	262.66	4.28126	-40.3955
1000002491	13	3900	268.05	3.1574	-41.5261
1000002491	14	4200	271.087	2.44622	-42.0916
1000002491	15	4500	274.471	1.58958	-42.6169
1000002491	16	4800	276.059	1.17547	-42.785
1000002491	17	5100	277.73	0.743146	-42.8494
1000002491	18	5400	279.807	0.23105	-42.8032
1000002491	19	5700	283.749	-0.677939	-42.5484
1000002491	20	6000	286.698	-1.2916	-42.2557
1000002491	21	6300	291.645	-2.19697	-41.6128
1000002491	22	6600	294.346	-2.60742	-41.1854
1000002491	23	6900	294.921	-2.6281	-41.0421
1000002491	24	7200	296.088	-2.50275	-40.6242
1000002491	25	7500	298.489	-2.09271	-39.656
1000002491	26	7800	302.038	-1.41004	-38.1804
1000002491	27	8100	302.928	-1.23837	-37.8183
1000002491	28	8400	304.196	-1.00941	-37.3251
1000002491	29	8700	306.773	-0.58541	-36.3469
1000002491	30	9000	307.623	-0.477619	-36.0241
1000002491	31	9300	311.006	-0.174818	-34.7331
1000002491	32	9600	313.412	0.00358591	-33.8106
1000002491	33	9900	314.624	0.0685819	-33.3419
1000002491	34	10200	315.623	0.0989893	-32.95
1000002491	35	10500	316.694	0.113662	-32.5201
1000002491	36	10800	318.623	0.128243	-31.7208
1000002491	37	11100	320.641	0.148779	-30.848
1000002491	38	11400	322.425	0.18169	-30.0241
1000002491	39	11700	324.03	0.231252	-29.2147
1000002491	40	12000	325.917	0.31424	-28.1757
1000002491	41	12300	328.13	0.436625	-26.8669
1000002491	42	12600	331.813	0.672323	-24.5908
1000002491	43	12900	335.46	0.934599	-22.2871
1000002491	44	13200	337.944	1.14384	-20.7006
1000002491	45	13500	338.942	1.25759	-20.0612
[truncated: 3,181 more rows]
