# Supplementary material for: Filopodia-based contact stimulation of cell migration drives tissue morphogenesis
Source: Nat Commun. 2021 Feb 4;12:791. doi: 10.1038/s41467-020-20362-2 (PMC7862658; doi:10.1038/s41467-020-20362-2)
Supplement: Supplementary file 26 — Supplementary Data 2 [file 41467_2020_20362_MOESM26_ESM.zip › Excel sheets for track quantification/readme.txt]

In the "Example Data" folder, you will find raw, smoothed and projected (1&2) example data.


#1 Copy data from Imaris (Raw) in the "Input" sheet of the "Smooth" excel file.

#2 Sort input file wit the "Sort" function in Excel, exactly as stated in the input file (it should be preset).

#3 Save "Output" as numbers in a new Excel file.

#4 repeat steps #1-3 for the Excel files 2-4 in the correct order with the input of the step before (Projector 1, Projector 2, Angle to X-Axis).

#5 refresh the "Pivot table" in the "calc" sheet.

#6 Analyze the data output for Angle to X-Axis (yellow columns).


#7 for Meandering Value, use the output of 2_Projector 1, repeat steps #1-3.


#8 for Distance on X and Neigbour permanency, use raw data from Imaris. Remove the "collection" coloumn. Copy values for the first and the last time-step in the input sheet. Make sure, the the TrackID's are the same left and right. Remove tracks that are just present in one time step (eg. Track 1000004281 in Example Data).
