# Supplementary material for: Filopodia-based contact stimulation of cell migration drives tissue morphogenesis
Source: Nat Commun. 2021 Feb 4;12:791. doi: 10.1038/s41467-020-20362-2 (PMC7862658; doi:10.1038/s41467-020-20362-2)
Supplement: Supplementary file 28 — Source Data [file 41467_2020_20362_MOESM28_ESM.zip › Source Data.xlsx]

## Sheet: fig. 1 f
Track data
smooth	Tracking ID	Timepoint	Time (sec)	X pos (µm)	Y pos (µm)	Z pos (µm)		raw data	Position X Reference Frame	Position Y Reference Frame	Position Z Reference Frame	Unit	Category	Collection	Time	TrackID	ID
	1000000000	1	300	249.636	-11.6491	-107.904			249.636	-11.6491	-107.904	um	Spot	Position Reference Frame	1	1000000000	0
	1000000000	2	600	252.418	-12.3174	-109.505			239.904	3.78843	-108.998	um	Spot	Position Reference Frame	1	1000000085	85
	1000000000	3	900	253.03	-12.4522	-109.78			226.356	-41.6624	-92.0936	um	Spot	Position Reference Frame	1	1000000170	170
	1000000000	4	1200	255.207	-12.8753	-110.461			225.66	-58.5822	-76.0905	um	Spot	Position Reference Frame	1	1000000255	255
	1000000000	5	1500	258.025	-13.3569	-111.185			234.989	-69.199	-64.0024	um	Spot	Position Reference Frame	1	1000000340	340
	1000000000	6	1800	260.726	-13.7155	-111.757			260.495	36.4701	-107.833	um	Spot	Position Reference Frame	1	1000000427	427
	1000000000	7	2100	264.137	-13.9943	-112.375			272.181	55.4815	-100.739	um	Spot	Position Reference Frame	1	1000000597	597
	1000000000	8	2400	267.005	-14.0312	-112.855			273.932	78.8795	-82.7346	um	Spot	Position Reference Frame	1	1000000683	683
	1000000000	9	2700	269.452	-13.8235	-113.266			269.829	105.388	-35.9686	um	Spot	Position Reference Frame	1	1000000769	769
	1000000000	10	3000	270.875	-13.4783	-113.531			247.545	97.812	-53.9759	um	Spot	Position Reference Frame	1	1000000855	855
	1000000000	11	3300	273.67	-12.3628	-114.122			258.946	82.4998	-73.221	um	Spot	Position Reference Frame	1	1000000941	941
	1000000000	12	3600	278.232	-10.1908	-115.156			228.732	102.124	-41.5266	um	Spot	Position Reference Frame	1	1000001079	1079
	1000000000	13	3900	280.375	-9.04479	-115.674			236.912	48.5143	-100.93	um	Spot	Position Reference Frame	1	1000001165	1165
	1000000000	14	4200	286.354	-5.62787	-117.183			242.876	76.2847	-82.0073	um	Spot	Position Reference Frame	1	1000001251	1251
	1000000000	15	4500	289.523	-3.86419	-117.974			224.574	73.4286	-83.1673	um	Spot	Position Reference Frame	1	1000001336	1336
	1000000000	16	4800	291.672	-2.78361	-118.485			207.579	47.6855	-103.305	um	Spot	Position Reference Frame	1	1000001422	1422
	1000000000	17	5100	294.596	-1.49893	-119.135			222.877	2.02078	-109.147	um	Spot	Position Reference Frame	1	1000001548	1548
	1000000000	18	5400	296.908	-0.616575	-119.614			207.245	-30.6164	-97.268	um	Spot	Position Reference Frame	1	1000001634	1634
	1000000000	19	5700	298.151	-0.234693	-119.846			196.106	-56.9712	-72.352	um	Spot	Position Reference Frame	1	1000001720	1720
	1000000000	20	6000	299.113	-0.020694	-119.999			171.382	-67.2211	-56.9236	um	Spot	Position Reference Frame	1	1000001975	1975
	1000000000	21	6300	299.739	0.0674297	-120.081			157.278	-31.341	-100.709	um	Spot	Position Reference Frame	1	1000002105	2105
	1000000000	22	6600	300.272	0.105477	-120.134			205.098	10.2439	-109.308	um	Spot	Position Reference Frame	1	1000002190	2190
	1000000000	23	6900	300.782	0.12161	-120.171			168.695	18.097	-115.634	um	Spot	Position Reference Frame	1	1000002275	2275
	1000000000	24	7200	301.101	0.128423	-120.186			200.204	68.7598	-91.3803	um	Spot	Position Reference Frame	1	1000002361	2361
	1000000000	25	7500	302.344	0.163444	-120.228			209.939	98.271	-54.3079	um	Spot	Position Reference Frame	1	1000002471	2471
	1000000000	26	7800	303.753	0.225995	-120.276			211.689	104.238	-41.295	um	Spot	Position Reference Frame	1	1000002556	2556
	1000000000	27	8100	305.122	0.320013	-120.332			193.22	109.115	-40.5702	um	Spot	Position Reference Frame	1	1000002642	2642
	1000000000	28	8400	308.983	0.654028	-120.515			188.996	93.1555	-72.4909	um	Spot	Position Reference Frame	1	1000002727	2727
	1000000000	29	8700	311.5	0.89067	-120.646			174.936	62.1006	-103.6	um	Spot	Position Reference Frame	1	1000002876	2876
	1000000000	30	9000	314.33	1.16416	-120.806			166.715	90.1911	-83.6864	um	Spot	Position Reference Frame	1	1000002962	2962
	1000000000	31	9300	316.99	1.40443	-120.963			166.259	111.452	-51.3522	um	Spot	Position Reference Frame	1	1000003048	3048
	1000000000	32	9600	318.726	1.52604	-121.064			140.354	26.8259	-116.888	um	Spot	Position Reference Frame	1	1000003134	3134
	1000000000	33	9900	320.42	1.58732	-121.157			145.124	1.07632	-114.833	um	Spot	Position Reference Frame	1	1000003220	3220
	1000000000	34	10200	322.253	1.58038	-121.247			124.48	-30.2239	-99.9986	um	Spot	Position Reference Frame	1	1000003387	3387
	1000000000	35	10500	323.488	1.50919	-121.297			114.485	-14.3281	-108.095	um	Spot	Position Reference Frame	1	1000003473	3473
	1000000000	36	10800	324.746	1.35337	-121.335			140.315	-74.3642	-42.8318	um	Spot	Position Reference Frame	1	1000003558	3558
	1000000000	37	11100	325.488	1.19617	-121.348			119.334	-62.7487	-62.3944	um	Spot	Position Reference Frame	1	1000003643	3643
	1000000000	38	11400	326.701	0.832435	-121.355			114.749	-71.7051	-43.721	um	Spot	Position Reference Frame	1	1000003729	3729
	1000000000	39	11700	328.318	0.259483	-121.355			95.9225	-64.5598	-51.7842	um	Spot	Position Reference Frame	1	1000003900	3900
	1000000000	40	12000	329.948	-0.382966	-121.351			100.955	-52.8217	-71.9421	um	Spot	Position Reference Frame	1	1000003985	3985
	1000000000	41	12300	331.664	-1.11539	-121.345			105.089	-37.252	-90.1658	um	Spot	Position Reference Frame	1	1000004070	4070
	1000000000	42	12600	333.089	-1.76507	-121.342			118.704	9.13022	-116.07	um	Spot	Position Reference Frame	1	1000004157	4157
	1000000000	43	12900	334.294	-2.35244	-121.345			125.177	41.8227	-114.03	um	Spot	Position Reference Frame	1	1000004243	4243
	1000000000	44	13200	335.324	-2.89143	-121.352			141.745	76.1271	-99.9002	um	Spot	Position Reference Frame	1	1000004328	4328
	1000000000	45	13500	336.213	-3.39483	-121.364			145.421	99.9635	-78.0707	um	Spot	Position Reference Frame	1	1000004414	4414
	1000000000	46	13800	337.104	-3.94261	-121.379			143.847	118.965	-45.3753	um	Spot	Position Reference Frame	1	1000004501	4501
	1000000000	47	14100	338.272	-4.71173	-121.4			115.914	95.9645	-82.1009	um	Spot	Position Reference Frame	1	1000004674	4674
	1000000000	48	14400	339.265	-5.40294	-121.415			95.8217	66.5448	-100.301	um	Spot	Position Reference Frame	1	1000004801	4801
	1000000000	49	14700	340.549	-6.33373	-121.427			88.495	85.9165	-86.3745	um	Spot	Position Reference Frame	1	1000004887	4887
	1000000000	50	15000	341.538	-7.06246	-121.429			107.535	50.8035	-110.19	um	Spot	Position Reference Frame	1	1000004973	4973
	1000000000	51	15300	342.736	-7.94419	-121.421			103.416	25.8509	-113.213	um	Spot	Position Reference Frame	1	1000005058	5058
	1000000000	52	15600	343.572	-8.53988	-121.41			87.7546	-1.32299	-104.337	um	Spot	Position Reference Frame	1	1000005143	5143
	1000000000	53	15900	344.389	-9.09217	-121.396			74.2866	-69.3894	-26.1344	um	Spot	Position Reference Frame	1	1000005228	5228
	1000000000	54	16200	345.284	-9.66264	-121.381			79.3885	-44.9232	-72.6566	um	Spot	Position Reference Frame	1	1000005313	5313
	1000000000	55	16500	346.368	-10.3244	-121.364			43.8032	-46.4125	-57.9776	um	Spot	Position Reference Frame	1	1000005398	5398
	1000000000	56	16800	346.786	-10.5708	-121.361			43.1109	-62.38	-18.8489	um	Spot	Position Reference Frame	1	1000005483	5483
	1000000000	57	17100	347.061	-10.7288	-121.362			25.9249	-49.2764	-32.6355	um	Spot	Position Reference Frame	1	1000005581	5581
	1000000000	58	17400	347.759	-11.1297	-121.368			23.3156	-39.1016	-48.6531	um	Spot	Position Reference Frame	1	1000005666	5666
	1000000000	59	17700	347.886	-11.2125	-121.367			9.86136	-18.9277	-54.0139	um	Spot	Position Reference Frame	1	1000005751	5751
	1000000000	60	18000	348.554	-11.7098	-121.352			59.6897	-32.2165	-80.5685	um	Spot	Position Reference Frame	1	1000005837	5837
	1000000000	61	18300	348.674	-11.8144	-121.344			64.5558	-12.4405	-93.5361	um	Spot	Position Reference Frame	1	1000005924	5924
	1000000000	62	18600	349.079	-12.2285	-121.3			39.9051	-0.399156	-86.7595	um	Spot	Position Reference Frame	1	1000006009	6009
	1000000000	63	18900	349.115	-12.2775	-121.288			61.4179	17.0683	-99.579	um	Spot	Position Reference Frame	1	1000006094	6094
	1000000000	64	19200	349.223	-12.4948	-121.201			19.3506	1.47751	-72.9412	um	Spot	Position Reference Frame	1	1000006180	6180
	1000000000	65	19500	349.578	-13.2869	-120.862			14.0674	23.5867	-69.9989	um	Spot	Position Reference Frame	1	1000006265	6265
	1000000000	66	19800	349.945	-14.1247	-120.497			81.7931	44.7365	-105.413	um	Spot	Position Reference Frame	1	1000006351	6351
	1000000000	67	20100	349.945	-14.1247	-120.497			80.112	73.9014	-92.4426	um	Spot	Position Reference Frame	1	1000006436	6436
	1000000000	68	20400	349.97	-14.4473	-121.05			101.148	105.84	-68.2722	um	Spot	Position Reference Frame	1	1000006521	6521
	1000000000	69	20700	349.97	-14.4473	-121.05			81.6237	110.83	-53.5216	um	Spot	Position Reference Frame	1	1000006606	6606
	1000000000	70	21000	349.971	-14.4728	-121.03			75.1741	99.2529	-67.8505	um	Spot	Position Reference Frame	1	1000006701	6701
	1000000000	71	21300	349.993	-14.7542	-120.809			36.4267	19.5874	-86.8003	um	Spot	Position Reference Frame	1	1000006786	6786
	1000000000	72	21600	350.012	-14.9882	-120.622			63.7871	67.4763	-89.5833	um	Spot	Position Reference Frame	1	1000006871	6871
	1000000000	73	21900	350.078	-15.8096	-119.963			50.4401	51.1011	-89.6927	um	Spot	Position Reference Frame	1	1000006956	6956
	1000000000	74	22200	350.078	-15.8096	-119.963			32.4816	52.092	-77.8512	um	Spot	Position Reference Frame	1	1000007041	7041
	1000000000	75	22500	350.269	-16.2722	-120.27			14.3256	40.8738	-66.0053	um	Spot	Position Reference Frame	1	1000007196	7196
	1000000000	76	22800	350.281	-16.2972	-120.279			21.6467	68.4714	-55.9543	um	Spot	Position Reference Frame	1	1000007286	7286
	1000000000	77	23100	350.371	-16.4462	-120.285			42.4205	82.2713	-64.7783	um	Spot	Position Reference Frame	1	1000007372	7372
	1000000000	78	23400	350.583	-16.7896	-120.272			50.8744	93.7636	-56.4558	um	Spot	Position Reference Frame	1	1000007458	7458
	1000000000	79	23700	350.716	-17.0044	-120.25			30.5481	90.6871	-40.9923	um	Spot	Position Reference Frame	1	1000007545	7545
	1000000000	80	24000	350.775	-17.1017	-120.23			250.201	-13.5202	-111.857	um	Spot	Position Reference Frame	2	1000000000	7716
	1000000000	81	24300	350.792	-17.131	-120.214			241.232	3.27481	-112.944	um	Spot	Position Reference Frame	2	1000000085	7717
	1000000000	82	24600	350.84	-17.2307	-120.126			226.671	-40.745	-96.046	um	Spot	Position Reference Frame	2	1000000170	7718
	1000000000	83	24900	350.862	-17.2825	-120.066			227.688	-61.1398	-79.0259	um	Spot	Position Reference Frame	2	1000000255	7719
	1000000000	84	25200	350.921	-17.4502	-119.832			236.986	-70.113	-68.9404	um	Spot	Position Reference Frame	2	1000000340	7720
	1000000000	85	25500	351.103	-17.9944	-119.038			264.587	34.0307	-110.758	um	Spot	Position Reference Frame	2	1000000427	7721
	1000000085	1	300	239.904	3.78843	-108.998			274.296	53.281	-102.684	um	Spot	Position Reference Frame	2	1000000597	7723
	1000000085	2	600	242.398	1.90534	-110.501			276.109	78.5033	-81.6805	um	Spot	Position Reference Frame	2	1000000683	7724
	1000000085	3	900	242.85	1.51779	-110.706			270.354	104.175	-37.2051	um	Spot	Position Reference Frame	2	1000000769	7725
	1000000085	4	1200	245.11	-0.678957	-111.342			249.266	97.5306	-51.9215	um	Spot	Position Reference Frame	2	1000000855	7726
	1000000085	5	1500	247.452	-3.03789	-111.856			262.287	83.8325	-76.1144	um	Spot	Position Reference Frame	2	1000000941	7727
	1000000085	6	1800	250.564	-6.24685	-112.386			232.151	101.148	-41.883	um	Spot	Position Reference Frame	2	1000001079	7728
	1000000085	7	2100	253.096	-8.88369	-112.736			241.658	49.2586	-103.081	um	Spot	Position Reference Frame	2	1000001165	7729
	1000000085	8	2400	254.733	-10.5914	-112.931			243.631	76.5462	-82.9604	um	Spot	Position Reference Frame	2	1000001251	7730
	1000000085	9	2700	254.738	-10.5921	-112.932			227.088	73.5399	-84.1019	um	Spot	Position Reference Frame	2	1000001336	7731
	1000000085	10	3000	257.977	-9.00374	-113.481			211.088	47.1115	-104.227	um	Spot	Position Reference Frame	2	1000001422	7732
	1000000085	11	3300	264.314	-5.89939	-114.556			224.642	2.03236	-112.087	um	Spot	Position Reference Frame	2	1000001548	7733
	1000000085	12	3600	268.009	-4.1219	-115.18			207.479	-32.0398	-99.2166	um	Spot	Position Reference Frame	2	1000001634	7734
	1000000085	13	3900	271.318	-2.60908	-115.732			196.632	-58.1938	-75.2958	um	Spot	Position Reference Frame	2	1000001720	7735
	1000000085	14	4200	274.43	-1.32133	-116.238			174.088	-68.9945	-57.6059	um	Spot	Position Reference Frame	2	1000001975	7738
	1000000085	15	4500	276.486	-0.633692	-116.555			158.509	-31.8433	-101.64	um	Spot	Position Reference Frame	2	1000002105	7739
	1000000085	16	4800	277.461	-0.470569	-116.687			206.232	10.9557	-111.25	um	Spot	Position Reference Frame	2	1000002190	7740
	1000000085	17	5100	279.11	-0.487029	-116.877			170.432	16.9285	-115.563	um	Spot	Position Reference Frame	2	1000002275	7741
	1000000085	18	5400	282.123	-0.80275	-117.186			202.368	68.4901	-91.3132	um	Spot	Position Reference Frame	2	1000002361	7742
	1000000085	19	5700	284.448	-1.17749	-117.403			212.532	97.2108	-55.2391	um	Spot	Position Reference Frame	2	1000002471	7743
	1000000085	20	6000	285.752	-1.45866	-117.51			214.067	103.382	-39.2284	um	Spot	Position Reference Frame	2	1000002556	7744
	1000000085	21	6300	287.85	-1.97683	-117.662			197.628	107.157	-41.7387	um	Spot	Position Reference Frame	2	1000002642	7745
	1000000085	22	6600	288.67	-2.16355	-117.718			191.411	91.9096	-71.4195	um	Spot	Position Reference Frame	2	1000002727	7746
	1000000085	23	6900	289.826	-2.37149	-117.795			175.899	60.7449	-105.539	um	Spot	Position Reference Frame	2	1000002876	7747
	1000000085	24	7200	290.669	-2.46513	-117.855			168.524	88.8165	-83.6162	um	Spot	Position Reference Frame	2	1000002962	7748
	1000000085	25	7500	292.811	-2.57668	-118.012			169.38	111.562	-49.9607	um	Spot	Position Reference Frame	2	1000003048	7749
	1000000085	26	7800	294.197	-2.59925	-118.116			142.03	27.3108	-117.814	um	Spot	Position Reference Frame	2	1000003134	7750
	1000000085	27	8100	296.639	-2.57789	-118.302			146.834	0.0639791	-116.758	um	Spot	Position Reference Frame	2	1000003220	7751
	1000000085	28	8400	298.295	-2.55947	-118.425			125.746	-30.6634	-101.924	um	Spot	Position Reference Frame	2	1000003387	7752
	1000000085	29	8700	298.386	-2.57115	-118.427			115.425	-13.7777	-110.023	um	Spot	Position Reference Frame	2	1000003473	7753
	1000000085	30	9000	298.907	-2.72666	-118.412			141.226	-74.9505	-44.8655	um	Spot	Position Reference Frame	2	1000003558	7754
	1000000085	31	9300	299.424	-2.91124	-118.389			121.043	-63.8515	-65.2464	um	Spot	Position Reference Frame	2	1000003643	7755
	1000000085	32	9600	300.966	-3.52951	-118.306			115.923	-72.7451	-44.9845	um	Spot	Position Reference Frame	2	1000003729	7756
	1000000085	33	9900	302.01	-3.98273	-118.245			98.5081	-65.2425	-55.1614	um	Spot	Position Reference Frame	2	1000003900	7758
	1000000085	34	10200	303.445	-4.65879	-118.157			102.053	-53.8259	-74.0604	um	Spot	Position Reference Frame	2	1000003985	7759
	1000000085	35	10500	304.026	-4.96444	-118.119			107.449	-37.6088	-93.0784	um	Spot	Position Reference Frame	2	1000004070	7760
	1000000085	36	10800	304.877	-5.4667	-118.063			121.065	8.77243	-116.986	um	Spot	Position Reference Frame	2	1000004157	7761
	1000000085	37	11100	305.662	-5.96205	-118.011			126.974	41.5078	-115.952	um	Spot	Position Reference Frame	2	1000004243	7762
	1000000085	38	11400	306.372	-6.42884	-117.967			142.943	77.5608	-99.8321	um	Spot	Position Reference Frame	2	1000004328	7763
	1000000085	39	11700	307.394	-7.11088	-117.913			145.824	98.9819	-79.3111	um	Spot	Position Reference Frame	2	1000004414	7764
	1000000085	40	12000	308.307	-7.71229	-117.876			145.355	119.287	-45.3318	um	Spot	Position Reference Frame	2	1000004501	7765
	1000000085	41	12300	309.911	-8.75032	-117.836			117.444	97.2715	-82.232	um	Spot	Position Reference Frame	2	1000004674	7767
	1000000085	42	12600	311.506	-9.76665	-117.819			97.9369	67.7343	-103.216	um	Spot	Position Reference Frame	2	1000004801	7768
	1000000085	43	12900	312.988	-10.7005	-117.831			90.0514	87.4762	-88.2942	um	Spot	Position Reference Frame	2	1000004887	7769
	1000000085	44	13200	314.128	-11.4156	-117.863			109.339	51.7268	-112.11	um	Spot	Position Reference Frame	2	1000004973	7770
	1000000085	45	13500	314.954	-11.9346	-117.904			104.144	26.7798	-113.141	um	Spot	Position Reference Frame	2	1000005058	7771
	1000000085	46	13800	316.055	-12.631	-117.978			89.0306	-0.820918	-107.257	um	Spot	Position Reference Frame	2	1000005143	7772
	1000000085	47	14100	316.987	-13.2229	-118.043			74.4042	-70.245	-28.3443	um	Spot	Position Reference Frame	2	1000005228	7773
	1000000085	48	14400	317.874	-13.7876	-118.099			79.7843	-46.2846	-75.8949	um	Spot	Position Reference Frame	2	1000005313	7774
	1000000085	49	14700	318.86	-14.4145	-118.146			45.0501	-46.8586	-60.1799	um	Spot	Position Reference Frame	2	1000005398	7775
	1000000085	50	15000	320.105	-15.2034	-118.183			45.0249	-63.3694	-20.1115	um	Spot	Position Reference Frame	2	1000005483	7776
	1000000085	51	15300	321.019	-15.7801	-118.192			26.3973	-51.023	-35.216	um	Spot	Position Reference Frame	2	1000005581	7777
	1000000085	52	15600	322.345	-16.6146	-118.177			23.4591	-39.8639	-52.5972	um	Spot	Position Reference Frame	2	1000005666	7778
	1000000085	53	15900	324.386	-17.8993	-118.132			10.3274	-19.8102	-58.9262	um	Spot	Position Reference Frame	2	1000005751	7779
	1000000085	54	16200	325.774	-18.7753	-118.093			61.8302	-31.5647	-84.4757	um	Spot	Position Reference Frame	2	1000005837	7780
	1000000085	55	16500	327.207	-19.682	-118.049			65.7891	-12.735	-97.4518	um	Spot	Position Reference Frame	2	1000005924	7781
	1000000085	56	16800	327.656	-19.9667	-118.038			40.9261	-1.2454	-91.6726	um	Spot	Position Reference Frame	2	1000006009	7782
	1000000085	57	17100	327.808	-20.0625	-118.038			63.8388	17.9043	-103.485	um	Spot	Position Reference Frame	2	1000006094	7783
	1000000085	58	17400	327.83	-20.0755	-118.041			20.1877	3.17453	-78.8538	um	Spot	Position Reference Frame	2	1000006180	7784
	1000000085	59	17700	328.017	-20.1826	-118.096			15.9352	25.4907	-75.9021	um	Spot	Position Reference Frame	2	1000006265	7785
	1000000085	60	18000	328.523	-20.4751	-118.242			83.7345	44.0874	-108.327	um	Spot	Position Reference Frame	2	1000006351	7786
	1000000085	61	18300	328.817	-20.6522	-118.312			81.7139	75.559	-94.3603	um	Spot	Position Reference Frame	2	1000006436	7787
	1000000085	62	18600	329.009	-20.7767	-118.335			102.838	106.769	-68.193	um	Spot	Position Reference Frame	2	1000006521	7788
	1000000085	63	18900	329.133	-20.8673	-118.326			83.0906	111.736	-53.3887	um	Spot	Position Reference Frame	2	1000006606	7789
	1000000085	64	19200	329.816	-21.4073	-118.181			78.4259	100.451	-69.3701	um	Spot	Position Reference Frame	2	1000006701	7790
	1000000085	65	19500	329.816	-21.4082	-118.18			37.9956	21.1049	-91.7097	um	Spot	Position Reference Frame	2	1000006786	7791
	1000000085	66	19800	329.653	-21.8581	-117.31			66.7873	68.8416	-93.4858	um	Spot	Position Reference Frame	2	1000006871	7792
	1000000085	67	20100	329.483	-22.3247	-116.406			52.7462	51.5117	-93.5981	um	Spot	Position Reference Frame	2	1000006956	7793
	1000000085	68	20400	329.483	-22.3247	-116.406			33.2621	53.1463	-77.7669	um	Spot	Position Reference Frame	2	1000007041	7794
	1000000085	69	20700	329.085	-22.4315	-116.471			15.7492	41.8923	-70.9121	um	Spot	Position Reference Frame	2	1000007196	7795
	1000000085	70	21000	328.533	-22.5874	-116.558			22.3007	69.7518	-59.8697	um	Spot	Position Reference Frame	2	1000007286	7796
	1000000085	71	21300	327.949	-22.7664	-116.645			43.0878	83.5227	-65.6974	um	Spot	Position Reference Frame	2	1000007372	7797
	1000000085	72	21600	327.55	-22.9029	-116.698			52.6388	95.633	-58.1433	um	Spot	Position Reference Frame	2	1000007458	7798
	1000000085	73	21900	327.533	-22.9173	-116.697			31.6114	92.1945	-41.7354	um	Spot	Position Reference Frame	2	1000007545	7799
	1000000085	74	22200	327.312	-23.3126	-116.61			252.192	-12.897	-111.8	um	Spot	Position Reference Frame	3	1000000000	7802
	1000000085	75	22500	327.158	-23.6146	-116.539			242.927	3.5128	-112.888	um	Spot	Position Reference Frame	3	1000000085	7803
	1000000085	76	22800	327.152	-23.6411	-116.531			226.932	-42.8234	-91.9972	um	Spot	Position Reference Frame	3	1000000170	7804
	1000000085	77	23100	327.156	-23.8749	-116.45			228.976	-59.4566	-73.9702	um	Spot	Position Reference Frame	3	1000000255	7805
	1000000085	78	23400	327.162	-23.9733	-116.415			236.394	-68.9384	-59.9017	um	Spot	Position Reference Frame	3	1000000340	7806
	1000000085	79	23700	327.173	-24.1037	-116.369			268.404	33.3775	-113.688	um	Spot	Position Reference Frame	3	1000000427	7807
	1000000085	80	24000	327.173	-24.1044	-116.369			277.307	51.6174	-107.622	um	Spot	Position Reference Frame	3	1000000597	7809
	1000000085	81	24300	326.801	-24.4512	-116.412			279.225	78.9842	-88.62	um	Spot	Position Reference Frame	3	1000000683	7810
	1000000085	82	24600	326.188	-25.0216	-116.475			273.428	107.403	-42.7004	um	Spot	Position Reference Frame	3	1000000769	7811
	1000000085	83	24900	326.167	-25.0401	-116.47			251.608	100.55	-57.8645	um	Spot	Position Reference Frame	3	1000000855	7812
	1000000085	84	25200	325.525	-25.5964	-116.026			263.92	81.5668	-81.1164	um	Spot	Position Reference Frame	3	1000000941	7813
	1000000085	85	25500	325.309	-25.7834	-115.874			235.385	103.953	-45.313	um	Spot	Position Reference Frame	3	1000001079	7814
	1000000170	1	300	226.356	-41.6624	-92.0936			245.416	49.6221	-106.969	um	Spot	Position Reference Frame	3	1000001165	7815
	1000000170	2	600	227.021	-41.955	-91.9775			247.373	77.343	-89.889	um	Spot	Position Reference Frame	3	1000001251	7816
	1000000170	3	900	227.686	-42.2206	-91.861			228.239	74.5961	-89.0495	um	Spot	Position Reference Frame	3	1000001336	7817
	1000000170	4	1200	228.887	-42.6299	-91.6546			212.126	47.6638	-107.172	um	Spot	Position Reference Frame	3	1000001422	7818
	1000000170	5	1500	234.547	-44.3177	-90.727			225.575	0.43622	-111.033	um	Spot	Position Reference Frame	3	1000001548	7819
	1000000170	6	1800	238.532	-45.3193	-90.152			209.195	-31.0519	-98.154	um	Spot	Position Reference Frame	3	1000001634	7820
	1000000170	7	2100	244.451	-46.4521	-89.4696			198.405	-56.6055	-70.2305	um	Spot	Position Reference Frame	3	1000001720	7821
	1000000170	8	2400	249.903	-47.1678	-89.0263			176.9	-66.0766	-54.0262	um	Spot	Position Reference Frame	3	1000001975	7824
	1000000170	9	2700	253.27	-47.3279	-88.9327			160.223	-30.5607	-99.5691	um	Spot	Position Reference Frame	3	1000002105	7825
	1000000170	10	3000	256.747	-47.1712	-89.06			206.97	11.6082	-113.196	um	Spot	Position Reference Frame	3	1000002190	7826
	1000000170	11	3300	259.867	-46.7996	-89.3565			172.21	17.6195	-116.494	um	Spot	Position Reference Frame	3	1000002275	7827
	1000000170	12	3600	260.121	-46.6921	-89.4567			204.543	69.7498	-96.2478	um	Spot	Position Reference Frame	3	1000002361	7828
	1000000170	13	3900	263.054	-44.1864	-91.892			215.522	97.2956	-63.1686	um	Spot	Position Reference Frame	3	1000002471	7829
	1000000170	14	4200	265.69	-41.8619	-94.2071			218.391	105.419	-45.148	um	Spot	Position Reference Frame	3	1000002556	7830
	1000000170	15	4500	268.14	-39.753	-96.3951			200.963	109.542	-46.1402	um	Spot	Position Reference Frame	3	1000002642	7831
	1000000170	16	4800	270.076	-38.2306	-98.0662			195.163	92.0499	-77.3387	um	Spot	Position Reference Frame	3	1000002727	7832
	1000000170	17	5100	272.104	-36.8475	-99.683			178.504	60.9534	-107.464	um	Spot	Position Reference Frame	3	1000002876	7833
	1000000170	18	5400	272.49	-36.71	-99.889			170.88	88.3647	-89.5428	um	Spot	Position Reference Frame	3	1000002962	7834
	1000000170	19	5700	276.58	-36.1738	-101.295			173.879	113.401	-54.3994	um	Spot	Position Reference Frame	3	1000003048	7835
	1000000170	20	6000	279.685	-35.8524	-102.245			144.285	27.2911	-117.736	um	Spot	Position Reference Frame	3	1000003134	7836
	1000000170	21	6300	281.573	-35.6957	-102.727			149.217	0.688741	-116.68	um	Spot	Position Reference Frame	3	1000003220	7837
	1000000170	22	6600	286.501	-35.3288	-103.797			126.834	-29.18	-101.853	um	Spot	Position Reference Frame	3	1000003387	7838
	1000000170	23	6900	289.955	-35.0529	-104.503			118.106	-12.4243	-110.936	um	Spot	Position Reference Frame	3	1000003473	7839
	1000000170	24	7200	291.488	-34.8988	-104.802			144.504	-72.4967	-41.6893	um	Spot	Position Reference Frame	3	1000003558	7840
	1000000170	25	7500	292.563	-34.752	-105.003			122.215	-61.1334	-63.2525	um	Spot	Position Reference Frame	3	1000003643	7841
	1000000170	26	7800	295.069	-34.3465	-105.455			119.042	-70.7006	-41.7523	um	Spot	Position Reference Frame	3	1000003729	7842
	1000000170	27	8100	300.35	-33.4803	-106.368			99.5903	-63.4177	-53.603	um	Spot	Position Reference Frame	3	1000003900	7844
	1000000170	28	8400	301.945	-33.2601	-106.602			109.426	-51.2671	-75.1861	um	Spot	Position Reference Frame	3	1000003985	7845
	1000000170	29	8700	302.852	-33.1979	-106.68			108.98	-35.6746	-92	um	Spot	Position Reference Frame	3	1000004070	7846
	1000000170	30	9000	304.055	-33.2121	-106.701			122.968	9.21325	-116.907	um	Spot	Position Reference Frame	3	1000004157	7847
	1000000170	31	9300	305.059	-33.2955	-106.659			130.017	42.0225	-116.865	um	Spot	Position Reference Frame	3	1000004243	7848
	1000000170	32	9600	306.854	-33.537	-106.51			146.33	76.9891	-103.745	um	Spot	Position Reference Frame	3	1000004328	7849
	1000000170	33	9900	307.658	-33.6672	-106.427			149.662	99.0434	-79.8524	um	Spot	Position Reference Frame	3	1000004414	7850
	1000000170	34	10200	307.666	-33.6729	-106.423			148.679	120.825	-49.2098	um	Spot	Position Reference Frame	3	1000004501	7851
	1000000170	35	10500	307.794	-34.0284	-106.188			122.24	99.6383	-86.009	um	Spot	Position Reference Frame	3	1000004674	7853
	1000000170	36	10800	307.84	-34.1923	-106.075			100.499	67.8866	-106.128	um	Spot	Position Reference Frame	3	1000004801	7854
	1000000170	37	11100	308.015	-35.0027	-105.5			91.2564	88.1931	-91.2171	um	Spot	Position Reference Frame	3	1000004887	7855
	1000000170	38	11400	308.104	-35.4403	-105.185			112.241	51.898	-116.021	um	Spot	Position Reference Frame	3	1000004973	7856
	1000000170	39	11700	308.37	-36.7982	-104.202			105.504	26.7792	-116.064	um	Spot	Position Reference Frame	3	1000005058	7857
	1000000170	40	12000	308.768	-38.8137	-102.756			91.5622	-0.408022	-108.167	um	Spot	Position Reference Frame	3	1000005143	7858
	1000000170	41	12300	308.919	-39.5611	-102.242			78.0515	-68.654	-26.5489	um	Spot	Position Reference Frame	3	1000005228	7859
	1000000170	42	12600	308.994	-39.9099	-102.031			82.4572	-44.123	-74.7719	um	Spot	Position Reference Frame	3	1000005313	7860
	1000000170	43	12900	309.147	-40.5911	-101.674			46.6558	-44.52	-60.7786	um	Spot	Position Reference Frame	3	1000005398	7861
	1000000170	44	13200	309.279	-41.1602	-101.404			49.0972	-63.1845	-19.9755	um	Spot	Position Reference Frame	3	1000005483	7862
	1000000170	45	13500	309.564	-42.3693	-100.864			29.2752	-49.2601	-35.4527	um	Spot	Position Reference Frame	3	1000005581	7863
	1000000170	46	13800	309.564	-42.3699	-100.864			24.5607	-37.4318	-52.1311	um	Spot	Position Reference Frame	3	1000005666	7864
	1000000170	47	14100	311.423	-42.9548	-101.539			11.2284	-18.2063	-56.8362	um	Spot	Position Reference Frame	3	1000005751	7865
	1000000170	48	14400	313.047	-43.4478	-102.103			62.4674	-30.5638	-84.3965	um	Spot	Position Reference Frame	3	1000005837	7866
	1000000170	49	14700	314.709	-43.9212	-102.63			66.8068	-10.7144	-96.3709	um	Spot	Position Reference Frame	3	1000005924	7867
	1000000170	50	15000	315.887	-44.2255	-102.948			42.4376	1.15726	-90.5835	um	Spot	Position Reference Frame	3	1000006009	7868
	1000000170	51	15300	317.2	-44.5283	-103.23			65.8523	19.1908	-103.395	um	Spot	Position Reference Frame	3	1000006094	7869
	1000000170	52	15600	317.944	-44.6785	-103.338			21.5959	3.28807	-76.7607	um	Spot	Position Reference Frame	3	1000006180	7870
	1000000170	53	15900	319.006	-44.8669	-103.421			16.6749	26.5726	-75.8149	um	Spot	Position Reference Frame	3	1000006265	7871
	1000000170	54	16200	319.274	-44.9073	-103.414			85.0639	44.7649	-108.247	um	Spot	Position Reference Frame	3	1000006351	7872
	1000000170	55	16500	320.582	-45.0775	-103.268			84.0525	76.8889	-96.2722	um	Spot	Position Reference Frame	3	1000006436	7873
	1000000170	56	16800	320.582	-45.0775	-103.268			105.455	107.854	-72.1068	um	Spot	Position Reference Frame	3	1000006521	7874
	1000000170	57	17100	320.056	-44.6379	-105.892			86.0079	113.425	-55.4066	um	Spot	Position Reference Frame	3	1000006606	7875
	1000000170	58	17400	320.056	-44.6379	-105.892			80.1548	101.803	-71.2971	um	Spot	Position Reference Frame	3	1000006701	7876
	1000000170	59	17700	320.262	-44.5731	-105.976			39.3917	22.2061	-92.6208	um	Spot	Position Reference Frame	3	1000006786	7877
	1000000170	60	18000	320.43	-44.5178	-106.039			68.8414	70.0105	-93.3972	um	Spot	Position Reference Frame	3	1000006871	7878
	1000000170	61	18300	322.052	-43.9614	-106.59			54.6959	52.2269	-95.5075	um	Spot	Position Reference Frame	3	1000006956	7879
	1000000170	62	18600	324.392	-43.1487	-107.337			36.0215	54.9299	-81.6666	um	Spot	Position Reference Frame	3	1000007041	7880
	1000000170	63	18900	325.255	-42.8403	-107.564			16.7071	43.1547	-70.8235	um	Spot	Position Reference Frame	3	1000007196	7881
	1000000170	64	19200	326.375	-42.4258	-107.772			24.2747	72.6985	-60.775	um	Spot	Position Reference Frame	3	1000007286	7882
	1000000170	65	19500	327.568	-41.9734	-107.923			46.6739	83.9094	-69.5917	um	Spot	Position Reference Frame	3	1000007372	7883
	1000000170	66	19800	329.662	-41.1694	-108.116			56.18	97.7777	-61.2085	um	Spot	Position Reference Frame	3	1000007458	7884
	1000000170	67	20100	330.25	-40.9428	-108.162			33.7332	94.5286	-44.0443	um	Spot	Position Reference Frame	3	1000007545	7885
	1000000170	68	20400	330.25	-40.9429	-108.162			254.706	-11.155	-111.74	um	Spot	Position Reference Frame	4	1000000000	7888
	1000000170	69	20700	330.555	-41.2872	-108.064			246.45	1.76159	-114.816	um	Spot	Position Reference Frame	4	1000000085	7889
	1000000170	70	21000	330.746	-41.4988	-108.002			228.629	-43.0905	-91.9376	um	Spot	Position Reference Frame	4	1000000170	7890
	1000000170	71	21300	331.116	-41.8914	-107.881			236.124	-56.9682	-79.8673	um	Spot	Position Reference Frame	4	1000000255	7891
	1000000170	72	21600	331.412	-42.1847	-107.785			241.151	-67.5836	-62.8191	um	Spot	Position Reference Frame	4	1000000340	7892
	1000000170	73	21900	331.599	-42.3462	-107.726			271.016	33.5563	-113.63	um	Spot	Position Reference Frame	4	1000000427	7893
	1000000170	74	22200	332.054	-42.6865	-107.583			282.512	51.9682	-107.544	um	Spot	Position Reference Frame	4	1000000597	7895
	1000000170	75	22500	332.289	-42.8419	-107.51			282.021	80.8384	-88.5638	um	Spot	Position Reference Frame	4	1000000683	7896
	1000000170	76	22800	332.665	-43.0629	-107.397			274.324	107.552	-43.3165	um	Spot	Position Reference Frame	4	1000000769	7897
	1000000170	77	23100	332.912	-43.1999	-107.323			253.566	100.353	-57.8096	um	Spot	Position Reference Frame	4	1000000855	7898
	1000000170	78	23400	332.912	-43.1999	-107.323			265.922	83.0213	-82.1436	um	Spot	Position Reference Frame	4	1000000941	7899
	1000000170	79	23700	332.886	-43.0104	-107.461			239.563	104.753	-45.2647	um	Spot	Position Reference Frame	4	1000001079	7900
	1000000170	80	24000	332.843	-42.6735	-107.721			248.916	49.9957	-107.78	um	Spot	Position Reference Frame	4	1000001165	7901
	1000000170	81	24300	332.839	-42.6083	-107.789			249.907	77.7886	-89.8284	um	Spot	Position Reference Frame	4	1000001251	7902
	1000000170	82	24600	332.88	-41.5446	-109.233			230.454	74.7485	-88.988	um	Spot	Position Reference Frame	4	1000001336	7903
	1000000170	83	24900	332.898	-41.1328	-109.801			214.785	47.0833	-107.103	um	Spot	Position Reference Frame	4	1000001422	7904
	1000000170	84	25200	332.898	-41.1328	-109.801			230.374	-0.0371399	-112.948	um	Spot	Position Reference Frame	4	1000001548	7905
	1000000170	85	25500	333.154	-41.9237	-108.908			211.707	-31.4963	-98.0846	um	Spot	Position Reference Frame	4	1000001634	7906
	1000000255	1	300	225.66	-58.5822	-76.0905			203.546	-55.1718	-74.1382	um	Spot	Position Reference Frame	4	1000001720	7907
	1000000255	2	600	227.738	-58.4522	-76.5263			182.28	-64.8653	-55.3914	um	Spot	Position Reference Frame	4	1000001975	7910
	1000000255	3	900	229.72	-58.3266	-76.9412			162.34	-31.924	-100.494	um	Spot	Position Reference Frame	4	1000002105	7911
	1000000255	4	1200	236.019	-57.9235	-78.2586			208.751	11.9	-113.134	um	Spot	Position Reference Frame	4	1000002190	7912
	1000000255	5	1500	236.019	-57.9235	-78.2586			175.555	18.8484	-117.413	um	Spot	Position Reference Frame	4	1000002275	7913
	1000000255	6	1800	238.138	-61.2951	-70.8847			207.476	68.0806	-96.1751	um	Spot	Position Reference Frame	4	1000002361	7914
	1000000255	7	2100	240.839	-65.4202	-61.6676			219.034	97.0586	-63.0943	um	Spot	Position Reference Frame	4	1000002471	7915
	1000000255	8	2400	241.455	-66.1779	-59.7557			222.818	105.076	-46.0668	um	Spot	Position Reference Frame	4	1000002556	7916
	1000000255	9	2700	242.707	-67.3317	-56.2753			202.172	109.785	-46.0813	um	Spot	Position Reference Frame	4	1000002642	7917
	1000000255	10	3000	243.912	-68.269	-53.1043			196.894	91.4453	-78.2753	um	Spot	Position Reference Frame	4	1000002727	7918
	1000000255	11	3300	244.347	-68.55	-52.0164			184.919	56.9437	-108.356	um	Spot	Position Reference Frame	4	1000002876	7919
	1000000255	12	3600	244.726	-68.7565	-51.106			176.594	83.7804	-94.4399	um	Spot	Position Reference Frame	4	1000002962	7920
	1000000255	13	3900	244.726	-68.7565	-51.106			177.565	112.008	-55.7144	um	Spot	Position Reference Frame	4	1000003048	7921
	1000000255	14	4200	245.742	-68.4982	-52.0452			149.011	27.8115	-119.638	um	Spot	Position Reference Frame	4	1000003134	7922
	1000000255	15	4500	248.862	-67.7042	-54.9362			154.579	0.413773	-116.577	um	Spot	Position Reference Frame	4	1000003220	7923
	1000000255	16	4800	251.095	-67.1304	-57.02			130.736	-29.0804	-101.758	um	Spot	Position Reference Frame	4	1000003387	7924
	1000000255	17	5100	252.595	-66.7305	-58.4457			123.056	-12.1812	-110.831	um	Spot	Position Reference Frame	4	1000003473	7925
	1000000255	18	5400	256.449	-65.6447	-62.1898			151.607	-70.4738	-44.8274	um	Spot	Position Reference Frame	4	1000003558	7926
	1000000255	19	5700	259.875	-64.5993	-65.5987			124.238	-59.9287	-65.433	um	Spot	Position Reference Frame	4	1000003643	7927
	1000000255	20	6000	261.507	-64.0041	-67.3119			125.45	-70.4425	-44.7761	um	Spot	Position Reference Frame	4	1000003729	7928
	1000000255	21	6300	262.435	-63.5454	-68.3949			103.837	-62.8877	-56.9557	um	Spot	Position Reference Frame	4	1000003900	7930
	1000000255	22	6600	265.075	-61.9245	-71.7578			111.061	-50.9392	-76.0523	um	Spot	Position Reference Frame	4	1000003985	7931
	1000000255	23	6900	268.666	-59.5804	-76.456			110.147	-33.8181	-93.9254	um	Spot	Position Reference Frame	4	1000004070	7932
	1000000255	24	7200	269.811	-58.8124	-77.9724			125.495	9.46995	-118.823	um	Spot	Position Reference Frame	4	1000004157	7933
	1000000255	25	7500	269.811	-58.8124	-77.9724			133.963	40.3731	-118.77	um	Spot	Position Reference Frame	4	1000004243	7934
	1000000255	26	7800	270.875	-59.5884	-76.7961			148.017	77.7141	-104.674	um	Spot	Position Reference Frame	4	1000004328	7935
	1000000255	27	8100	271.465	-60.0566	-76.0971			151.882	100.68	-82.3286	um	Spot	Position Reference Frame	4	1000004414	7936
	1000000255	28	8400	275.786	-63.7572	-70.6425			152.034	121.4	-50.3807	um	Spot	Position Reference Frame	4	1000004501	7937
	1000000255	29	8700	279.94	-67.369	-65.3319			124.421	100.384	-87.1231	um	Spot	Position Reference Frame	4	1000004674	7939
	1000000255	30	9000	281.784	-68.9876	-62.9555			105.675	67.2567	-109.019	um	Spot	Position Reference Frame	4	1000004801	7940
	1000000255	31	9300	281.784	-68.9876	-62.9555			92.5374	89.2034	-91.1399	um	Spot	Position Reference Frame	4	1000004887	7941
	1000000255	32	9600	282.273	-66.9176	-65.3872			117.668	53.3573	-115.912	um	Spot	Position Reference Frame	4	1000004973	7942
	1000000255	33	9900	282.88	-64.3946	-68.3535			109.268	28.2435	-117.968	um	Spot	Position Reference Frame	4	1000005058	7943
	1000000255	34	10200	283.156	-63.2998	-69.6437			95.5046	-0.020381	-110.066	um	Spot	Position Reference Frame	4	1000005143	7944
	1000000255	35	10500	283.797	-60.8809	-72.5014			87.2476	-69.571	-28.8934	um	Spot	Position Reference Frame	4	1000005228	7945
	1000000255	36	10800	284.378	-58.733	-75.0415			84.7515	-43.3466	-75.9184	um	Spot	Position Reference Frame	4	1000005313	7946
	1000000255	37	11100	284.542	-58.1327	-75.7518			48.1368	-43.1196	-61.903	um	Spot	Position Reference Frame	4	1000005398	7947
	1000000255	38	11400	284.542	-58.1327	-75.7518			51.844	-64.2875	-20.2743	um	Spot	Position Reference Frame	4	1000005483	7948
	1000000255	39	11700	284.93	-58.4113	-75.4861			31.5953	-48.8637	-37.6686	um	Spot	Position Reference Frame	4	1000005581	7949
	1000000255	40	12000	287.459	-60.2433	-73.7862			27.8325	-36.6579	-54.0288	um	Spot	Position Reference Frame	4	1000005666	7950
	1000000255	41	12300	288.515	-61.0252	-73.1219			13.3666	-17.1726	-54.7359	um	Spot	Position Reference Frame	4	1000005751	7951
	1000000255	42	12600	289.638	-61.8838	-72.5009			65.0314	-29.6188	-83.3015	um	Spot	Position Reference Frame	4	1000005837	7952
	1000000255	43	12900	290.77	-62.7662	-71.9711			69.4355	-8.0587	-97.2774	um	Spot	Position Reference Frame	4	1000005924	7953
	1000000255	44	13200	290.912	-62.8774	-71.9599			47.0918	3.05569	-92.4688	um	Spot	Position Reference Frame	4	1000006009	7954
	1000000255	45	13500	291.475	-63.3081	-72.1516			67.7919	21.2178	-104.308	um	Spot	Position Reference Frame	4	1000006094	7955
	1000000255	46	13800	292.178	-63.8218	-72.4944			26.2263	4.37394	-78.642	um	Spot	Position Reference Frame	4	1000006180	7956
	1000000255	47	14100	292.77	-64.215	-72.8498			18.1231	28.1755	-73.7224	um	Spot	Position Reference Frame	4	1000006265	7957
	1000000255	48	14400	293.936	-64.9127	-73.6256			89.1432	44.9263	-111.144	um	Spot	Position Reference Frame	4	1000006351	7958
	1000000255	49	14700	294.123	-64.9886	-73.75			86.7511	77.8693	-98.1818	um	Spot	Position Reference Frame	4	1000006436	7959
	1000000255	50	15000	295.302	-65.2651	-74.5258			110.002	109.355	-73.0057	um	Spot	Position Reference Frame	4	1000006521	7960
	1000000255	51	15300	295.785	-65.3528	-74.8484			91.6081	113.865	-59.6957	um	Spot	Position Reference Frame	4	1000006606	7961
	1000000255	52	15600	296.522	-65.4512	-75.3579			83.5766	101.546	-74.7819	um	Spot	Position Reference Frame	4	1000006701	7962
	1000000255	53	15900	296.992	-65.4998	-75.7013			41.3979	22.9642	-91.5271	um	Spot	Position Reference Frame	4	1000006786	7963
	1000000255	54	16200	298.185	-65.6014	-76.6155			71.7071	70.9239	-96.3026	um	Spot	Position Reference Frame	4	1000006871	7964
	1000000255	55	16500	298.83	-65.6557	-77.1284			57.8377	52.8637	-96.4076	um	Spot	Position Reference Frame	4	1000006956	7965
	1000000255	56	16800	298.852	-65.6598	-77.1573			41.2006	58.7383	-84.5484	um	Spot	Position Reference Frame	4	1000007041	7966
	1000000255	57	17100	299.209	-65.7856	-77.8999			19.1556	44.8878	-70.723	um	Spot	Position Reference Frame	4	1000007196	7967
	1000000255	58	17400	300.392	-66.203	-80.3421			27.3599	74.7832	-61.6713	um	Spot	Position Reference Frame	4	1000007286	7968
	1000000255	59	17700	300.507	-66.2283	-80.4902			48.3606	85.0049	-69.5031	um	Spot	Position Reference Frame	4	1000007372	7969
	1000000255	60	18000	301.484	-66.3597	-81.2838			59.1058	99.0307	-62.4693	um	Spot	Position Reference Frame	4	1000007458	7970
	1000000255	61	18300	302.431	-66.4549	-81.9431			36.9368	96.2618	-44.4099	um	Spot	Position Reference Frame	4	1000007545	7971
	1000000255	62	18600	303.716	-66.5327	-82.7078			258.17	-11.7665	-113.671	um	Spot	Position Reference Frame	5	1000000000	7974
	1000000255	63	18900	304.058	-66.5186	-82.847			249.391	-1.46765	-114.749	um	Spot	Position Reference Frame	5	1000000085	7975
	1000000255	64	19200	304.918	-66.3914	-83.0433			233.161	-46.8905	-89.8535	um	Spot	Position Reference Frame	5	1000000170	7976
	1000000255	65	19500	307.039	-65.9894	-83.4062			237.341	-57.4478	-78.8132	um	Spot	Position Reference Frame	5	1000000255	7977
	1000000255	66	19800	308.8	-65.6156	-83.688			243.295	-66.7841	-65.7591	um	Spot	Position Reference Frame	5	1000000340	7978
	1000000255	67	20100	309.063	-65.5393	-83.741			276.04	32.9478	-115.552	um	Spot	Position Reference Frame	5	1000000427	7979
	1000000255	68	20400	309.953	-65.2011	-83.9719			286.223	51.8821	-109.48	um	Spot	Position Reference Frame	5	1000000597	7981
	1000000255	69	20700	310.205	-65.0852	-84.0536			284.984	82.8062	-86.5072	um	Spot	Position Reference Frame	5	1000000683	7982
	1000000255	70	21000	311.118	-64.5895	-84.4112			277.5	105.563	-43.9566	um	Spot	Position Reference Frame	5	1000000769	7983
	1000000255	71	21300	311.193	-64.5348	-84.4484			258.469	99.0251	-59.7308	um	Spot	Position Reference Frame	5	1000000855	7984
	1000000255	72	21600	312.33	-63.4502	-85.1488			270.972	86.4931	-84.0636	um	Spot	Position Reference Frame	5	1000000941	7985
	1000000255	73	21900	312.504	-63.2962	-85.2367			245.312	104.895	-41.8084	um	Spot	Position Reference Frame	5	1000001079	7986
	1000000255	74	22200	312.56	-63.2623	-85.2429			253.571	50.2327	-108.679	um	Spot	Position Reference Frame	5	1000001165	7987
	1000000255	75	22500	312.618	-63.247	-85.2212			259.965	77.1741	-91.7072	um	Spot	Position Reference Frame	5	1000001251	7988
	1000000255	76	22800	312.777	-63.245	-85.1089			236.795	75.1225	-88.894	um	Spot	Position Reference Frame	5	1000001336	7989
	1000000255	77	23100	313.388	-63.2921	-84.6026			218.39	46.9935	-107.028	um	Spot	Position Reference Frame	5	1000001422	7990
	1000000255	78	23400	313.747	-63.3274	-84.2957			233.36	-2.06806	-112.878	um	Spot	Position Reference Frame	5	1000001548	7991
	1000000255	79	23700	313.747	-63.3274	-84.2957			213.307	-33.1141	-98.0228	um	Spot	Position Reference Frame	5	1000001634	7992
	1000000255	80	24000	313.354	-63.4915	-84.6707			207.527	-54.5321	-75.0567	um	Spot	Position Reference Frame	5	1000001720	7993
	1000000255	81	24300	313.059	-63.6158	-84.9553			185.944	-63.4772	-59.5429	um	Spot	Position Reference Frame	5	1000001975	7996
	1000000255	82	24600	312.563	-63.8269	-85.4392			165.26	-32.2064	-99.4133	um	Spot	Position Reference Frame	5	1000002105	7997
	1000000255	83	24900	312.114	-64.0192	-85.8803			211.328	12.9621	-114.066	um	Spot	Position Reference Frame	5	1000002190	7998
	1000000255	84	25200	312.114	-64.0192	-85.8803			179.877	19.7329	-117.325	um	Spot	Position Reference Frame	5	1000002275	7999
	1000000255	85	25500	312.593	-63.6395	-85.764			212.432	68.7697	-96.0883	um	Spot	Position Reference Frame	5	1000002361	8000
	1000000340	1	300	234.989	-69.199	-64.0024			229.581	95.399	-64.9634	um	Spot	Position Reference Frame	5	1000002471	8001
	1000000340	2	600	236.11	-68.9723	-64.0963			226.573	105.301	-44.9928	um	Spot	Position Reference Frame	5	1000002556	8002
	1000000340	3	900	238.357	-68.5311	-64.2525			205.73	108.825	-47.5871	um	Spot	Position Reference Frame	5	1000002642	8003
	1000000340	4	1200	240.493	-68.1359	-64.3357			200.847	89.8687	-80.1939	um	Spot	Position Reference Frame	5	1000002727	8004
	1000000340	5	1500	243.842	-67.5632	-64.3211			186.258	58.0369	-108.295	um	Spot	Position Reference Frame	5	1000002876	8005
	1000000340	6	1800	247.136	-67.0485	-64.1212			180.103	79.8744	-97.3571	um	Spot	Position Reference Frame	5	1000002962	8006
	1000000340	7	2100	248.981	-66.8026	-63.812			181.106	111.565	-56.0736	um	Spot	Position Reference Frame	5	1000003048	8007
	1000000340	8	2400	250.286	-66.6743	-63.3516			154.084	27.8244	-120.539	um	Spot	Position Reference Frame	5	1000003134	8008
	1000000340	9	2700	251.784	-66.5817	-62.4956			159.309	4.51363	-117.483	um	Spot	Position Reference Frame	5	1000003220	8009
	1000000340	10	3000	254.625	-66.4709	-60.4341			133.966	-28.5222	-103.67	um	Spot	Position Reference Frame	5	1000003387	8010
	1000000340	11	3300	255.756	-66.442	-59.4657			127.137	-11.874	-112.735	um	Spot	Position Reference Frame	5	1000003473	8011
	1000000340	12	3600	257.678	-66.412	-57.6084			157.12	-70.1814	-47.989	um	Spot	Position Reference Frame	5	1000003558	8012
	1000000340	13	3900	257.678	-66.412	-57.6084			129.947	-60.0806	-66.2163	um	Spot	Position Reference Frame	5	1000003643	8013
	1000000340	14	4200	258.22	-66.1854	-58.3416			132.822	-71.2548	-44.8298	um	Spot	Position Reference Frame	5	1000003729	8014
	1000000340	15	4500	261.557	-64.8187	-62.7914			107.908	-62.8214	-58.6721	um	Spot	Position Reference Frame	5	1000003900	8016
	1000000340	16	4800	262.748	-64.3659	-64.2979			114.912	-51.8031	-76.6605	um	Spot	Position Reference Frame	5	1000003985	8017
	1000000340	17	5100	268.152	-62.475	-70.7402			111.916	-31.6232	-96.8465	um	Spot	Position Reference Frame	5	1000004070	8018
	1000000340	18	5400	270.208	-61.8096	-73.0424			129.526	10.1987	-119.728	um	Spot	Position Reference Frame	5	1000004157	8019
	1000000340	19	5700	271.998	-61.3031	-74.8392			139.348	41.0368	-119.666	um	Spot	Position Reference Frame	5	1000004243	8020
	1000000340	20	6000	272.697	-61.1556	-75.3941			153.618	78.7294	-105.572	um	Spot	Position Reference Frame	5	1000004328	8021
	1000000340	21	6300	273.608	-61.0351	-75.9085			158.678	100.39	-84.3033	um	Spot	Position Reference Frame	5	1000004414	8022
	1000000340	22	6600	274.951	-60.9261	-76.4686			156.439	119.965	-52.0605	um	Spot	Position Reference Frame	5	1000004501	8023
	1000000340	23	6900	276.178	-60.8747	-76.8428			127.317	100.104	-87.7679	um	Spot	Position Reference Frame	5	1000004674	8025
	1000000340	24	7200	278.794	-60.8346	-77.4418			107.763	67.4895	-109.938	um	Spot	Position Reference Frame	5	1000004801	8026
	1000000340	25	7500	279.165	-60.8469	-77.4737			95.5447	90.6782	-91.0493	um	Spot	Position Reference Frame	5	1000004887	8027
	1000000340	26	7800	284.062	-61.2098	-77.2949			120.755	54.8384	-116.825	um	Spot	Position Reference Frame	5	1000004973	8028
	1000000340	27	8100	284.771	-61.2508	-77.2877			115.641	27.5691	-118.851	um	Spot	Position Reference Frame	5	1000005058	8029
	1000000340	28	8400	287.336	-61.3368	-77.3661			98.5521	-2.2558	-109.972	um	Spot	Position Reference Frame	5	1000005143	8030
	1000000340	29	8700	289.23	-61.3578	-77.4851			92.1409	-71.4553	-26.7719	um	Spot	Position Reference Frame	5	1000005228	8031
	1000000340	30	9000	291.486	-61.3154	-77.7148			87.5494	-44.0448	-78.0014	um	Spot	Position Reference Frame	5	1000005313	8032
	1000000340	31	9300	292.06	-61.2603	-77.8241			50.5041	-42.7611	-65.2473	um	Spot	Position Reference Frame	5	1000005398	8033
	1000000340	32	9600	293.382	-61.0163	-78.2062			53.9452	-64.3823	-19.5852	um	Spot	Position Reference Frame	5	1000005483	8034
	1000000340	33	9900	295.164	-60.6229	-78.7868			33.0928	-49.7956	-38.8565	um	Spot	Position Reference Frame	5	1000005581	8035
	1000000340	34	10200	296.435	-60.3225	-79.2136			29.6169	-36.6696	-55.4105	um	Spot	Position Reference Frame	5	1000005666	8036
	1000000340	35	10500	298.997	-59.7224	-80.05			14.7667	-17.7839	-57.6416	um	Spot	Position Reference Frame	5	1000005751	8037
	1000000340	36	10800	299.166	-59.7133	-80.0663			68.6947	-28.9492	-85.1984	um	Spot	Position Reference Frame	5	1000005837	8038
	1000000340	37	11100	300.014	-59.8425	-79.9313			72.6363	-7.14109	-99.1794	um	Spot	Position Reference Frame	5	1000005924	8039
	1000000340	38	11400	300.684	-60.015	-79.754			48.3288	3.80496	-94.3828	um	Spot	Position Reference Frame	5	1000006009	8040
	1000000340	39	11700	301.743	-60.4038	-79.3754			71.9098	22.6865	-106.203	um	Spot	Position Reference Frame	5	1000006094	8041
	1000000340	40	12000	304.541	-61.5902	-78.2859			27.7373	6.37645	-81.551	um	Spot	Position Reference Frame	5	1000006180	8042
	1000000340	41	12300	305.212	-61.903	-78.056			21.4875	30.0736	-76.6151	um	Spot	Position Reference Frame	5	1000006265	8043
	1000000340	42	12600	306.32	-62.4579	-77.7716			91.7567	45.1176	-112.055	um	Spot	Position Reference Frame	5	1000006351	8044
	1000000340	43	12900	306.577	-62.5842	-77.7638			89.5464	78.7702	-98.0914	um	Spot	Position Reference Frame	5	1000006436	8045
	1000000340	44	13200	306.827	-62.6948	-77.8504			119.629	110.776	-73.8648	um	Spot	Position Reference Frame	5	1000006521	8046
	1000000340	45	13500	307.203	-62.8379	-78.1085			95.4493	114.013	-61.1587	um	Spot	Position Reference Frame	5	1000006606	8047
	1000000340	46	13800	307.791	-63.0311	-78.6461			86.0023	102.805	-75.7711	um	Spot	Position Reference Frame	5	1000006701	8048
	1000000340	47	14100	309.855	-63.6577	-80.7226			44.7601	24.2387	-95.4235	um	Spot	Position Reference Frame	5	1000006786	8049
	1000000340	48	14400	310.942	-63.9917	-81.7973			77.1354	71.3108	-99.1879	um	Spot	Position Reference Frame	5	1000006871	8050
	1000000340	49	14700	311.246	-64.0994	-82.0504			64.9183	52.8647	-101.277	um	Spot	Position Reference Frame	5	1000006956	8051
	1000000340	50	15000	311.897	-64.3688	-82.4778			42.1589	59.7751	-84.4647	um	Spot	Position Reference Frame	5	1000007041	8052
	1000000340	51	15300	312.606	-64.6981	-82.8785			23.7121	46.7339	-74.6066	um	Spot	Position Reference Frame	5	1000007196	8053
	1000000340	52	15600	313.216	-65.0199	-83.1814			30.2021	77.3681	-61.571	um	Spot	Position Reference Frame	5	1000007286	8054
	1000000340	53	15900	313.51	-65.2075	-83.3073			54.9067	86.6256	-74.3763	um	Spot	Position Reference Frame	5	1000007372	8055
	1000000340	54	16200	313.865	-65.4769	-83.4369			64.0599	100.053	-64.7997	um	Spot	Position Reference Frame	5	1000007458	8056
	1000000340	55	16500	314.32	-65.8527	-83.591			41.1237	98.3518	-47.3022	um	Spot	Position Reference Frame	5	1000007545	8057
	1000000340	56	16800	314.32	-65.8528	-83.5913			260.75	-14.1035	-113.61	um	Spot	Position Reference Frame	6	1000000000	8060
	1000000340	57	17100	314.501	-65.8161	-84.0993			251.406	-5.89348	-113.689	um	Spot	Position Reference Frame	6	1000000085	8061
	1000000340	58	17400	315.034	-65.6892	-85.4838			237.053	-49.2714	-88.7769	um	Spot	Position Reference Frame	6	1000000170	8062
	1000000340	59	17700	315.17	-65.6385	-85.7132			237.096	-63.3822	-71.7677	um	Spot	Position Reference Frame	6	1000000255	8063
	1000000340	60	18000	316.284	-65.1336	-86.9789			246.897	-65.9051	-69.6884	um	Spot	Position Reference Frame	6	1000000340	8064
	1000000340	61	18300	317.101	-64.7453	-87.7498			280.698	32.3073	-116.479	um	Spot	Position Reference Frame	6	1000000427	8065
	1000000340	62	18600	319.449	-63.5939	-89.6061			289.708	51.8471	-109.419	um	Spot	Position Reference Frame	6	1000000597	8067
	1000000340	63	18900	321.784	-62.4366	-91.253			287.705	83.9504	-83.4532	um	Spot	Position Reference Frame	6	1000000683	8068
	1000000340	64	19200	323.984	-61.3411	-92.6184			287.78	103.233	-47.5808	um	Spot	Position Reference Frame	6	1000000769	8069
	1000000340	65	19500	332.216	-57.25	-97.3307			263.482	99.7767	-57.654	um	Spot	Position Reference Frame	6	1000000855	8070
	1000000340	66	19800	332.834	-56.963	-97.6514			273.346	86.4755	-80.9732	um	Spot	Position Reference Frame	6	1000000941	8071
	1000000340	67	20100	333.453	-56.7131	-97.9215			250.613	105.07	-42.634	um	Spot	Position Reference Frame	6	1000001079	8072
	1000000340	68	20400	334.093	-56.4942	-98.1557			259.231	49.3966	-109.25	um	Spot	Position Reference Frame	6	1000001165	8073
	1000000340	69	20700	335.608	-56.0394	-98.6461			263.13	75.0024	-92.6433	um	Spot	Position Reference Frame	6	1000001251	8074
	1000000340	70	21000	336.29	-55.8623	-98.8435			242.336	75.852	-88.8088	um	Spot	Position Reference Frame	6	1000001336	8075
	1000000340	71	21300	336.882	-55.7423	-98.9885			223.263	47.7388	-107.944	um	Spot	Position Reference Frame	6	1000001422	8076
	1000000340	72	21600	337.826	-55.5944	-99.1871			237.449	-0.0283089	-113.804	um	Spot	Position Reference Frame	6	1000001548	8077
	1000000340	73	21900	338.59	-55.5021	-99.3304			218.918	-42.1511	-91.9252	um	Spot	Position Reference Frame	6	1000001634	8078
	1000000340	74	22200	339.515	-55.4221	-99.4893			210.386	-54.1885	-75.9853	um	Spot	Position Reference Frame	6	1000001720	8079
	1000000340	75	22500	340.077	-55.3973	-99.5824			188.878	-62.4918	-61.5279	um	Spot	Position Reference Frame	6	1000001975	8082
	1000000340	76	22800	340.914	-55.4006	-99.7222			167.985	-32.6578	-99.3354	um	Spot	Position Reference Frame	6	1000002105	8083
	1000000340	77	23100	341.58	-55.4386	-99.8417			218.955	13.0004	-112.958	um	Spot	Position Reference Frame	6	1000002190	8084
	1000000340	78	23400	342.186	-55.5166	-99.9635			191.363	19.8834	-115.181	um	Spot	Position Reference Frame	6	1000002275	8085
	1000000340	79	23700	342.422	-55.5822	-100.022			222.223	67.85	-95.964	um	Spot	Position Reference Frame	6	1000002361	8086
	1000000340	80	24000	342.865	-55.7847	-100.157			234.939	95.3803	-64.8782	um	Spot	Position Reference Frame	6	1000002471	8087
	1000000340	81	24300	343.422	-56.1018	-100.343			232.677	103.878	-47.9007	um	Spot	Position Reference Frame	6	1000002556	8088
	1000000340	82	24600	343.827	-56.3756	-100.483			211.599	108.063	-47.4644	um	Spot	Position Reference Frame	6	1000002642	8089
	1000000340	83	24900	344.401	-56.8164	-100.685			206.588	88.0124	-80.0994	um	Spot	Position Reference Frame	6	1000002727	8090
	1000000340	84	25200	344.545	-56.9459	-100.732			188.984	58.8711	-108.223	um	Spot	Position Reference Frame	6	1000002876	8091
	1000000340	85	25500	345.32	-57.7271	-100.969			182.336	79.2386	-97.2874	um	Spot	Position Reference Frame	6	1000002962	8092
	1000000427	1	300	260.495	36.4701	-107.833			187.258	110.343	-57.6743	um	Spot	Position Reference Frame	6	1000003048	8093
	1000000427	2	600	265.449	35.4561	-109.965			158.666	28.417	-120.446	um	Spot	Position Reference Frame	6	1000003134	8094
	1000000427	3	900	269.5	34.6877	-111.642			163.006	6.48618	-118.399	um	Spot	Position Reference Frame	6	1000003220	8095
	1000000427	4	1200	271.653	34.3695	-112.44			136.844	-25.0071	-105.587	um	Spot	Position Reference Frame	6	1000003387	8096
	1000000427	5	1500	276.581	33.868	-114.045			132.183	-12.4769	-112.632	um	Spot	Position Reference Frame	6	1000003473	8097
	1000000427	6	1800	281.029	33.5886	-115.354			159.821	-69.1204	-48.2872	um	Spot	Position Reference Frame	6	1000003558	8098
	1000000427	7	2100	285.291	33.5313	-116.465			136.591	-61.3029	-63.5833	um	Spot	Position Reference Frame	6	1000003643	8099
	1000000427	8	2400	287.757	33.6867	-116.997			137.176	-70.3378	-44.1127	um	Spot	Position Reference Frame	6	1000003729	8100
	1000000427	9	2700	290.238	34.0893	-117.395			114.815	-62.1472	-58.2258	um	Spot	Position Reference Frame	6	1000003900	8102
	1000000427	10	3000	293.591	34.9221	-117.775			119.251	-52.2647	-76.1709	um	Spot	Position Reference Frame	6	1000003985	8103
	1000000427	11	3300	295.824	35.6687	-117.92			113.726	-29.7651	-98.7678	um	Spot	Position Reference Frame	6	1000004070	8104
	1000000427	12	3600	298.592	36.831	-117.956			141.549	6.99518	-118.569	um	Spot	Position Reference Frame	6	1000004157	8105
	1000000427	13	3900	300.591	37.8126	-117.881			142.39	41.9739	-120.583	um	Spot	Position Reference Frame	6	1000004243	8106
	1000000427	14	4200	303.644	39.4613	-117.632			158.21	80.6407	-103.48	um	Spot	Position Reference Frame	6	1000004328	8107
	1000000427	15	4500	306.383	40.9649	-117.341			164.267	101.155	-83.9946	um	Spot	Position Reference Frame	6	1000004414	8108
	1000000427	16	4800	308.497	42.0747	-117.086			163.114	119.673	-53.4486	um	Spot	Position Reference Frame	6	1000004501	8109
	1000000427	17	5100	309.272	42.4064	-116.991			131.481	100.614	-88.2207	um	Spot	Position Reference Frame	6	1000004674	8111
	1000000427	18	5400	310.748	42.8746	-116.819			113.073	68.0513	-111.831	um	Spot	Position Reference Frame	6	1000004801	8112
	1000000427	19	5700	313.148	43.4997	-116.564			100.358	89.6326	-93.9442	um	Spot	Position Reference Frame	6	1000004887	8113
	1000000427	20	6000	314.196	43.7164	-116.475			127.791	56.3901	-117.708	um	Spot	Position Reference Frame	6	1000004973	8114
	1000000427	21	6300	315.675	43.9453	-116.389			120.405	26.7357	-120.749	um	Spot	Position Reference Frame	6	1000005058	8115
	1000000427	22	6600	318.279	44.2854	-116.274			101.967	-5.01214	-109.876	um	Spot	Position Reference Frame	6	1000005143	8116
	1000000427	23	6900	320.597	44.573	-116.182			97.8539	-70.6193	-26.7437	um	Spot	Position Reference Frame	6	1000005228	8117
	1000000427	24	7200	323.019	44.8795	-116.079			91.2028	-43.4355	-77.8846	um	Spot	Position Reference Frame	6	1000005313	8118
	1000000427	25	7500	324.857	45.1338	-115.982			51.8962	-39.472	-64.3862	um	Spot	Position Reference Frame	6	1000005398	8119
	1000000427	26	7800	326.75	45.431	-115.852			60.923	-63.6205	-18.2202	um	Spot	Position Reference Frame	6	1000005483	8120
	1000000427	27	8100	329.589	45.9266	-115.617			38.6697	-48.3642	-38.3651	um	Spot	Position Reference Frame	6	1000005581	8121
	1000000427	28	8400	332.53	46.4811	-115.346			32.5119	-34.4554	-54.0731	um	Spot	Position Reference Frame	6	1000005666	8122
	1000000427	29	8700	335.387	47.0544	-115.066			15.7908	-15.8479	-54.5521	um	Spot	Position Reference Frame	6	1000005751	8123
	1000000427	30	9000	336.625	47.3198	-114.943			74.0654	-28.7136	-86.0829	um	Spot	Position Reference Frame	6	1000005837	8124
	1000000427	31	9300	339.02	47.8542	-114.711			75.5814	-2.05021	-102.087	um	Spot	Position Reference Frame	6	1000005924	8125
	1000000427	32	9600	340.387	48.1513	-114.592			52.851	4.80013	-96.2714	um	Spot	Position Reference Frame	6	1000006009	8126
	1000000427	33	9900	342.25	48.5249	-114.456			77.3652	25.256	-108.089	um	Spot	Position Reference Frame	6	1000006094	8127
	1000000427	34	10200	343.931	48.8141	-114.361			30.6071	9.04179	-82.4501	um	Spot	Position Reference Frame	6	1000006180	8128
	1000000427	35	10500	345.123	48.9568	-114.322			23.5427	32.2958	-75.5196	um	Spot	Position Reference Frame	6	1000006265	8129
	1000000427	36	10800	346.612	49.0352	-114.311			95.7637	45.2057	-113.955	um	Spot	Position Reference Frame	6	1000006351	8130
	1000000427	37	11100	348.359	49.0088	-114.337			95.4142	79.5789	-99.9777	um	Spot	Position Reference Frame	6	1000006436	8131
	1000000427	38	11400	350.306	48.8403	-114.41			123.106	113.744	-70.7771	um	Spot	Position Reference Frame	6	1000006521	8132
	1000000427	39	11700	351.326	48.6346	-114.481			102.22	115.232	-62.0734	um	Spot	Position Reference Frame	6	1000006606	8133
	1000000427	40	12000	353.104	48.0468	-114.671			91.2288	104.684	-76.4309	um	Spot	Position Reference Frame	6	1000006701	8134
	1000000427	41	12300	355.621	46.9995	-115.002			50.1671	25.2737	-96.3048	um	Spot	Position Reference Frame	6	1000006786	8135
	1000000427	42	12600	356.642	46.4473	-115.175			83.3142	68.1901	-103.067	um	Spot	Position Reference Frame	6	1000006871	8136
	1000000427	43	12900	357.892	45.5604	-115.455			66.6234	53.6109	-100.191	um	Spot	Position Reference Frame	6	1000006956	8137
	1000000427	44	13200	359.399	44.2863	-115.865			47.8509	63.8089	-85.3455	um	Spot	Position Reference Frame	6	1000007041	8138
	1000000427	45	13500	360.668	43.0634	-116.271			27.7734	49.4964	-76.4962	um	Spot	Position Reference Frame	6	1000007196	8139
	1000000427	46	13800	362.094	41.5435	-116.799			33.8716	80.2596	-61.4655	um	Spot	Position Reference Frame	6	1000007286	8140
	1000000427	47	14100	363.754	39.6692	-117.479			60.2306	88.9938	-76.2618	um	Spot	Position Reference Frame	6	1000007372	8141
	1000000427	48	14400	365.188	38.0042	-118.11			70.7928	102.272	-67.0611	um	Spot	Position Reference Frame	6	1000007458	8142
	1000000427	49	14700	367.247	35.5919	-119.056			47.1895	101.159	-49.8191	um	Spot	Position Reference Frame	6	1000007545	8143
	1000000427	50	15000	368.641	33.9648	-119.705			263.544	-15.8231	-111.549	um	Spot	Position Reference Frame	7	1000000000	8146
	1000000427	51	15300	369.981	32.4069	-120.327			251.93	-9.50861	-112.643	um	Spot	Position Reference Frame	7	1000000085	8147
	1000000427	52	15600	370.539	31.7517	-120.577			242.865	-51.0747	-83.687	um	Spot	Position Reference Frame	7	1000000170	8148
	1000000427	53	15900	371.108	31.0601	-120.815			237.734	-66.0942	-60.717	um	Spot	Position Reference Frame	7	1000000255	8149
	1000000427	54	16200	371.279	30.8254	-120.876			249.106	-64.9795	-65.6296	um	Spot	Position Reference Frame	7	1000000340	8150
	1000000427	55	16500	371.56	30.3697	-120.955			285.021	30.6662	-117.41	um	Spot	Position Reference Frame	7	1000000427	8151
	1000000427	56	16800	371.746	30.0222	-120.994			294.123	51.5323	-110.352	um	Spot	Position Reference Frame	7	1000000597	8153
	1000000427	57	17100	371.819	29.8413	-121			295.527	81.79	-89.3588	um	Spot	Position Reference Frame	7	1000000683	8154
	1000000427	58	17400	371.85	29.7071	-120.992			290.48	105.509	-52.2809	um	Spot	Position Reference Frame	7	1000000769	8155
	1000000427	59	17700	371.946	29.0187	-120.91			270.662	101.182	-66.4175	um	Spot	Position Reference Frame	7	1000000855	8156
	1000000427	60	18000	372.015	28.5344	-120.851			280.678	89.6578	-85.2297	um	Spot	Position Reference Frame	7	1000000941	8157
	1000000427	61	18300	372.183	27.5095	-120.733			258.388	108.718	-46.0074	um	Spot	Position Reference Frame	7	1000001079	8158
	1000000427	62	18600	372.285	27.0717	-120.694			263.835	51.9649	-112.979	um	Spot	Position Reference Frame	7	1000001165	8159
	1000000427	63	18900	372.461	26.5538	-120.671			267.36	75.069	-98.5736	um	Spot	Position Reference Frame	7	1000001251	8160
	1000000427	64	19200	372.829	25.6814	-120.662			247.681	75.6159	-96.7266	um	Spot	Position Reference Frame	7	1000001336	8161
	1000000427	65	19500	374.627	21.7616	-120.683			228.122	48.4609	-108.862	um	Spot	Position Reference Frame	7	1000001422	8162
	1000000427	66	19800	374.93	21.123	-120.692			239.262	-0.0572891	-113.747	um	Spot	Position Reference Frame	7	1000001548	8163
	1000000427	67	20100	375.482	19.9954	-120.718			219.535	-42.9432	-87.8731	um	Spot	Position Reference Frame	7	1000001634	8164
	1000000427	68	20400	375.794	19.3629	-120.737			219.3	-58.0477	-68.8652	um	Spot	Position Reference Frame	7	1000001720	8165
	1000000427	69	20700	375.843	19.2595	-120.742			191.482	-58.6486	-60.6539	um	Spot	Position Reference Frame	7	1000001975	8168
	1000000427	70	21000	376.108	18.681	-120.784			173.139	-32.8746	-100.24	um	Spot	Position Reference Frame	7	1000002105	8169
	1000000427	71	21300	376.35	18.148	-120.822			221	13.5584	-113.897	um	Spot	Position Reference Frame	7	1000002190	8170
	1000000427	72	21600	376.439	17.9461	-120.833			194.763	23.2535	-116.106	um	Spot	Position Reference Frame	7	1000002275	8171
	1000000427	73	21900	376.456	17.9026	-120.833			226.438	69.8245	-98.8881	um	Spot	Position Reference Frame	7	1000002361	8172
	1000000427	74	22200	376.482	17.8304	-120.824			239.951	95.3098	-71.7978	um	Spot	Position Reference Frame	7	1000002471	8173
	1000000427	75	22500	376.716	17.1407	-120.718			234.717	103.762	-55.8431	um	Spot	Position Reference Frame	7	1000002556	8174
	1000000427	76	22800	376.898	16.6149	-120.636			217.258	109.192	-50.5151	um	Spot	Position Reference Frame	7	1000002642	8175
	1000000427	77	23100	377.224	15.7033	-120.497			213.207	87.5337	-84.0011	um	Spot	Position Reference Frame	7	1000002727	8176
	1000000427	78	23400	377.367	15.3295	-120.443			196.728	58.7511	-109.112	um	Spot	Position Reference Frame	7	1000002876	8177
	1000000427	79	23700	377.556	14.8763	-120.382			186.255	78.6311	-102.205	um	Spot	Position Reference Frame	7	1000002962	8178
	1000000427	80	24000	377.998	13.8727	-120.251			192.705	111.54	-61.5528	um	Spot	Position Reference Frame	7	1000003048	8179
	1000000427	81	24300	378.475	12.8084	-120.106			166.053	29.1792	-120.333	um	Spot	Position Reference Frame	7	1000003134	8180
	1000000427	82	24600	378.942	11.7711	-119.949			167.307	8.8246	-117.311	um	Spot	Position Reference Frame	7	1000003220	8181
	1000000427	83	24900	379.107	11.3965	-119.877			140.931	-21.6285	-105.497	um	Spot	Position Reference Frame	7	1000003387	8182
	1000000427	84	25200	379.168	11.2489	-119.833			137.177	-13.5334	-109.531	um	Spot	Position Reference Frame	7	1000003473	8183
	1000000427	85	25500	379.489	10.4123	-119.511			166.596	-66.1775	-46.368	um	Spot	Position Reference Frame	7	1000003558	8184
	1000000597	1	300	272.181	55.4815	-100.739			140.734	-60.3755	-59.6261	um	Spot	Position Reference Frame	7	1000003643	8185
	1000000597	2	600	275.298	55.0385	-102.162			141.311	-68.9398	-41.3978	um	Spot	Position Reference Frame	7	1000003729	8186
	1000000597	3	900	279.783	54.4945	-104.122			117.681	-60.5627	-55.3691	um	Spot	Position Reference Frame	7	1000003900	8188
	1000000597	4	1200	283.618	54.1938	-105.647			122.398	-50.7186	-73.7034	um	Spot	Position Reference Frame	7	1000003985	8189
	1000000597	5	1500	287.041	54.1592	-106.798			117.144	-26.9065	-98.6779	um	Spot	Position Reference Frame	7	1000004070	8190
	1000000597	6	1800	289.882	54.3959	-107.52			146.073	6.23595	-117.474	um	Spot	Position Reference Frame	7	1000004157	8191
	1000000597	7	2100	293.471	55.0444	-108.129			146.294	42.7701	-120.494	um	Spot	Position Reference Frame	7	1000004243	8192
	1000000597	8	2400	294.977	55.5421	-108.191			163.534	81.8916	-105.384	um	Spot	Position Reference Frame	7	1000004328	8193
	1000000597	9	2700	297.27	56.7152	-107.923			171.931	102.135	-85.2023	um	Spot	Position Reference Frame	7	1000004414	8194
	1000000597	10	3000	301.585	59.3831	-106.986			169.501	121.75	-55.4464	um	Spot	Position Reference Frame	7	1000004501	8195
	1000000597	11	3300	305.933	62.3076	-105.759			138.752	102.641	-91.3037	um	Spot	Position Reference Frame	7	1000004674	8197
	1000000597	12	3600	307.962	63.7617	-105.006			117.826	69.2755	-112.731	um	Spot	Position Reference Frame	7	1000004801	8198
	1000000597	13	3900	312.966	67.4606	-102.746			105.089	88.7844	-99.8415	um	Spot	Position Reference Frame	7	1000004887	8199
	1000000597	14	4200	314.828	68.772	-101.802			131.265	57.0127	-117.62	um	Spot	Position Reference Frame	7	1000004973	8200
	1000000597	15	4500	317.36	70.3871	-100.382			125.465	25.6853	-120.646	um	Spot	Position Reference Frame	7	1000005058	8201
	1000000597	16	4800	320.364	72.1017	-98.6279			103.327	-4.29069	-108.799	um	Spot	Position Reference Frame	7	1000005143	8202
	1000000597	17	5100	323.49	73.6737	-96.7965			99.6421	-68.4097	-25.8969	um	Spot	Position Reference Frame	7	1000005228	8203
	1000000597	18	5400	325.865	74.6796	-95.4517			97.9428	-43.1931	-78.1144	um	Spot	Position Reference Frame	7	1000005313	8204
	1000000597	19	5700	329.464	75.9487	-93.529			57.0453	-36.1446	-67.6197	um	Spot	Position Reference Frame	7	1000005398	8205
	1000000597	20	6000	330.639	76.2422	-92.9969			63.7442	-62.4057	-18.9161	um	Spot	Position Reference Frame	7	1000005483	8206
	1000000597	21	6300	331.835	76.3753	-92.6046			42.5818	-46.7603	-40.6933	um	Spot	Position Reference Frame	7	1000005581	8207
	1000000597	22	6600	335.244	76.4603	-91.7751			36.1867	-32.3389	-57.1359	um	Spot	Position Reference Frame	7	1000005666	8208
	1000000597	23	6900	336.731	76.3942	-91.5294			23.2524	-17.0222	-58.4114	um	Spot	Position Reference Frame	7	1000005751	8209
	1000000597	24	7200	338.698	76.1485	-91.3873			77.9961	-28.9578	-83.9801	um	Spot	Position Reference Frame	7	1000005837	8210
	1000000597	25	7500	341.991	75.5724	-91.3404			79.5797	2.97783	-103.988	um	Spot	Position Reference Frame	7	1000005924	8211
	1000000597	26	7800	345.884	74.7876	-91.3995			58.9737	8.56454	-98.1508	um	Spot	Position Reference Frame	7	1000006009	8212
	1000000597	27	8100	351.028	73.6833	-91.5401			81.1256	26.9043	-108.99	um	Spot	Position Reference Frame	7	1000006094	8213
	1000000597	28	8400	354.306	72.972	-91.6211			34.2265	11.6044	-84.3443	um	Spot	Position Reference Frame	7	1000006180	8214
	1000000597	29	8700	356.351	72.5412	-91.6378			28.4385	38.7053	-80.4055	um	Spot	Position Reference Frame	7	1000006265	8215
	1000000597	30	9000	358.434	72.126	-91.606			101.219	45.8093	-115.846	um	Spot	Position Reference Frame	7	1000006351	8216
	1000000597	31	9300	359.649	71.8993	-91.5554			100.799	78.3947	-104.869	um	Spot	Position Reference Frame	7	1000006436	8217
	1000000597	32	9600	361.725	71.524	-91.4312			124.336	115.519	-72.7074	um	Spot	Position Reference Frame	7	1000006521	8218
	1000000597	33	9900	364.283	71.0388	-91.2819			106.691	118.579	-64.7308	um	Spot	Position Reference Frame	7	1000006606	8219
	1000000597	34	10200	365.831	70.6963	-91.2249			94.8888	106.726	-79.4115	um	Spot	Position Reference Frame	7	1000006701	8220
	1000000597	35	10500	367.661	70.199	-91.2227			56.6926	27.5777	-99.1801	um	Spot	Position Reference Frame	7	1000006786	8221
	1000000597	36	10800	368.966	69.7533	-91.2818			84.3159	68.5529	-103.991	um	Spot	Position Reference Frame	7	1000006871	8222
	1000000597	37	11100	370.538	69.0878	-91.4316			72.4619	54.4371	-104.074	um	Spot	Position Reference Frame	7	1000006956	8223
	1000000597	38	11400	372.268	68.231	-91.6599			52.97	68.1894	-88.2332	um	Spot	Position Reference Frame	7	1000007041	8224
	1000000597	39	11700	373.901	67.3134	-91.9142			31.1892	51.4393	-79.3919	um	Spot	Position Reference Frame	7	1000007196	8225
	1000000597	40	12000	375.979	66.032	-92.2572			37.2185	83.7671	-64.3642	um	Spot	Position Reference Frame	7	1000007286	8226
	1000000597	41	12300	377.322	65.1347	-92.4694			63.5053	89.8969	-79.1643	um	Spot	Position Reference Frame	7	1000007372	8227
	1000000597	42	12600	379.803	63.3642	-92.8258			73.9001	105.357	-71.3819	um	Spot	Position Reference Frame	7	1000007458	8228
	1000000597	43	12900	384.107	60.1874	-93.3908			50.8179	104.226	-53.6361	um	Spot	Position Reference Frame	7	1000007545	8229
	1000000597	44	13200	385.334	59.2317	-93.5173			266.552	-17.3218	-112.487	um	Spot	Position Reference Frame	8	1000000000	8232
	1000000597	45	13500	386.672	58.1101	-93.5943			253.134	-12.7378	-112.591	um	Spot	Position Reference Frame	8	1000000085	8233
	1000000597	46	13800	388.064	56.8761	-93.6106			249.243	-51.5391	-87.5959	um	Spot	Position Reference Frame	8	1000000170	8234
	1000000597	47	14100	389.45	55.6004	-93.5609			238.941	-68.8218	-59.6625	um	Spot	Position Reference Frame	8	1000000255	8235
	1000000597	48	14400	391.628	53.5673	-93.3961			251.699	-65.9332	-67.5678	um	Spot	Position Reference Frame	8	1000000340	8236
	1000000597	49	14700	392.871	52.4226	-93.2521			287.861	31.302	-118.355	um	Spot	Position Reference Frame	8	1000000427	8237
	1000000597	50	15000	394.058	51.3663	-93.06			297.071	50.9327	-112.297	um	Spot	Position Reference Frame	8	1000000597	8239
	1000000597	51	15300	394.133	51.324	-93.0262			296.018	81.6771	-89.3238	um	Spot	Position Reference Frame	8	1000000683	8240
	1000000597	52	15600	396.679	50.6243	-91.2194			292.282	104.106	-50.5301	um	Spot	Position Reference Frame	8	1000000769	8241
	1000000597	53	15900	397.595	50.3831	-90.5602			271.687	98.9588	-66.4271	um	Spot	Position Reference Frame	8	1000000855	8242
	1000000597	54	16200	397.84	50.3211	-90.3824			281.348	88.8709	-83.0348	um	Spot	Position Reference Frame	8	1000000941	8243
	1000000597	55	16500	397.84	50.3211	-90.3824			260.616	107.322	-44.8687	um	Spot	Position Reference Frame	8	1000001079	8244
	1000000597	56	16800	397.852	49.307	-93.3954			272.54	46.9606	-113.946	um	Spot	Position Reference Frame	8	1000001165	8245
	1000000597	57	17100	397.852	49.3069	-93.3955			270.02	75.2821	-97.5173	um	Spot	Position Reference Frame	8	1000001251	8246
	1000000597	58	17400	398.329	47.6998	-93.2003			251.182	72.7067	-96.6585	um	Spot	Position Reference Frame	8	1000001336	8247
	1000000597	59	17700	398.579	46.8611	-93.1137			232.058	48.4989	-108.789	um	Spot	Position Reference Frame	8	1000001422	8248
	1000000597	60	18000	398.656	46.6077	-93.1064			237.634	-5.02469	-112.714	um	Spot	Position Reference Frame	8	1000001548	8249
	1000000597	61	18300	398.794	46.1585	-93.1346			219.581	-43.9256	-88.8256	um	Spot	Position Reference Frame	8	1000001634	8250
	1000000597	62	18600	398.926	45.7378	-93.1857			221.431	-59.8412	-70.8012	um	Spot	Position Reference Frame	8	1000001720	8251
	1000000597	63	18900	398.931	45.7231	-93.1961			193.571	-58.5273	-64.6354	um	Spot	Position Reference Frame	8	1000001975	8254
	1000000597	64	19200	399.11	45.3739	-93.8471			175.229	-31.8016	-99.1699	um	Spot	Position Reference Frame	8	1000002105	8255
	1000000597	65	19500	399.533	44.5606	-95.4198			224.038	12.8257	-114.828	um	Spot	Position Reference Frame	8	1000002190	8256
	1000000597	66	19800	399.745	44.1548	-96.2153			199.961	25.2587	-115.018	um	Spot	Position Reference Frame	8	1000002275	8257
	1000000597	67	20100	399.745	44.1548	-96.2153			231.83	69.2633	-96.8032	um	Spot	Position Reference Frame	8	1000002361	8258
	1000000597	68	20400	400.571	43.8817	-94.7899			241.367	95.1777	-68.7461	um	Spot	Position Reference Frame	8	1000002471	8259
	1000000597	69	20700	400.571	43.8817	-94.7899			236.502	102.112	-53.508	um	Spot	Position Reference Frame	8	1000002556	8260
	1000000597	70	21000	399.99	42.7197	-96.1749			221.099	107.68	-47.6498	um	Spot	Position Reference Frame	8	1000002642	8261
	1000000597	71	21300	399.91	42.5412	-96.3756			216.331	85.2351	-82.9302	um	Spot	Position Reference Frame	8	1000002727	8262
	1000000597	72	21600	399.651	41.8689	-97.0766			200.284	57.3138	-108.035	um	Spot	Position Reference Frame	8	1000002876	8263
	1000000597	73	21900	399.341	40.9931	-97.9466			188.025	76.158	-100.14	um	Spot	Position Reference Frame	8	1000002962	8264
	1000000597	74	22200	398.854	39.4968	-99.3606			195.69	109.701	-59.5477	um	Spot	Position Reference Frame	8	1000003048	8265
	1000000597	75	22500	398.681	38.8843	-99.8869			172.387	30.581	-120.231	um	Spot	Position Reference Frame	8	1000003134	8266
	1000000597	76	22800	398.615	38.5573	-100.112			173.163	11.4915	-119.213	um	Spot	Position Reference Frame	8	1000003220	8267
	1000000597	77	23100	398.56	38.1188	-100.338			146.799	-23.0597	-106.391	um	Spot	Position Reference Frame	8	1000003387	8268
	1000000597	78	23400	398.514	37.5669	-100.565			139.576	-15.075	-111.451	um	Spot	Position Reference Frame	8	1000003473	8269
	1000000597	79	23700	398.485	37.0637	-100.733			170.244	-67.139	-50.1464	um	Spot	Position Reference Frame	8	1000003558	8270
	1000000597	80	24000	398.469	36.6701	-100.84			143.992	-62.6613	-61.004	um	Spot	Position Reference Frame	8	1000003643	8271
	1000000597	81	24300	398.453	36.1872	-100.947			141.622	-69.9402	-44.6333	um	Spot	Position Reference Frame	8	1000003729	8272
	1000000597	82	24600	398.435	35.5143	-101.08			119.765	-62.1986	-57.9941	um	Spot	Position Reference Frame	8	1000003900	8274
	1000000597	83	24900	398.436	35.5066	-101.079			125.477	-51.5332	-76.7076	um	Spot	Position Reference Frame	8	1000003985	8275
	1000000597	84	25200	399.031	34.3786	-100.533			119.676	-26.1766	-102.595	um	Spot	Position Reference Frame	8	1000004070	8276
	1000000597	85	25500	399.202	34.0546	-100.375			148.351	5.84108	-119.398	um	Spot	Position Reference Frame	8	1000004157	8277
	1000000683	1	300	273.932	78.8795	-82.7346			148.398	45.5246	-120.422	um	Spot	Position Reference Frame	8	1000004243	8278
	1000000683	2	600	275.408	79.1453	-83.2737			167.573	82.3762	-102.299	um	Spot	Position Reference Frame	8	1000004328	8279
	1000000683	3	900	280.618	80.0504	-85.1444			174.259	100.878	-83.294	um	Spot	Position Reference Frame	8	1000004414	8280
	1000000683	4	1200	282.209	80.286	-85.6773			172.291	119.504	-52.7875	um	Spot	Position Reference Frame	8	1000004501	8281
	1000000683	5	1500	285.492	80.6636	-86.6781			143.663	101.613	-88.6571	um	Spot	Position Reference Frame	8	1000004674	8283
	1000000683	6	1800	287.759	80.8611	-87.3185			121.732	70.798	-111.64	um	Spot	Position Reference Frame	8	1000004801	8284
	1000000683	7	2100	295.51	81.3851	-89.3954			110.629	89.6867	-96.7351	um	Spot	Position Reference Frame	8	1000004887	8285
	1000000683	8	2400	295.937	81.3995	-89.5029			134.13	58.615	-118.538	um	Spot	Position Reference Frame	8	1000004973	8286
	1000000683	9	2700	298.195	81.4047	-90.0183			127.47	26.2981	-120.569	um	Spot	Position Reference Frame	8	1000005058	8287
	1000000683	10	3000	302.056	81.4302	-90.8083			106.896	-5.72958	-111.705	um	Spot	Position Reference Frame	8	1000005143	8288
	1000000683	11	3300	304.942	81.509	-91.2608			100.138	-69.3576	-28.9805	um	Spot	Position Reference Frame	8	1000005228	8289
	1000000683	12	3600	306.842	81.6431	-91.3802			103.91	-44.2994	-82.2188	um	Spot	Position Reference Frame	8	1000005313	8290
	1000000683	13	3900	307.423	81.7545	-91.2599			58.6547	-36.1968	-72.8164	um	Spot	Position Reference Frame	8	1000005398	8291
	1000000683	14	4200	309.333	82.3775	-90.2694			66.8727	-64.0674	-21.6736	um	Spot	Position Reference Frame	8	1000005483	8292
	1000000683	15	4500	311.121	83.0663	-89.0386			45.2068	-47.3792	-44.0042	um	Spot	Position Reference Frame	8	1000005581	8293
	1000000683	16	4800	317.907	85.889	-83.5867			37.6813	-31.3966	-59.8859	um	Spot	Position Reference Frame	8	1000005666	8294
	1000000683	17	5100	323.57	88.1867	-78.8856			24.3377	-15.8339	-58.3231	um	Spot	Position Reference Frame	8	1000005751	8295
	1000000683	18	5400	327.042	89.4518	-75.9901			81.4181	-33.171	-85.8802	um	Spot	Position Reference Frame	8	1000005837	8296
	1000000683	19	5700	330.163	90.3751	-73.4513			84.0893	-2.92429	-104.879	um	Spot	Position Reference Frame	8	1000005924	8297
	1000000683	20	6000	332.987	90.985	-71.2675			64.4733	10.3287	-101.036	um	Spot	Position Reference Frame	8	1000006009	8298
	1000000683	21	6300	338.077	91.7727	-67.5343			88.1187	29.3043	-111.869	um	Spot	Position Reference Frame	8	1000006094	8299
	1000000683	22	6600	340.622	92.0307	-65.7946			37.8569	13.6702	-86.2396	um	Spot	Position Reference Frame	8	1000006180	8300
	1000000683	23	6900	344.327	92.2219	-63.4723			30.1412	40.3499	-78.3145	um	Spot	Position Reference Frame	8	1000006265	8301
	1000000683	24	7200	349.032	92.3461	-60.718			107.003	45.2108	-115.736	um	Spot	Position Reference Frame	8	1000006351	8302
	1000000683	25	7500	349.366	92.3302	-60.6091			103.583	79.4465	-101.782	um	Spot	Position Reference Frame	8	1000006436	8303
	1000000683	26	7800	354.681	91.7558	-60.0668			128.933	117.666	-66.6128	um	Spot	Position Reference Frame	8	1000006521	8304
	1000000683	27	8100	361.285	91.0184	-59.4852			110.145	118.254	-62.5728	um	Spot	Position Reference Frame	8	1000006606	8305
	1000000769	1	300	269.829	105.388	-35.9686			100.039	104.335	-80.4639	um	Spot	Position Reference Frame	8	1000006701	8306
	1000000769	2	600	270.76	105.55	-37.0142			62.6382	29.6124	-102.062	um	Spot	Position Reference Frame	8	1000006786	8307
	1000000769	3	900	274.895	106.233	-41.5597			93.0728	63.9468	-106.853	um	Spot	Position Reference Frame	8	1000006871	8308
	1000000769	4	1200	275.163	106.242	-41.7584			77.5876	54.9081	-103.964	um	Spot	Position Reference Frame	8	1000006956	8309
	1000000769	5	1500	278.209	106.043	-43.1404			60.4084	66.6122	-90.1015	um	Spot	Position Reference Frame	8	1000007041	8310
	1000000769	6	1800	287.583	105.379	-46.9984			35.4634	54.0643	-78.2826	um	Spot	Position Reference Frame	8	1000007196	8311
	1000000769	7	2100	291.517	105.14	-48.3814			41.8325	85.9429	-60.2535	um	Spot	Position Reference Frame	8	1000007286	8312
	1000000769	8	2400	292.955	105.11	-48.6323			65.9914	89.0548	-77.0727	um	Spot	Position Reference Frame	8	1000007372	8313
	1000000769	9	2700	296.735	105.187	-48.617			79.9312	105.731	-68.0163	um	Spot	Position Reference Frame	8	1000007458	8314
	1000000769	10	3000	300.434	105.348	-48.2016			54.2612	103.998	-49.6207	um	Spot	Position Reference Frame	8	1000007545	8315
	1000000769	11	3300	301.998	105.469	-47.7239			269.857	-17.9544	-112.424	um	Spot	Position Reference Frame	9	1000000000	8318
	1000000769	12	3600	306.754	105.974	-45.3566			254.696	-12.7463	-112.539	um	Spot	Position Reference Frame	9	1000000085	8319
	1000000769	13	3900	313.336	106.687	-41.6107			253.612	-52.0773	-86.5218	um	Spot	Position Reference Frame	9	1000000170	8320
	1000000769	14	4200	316.709	107.001	-39.4977			242.899	-70.079	-57.5889	um	Spot	Position Reference Frame	9	1000000255	8321
	1000000769	15	4500	321.354	107.309	-36.3888			254.017	-66.11	-65.5093	um	Spot	Position Reference Frame	9	1000000340	8322
	1000000769	16	4800	324.832	107.429	-34.0409			290.681	31.9022	-117.301	um	Spot	Position Reference Frame	9	1000000427	8323
	1000000769	17	5100	326.575	107.391	-32.9215			299.386	54.2237	-110.251	um	Spot	Position Reference Frame	9	1000000597	8325
	1000000769	18	5400	329.15	107.191	-31.3989			298.465	81.0401	-89.2741	um	Spot	Position Reference Frame	9	1000000683	8326
	1000000769	19	5700	331.83	106.89	-29.936			296.424	102.887	-53.0327	um	Spot	Position Reference Frame	9	1000000769	8327
	1000000769	20	6000	333.564	106.647	-29.0828			274.562	98.397	-66.4137	um	Spot	Position Reference Frame	9	1000000855	8328
	1000000769	21	6300	336.724	106.145	-27.6683			284.116	88.7741	-82.8608	um	Spot	Position Reference Frame	9	1000000941	8329
	1000000769	22	6600	337.709	105.98	-27.273			264.148	107.648	-42.8494	um	Spot	Position Reference Frame	9	1000001079	8330
	1000000769	23	6900	340.458	105.506	-26.2864			278.449	44.6105	-114.726	um	Spot	Position Reference Frame	9	1000001165	8331
	1000000769	24	7200	344.382	104.831	-24.9387			272.181	75.2741	-97.4654	um	Spot	Position Reference Frame	9	1000001251	8332
	1000000769	25	7500	347.314	104.332	-23.9616			255.115	69.1356	-98.588	um	Spot	Position Reference Frame	9	1000001336	8333
	1000000769	26	7800	351.52	103.625	-22.5828			237.08	47.5256	-109.708	um	Spot	Position Reference Frame	9	1000001422	8334
	1000000769	27	8100	354.647	103.102	-21.55			237.878	-7.01952	-112.668	um	Spot	Position Reference Frame	9	1000001548	8335
	1000000769	28	8400	357.846	102.567	-20.4607			221.745	-43.8103	-88.7631	um	Spot	Position Reference Frame	9	1000001634	8336
	1000000769	29	8700	361.132	102.011	-19.2865			223.931	-60.1694	-69.736	um	Spot	Position Reference Frame	9	1000001720	8337
	1000000769	30	9000	362.974	101.686	-18.5741			199.092	-56.9354	-69.7779	um	Spot	Position Reference Frame	9	1000001975	8340
	1000000769	31	9300	364.054	101.478	-18.1025			181.856	-31.8148	-100.067	um	Spot	Position Reference Frame	9	1000002105	8341
	1000000769	32	9600	365.528	101.158	-17.3937			225.366	9.14516	-114.771	um	Spot	Position Reference Frame	9	1000002190	8342
	1000000769	33	9900	367.357	100.716	-16.4904			203.236	25.8967	-114.945	um	Spot	Position Reference Frame	9	1000002275	8343
	1000000769	34	10200	367.845	100.563	-16.2694			234.939	69.1463	-95.7374	um	Spot	Position Reference Frame	9	1000002361	8344
	1000000769	35	10500	369.829	99.7963	-15.4861			247.556	94.8158	-69.6595	um	Spot	Position Reference Frame	9	1000002471	8345
	1000000769	36	10800	375.747	97.3743	-13.338			238.429	101.725	-54.3591	um	Spot	Position Reference Frame	9	1000002556	8346
	1000000769	37	11100	377.294	96.683	-12.9182			223.68	106.773	-48.365	um	Spot	Position Reference Frame	9	1000002642	8347
	1000000769	38	11400	380.188	95.2528	-12.4863			218.769	84.2024	-83.8664	um	Spot	Position Reference Frame	9	1000002727	8348
	1000000769	39	11700	385.968	92.2462	-12.0202			201.92	57.4676	-107.975	um	Spot	Position Reference Frame	9	1000002876	8349
	1000000769	40	12000	390.181	89.9656	-11.9129			190.248	75.9771	-100.073	um	Spot	Position Reference Frame	9	1000002962	8350
	1000000769	41	12300	391.656	89.0952	-12.0454			203.212	107.781	-58.0679	um	Spot	Position Reference Frame	9	1000003048	8351
	1000000769	42	12600	394.715	87.12	-12.6915			177.893	31.6891	-119.137	um	Spot	Position Reference Frame	9	1000003134	8352
	1000000769	43	12900	396.093	86.1484	-13.1099			180.322	15.3845	-119.108	um	Spot	Position Reference Frame	9	1000003220	8353
	1000000769	44	13200	397.145	85.306	-13.5593			153.407	-28.235	-105.28	um	Spot	Position Reference Frame	9	1000003387	8354
	1000000769	45	13500	401.058	81.9073	-15.5301			142.259	-17.848	-110.369	um	Spot	Position Reference Frame	9	1000003473	8355
	1000000769	46	13800	401.928	81.1183	-15.9753			176.172	-67.4439	-53.7075	um	Spot	Position Reference Frame	9	1000003558	8356
	1000000769	47	14100	403.171	79.9396	-16.5997			148.327	-64.1472	-62.1609	um	Spot	Position Reference Frame	9	1000003643	8357
	1000000769	48	14400	404.463	78.6868	-17.2207			154.132	-72.391	-43.0283	um	Spot	Position Reference Frame	9	1000003729	8358
	1000000769	49	14700	406.165	77.0201	-17.9974			124.246	-63.6586	-59.7667	um	Spot	Position Reference Frame	9	1000003900	8360
	1000000769	50	15000	407.232	75.9719	-18.4573			131.215	-52.2058	-79.7989	um	Spot	Position Reference Frame	9	1000003985	8361
	1000000769	51	15300	408.202	75.0195	-18.8521			121.871	-25.2278	-103.515	um	Spot	Position Reference Frame	9	1000004070	8362
	1000000769	52	15600	408.62	74.6099	-19.0156			153.701	5.01494	-119.299	um	Spot	Position Reference Frame	9	1000004157	8363
	1000000769	53	15900	408.62	74.6098	-19.0155			149.976	48.1341	-119.354	um	Spot	Position Reference Frame	9	1000004243	8364
	1000000769	54	16200	408.672	74.5656	-18.7857			170.251	82.4619	-101.225	um	Spot	Position Reference Frame	9	1000004328	8365
	1000000769	55	16500	408.804	74.4527	-18.196			178.641	99.366	-82.5248	um	Spot	Position Reference Frame	9	1000004414	8366
	1000000769	56	16800	408.804	74.4527	-18.196			175.556	117.661	-52.8066	um	Spot	Position Reference Frame	9	1000004501	8367
	1000000769	57	17100	409.216	73.8069	-18.2638			146.67	100.318	-88.2644	um	Spot	Position Reference Frame	9	1000004674	8369
	1000000769	58	17400	409.891	72.773	-18.3897			124.605	70.9272	-109.556	um	Spot	Position Reference Frame	9	1000004801	8370
	1000000769	59	17700	410.838	71.3729	-18.6011			114.891	90.0726	-94.6399	um	Spot	Position Reference Frame	9	1000004887	8371
	1000000769	60	18000	412.029	69.6944	-18.9246			137.307	59.8007	-117.455	um	Spot	Position Reference Frame	9	1000004973	8372
	1000000769	61	18300	413.264	68.0504	-19.3362			129.066	26.8581	-120.495	um	Spot	Position Reference Frame	9	1000005058	8373
	1000000769	62	18600	413.966	67.1998	-19.642			110.815	-5.11949	-111.61	um	Spot	Position Reference Frame	9	1000005143	8374
	1000000769	63	18900	414.445	66.7086	-19.9268			101.885	-71.4036	-33.6491	um	Spot	Position Reference Frame	9	1000005228	8375
	1000000769	64	19200	415.936	65.3719	-20.9869			105.972	-44.9699	-84.0831	um	Spot	Position Reference Frame	9	1000005313	8376
	1000000769	65	19500	417.022	64.4558	-21.81			62.6135	-35.1212	-76.7602	um	Spot	Position Reference Frame	9	1000005398	8377
	1000000769	66	19800	418.311	63.418	-22.8286			67.9119	-66.4418	-25.2823	um	Spot	Position Reference Frame	9	1000005483	8378
	1000000769	67	20100	418.852	62.9967	-23.2672			46.9019	-48.3742	-45.9864	um	Spot	Position Reference Frame	9	1000005581	8379
	1000000769	68	20400	419.781	62.2897	-24.0339			41.4762	-33.0958	-61.8097	um	Spot	Position Reference Frame	9	1000005666	8380
	1000000769	69	20700	420.578	61.6858	-24.6975			25.5331	-14.1546	-58.2346	um	Spot	Position Reference Frame	9	1000005751	8381
	1000000769	70	21000	421.368	61.0835	-25.3611			82.7283	-33.4433	-86.7995	um	Spot	Position Reference Frame	9	1000005837	8382
	1000000769	71	21300	422.159	60.4696	-26.0315			87.4104	-9.6409	-103.78	um	Spot	Position Reference Frame	9	1000005924	8383
	1000000769	72	21600	422.548	60.1517	-26.3645			66.2879	10.8259	-100.95	um	Spot	Position Reference Frame	9	1000006009	8384
	1000000769	73	21900	423.423	59.39	-27.1152			90.9294	29.2679	-111.779	um	Spot	Position Reference Frame	9	1000006094	8385
	1000000769	74	22200	424.274	58.5998	-27.8355			41.4657	14.2429	-85.1353	um	Spot	Position Reference Frame	9	1000006180	8386
	1000000769	75	22500	424.798	58.0568	-28.2621			32.5588	43.4503	-75.2196	um	Spot	Position Reference Frame	9	1000006265	8387
	1000000769	76	22800	425.319	57.4376	-28.6599			111.588	44.2108	-116.636	um	Spot	Position Reference Frame	9	1000006351	8388
	1000000769	77	23100	425.869	56.7022	-29.0495			106.435	79.5336	-100.696	um	Spot	Position Reference Frame	9	1000006436	8389
	1000000769	78	23400	426.664	55.5503	-29.5801			130.95	117.681	-61.5375	um	Spot	Position Reference Frame	9	1000006521	8390
	1000000769	79	23700	426.716	55.4522	-29.6044			113.991	116.922	-59.2436	um	Spot	Position Reference Frame	9	1000006606	8391
	1000000769	80	24000	426.899	54.9629	-29.631			102.242	100.853	-80.5159	um	Spot	Position Reference Frame	9	1000006701	8392
	1000000769	81	24300	427.383	53.5739	-29.6516			69.1811	29.6992	-102.94	um	Spot	Position Reference Frame	9	1000006786	8393
	1000000769	82	24600	427.599	52.9319	-29.6454			97.3374	62.9347	-107.753	um	Spot	Position Reference Frame	9	1000006871	8394
	1000000769	83	24900	427.811	52.2881	-29.6212			79.718	55.4244	-102.879	um	Spot	Position Reference Frame	9	1000006956	8395
	1000000769	84	25200	428.244	50.9564	-29.55			62.5153	66.625	-87.0127	um	Spot	Position Reference Frame	9	1000007041	8396
	1000000769	85	25500	428.462	50.2863	-29.5107			39.297	55.8895	-76.1776	um	Spot	Position Reference Frame	9	1000007196	8397
	1000000855	1	300	247.545	97.812	-53.9759			48.1165	85.9996	-61.131	um	Spot	Position Reference Frame	9	1000007286	8398
	1000000855	2	600	248.62	97.9916	-54.5148			70.905	87.2012	-76.9634	um	Spot	Position Reference Frame	9	1000007372	8399
	1000000855	3	900	252.834	98.6603	-56.6036			83.0318	104.538	-64.5544	um	Spot	Position Reference Frame	9	1000007458	8400
	1000000855	4	1200	253.996	98.8056	-57.1507			57.3949	103.318	-44.7288	um	Spot	Position Reference Frame	9	1000007545	8401
	1000000855	5	1500	258.437	99.2089	-59.1109			272.689	-17.9286	-112.366	um	Spot	Position Reference Frame	10	1000000000	8404
	1000000855	6	1800	262.441	99.537	-60.7866			259.46	-12.7358	-112.465	um	Spot	Position Reference Frame	10	1000000085	8405
	1000000855	7	2100	270.991	100.234	-64.1536			258.128	-51.2323	-86.4491	um	Spot	Position Reference Frame	10	1000000170	8406
	1000000855	8	2400	272.55	100.41	-64.6356			245.636	-70.9805	-53.5257	um	Spot	Position Reference Frame	10	1000000255	8407
	1000000855	9	2700	274.561	100.739	-64.9901			258.749	-67.3916	-63.4335	um	Spot	Position Reference Frame	10	1000000340	8408
	1000000855	10	3000	276.688	101.18	-65.1019			293.997	32.9377	-119.245	um	Spot	Position Reference Frame	10	1000000427	8409
	1000000855	11	3300	279.481	101.853	-64.9238			303.637	57.9251	-109.192	um	Spot	Position Reference Frame	10	1000000597	8411
	1000000855	12	3600	281.803	102.464	-64.4937			301.449	80.4446	-92.2215	um	Spot	Position Reference Frame	10	1000000683	8412
	1000000855	13	3900	284.066	103.089	-63.7565			301.322	103.455	-52.9236	um	Spot	Position Reference Frame	10	1000000769	8413
	1000000855	14	4200	286.399	103.733	-62.6708			276.994	99.299	-67.7595	um	Spot	Position Reference Frame	10	1000000855	8414
	1000000855	15	4500	289.184	104.465	-61.0525			287.939	90.4334	-81.5132	um	Spot	Position Reference Frame	10	1000000941	8415
	1000000855	16	4800	293.077	105.408	-58.5184			266.738	109.496	-44.1024	um	Spot	Position Reference Frame	10	1000001079	8416
	1000000855	17	5100	295.011	105.805	-57.1859			281.641	45.8738	-115.264	um	Spot	Position Reference Frame	10	1000001165	8417
	1000000855	18	5400	297.487	106.197	-55.4459			275.083	75.3391	-98.409	um	Spot	Position Reference Frame	10	1000001251	8418
	1000000855	19	5700	299.545	106.442	-54.0458			258.136	67.8387	-102.527	um	Spot	Position Reference Frame	10	1000001336	8419
	1000000855	20	6000	300.995	106.555	-53.15			241.467	46.7129	-110.634	um	Spot	Position Reference Frame	10	1000001422	8420
	1000000855	21	6300	301.758	106.576	-52.7778			241.143	-6.84119	-112.601	um	Spot	Position Reference Frame	10	1000001548	8421
	1000000855	22	6600	304.317	106.556	-51.8096			235.955	-39.7265	-95.6171	um	Spot	Position Reference Frame	10	1000001634	8422
	1000000855	23	6900	307.404	106.51	-50.7844			228.575	-60.1814	-70.6565	um	Spot	Position Reference Frame	10	1000001720	8423
	1000000855	24	7200	311.812	106.447	-49.4696			203.64	-53.8264	-70.9747	um	Spot	Position Reference Frame	10	1000001975	8426
	1000000855	25	7500	313.771	106.435	-48.9615			192.312	-31.5058	-96.938	um	Spot	Position Reference Frame	10	1000002105	8427
	1000000855	26	7800	316.728	106.452	-48.3138			228.451	6.07362	-114.702	um	Spot	Position Reference Frame	10	1000002190	8428
	1000000855	27	8100	318.236	106.48	-48.0421			209.223	25.4896	-114.853	um	Spot	Position Reference Frame	10	1000002275	8429
	1000000855	28	8400	322.266	106.594	-47.4452			239.989	69.994	-98.6593	um	Spot	Position Reference Frame	10	1000002361	8430
	1000000855	29	8700	324.868	106.668	-47.1049			250.522	96.1369	-69.5994	um	Spot	Position Reference Frame	10	1000002471	8431
	1000000855	30	9000	327.469	106.727	-46.8124			241.506	102.143	-58.3278	um	Spot	Position Reference Frame	10	1000002556	8432
	1000000855	31	9300	329.231	106.741	-46.6511			228.222	107.986	-49.8245	um	Spot	Position Reference Frame	10	1000002642	8433
	1000000855	32	9600	331.836	106.711	-46.4676			221.288	84.1979	-85.8034	um	Spot	Position Reference Frame	10	1000002727	8434
	1000000855	33	9900	333.359	106.649	-46.4004			208.576	55.8995	-107.878	um	Spot	Position Reference Frame	10	1000002876	8435
	1000000855	34	10200	334.651	106.536	-46.3966			195.118	74.5738	-100.987	um	Spot	Position Reference Frame	10	1000002962	8436
	1000000855	35	10500	337.478	106.177	-46.4963			204.428	108.485	-57.951	um	Spot	Position Reference Frame	10	1000003048	8437
	1000000855	36	10800	339.814	105.804	-46.6643			183.445	33.9494	-119.045	um	Spot	Position Reference Frame	10	1000003134	8438
	1000000855	37	11100	342.009	105.368	-46.9314			186.21	16.2827	-119.014	um	Spot	Position Reference Frame	10	1000003220	8439
	1000000855	38	11400	345.587	104.532	-47.5281			155.486	-28.6471	-102.206	um	Spot	Position Reference Frame	10	1000003387	8440
	1000000855	39	11700	346.781	104.19	-47.8076			146.328	-20.7512	-108.278	um	Spot	Position Reference Frame	10	1000003473	8441
	1000000855	40	12000	350.151	103.038	-48.8104			184.179	-64.7119	-53.7352	um	Spot	Position Reference Frame	10	1000003558	8442
	1000000855	41	12300	351.652	102.465	-49.2876			154.574	-63.0429	-60.4099	um	Spot	Position Reference Frame	10	1000003643	8443
	1000000855	42	12600	353.867	101.526	-49.9974			160.526	-71.3163	-39.6065	um	Spot	Position Reference Frame	10	1000003729	8444
	1000000855	43	12900	355.263	100.889	-50.3989			128.186	-63.1787	-57.7677	um	Spot	Position Reference Frame	10	1000003900	8446
	1000000855	44	13200	356.274	100.394	-50.6121			134.812	-51.2229	-77.7226	um	Spot	Position Reference Frame	10	1000003985	8447
	1000000855	45	13500	357.401	99.8131	-50.7393			124.905	-24.8476	-103.43	um	Spot	Position Reference Frame	10	1000004070	8448
	1000000855	46	13800	358.741	99.1064	-50.771			158.692	5.55406	-118.206	um	Spot	Position Reference Frame	10	1000004157	8449
	1000000855	47	14100	360.711	98.0651	-50.6904			156.517	47.5863	-119.249	um	Spot	Position Reference Frame	10	1000004243	8450
	1000000855	48	14400	363.161	96.787	-50.4974			174.195	81.2264	-103.142	um	Spot	Position Reference Frame	10	1000004328	8451
	1000000855	49	14700	364.325	96.2012	-50.3675			184.303	100.521	-81.6798	um	Spot	Position Reference Frame	10	1000004414	8452
	1000000855	50	15000	365.977	95.4113	-50.1382			179.644	118.543	-54.563	um	Spot	Position Reference Frame	10	1000004501	8453
	1000000855	51	15300	367.229	94.8426	-49.9471			152.315	99.644	-90.0577	um	Spot	Position Reference Frame	10	1000004674	8455
	1000000855	52	15600	368.709	94.2058	-49.7111			133.379	74.3083	-112.433	um	Spot	Position Reference Frame	10	1000004801	8456
	1000000855	53	15900	370.991	93.2574	-49.3435			118.44	89.8896	-98.5511	um	Spot	Position Reference Frame	10	1000004887	8457
	1000000855	54	16200	371.808	92.9277	-49.213			139.451	60.6165	-117.381	um	Spot	Position Reference Frame	10	1000004973	8458
	1000000855	55	16500	373.283	92.3459	-48.9784			133.649	26.7434	-121.401	um	Spot	Position Reference Frame	10	1000005058	8459
	1000000855	56	16800	373.29	92.3426	-48.975			117.718	-5.43604	-112.495	um	Spot	Position Reference Frame	10	1000005143	8460
	1000000855	57	17100	376.028	90.468	-46.2081			113.86	-69.0163	-37.4007	um	Spot	Position Reference Frame	10	1000005228	8461
	1000000855	58	17400	376.537	90.1114	-45.7056			114.316	-45.4551	-82.863	um	Spot	Position Reference Frame	10	1000005313	8462
	1000000855	59	17700	377.009	89.7682	-45.2644			70.9424	-35.9974	-77.6017	um	Spot	Position Reference Frame	10	1000005398	8463
	1000000855	60	18000	377.497	89.4003	-44.8339			77.023	-67.4284	-18.9561	um	Spot	Position Reference Frame	10	1000005483	8464
	1000000855	61	18300	378.875	88.3377	-43.658			53.5135	-49.9629	-46.1175	um	Spot	Position Reference Frame	10	1000005581	8465
	1000000855	62	18600	379.699	87.6992	-42.963			48.0439	-35.1385	-63.472	um	Spot	Position Reference Frame	10	1000005666	8466
	1000000855	63	18900	379.764	87.6483	-42.9081			27.9974	-15.0583	-60.1358	um	Spot	Position Reference Frame	10	1000005751	8467
	1000000855	64	19200	379.764	87.6483	-42.9081			91.5967	-39.2326	-82.6609	um	Spot	Position Reference Frame	10	1000005837	8468
	1000000855	65	19500	380.262	87.7818	-43.6589			89.7671	-9.16217	-104.694	um	Spot	Position Reference Frame	10	1000005924	8469
	1000000855	66	19800	381.773	88.1873	-45.9385			71.6527	9.1324	-103.837	um	Spot	Position Reference Frame	10	1000006009	8470
	1000000855	67	20100	381.773	88.1873	-45.9385			95.2884	28.3632	-113.679	um	Spot	Position Reference Frame	10	1000006094	8471
	1000000855	68	20400	383.264	87.7533	-44.5859			46.2367	14.5625	-90.024	um	Spot	Position Reference Frame	10	1000006180	8472
	1000000855	69	20700	385.531	87.0958	-42.5899			36.4189	43.7249	-82.1137	um	Spot	Position Reference Frame	10	1000006265	8473
	1000000855	70	21000	385.648	87.0633	-42.5417			114.748	44.3766	-118.549	um	Spot	Position Reference Frame	10	1000006351	8474
	1000000855	71	21300	385.979	86.9769	-42.5705			112.536	78.5691	-105.587	um	Spot	Position Reference Frame	10	1000006436	8475
	1000000855	72	21600	386.37	86.8783	-42.7149			135.606	118.866	-65.4449	um	Spot	Position Reference Frame	10	1000006521	8476
	1000000855	73	21900	386.96	86.735	-43.0785			117.655	118.909	-62.2864	um	Spot	Position Reference Frame	10	1000006606	8477
	1000000855	74	22200	387.965	86.4971	-43.8623			103.772	100.752	-84.7913	um	Spot	Position Reference Frame	10	1000006701	8478
	1000000855	75	22500	390.013	86.0182	-45.5989			71.0276	30.0046	-104.855	um	Spot	Position Reference Frame	10	1000006786	8479
	1000000855	76	22800	390.013	86.0181	-45.5989			100.495	62.2606	-109.663	um	Spot	Position Reference Frame	10	1000006871	8480
	1000000855	77	23100	390.484	85.5431	-45.3612			84.0103	54.3807	-106.777	um	Spot	Position Reference Frame	10	1000006956	8481
	1000000855	78	23400	390.899	85.1138	-45.1436			64.2495	66.048	-92.9273	um	Spot	Position Reference Frame	10	1000007041	8482
	1000000855	79	23700	391.433	84.5407	-44.8469			43.091	56.8193	-81.0739	um	Spot	Position Reference Frame	10	1000007196	8483
	1000000855	80	24000	391.879	84.0356	-44.5783			49.3441	86.8587	-65.0478	um	Spot	Position Reference Frame	10	1000007286	8484
	1000000855	81	24300	391.954	83.9297	-44.5166			73.1171	89.1803	-80.8779	um	Spot	Position Reference Frame	10	1000007372	8485
	1000000855	82	24600	392.488	82.992	-43.9291			85.9758	106.192	-70.0608	um	Spot	Position Reference Frame	10	1000007458	8486
	1000000855	83	24900	392.794	82.4302	-43.573			60.3637	105.959	-48.7335	um	Spot	Position Reference Frame	10	1000007545	8487
	1000000855	84	25200	393.064	81.9175	-43.245			275.804	-15.3735	-113.309	um	Spot	Position Reference Frame	11	1000000000	8490
	1000000855	85	25500	393.227	81.6033	-43.043			266.875	-9.42878	-114.376	um	Spot	Position Reference Frame	11	1000000085	8491
	1000000941	1	300	258.946	82.4998	-73.221			261.806	-48.5847	-88.3852	um	Spot	Position Reference Frame	11	1000000170	8492
	1000000941	2	600	262.345	83.3061	-75.5726			244.392	-70.5405	-51.4925	um	Spot	Position Reference Frame	11	1000000255	8493
	1000000941	3	900	266.049	84.2124	-77.994			258.043	-67.5161	-60.3984	um	Spot	Position Reference Frame	11	1000000340	8494
	1000000941	4	1200	267.06	84.4912	-78.488			296.433	34.0924	-119.197	um	Spot	Position Reference Frame	11	1000000427	8495
	1000000941	5	1500	271.511	85.8485	-79.963			306.142	62.3925	-106.147	um	Spot	Position Reference Frame	11	1000000597	8497
	1000000941	6	1800	274.099	86.673	-80.5974			304.46	79.7642	-93.1697	um	Spot	Position Reference Frame	11	1000000683	8498
	1000000941	7	2100	280.331	88.7247	-81.6534			304.242	104.248	-52.9938	um	Spot	Position Reference Frame	11	1000000769	8499
	1000000941	8	2400	281.625	89.1647	-81.724			279.897	101.08	-67.7592	um	Spot	Position Reference Frame	11	1000000855	8500
	1000000941	9	2700	283.654	89.8794	-81.5271			292.175	93.4466	-80.7346	um	Spot	Position Reference Frame	11	1000000941	8501
	1000000941	10	3000	287.432	91.2281	-80.8225			270.027	110.778	-42.1104	um	Spot	Position Reference Frame	11	1000001079	8502
	1000000941	11	3300	292.126	92.9003	-79.6914			283.574	46.8076	-114.995	um	Spot	Position Reference Frame	11	1000001165	8503
	1000000941	12	3600	294.871	93.8598	-78.8579			276.672	75.6445	-98.3631	um	Spot	Position Reference Frame	11	1000001251	8504
	1000000941	13	3900	296.592	94.4312	-78.1639			261.385	65.3222	-104.464	um	Spot	Position Reference Frame	11	1000001336	8505
	1000000941	14	4200	298.699	95.0772	-77.0854			244.879	46.562	-111.568	um	Spot	Position Reference Frame	11	1000001422	8506
	1000000941	15	4500	301.166	95.7668	-75.6168			245.514	-2.15374	-113.532	um	Spot	Position Reference Frame	11	1000001548	8507
	1000000941	16	4800	303.916	96.4556	-73.8155			237.919	-38.517	-95.5605	um	Spot	Position Reference Frame	11	1000001634	8508
	1000000941	17	5100	306.508	97.0203	-72.0163			231.897	-58.5455	-72.5891	um	Spot	Position Reference Frame	11	1000001720	8509
	1000000941	18	5400	311.454	97.9617	-68.519			207.434	-53.0015	-71.8851	um	Spot	Position Reference Frame	11	1000001975	8512
	1000000941	19	5700	313.365	98.2597	-67.2178			201.079	-29.5044	-95.8263	um	Spot	Position Reference Frame	11	1000002105	8513
	1000000941	20	6000	316.046	98.5696	-65.5247			230.136	5.66724	-114.645	um	Spot	Position Reference Frame	11	1000002190	8514
	1000000941	21	6300	318.784	98.8054	-63.9469			211.915	26.018	-114.787	um	Spot	Position Reference Frame	11	1000002275	8515
	1000000941	22	6600	320.591	98.9045	-63.0549			242.524	71.2606	-99.601	um	Spot	Position Reference Frame	11	1000002361	8516
	1000000941	23	6900	324.226	99.0152	-61.541			253.938	97.6418	-70.5373	um	Spot	Position Reference Frame	11	1000002471	8517
	1000000941	24	7200	327.863	99.0789	-60.2273			244.678	103.011	-60.3356	um	Spot	Position Reference Frame	11	1000002556	8518
	1000000941	25	7500	329.716	99.0831	-59.712			230.327	108.064	-48.5872	um	Spot	Position Reference Frame	11	1000002642	8519
	1000000941	26	7800	334.137	99.0362	-58.808			223.337	84.3559	-86.7447	um	Spot	Position Reference Frame	11	1000002727	8520
	1000000941	27	8100	339.751	98.942	-57.8349			212.388	58.3569	-106.805	um	Spot	Position Reference Frame	11	1000002876	8521
	1000000941	28	8400	341.51	98.8949	-57.5913			198.431	74.5707	-102.914	um	Spot	Position Reference Frame	11	1000002962	8522
	1000000941	29	8700	344.335	98.7881	-57.2906			207.626	109.416	-58.8642	um	Spot	Position Reference Frame	11	1000003048	8523
	1000000941	30	9000	346.593	98.6868	-57.0737			187.947	35.0479	-117.962	um	Spot	Position Reference Frame	11	1000003134	8524
	1000000941	31	9300	347.393	98.6421	-56.9928			192.826	17.9057	-117.917	um	Spot	Position Reference Frame	11	1000003220	8525
	1000000941	32	9600	349.621	98.4926	-56.7459			157.98	-28.5031	-100.131	um	Spot	Position Reference Frame	11	1000003387	8526
	1000000941	33	9900	351.294	98.3631	-56.5516			149.211	-20.2432	-107.199	um	Spot	Position Reference Frame	11	1000003473	8527
	1000000941	34	10200	354.055	98.1123	-56.2274			187.927	-61.9601	-54.6733	um	Spot	Position Reference Frame	11	1000003558	8528
	1000000941	35	10500	356.122	97.8854	-55.9996			160.156	-62.3519	-56.9729	um	Spot	Position Reference Frame	11	1000003643	8529
	1000000941	36	10800	358.389	97.5743	-55.7827			163.373	-68.4139	-40.5851	um	Spot	Position Reference Frame	11	1000003729	8530
	1000000941	37	11100	360.272	97.2475	-55.6427			134.093	-62.4803	-55.2994	um	Spot	Position Reference Frame	11	1000003900	8532
	1000000941	38	11400	362.079	96.849	-55.5554			137.19	-49.6315	-76.8338	um	Spot	Position Reference Frame	11	1000003985	8533
	1000000941	39	11700	364.454	96.2148	-55.4922			127.865	-23.7453	-102.347	um	Spot	Position Reference Frame	11	1000004070	8534
	1000000941	40	12000	367.057	95.4117	-55.4546			161.019	6.2908	-119.133	um	Spot	Position Reference Frame	11	1000004157	8535
	1000000941	41	12300	368.736	94.8063	-55.4368			159.741	46.5895	-120.169	um	Spot	Position Reference Frame	11	1000004243	8536
	1000000941	42	12600	370.535	94.049	-55.408			178.069	79.2453	-105.061	um	Spot	Position Reference Frame	11	1000004328	8537
	1000000941	43	12900	371.697	93.4791	-55.3663			186.317	101.158	-81.4694	um	Spot	Position Reference Frame	11	1000004414	8538
	1000000941	44	13200	373.583	92.4342	-55.2486			182.877	118.572	-56.214	um	Spot	Position Reference Frame	11	1000004501	8539
	1000000941	45	13500	375.069	91.5491	-55.1136			156.883	100.498	-91.3189	um	Spot	Position Reference Frame	11	1000004674	8541
	1000000941	46	13800	376.291	90.7743	-54.9576			135.895	76.3288	-111.357	um	Spot	Position Reference Frame	11	1000004801	8542
	1000000941	47	14100	378.034	89.6279	-54.6799			121.621	90.258	-100.466	um	Spot	Position Reference Frame	11	1000004887	8543
	1000000941	48	14400	379.974	88.3385	-54.3348			144.211	62.0743	-117.289	um	Spot	Position Reference Frame	11	1000004973	8544
	1000000941	49	14700	381.55	87.2981	-54.0369			136.87	27.644	-121.318	um	Spot	Position Reference Frame	11	1000005058	8545
	1000000941	50	15000	383.073	86.3122	-53.7403			124.034	-4.10391	-113.387	um	Spot	Position Reference Frame	11	1000005143	8546
	1000000941	51	15300	384.745	85.2568	-53.4124			117.485	-67.0702	-37.5659	um	Spot	Position Reference Frame	11	1000005228	8547
	1000000941	52	15600	387.52	83.5384	-52.8675			124.795	-43.8693	-82.7666	um	Spot	Position Reference Frame	11	1000005313	8548
	1000000941	53	15900	388.375	83.0207	-52.6975			71.5849	-35.0223	-77.5251	um	Spot	Position Reference Frame	11	1000005398	8549
	1000000941	54	16200	391.281	81.2907	-52.1062			81.2705	-65.0197	-20.4503	um	Spot	Position Reference Frame	11	1000005483	8550
	1000000941	55	16500	392.953	80.2907	-51.7497			56.4896	-48.2999	-43.0148	um	Spot	Position Reference Frame	11	1000005581	8551
	1000000941	56	16800	393.009	80.2486	-51.7237			50.2895	-33.8458	-62.715	um	Spot	Position Reference Frame	11	1000005666	8552
	1000000941	57	17100	394.208	79.1006	-50.7752			32.3489	-16.6425	-60.0241	um	Spot	Position Reference Frame	11	1000005751	8553
	1000000941	58	17400	394.356	78.9599	-50.6802			94.3408	-39.4052	-81.5723	um	Spot	Position Reference Frame	11	1000005837	8554
	1000000941	59	17700	394.759	78.5853	-50.501			91.1488	-4.43694	-105.619	um	Spot	Position Reference Frame	11	1000005924	8555
	1000000941	60	18000	395.024	78.3511	-50.4269			73.2475	9.96751	-102.754	um	Spot	Position Reference Frame	11	1000006009	8556
	1000000941	61	18300	396.625	77.0105	-50.1659			101.251	27.4282	-115.569	um	Spot	Position Reference Frame	11	1000006094	8557
	1000000941	62	18600	397.376	76.4206	-50.0839			55.3294	12.7841	-95.8824	um	Spot	Position Reference Frame	11	1000006180	8558
	1000000941	63	18900	398.03	75.9636	-50.0593			38.2929	44.1323	-83.0231	um	Spot	Position Reference Frame	11	1000006265	8559
	1000000941	64	19200	399.342	75.137	-50.0732			117.112	44.3488	-119.468	um	Spot	Position Reference Frame	11	1000006351	8560
	1000000941	65	19500	400.014	74.7542	-50.0994			115.043	80.1448	-106.506	um	Spot	Position Reference Frame	11	1000006436	8561
	1000000941	66	19800	401.378	74.0463	-50.1767			136.474	120.099	-67.3806	um	Spot	Position Reference Frame	11	1000006521	8562
	1000000941	67	20100	402.216	73.6343	-50.223			119.512	120.159	-63.9791	um	Spot	Position Reference Frame	11	1000006606	8563
	1000000941	68	20400	402.377	73.5658	-50.225			105.379	101.581	-86.7581	um	Spot	Position Reference Frame	11	1000006701	8564
	1000000941	69	20700	402.776	73.4218	-50.2089			73.586	29.1539	-104.765	um	Spot	Position Reference Frame	11	1000006786	8565
	1000000941	70	21000	403.315	73.2409	-50.1711			106.124	62.1517	-112.557	um	Spot	Position Reference Frame	11	1000006871	8566
	1000000941	71	21300	403.618	73.1443	-50.1384			85.1729	54.9731	-106.7	um	Spot	Position Reference Frame	11	1000006956	8567
	1000000941	72	21600	404.022	73.0194	-50.0768			65.433	65.83	-94.8464	um	Spot	Position Reference Frame	11	1000007041	8568
	1000000941	73	21900	404.732	72.7924	-49.9445			45.6937	58.5577	-83.9805	um	Spot	Position Reference Frame	11	1000007196	8569
	1000000941	74	22200	405.078	72.6656	-49.8642			51.6775	87.3704	-67.957	um	Spot	Position Reference Frame	11	1000007286	8570
	1000000941	75	22500	406.047	72.2523	-49.5922			75.7	90.202	-83.7899	um	Spot	Position Reference Frame	11	1000007372	8571
	1000000941	76	22800	406.405	72.0626	-49.4688			90.1222	106.272	-73.8652	um	Spot	Position Reference Frame	11	1000007458	8572
	1000000941	77	23100	406.873	71.7383	-49.2625			63.8984	107.104	-53.1501	um	Spot	Position Reference Frame	11	1000007545	8573
	1000000941	78	23400	407.802	70.9798	-48.7871			278.823	-11.1316	-115.255	um	Spot	Position Reference Frame	12	1000000000	8576
	1000000941	79	23700	408.106	70.6783	-48.6021			268.966	-5.22053	-115.327	um	Spot	Position Reference Frame	12	1000000085	8577
	1000000941	80	24000	408.376	70.3225	-48.3895			262.976	-48.6703	-86.338	um	Spot	Position Reference Frame	12	1000000170	8578
	1000000941	81	24300	408.824	69.5969	-47.963			243.844	-69.3437	-48.4546	um	Spot	Position Reference Frame	12	1000000255	8579
	1000000941	82	24600	409.141	69.0052	-47.6185			257.257	-67.1246	-56.364	um	Spot	Position Reference Frame	12	1000000340	8580
	1000000941	83	24900	409.558	68.1334	-47.1147			299.674	34.7973	-119.143	um	Spot	Position Reference Frame	12	1000000427	8581
	1000000941	84	25200	409.99	67.1746	-46.5624			308.681	63.6459	-107.1	um	Spot	Position Reference Frame	12	1000000597	8583
	1000000941	85	25500	410.262	66.5551	-46.2062			306.927	79.9433	-94.1231	um	Spot	Position Reference Frame	12	1000000683	8584
	1000001079	1	300	228.732	102.124	-41.5266			310.398	106.047	-50.8828	um	Spot	Position Reference Frame	12	1000000769	8585
	1000001079	2	600	231.745	102.685	-41.8587			282.526	102.413	-67.9071	um	Spot	Position Reference Frame	12	1000000855	8586
	1000001079	3	900	236.253	103.531	-42.3153			295.224	94.2319	-80.3814	um	Spot	Position Reference Frame	12	1000000941	8587
	1000001079	4	1200	239.494	104.155	-42.5789			273.134	113.961	-41.3401	um	Spot	Position Reference Frame	12	1000001079	8588
	1000001079	5	1500	245.559	105.358	-42.93			286.591	48.0735	-115.224	um	Spot	Position Reference Frame	12	1000001165	8589
	1000001079	6	1800	250.17	106.306	-43.0831			277.9	75.9106	-98.3201	um	Spot	Position Reference Frame	12	1000001251	8590
	1000001079	7	2100	258.268	108.035	-43.1534			262.39	65.7903	-105.42	um	Spot	Position Reference Frame	12	1000001336	8591
	1000001079	8	2400	260.356	108.51	-43.0714			249.316	49.0512	-112.499	um	Spot	Position Reference Frame	12	1000001422	8592
	1000001079	9	2700	263.584	109.295	-42.7387			249.35	5.73152	-115.469	um	Spot	Position Reference Frame	12	1000001548	8593
	1000001079	10	3000	266.291	109.965	-42.3112			238.454	-36.2868	-97.5152	um	Spot	Position Reference Frame	12	1000001634	8594
	1000001079	11	3300	269.779	110.808	-41.5783			232.502	-57.8564	-72.5409	um	Spot	Position Reference Frame	12	1000001720	8595
	1000001079	12	3600	273.791	111.71	-40.5704			205.281	-48.1472	-77.0663	um	Spot	Position Reference Frame	12	1000001975	8598
	1000001079	13	3900	276.767	112.286	-39.6975			202.431	-27.8476	-95.7686	um	Spot	Position Reference Frame	12	1000002105	8599
	1000001079	14	4200	280.918	112.935	-38.3171			229.045	3.99618	-113.608	um	Spot	Position Reference Frame	12	1000002190	8600
	1000001079	15	4500	284.653	113.388	-36.9605			216.869	25.4031	-114.706	um	Spot	Position Reference Frame	12	1000002275	8601
	1000001079	16	4800	286.597	113.523	-36.1749			244.095	71.5634	-99.5496	um	Spot	Position Reference Frame	12	1000002361	8602
	1000001079	17	5100	288.818	113.549	-35.1768			260.167	100.31	-69.4579	um	Spot	Position Reference Frame	12	1000002471	8603
	1000001079	18	5400	291.341	113.475	-33.9621			246.24	104.539	-61.3778	um	Spot	Position Reference Frame	12	1000002556	8604
	1000001079	19	5700	293.905	113.337	-32.6796			233.611	109.878	-49.2944	um	Spot	Position Reference Frame	12	1000002642	8605
	1000001079	20	6000	296.335	113.176	-31.4502			226.099	85.934	-86.6828	um	Spot	Position Reference Frame	12	1000002727	8606
	1000001079	21	6300	298.438	113.034	-30.4072			215.398	60.0279	-106.739	um	Spot	Position Reference Frame	12	1000002876	8607
	1000001079	22	6600	303.521	112.715	-27.9785			202.086	76.3312	-99.8417	um	Spot	Position Reference Frame	12	1000002962	8608
	1000001079	23	6900	305.666	112.611	-27.0446			212.434	109.665	-58.6324	um	Spot	Position Reference Frame	12	1000003048	8609
	1000001079	24	7200	309.599	112.485	-25.5404			191.239	39.4886	-116.892	um	Spot	Position Reference Frame	12	1000003134	8610
	1000001079	25	7500	310.091	112.496	-25.4461			194.108	23.4252	-117.861	um	Spot	Position Reference Frame	12	1000003220	8611
	1000001079	26	7800	313.276	112.736	-25.4157			158.877	-27.3948	-100.068	um	Spot	Position Reference Frame	12	1000003387	8612
	1000001079	27	8100	315.363	112.913	-25.4898			153.842	-14.9937	-109.112	um	Spot	Position Reference Frame	12	1000003473	8613
	1000001079	28	8400	317.53	113.104	-25.6458			189.71	-58.0322	-58.8623	um	Spot	Position Reference Frame	12	1000003558	8614
	1000001079	29	8700	318.981	113.224	-25.7778			164.633	-60.1255	-59.2883	um	Spot	Position Reference Frame	12	1000003643	8615
	1000001079	30	9000	320.359	113.315	-25.9057			164.902	-67.2466	-41.8125	um	Spot	Position Reference Frame	12	1000003729	8616
	1000001079	31	9300	320.803	113.323	-25.9318			136.828	-61.8822	-54.9164	um	Spot	Position Reference Frame	12	1000003900	8618
	1000001079	32	9600	323.997	113.237	-26.0137			138.71	-47.9414	-77.5092	um	Spot	Position Reference Frame	12	1000003985	8619
	1000001079	33	9900	325.772	113.158	-26.0432			130.758	-22.365	-102.265	um	Spot	Position Reference Frame	12	1000004070	8620
	1000001079	34	10200	327.436	113.043	-26.0566			163.567	7.69276	-119.06	um	Spot	Position Reference Frame	12	1000004157	8621
	1000001079	35	10500	330.185	112.794	-26.0681			161.942	46.1127	-120.098	um	Spot	Position Reference Frame	12	1000004243	8622
	1000001079	36	10800	331.518	112.64	-26.0747			180.398	78.1807	-105.992	um	Spot	Position Reference Frame	12	1000004328	8623
	1000001079	37	11100	332.872	112.436	-26.0835			188.603	102.698	-81.0892	um	Spot	Position Reference Frame	12	1000004414	8624
	1000001079	38	11400	336.401	111.817	-26.1011			185.504	119.137	-56.8002	um	Spot	Position Reference Frame	12	1000004501	8625
	1000001079	39	11700	338.539	111.401	-26.0902			162.264	101.707	-90.4014	um	Spot	Position Reference Frame	12	1000004674	8627
	1000001079	40	12000	340.045	111.059	-26.0456			137.223	77.4376	-111.289	um	Spot	Position Reference Frame	12	1000004801	8628
	1000001079	41	12300	342.551	110.411	-25.8983			124.193	92.5363	-99.3883	um	Spot	Position Reference Frame	12	1000004887	8629
	1000001079	42	12600	344.11	109.956	-25.7497			148.243	63.2557	-117.203	um	Spot	Position Reference Frame	12	1000004973	8630
	1000001079	43	12900	345.672	109.431	-25.526			140.29	28.7413	-121.235	um	Spot	Position Reference Frame	12	1000005058	8631
	1000001079	44	13200	346.734	109.019	-25.3144			126.695	-2.88101	-113.307	um	Spot	Position Reference Frame	12	1000005143	8632
	1000001079	45	13500	348.534	108.235	-24.8735			117.719	-65.6608	-41.3579	um	Spot	Position Reference Frame	12	1000005228	8633
	1000001079	46	13800	351.392	106.925	-24.1309			125.425	-42.9908	-82.6996	um	Spot	Position Reference Frame	12	1000005313	8634
	1000001079	47	14100	353.166	106.091	-23.6834			74.481	-34.3279	-77.6602	um	Spot	Position Reference Frame	12	1000005398	8635
	1000001079	48	14400	355.873	104.804	-23.0514			82.8362	-65.5998	-21.9814	um	Spot	Position Reference Frame	12	1000005483	8636
	1000001079	49	14700	357.639	103.967	-22.6904			55.1569	-45.1677	-47.2693	um	Spot	Position Reference Frame	12	1000005581	8637
	1000001079	50	15000	359.37	103.156	-22.4003			51.2569	-33.3467	-63.4689	um	Spot	Position Reference Frame	12	1000005666	8638
	1000001079	51	15300	361.279	102.271	-22.1386			35.0474	-15.9163	-62.9268	um	Spot	Position Reference Frame	12	1000005751	8639
	1000001079	52	15600	363.03	101.466	-21.9352			96.1294	-38.7451	-81.4918	um	Spot	Position Reference Frame	12	1000005837	8640
	1000001079	53	15900	365.524	100.319	-21.6705			91.4441	-2.8827	-105.549	um	Spot	Position Reference Frame	12	1000005924	8641
	1000001079	54	16200	367.358	99.4694	-21.4733			76.3252	10.0516	-104.662	um	Spot	Position Reference Frame	12	1000006009	8642
	1000001079	55	16500	368.773	98.8049	-21.3076			104.614	27.1711	-116.479	um	Spot	Position Reference Frame	12	1000006094	8643
	1000001079	56	16800	368.798	98.7879	-21.2947			58.1202	16.7345	-97.7912	um	Spot	Position Reference Frame	12	1000006180	8644
	1000001079	57	17100	370.191	97.2786	-19.5706			43.1702	46.6773	-86.914	um	Spot	Position Reference Frame	12	1000006265	8645
	1000001079	58	17400	371.29	96.108	-18.2201			121.061	43.7979	-120.377	um	Spot	Position Reference Frame	12	1000006351	8646
	1000001079	59	17700	371.496	95.9229	-17.9973			117.791	81.3088	-106.425	um	Spot	Position Reference Frame	12	1000006436	8647
	1000001079	60	18000	372.274	95.3556	-17.2771			138.752	120.695	-68.3065	um	Spot	Position Reference Frame	12	1000006521	8648
	1000001079	61	18300	373.868	94.3027	-15.9086			120.92	121.459	-64.6183	um	Spot	Position Reference Frame	12	1000006606	8649
	1000001079	62	18600	374.625	93.8793	-15.3384			106.862	102.42	-87.1735	um	Spot	Position Reference Frame	12	1000006701	8650
	1000001079	63	18900	375.271	93.6137	-14.953			75.3617	29.8236	-105.682	um	Spot	Position Reference Frame	12	1000006786	8651
	1000001079	64	19200	376.326	93.2993	-14.4499			108.26	64.0604	-112.479	um	Spot	Position Reference Frame	12	1000006871	8652
	1000001079	65	19500	380.143	92.3341	-12.8163			86.9636	55.4805	-108.619	um	Spot	Position Reference Frame	12	1000006956	8653
	1000001079	66	19800	382.151	91.8382	-11.9757			68.0353	65.499	-95.756	um	Spot	Position Reference Frame	12	1000007041	8654
	1000001079	67	20100	382.542	91.7331	-11.8118			47.5468	60.1518	-84.893	um	Spot	Position Reference Frame	12	1000007196	8655
	1000001079	68	20400	383.984	91.3056	-11.2109			54.264	89.8026	-68.8665	um	Spot	Position Reference Frame	12	1000007286	8656
	1000001079	69	20700	385.35	90.8855	-10.6693			78.2273	91.7137	-84.7034	um	Spot	Position Reference Frame	12	1000007372	8657
	1000001079	70	21000	386.056	90.66	-10.4321			91.2609	107.654	-74.683	um	Spot	Position Reference Frame	12	1000007458	8658
	1000001079	71	21300	387.091	90.318	-10.166			65.721	108.921	-54.6549	um	Spot	Position Reference Frame	12	1000007545	8659
	1000001079	72	21600	388.145	89.9611	-9.96848			281.199	-9.96386	-115.204	um	Spot	Position Reference Frame	13	1000000000	8662
	1000001079	73	21900	389.297	89.5602	-9.82707			270.799	-2.04057	-116.28	um	Spot	Position Reference Frame	13	1000000085	8663
	1000001079	74	22200	391.338	88.8266	-9.66012			264.302	-43.7121	-90.2938	um	Spot	Position Reference Frame	13	1000000170	8664
	1000001079	75	22500	393.428	88.0443	-9.52148			244.115	-68.046	-50.4113	um	Spot	Position Reference Frame	13	1000000255	8665
	1000001079	76	22800	393.974	87.8113	-9.48537			257.446	-66.3165	-57.3233	um	Spot	Position Reference Frame	13	1000000340	8666
	1000001079	77	23100	394.307	87.6294	-9.45789			302.103	35.9314	-119.096	um	Spot	Position Reference Frame	13	1000000427	8667
	1000001079	78	23400	395.089	87.1152	-9.37864			312.608	68.6531	-104.048	um	Spot	Position Reference Frame	13	1000000597	8669
	1000001079	79	23700	395.459	86.8368	-9.33594			308.695	79.4339	-95.0817	um	Spot	Position Reference Frame	13	1000000683	8670
	1000001079	80	24000	395.897	86.456	-9.27933			315.468	108.434	-44.4704	um	Spot	Position Reference Frame	13	1000000769	8671
	1000001079	81	24300	397.357	85.0935	-9.08417			285.366	103.711	-67.4851	um	Spot	Position Reference Frame	13	1000000855	8672
	1000001079	82	24600	398.421	84.0742	-8.94516			297.089	95.1555	-79.916	um	Spot	Position Reference Frame	13	1000000941	8673
	1000001079	83	24900	401.671	80.9205	-8.53381			276.529	115.21	-41.285	um	Spot	Position Reference Frame	13	1000001079	8674
	1000001079	84	25200	402.904	79.7203	-8.38198			288.453	49.9468	-115.042	um	Spot	Position Reference Frame	13	1000001165	8675
	1000001079	85	25500	404.315	78.3455	-8.21273			279.705	78.0808	-98.275	um	Spot	Position Reference Frame	13	1000001251	8676
	1000001165	1	300	236.912	48.5143	-100.93			264.411	64.8523	-106.368	um	Spot	Position Reference Frame	13	1000001336	8677
	1000001165	2	600	241.695	48.6918	-102.909			252.925	50.1809	-112.435	um	Spot	Position Reference Frame	13	1000001422	8678
	1000001165	3	900	246.496	48.8357	-104.83			253.824	11.8846	-115.403	um	Spot	Position Reference Frame	13	1000001548	8679
	1000001165	4	1200	249.585	48.8796	-105.966			239.37	-33.2082	-97.4682	um	Spot	Position Reference Frame	13	1000001634	8680
	1000001165	5	1500	253.936	48.8676	-107.387			234.335	-55.7449	-70.4857	um	Spot	Position Reference Frame	13	1000001720	8681
	1000001165	6	1800	259.029	48.8082	-108.863			206.727	-46.0982	-76.2571	um	Spot	Position Reference Frame	13	1000001975	8684
	1000001165	7	2100	264.333	48.7475	-110.209			205.311	-24.8275	-96.7022	um	Spot	Position Reference Frame	13	1000002105	8685
	1000001165	8	2400	273.156	48.7277	-112.192			228.496	4.94527	-113.568	um	Spot	Position Reference Frame	13	1000002190	8686
	1000001165	9	2700	278.778	48.8541	-113.302			219.253	27.2504	-113.645	um	Spot	Position Reference Frame	13	1000002275	8687
	1000001165	10	3000	281.25	49.0766	-113.658			246.377	71.5239	-100.494	um	Spot	Position Reference Frame	13	1000002361	8688
	1000001165	11	3300	282.657	49.3979	-113.723			262.792	102.505	-68.4045	um	Spot	Position Reference Frame	13	1000002471	8689
	1000001165	12	3600	285.202	50.336	-113.587			248.019	105.563	-59.8137	um	Spot	Position Reference Frame	13	1000002556	8690
	1000001165	13	3900	287.166	51.2696	-113.324			236.471	111.262	-48.8457	um	Spot	Position Reference Frame	13	1000002642	8691
	1000001165	14	4200	288.953	52.322	-112.919			228.765	88.4679	-85.6231	um	Spot	Position Reference Frame	13	1000002727	8692
	1000001165	15	4500	291.803	54.2329	-112.059			218.129	62.4523	-105.677	um	Spot	Position Reference Frame	13	1000002876	8693
	1000001165	16	4800	295.464	56.7926	-110.82			204.431	80.9963	-96.7812	um	Spot	Position Reference Frame	13	1000002962	8694
	1000001165	17	5100	298.543	58.9223	-109.736			214.497	109.77	-58.1728	um	Spot	Position Reference Frame	13	1000003048	8695
	1000001165	18	5400	299.253	59.3415	-109.498			193.197	41.5206	-115.83	um	Spot	Position Reference Frame	13	1000003134	8696
	1000001165	19	5700	300.38	59.8508	-109.162			195.368	24.9495	-116.804	um	Spot	Position Reference Frame	13	1000003220	8697
	1000001165	20	6000	301.857	60.3798	-108.774			159.497	-26.0338	-100.008	um	Spot	Position Reference Frame	13	1000003387	8698
	1000001165	21	6300	303.413	60.8197	-108.428			154.958	-13.0301	-109.048	um	Spot	Position Reference Frame	13	1000003473	8699
	1000001165	22	6600	305.322	61.2406	-108.085			191.85	-56.9891	-60.2417	um	Spot	Position Reference Frame	13	1000003558	8700
	1000001165	23	6900	308.049	61.722	-107.697			167.828	-57.7539	-58.9893	um	Spot	Position Reference Frame	13	1000003643	8701
	1000001165	24	7200	309.948	61.9798	-107.507			167.427	-65.2649	-42.5409	um	Spot	Position Reference Frame	13	1000003729	8702
	1000001165	25	7500	311.681	62.1326	-107.424			141.389	-59.16	-58.5683	um	Spot	Position Reference Frame	13	1000003900	8704
	1000001165	26	7800	313.513	62.2114	-107.427			139.974	-46.2238	-78.972	um	Spot	Position Reference Frame	13	1000003985	8705
	1000001165	27	8100	314.947	62.2103	-107.497			132.268	-20.3483	-103.195	um	Spot	Position Reference Frame	13	1000004070	8706
	1000001165	28	8400	317.483	62.1303	-107.701			166.352	11.3438	-118.989	um	Spot	Position Reference Frame	13	1000004157	8707
	1000001165	29	8700	319.837	62.0347	-107.913			163.13	46.6334	-121.035	um	Spot	Position Reference Frame	13	1000004243	8708
	1000001165	30	9000	321.631	61.9743	-108.066			182.154	77.9787	-105.929	um	Spot	Position Reference Frame	13	1000004328	8709
	1000001165	31	9300	323.299	61.9574	-108.175			191.103	103.26	-79.8753	um	Spot	Position Reference Frame	13	1000004414	8710
	1000001165	32	9600	324.285	61.9955	-108.198			188.058	119.229	-56.3322	um	Spot	Position Reference Frame	13	1000004501	8711
	1000001165	33	9900	326.667	62.1987	-108.149			163.63	101.985	-88.9118	um	Spot	Position Reference Frame	13	1000004674	8713
	1000001165	34	10200	328.597	62.4174	-108.049			138.826	79.5631	-111.22	um	Spot	Position Reference Frame	13	1000004801	8714
	1000001165	35	10500	330.634	62.6958	-107.872			126.945	93.7213	-98.3091	um	Spot	Position Reference Frame	13	1000004887	8715
	1000001165	36	10800	333.744	63.1504	-107.52			150.075	65.6959	-117.135	um	Spot	Position Reference Frame	13	1000004973	8716
	1000001165	37	11100	336.688	63.563	-107.136			142.943	29.1675	-121.158	um	Spot	Position Reference Frame	13	1000005058	8717
	1000001165	38	11400	340.736	64.062	-106.563			131.151	-0.73457	-114.216	um	Spot	Position Reference Frame	13	1000005143	8718
	1000001165	39	11700	343.777	64.3457	-106.117			118.649	-65.2845	-43.0457	um	Spot	Position Reference Frame	13	1000005228	8719
	1000001165	40	12000	345.459	64.4005	-105.866			123.021	-37.4809	-87.8348	um	Spot	Position Reference Frame	13	1000005313	8720
	1000001165	41	12300	348.582	64.3045	-105.402			76.4269	-33.5241	-79.6332	um	Spot	Position Reference Frame	13	1000005398	8721
	1000001165	42	12600	350.291	64.1435	-105.157			86.1895	-66.4104	-23.398	um	Spot	Position Reference Frame	13	1000005483	8722
	1000001165	43	12900	352.204	63.8168	-104.901			56.9213	-45.2537	-47.9831	um	Spot	Position Reference Frame	13	1000005581	8723
	1000001165	44	13200	355.4	63.096	-104.504			52.4617	-31.9359	-64.6369	um	Spot	Position Reference Frame	13	1000005666	8724
	1000001165	45	13500	356.841	62.6888	-104.352			36.2654	-14.4076	-64.841	um	Spot	Position Reference Frame	13	1000005751	8725
	1000001165	46	13800	358.495	62.1124	-104.222			97.3028	-38.4271	-82.416	um	Spot	Position Reference Frame	13	1000005837	8726
	1000001165	47	14100	360.44	61.3457	-104.111			93.0331	0.158479	-106.472	um	Spot	Position Reference Frame	13	1000005924	8727
	1000001165	48	14400	361.484	60.8963	-104.073			79.3963	10.5034	-105.57	um	Spot	Position Reference Frame	13	1000006009	8728
	1000001165	49	14700	362.176	60.5764	-104.063			106.369	27.9894	-116.402	um	Spot	Position Reference Frame	13	1000006094	8729
	1000001165	50	15000	363.471	59.965	-104.051			59.9939	18.7404	-98.7058	um	Spot	Position Reference Frame	13	1000006180	8730
	1000001165	51	15300	363.523	59.9544	-104.038			45.6184	48.1365	-86.8221	um	Spot	Position Reference Frame	13	1000006265	8731
	1000001165	52	15600	363.734	59.9858	-103.917			122.971	45.3113	-120.303	um	Spot	Position Reference Frame	13	1000006351	8732
	1000001165	53	15900	365.137	60.341	-102.975			120.037	82.2629	-106.348	um	Spot	Position Reference Frame	13	1000006436	8733
	1000001165	54	16200	365.466	60.4602	-102.716			140.869	121.291	-69.2343	um	Spot	Position Reference Frame	13	1000006521	8734
	1000001165	55	16500	366.119	60.7919	-102.097			123.654	123.061	-64.0743	um	Spot	Position Reference Frame	13	1000006606	8735
	1000001165	56	16800	366.996	61.289	-101.189			108.573	104.171	-86.9264	um	Spot	Position Reference Frame	13	1000006701	8736
	1000001165	57	17100	367.644	61.6574	-100.482			77.9012	32.1	-106.595	um	Spot	Position Reference Frame	13	1000006786	8737
	1000001165	58	17400	368.956	62.3555	-99.0271			110.57	66.1612	-112.4	um	Spot	Position Reference Frame	13	1000006871	8738
	1000001165	59	17700	369.876	62.768	-98.0515			92.3744	56.4171	-109.515	um	Spot	Position Reference Frame	13	1000006956	8739
	1000001165	60	18000	370.214	62.8425	-97.7534			69.5823	66.4527	-96.6745	um	Spot	Position Reference Frame	13	1000007041	8740
	1000001165	61	18300	371.708	62.9075	-96.6646			49.996	62.807	-85.8029	um	Spot	Position Reference Frame	13	1000007196	8741
	1000001165	62	18600	373.103	62.8934	-95.745			56.4126	91.829	-68.7796	um	Spot	Position Reference Frame	13	1000007286	8742
	1000001165	63	18900	373.648	62.8497	-95.4586			79.6881	92.989	-85.6249	um	Spot	Position Reference Frame	13	1000007372	8743
	1000001165	64	19200	374.299	62.7485	-95.2198			92.7948	108.984	-74.1637	um	Spot	Position Reference Frame	13	1000007458	8744
	1000001165	65	19500	375.353	62.5344	-94.9383			69.286	111.458	-53.1754	um	Spot	Position Reference Frame	13	1000007545	8745
	1000001165	66	19800	376.615	62.2405	-94.6624			284.929	-3.90826	-117.149	um	Spot	Position Reference Frame	14	1000000000	8748
	1000001165	67	20100	377.167	62.0909	-94.5619			272.492	1.51416	-116.234	um	Spot	Position Reference Frame	14	1000000085	8749
	1000001165	68	20400	379.307	61.4468	-94.2195			265.172	-40.6636	-93.2518	um	Spot	Position Reference Frame	14	1000000170	8750
	1000001165	69	20700	379.916	61.2588	-94.1216			245.706	-66.8617	-51.3594	um	Spot	Position Reference Frame	14	1000000255	8751
	1000001165	70	21000	380.05	61.2157	-94.0969			258.406	-64.9023	-57.2781	um	Spot	Position Reference Frame	14	1000000340	8752
	1000001165	71	21300	380.941	60.9211	-93.9115			304.47	38.9715	-119.052	um	Spot	Position Reference Frame	14	1000000427	8753
	1000001165	72	21600	381.841	60.6198	-93.7177			314.601	70.0168	-103.008	um	Spot	Position Reference Frame	14	1000000597	8755
	1000001165	73	21900	382.438	60.4138	-93.5814			311.954	81.3666	-94.0328	um	Spot	Position Reference Frame	14	1000000683	8756
	1000001165	74	22200	382.9	60.2454	-93.4645			317.62	110.227	-40.9371	um	Spot	Position Reference Frame	14	1000000769	8757
	1000001165	75	22500	383.389	60.0533	-93.3221			288.203	105.375	-66.204	um	Spot	Position Reference Frame	14	1000000855	8758
	1000001165	76	22800	383.865	59.8482	-93.1583			299.553	95.9932	-79.0917	um	Spot	Position Reference Frame	14	1000000941	8759
	1000001165	77	23100	384.121	59.7198	-93.045			281.064	116.298	-39.3556	um	Spot	Position Reference Frame	14	1000001079	8760
	1000001165	78	23400	384.721	59.3744	-92.7196			290.234	51.3481	-114.128	um	Spot	Position Reference Frame	14	1000001165	8761
	1000001165	79	23700	386.042	58.5621	-91.9466			281.898	82.0899	-95.2293	um	Spot	Position Reference Frame	14	1000001251	8762
	1000001165	80	24000	386.41	58.312	-91.7172			269.378	65.4493	-106.299	um	Spot	Position Reference Frame	14	1000001336	8763
	1000001165	81	24300	386.907	57.927	-91.3851			257.602	52.4345	-112.367	um	Spot	Position Reference Frame	14	1000001422	8764
	1000001165	82	24600	388.239	56.8292	-90.4788			255.262	13.599	-114.355	um	Spot	Position Reference Frame	14	1000001548	8765
	1000001165	83	24900	389.269	55.9635	-89.793			241.982	-30.5558	-99.4103	um	Spot	Position Reference Frame	14	1000001634	8766
	1000001165	84	25200	389.357	55.887	-89.7526			235.215	-52.9382	-74.4381	um	Spot	Position Reference Frame	14	1000001720	8767
	1000001165	85	25500	390.151	55.1756	-89.5376			207.881	-44.0201	-77.667	um	Spot	Position Reference Frame	14	1000001975	8770
	1000001251	1	300	242.876	76.2847	-82.0073			206.913	-23.3077	-97.6441	um	Spot	Position Reference Frame	14	1000002105	8771
	1000001251	2	600	243.899	76.2972	-82.691			229.027	7.55111	-114.522	um	Spot	Position Reference Frame	14	1000002190	8772
	1000001251	3	900	249.825	76.3505	-86.5597			222.853	32.1644	-113.58	um	Spot	Position Reference Frame	14	1000002275	8773
	1000001251	4	1200	251.207	76.3439	-87.3581			247.756	71.8909	-101.445	um	Spot	Position Reference Frame	14	1000002361	8774
	1000001251	5	1500	259.82	76.2057	-91.6886			265.248	104.923	-66.3534	um	Spot	Position Reference Frame	14	1000002471	8775
	1000001251	6	1800	262.931	76.1794	-93.1079			251.573	108.072	-58.4446	um	Spot	Position Reference Frame	14	1000002556	8776
	1000001251	7	2100	268.551	76.2172	-95.3758			238.884	112.69	-46.0399	um	Spot	Position Reference Frame	14	1000002642	8777
	1000001251	8	2400	270.476	76.3065	-96.0154			231.081	91.0933	-81.5668	um	Spot	Position Reference Frame	14	1000002727	8778
	1000001251	9	2700	272.253	76.51	-96.4193			220.602	64.1174	-103.617	um	Spot	Position Reference Frame	14	1000002876	8779
	1000001251	10	3000	274.899	76.9749	-96.7918			207.732	84.0179	-93.7143	um	Spot	Position Reference Frame	14	1000002962	8780
	1000001251	11	3300	275.864	77.2299	-96.8151			217.014	109.806	-58.2595	um	Spot	Position Reference Frame	14	1000003048	8781
	1000001251	12	3600	276.16	77.3862	-96.7189			197.691	46.4329	-114.754	um	Spot	Position Reference Frame	14	1000003134	8782
	1000001251	13	3900	277.462	78.4986	-95.7169			197.02	26.7667	-116.744	um	Spot	Position Reference Frame	14	1000003220	8783
	1000001251	14	4200	280.53	81.3699	-92.9368			161.839	-25.0825	-101.937	um	Spot	Position Reference Frame	14	1000003387	8784
	1000001251	15	4500	284.333	84.9975	-89.2256			159.138	-9.2422	-111.966	um	Spot	Position Reference Frame	14	1000003473	8785
	1000001251	16	4800	286.787	87.2812	-86.6948			193.822	-54.9906	-62.9813	um	Spot	Position Reference Frame	14	1000003558	8786
	1000001251	17	5100	292.11	92.0003	-81.0628			169.02	-57.504	-60.5464	um	Spot	Position Reference Frame	14	1000003643	8787
	1000001251	18	5400	293.116	92.7222	-80.0646			169.043	-65.0694	-45.3658	um	Spot	Position Reference Frame	14	1000003729	8788
	1000001251	19	5700	296.236	94.4234	-77.237			143.022	-59.8649	-60.2195	um	Spot	Position Reference Frame	14	1000003900	8790
	1000001251	20	6000	297.599	94.9951	-76.1514			140.429	-45.8287	-80.8235	um	Spot	Position Reference Frame	14	1000003985	8791
	1000001251	21	6300	299.317	95.4875	-75.0245			135.106	-18.6074	-106.116	um	Spot	Position Reference Frame	14	1000004070	8792
	1000001251	22	6600	301.293	95.8775	-73.9616			170.119	14.9564	-119.912	um	Spot	Position Reference Frame	14	1000004157	8793
	1000001251	23	6900	304.581	96.3581	-72.4785			164.904	50.2607	-118.97	um	Spot	Position Reference Frame	14	1000004243	8794
	1000001251	24	7200	307.723	96.7444	-71.2644			183.514	78.0572	-104.868	um	Spot	Position Reference Frame	14	1000004328	8795
	1000001251	25	7500	309.185	96.902	-70.8397			192.69	103.927	-79.2475	um	Spot	Position Reference Frame	14	1000004414	8796
	1000001251	26	7800	312.094	97.195	-70.2518			191.06	119.724	-53.8415	um	Spot	Position Reference Frame	14	1000004501	8797
	1000001251	27	8100	314.649	97.459	-69.8599			166.644	103.463	-87.4257	um	Spot	Position Reference Frame	14	1000004674	8799
	1000001251	28	8400	317.306	97.7504	-69.5486			140.158	81.3366	-110.153	um	Spot	Position Reference Frame	14	1000004801	8800
	1000001251	29	8700	319.176	97.97	-69.3766			129.674	95.932	-98.2319	um	Spot	Position Reference Frame	14	1000004887	8801
	1000001251	30	9000	321.435	98.2453	-69.2044			153.024	70.5635	-114.062	um	Spot	Position Reference Frame	14	1000004973	8802
	1000001251	31	9300	322.438	98.3616	-69.1369			144.518	30.08	-121.089	um	Spot	Position Reference Frame	14	1000005058	8803
	1000001251	32	9600	324.915	98.6169	-68.9866			133.2	0.100574	-115.142	um	Spot	Position Reference Frame	14	1000005143	8804
	1000001251	33	9900	326.232	98.7157	-68.9194			119.422	-64.8956	-45.0038	um	Spot	Position Reference Frame	14	1000005228	8805
	1000001251	34	10200	327.829	98.7669	-68.8631			123.206	-37.4923	-89.065	um	Spot	Position Reference Frame	14	1000005313	8806
	1000001251	35	10500	329.618	98.7451	-68.8336			77.7586	-34.0704	-81.4935	um	Spot	Position Reference Frame	14	1000005398	8807
	1000001251	36	10800	331.547	98.6343	-68.8431			89.0756	-66.7053	-25.4476	um	Spot	Position Reference Frame	14	1000005483	8808
	1000001251	37	11100	333.148	98.4605	-68.892			57.2602	-46.1135	-49.2448	um	Spot	Position Reference Frame	14	1000005581	8809
	1000001251	38	11400	335.884	98.041	-69.0354			52.7594	-31.8348	-67.3821	um	Spot	Position Reference Frame	14	1000005666	8810
	1000001251	39	11700	340.186	97.2716	-69.3037			37.8377	-13.9634	-69.7527	um	Spot	Position Reference Frame	14	1000005751	8811
	1000001251	40	12000	341.52	96.9864	-69.3908			98.6835	-37.8443	-84.3394	um	Spot	Position Reference Frame	14	1000005837	8812
	1000001251	41	12300	342.669	96.6813	-69.4587			94.5187	2.62596	-109.396	um	Spot	Position Reference Frame	14	1000005924	8813
	1000001251	42	12600	343.936	96.2883	-69.5068			81.1134	11.8336	-106.489	um	Spot	Position Reference Frame	14	1000006009	8814
	1000001251	43	12900	344.855	95.9702	-69.5005			108.521	28.2829	-117.323	um	Spot	Position Reference Frame	14	1000006094	8815
	1000001251	44	13200	346.061	95.5234	-69.4199			61.7567	20.2783	-99.6215	um	Spot	Position Reference Frame	14	1000006180	8816
	1000001251	45	13500	348.162	94.734	-69.1763			47.9141	49.387	-88.7321	um	Spot	Position Reference Frame	14	1000006265	8817
	1000001251	46	13800	350.277	93.9578	-68.8461			124.547	46.7786	-120.231	um	Spot	Position Reference Frame	14	1000006351	8818
	1000001251	47	14100	351.598	93.5054	-68.5725			121.232	83.3318	-106.278	um	Spot	Position Reference Frame	14	1000006436	8819
	1000001251	48	14400	354.145	92.6978	-67.9353			143.674	121.025	-67.1576	um	Spot	Position Reference Frame	14	1000006521	8820
	1000001251	49	14700	356.917	91.8609	-67.1935			125.903	123.295	-61.6673	um	Spot	Position Reference Frame	14	1000006606	8821
	1000001251	50	15000	359.027	91.2476	-66.6175			110.348	104.486	-85.4521	um	Spot	Position Reference Frame	14	1000006701	8822
	1000001251	51	15300	361.772	90.4634	-65.8789			81.2451	34.0458	-108.504	um	Spot	Position Reference Frame	14	1000006786	8823
	1000001251	52	15600	362.825	90.1556	-65.6169			112.293	67.1993	-111.325	um	Spot	Position Reference Frame	14	1000006871	8824
	1000001251	53	15900	363.419	89.9699	-65.4965			93.7076	57.3146	-109.439	um	Spot	Position Reference Frame	14	1000006956	8825
	1000001251	54	16200	364.784	89.5169	-65.2719			73.0405	67.9022	-96.5814	um	Spot	Position Reference Frame	14	1000007041	8826
	1000001251	55	16500	366.189	89.0412	-65.057			50.8173	63.8112	-85.7232	um	Spot	Position Reference Frame	14	1000007196	8827
	1000001251	56	16800	366.191	89.0406	-65.0556			59.3449	93.5326	-67.6882	um	Spot	Position Reference Frame	14	1000007286	8828
	1000001251	57	17100	367.092	88.9001	-63.4466			81.6969	92.8391	-83.5423	um	Spot	Position Reference Frame	14	1000007372	8829
	1000001251	58	17400	368.168	88.7392	-61.608			94.2599	111.258	-70.9514	um	Spot	Position Reference Frame	14	1000007458	8830
	1000001251	59	17700	368.656	88.6757	-60.891			70.199	112.429	-53.0992	um	Spot	Position Reference Frame	14	1000007545	8831
	1000001251	60	18000	369.538	88.5811	-59.8234			288.475	-2.28227	-118.094	um	Spot	Position Reference Frame	15	1000000000	8834
	1000001251	61	18300	371.089	88.4408	-58.1872			275.558	2.28398	-116.179	um	Spot	Position Reference Frame	15	1000000085	8835
	1000001251	62	18600	372.285	88.3557	-57.0951			266.463	-38.1559	-96.2072	um	Spot	Position Reference Frame	15	1000000170	8836
	1000001251	63	18900	373.608	88.2897	-56.0776			248.279	-66.4908	-55.3014	um	Spot	Position Reference Frame	15	1000000255	8837
	1000001251	64	19200	377.288	88.1487	-53.5454			260.525	-64.0457	-63.2256	um	Spot	Position Reference Frame	15	1000000340	8838
	1000001251	65	19500	377.595	88.1401	-53.384			306.024	41.6448	-118.014	um	Spot	Position Reference Frame	15	1000000427	8839
	1000001251	66	19800	379.073	88.106	-52.8247			316.947	72.5616	-101.967	um	Spot	Position Reference Frame	15	1000000597	8841
	1000001251	67	20100	379.175	88.0949	-52.8012			314.359	83.6514	-92.9908	um	Spot	Position Reference Frame	15	1000000683	8842
	1000001251	68	20400	379.284	88.0659	-52.8016			320.556	109.554	-35.7229	um	Spot	Position Reference Frame	15	1000000769	8843
	1000001251	69	20700	379.631	87.9399	-52.8513			290.622	105.996	-63.1568	um	Spot	Position Reference Frame	15	1000000855	8844
	1000001251	70	21000	380.029	87.7846	-52.926			302.039	96.3512	-77.0966	um	Spot	Position Reference Frame	15	1000000941	8845
	1000001251	71	21300	380.966	87.4169	-53.1155			285.189	115.065	-38.2962	um	Spot	Position Reference Frame	15	1000001079	8846
	1000001251	72	21600	381.415	87.253	-53.1997			292.026	54.6374	-113.735	um	Spot	Position Reference Frame	15	1000001165	8847
	1000001251	73	21900	382.038	87.0522	-53.2994			284.952	87.3255	-92.1799	um	Spot	Position Reference Frame	15	1000001251	8848
	1000001251	74	22200	382.851	86.8157	-53.4115			273.127	67.636	-106.241	um	Spot	Position Reference Frame	15	1000001336	8849
	1000001251	75	22500	383.709	86.5828	-53.5172			260.379	54.1893	-111.312	um	Spot	Position Reference Frame	15	1000001422	8850
	1000001251	76	22800	384.217	86.4505	-53.5756			255.855	15.1549	-117.313	um	Spot	Position Reference Frame	15	1000001548	8851
	1000001251	77	23100	384.217	86.4505	-53.5756			246.957	-29.4415	-102.337	um	Spot	Position Reference Frame	15	1000001634	8852
	1000001251	78	23400	383.983	86.4977	-53.7826			236.324	-51.5614	-79.3885	um	Spot	Position Reference Frame	15	1000001720	8853
	1000001251	79	23700	383.371	86.6211	-54.3238			208.581	-41.4097	-82.8883	um	Spot	Position Reference Frame	15	1000001975	8856
	1000001251	80	24000	383.371	86.6211	-54.3238			208.096	-20.6082	-100.59	um	Spot	Position Reference Frame	15	1000002105	8857
	1000001251	81	24300	383.884	86.167	-53.9529			230.047	9.08882	-114.473	um	Spot	Position Reference Frame	15	1000002190	8858
	1000001251	82	24600	384.756	85.4055	-53.3274			225.048	34.3311	-113.522	um	Spot	Position Reference Frame	15	1000002275	8859
	1000001251	83	24900	385.702	84.5982	-52.6585			250.611	72.6416	-100.387	um	Spot	Position Reference Frame	15	1000002361	8860
	1000001251	84	25200	387.13	83.4031	-51.6604			267.231	106.078	-62.3052	um	Spot	Position Reference Frame	15	1000002471	8861
	1000001251	85	25500	388.411	82.3422	-50.7709			253.843	109.2	-53.3922	um	Spot	Position Reference Frame	15	1000002556	8862
	1000001336	1	300	224.574	73.4286	-83.1673			239.715	112.428	-40.7589	um	Spot	Position Reference Frame	15	1000002642	8863
	1000001336	2	600	226.571	73.5132	-84.4263			235.868	92.7117	-78.4949	um	Spot	Position Reference Frame	15	1000002727	8864
	1000001336	3	900	230.087	73.6026	-86.6066			224.453	68.7241	-100.551	um	Spot	Position Reference Frame	15	1000002876	8865
	1000001336	4	1200	231.163	73.5563	-87.2317			209.576	85.4372	-89.6567	um	Spot	Position Reference Frame	15	1000002962	8866
	1000001336	5	1500	236.411	72.964	-90.0824			222.571	108.026	-55.2962	um	Spot	Position Reference Frame	15	1000003048	8867
	1000001336	6	1800	240.291	72.386	-92.1477			199.354	50.0431	-112.697	um	Spot	Position Reference Frame	15	1000003134	8868
	1000001336	7	2100	246.951	71.1653	-95.6436			200.999	30.4251	-115.672	um	Spot	Position Reference Frame	15	1000003220	8869
	1000001336	8	2400	250.092	70.4853	-97.2694			162.961	-24.5057	-102.874	um	Spot	Position Reference Frame	15	1000003387	8870
	1000001336	9	2700	254.635	69.3717	-99.5661			160.488	-7.85572	-112.902	um	Spot	Position Reference Frame	15	1000003473	8871
	1000001336	10	3000	258.914	68.3042	-101.64			199.156	-52.4829	-70.043	um	Spot	Position Reference Frame	15	1000003558	8872
	1000001336	11	3300	262.495	67.4805	-103.241			169.759	-57.6683	-65.9859	um	Spot	Position Reference Frame	15	1000003643	8873
	1000001336	12	3600	263.121	67.4244	-103.41			173.624	-63.8403	-52.8482	um	Spot	Position Reference Frame	15	1000003729	8874
	1000001336	13	3900	264.557	67.536	-103.505			144.624	-60.568	-63.9935	um	Spot	Position Reference Frame	15	1000003900	8876
	1000001336	14	4200	268.61	68.1426	-103.406			142.219	-46.0762	-84.4018	um	Spot	Position Reference Frame	15	1000003985	8877
	1000001336	15	4500	272.248	68.829	-103.121			136.965	-17.4743	-108.044	um	Spot	Position Reference Frame	15	1000004070	8878
	1000001336	16	4800	274.96	69.4601	-102.724			172.438	17.4207	-119.844	um	Spot	Position Reference Frame	15	1000004157	8879
	1000001336	17	5100	277.368	70.1356	-102.179			166.411	51.1418	-118.907	um	Spot	Position Reference Frame	15	1000004243	8880
	1000001336	18	5400	279.454	70.8206	-101.532			185.615	77.3344	-103.803	um	Spot	Position Reference Frame	15	1000004328	8881
	1000001336	19	5700	282.269	71.8554	-100.461			195.025	103.55	-74.839	um	Spot	Position Reference Frame	15	1000004414	8882
	1000001336	20	6000	285.162	72.9945	-99.2286			193.377	117.939	-49.0989	um	Spot	Position Reference Frame	15	1000004501	8883
	1000001336	21	6300	289.27	74.6789	-97.3734			170.114	104.876	-81.5904	um	Spot	Position Reference Frame	15	1000004674	8885
	1000001336	22	6600	292.011	75.8257	-96.1182			142.373	80.4243	-108.08	um	Spot	Position Reference Frame	15	1000004801	8886
	1000001336	23	6900	294.647	76.9369	-94.9333			133.692	97.7157	-94.1471	um	Spot	Position Reference Frame	15	1000004887	8887
	1000001336	24	7200	298.271	78.4537	-93.3764			154.18	71.7713	-111.999	um	Spot	Position Reference Frame	15	1000004973	8888
	1000001336	25	7500	299.835	79.0837	-92.781			146.875	31.8478	-121.017	um	Spot	Position Reference Frame	15	1000005058	8889
	1000001336	26	7800	301.778	79.8179	-92.1734			135.734	2.80424	-117.066	um	Spot	Position Reference Frame	15	1000005143	8890
	1000001336	27	8100	303.777	80.518	-91.6729			119.89	-65.8836	-50.7622	um	Spot	Position Reference Frame	15	1000005228	8891
	1000001336	28	8400	307.115	81.6009	-90.9983			122.007	-37.7943	-92.9617	um	Spot	Position Reference Frame	15	1000005313	8892
	1000001336	29	8700	309.68	82.3618	-90.5782			79.4904	-33.7241	-85.0571	um	Spot	Position Reference Frame	15	1000005398	8893
	1000001336	30	9000	312.437	83.0854	-90.231			90.6068	-69.1947	-31.7882	um	Spot	Position Reference Frame	15	1000005483	8894
	1000001336	31	9300	314.201	83.4668	-90.0813			57.2366	-46.9243	-51.8283	um	Spot	Position Reference Frame	15	1000005581	8895
	1000001336	32	9600	315.964	83.7459	-90.0116			53.8618	-31.3622	-70.8545	um	Spot	Position Reference Frame	15	1000005666	8896
	1000001336	33	9900	317.822	83.9343	-90.0132			39.3791	-14.1946	-71.6646	um	Spot	Position Reference Frame	15	1000005751	8897
	1000001336	34	10200	320.215	84.0592	-90.0924			102.234	-37.5816	-89.2494	um	Spot	Position Reference Frame	15	1000005837	8898
	1000001336	35	10500	322.362	84.0749	-90.222			98.0598	5.34753	-111.307	um	Spot	Position Reference Frame	15	1000005924	8899
	1000001336	36	10800	324.221	83.9948	-90.3888			82.8683	12.7437	-107.409	um	Spot	Position Reference Frame	15	1000006009	8900
	1000001336	37	11100	325.837	83.8316	-90.5872			110.685	30.2099	-118.245	um	Spot	Position Reference Frame	15	1000006094	8901
	1000001336	38	11400	327.944	83.5022	-90.9119			62.5027	21.2644	-99.5439	um	Spot	Position Reference Frame	15	1000006180	8902
	1000001336	39	11700	329.182	83.2272	-91.1474			50.4136	52.0646	-88.6425	um	Spot	Position Reference Frame	15	1000006265	8903
	1000001336	40	12000	330.527	82.8205	-91.4591			126.486	50.5653	-119.159	um	Spot	Position Reference Frame	15	1000006351	8904
	1000001336	41	12300	332.251	82.1839	-91.9091			124.995	83.404	-105.192	um	Spot	Position Reference Frame	15	1000006436	8905
	1000001336	42	12600	333.466	81.6604	-92.2446			146.416	119.745	-62.0815	um	Spot	Position Reference Frame	15	1000006521	8906
	1000001336	43	12900	334.639	81.0864	-92.5658			128.21	122.572	-57.719	um	Spot	Position Reference Frame	15	1000006606	8907
	1000001336	44	13200	335.84	80.4602	-92.8596			112.031	103.394	-82.7575	um	Spot	Position Reference Frame	15	1000006701	8908
	1000001336	45	13500	336.77	79.9798	-93.0244			83.4289	34.7004	-108.421	um	Spot	Position Reference Frame	15	1000006786	8909
	1000001336	46	13800	337.925	79.4297	-93.1231			114.071	69.2374	-111.251	um	Spot	Position Reference Frame	15	1000006871	8910
	1000001336	47	14100	338.465	79.2342	-93.0833			96.0903	59.0178	-109.358	um	Spot	Position Reference Frame	15	1000006956	8911
	1000001336	48	14400	339.129	79.1008	-92.8991			76.3275	69.0591	-95.4905	um	Spot	Position Reference Frame	15	1000007041	8912
	1000001336	49	14700	340.102	79.0402	-92.469			53.5916	66.3332	-82.6325	um	Spot	Position Reference Frame	15	1000007196	8913
	1000001336	50	15000	342.101	79.0976	-91.3672			61.9783	94.1387	-63.5988	um	Spot	Position Reference Frame	15	1000007286	8914
	1000001336	51	15300	343.678	79.2466	-90.3619			84.4885	92.4988	-82.4552	um	Spot	Position Reference Frame	15	1000007372	8915
	1000001336	52	15600	344.964	79.4647	-89.3988			95.7441	110.221	-66.3976	um	Spot	Position Reference Frame	15	1000007458	8916
	1000001336	53	15900	346.049	79.7355	-88.4372			73.3853	111.215	-47.3119	um	Spot	Position Reference Frame	15	1000007545	8917
	1000001336	54	16200	347.695	80.2469	-86.7754			290.208	-0.269218	-119.051	um	Spot	Position Reference Frame	16	1000000000	8920
	1000001336	55	16500	348.339	80.4794	-86.0281			277.223	2.92345	-117.133	um	Spot	Position Reference Frame	16	1000000085	8921
	1000001336	56	16800	349.6	80.99	-84.3567			268.071	-36.0126	-98.1609	um	Spot	Position Reference Frame	16	1000000170	8922
	1000001336	57	17100	351.249	81.6705	-82.057			250.892	-66.6387	-57.2437	um	Spot	Position Reference Frame	16	1000000255	8923
	1000001336	58	17400	351.946	81.9449	-81.0594			261.354	-63.8749	-65.1814	um	Spot	Position Reference Frame	16	1000000340	8924
	1000001336	59	17700	352.073	81.9796	-80.8726			307.224	43.8404	-116.978	um	Spot	Position Reference Frame	16	1000000427	8925
	1000001336	60	18000	352.09	81.9708	-80.8469			319.294	74.28	-98.9256	um	Spot	Position Reference Frame	16	1000000597	8927
	1000001336	61	18300	352.64	81.1922	-79.9927			317.909	88.0242	-84.944	um	Spot	Position Reference Frame	16	1000000683	8928
	1000001336	62	18600	352.935	80.7662	-79.5352			323.02	108.459	-31.6707	um	Spot	Position Reference Frame	16	1000000769	8929
	1000001336	63	18900	352.943	80.7531	-79.5214			293.485	106.398	-59.1075	um	Spot	Position Reference Frame	16	1000000855	8930
	1000001336	64	19200	352.943	80.7531	-79.5214			304.923	97.5946	-75.3434	um	Spot	Position Reference Frame	16	1000000941	8931
	1000001336	65	19500	353.435	80.9975	-79.3887			287.122	114.577	-37.1176	um	Spot	Position Reference Frame	16	1000001079	8932
	1000001336	66	19800	354.137	81.3391	-79.1719			294.985	57.7691	-111.604	um	Spot	Position Reference Frame	16	1000001165	8933
	1000001336	67	20100	354.32	81.4203	-79.0825			287.145	90.1171	-89.1353	um	Spot	Position Reference Frame	16	1000001251	8934
	1000001336	68	20400	356.141	82.1446	-77.8622			275.817	69.319	-105.19	um	Spot	Position Reference Frame	16	1000001336	8935
	1000001336	69	20700	356.44	82.254	-77.6218			262.889	55.9546	-111.26	um	Spot	Position Reference Frame	16	1000001422	8936
	1000001336	70	21000	357.129	82.4757	-76.9482			256.807	16.792	-115.269	um	Spot	Position Reference Frame	16	1000001548	8937
	1000001336	71	21300	357.952	82.7174	-76.0832			248.499	-28.3564	-102.287	um	Spot	Position Reference Frame	16	1000001634	8938
	1000001336	72	21600	359.307	83.0847	-74.6253			238.541	-50.5028	-80.3321	um	Spot	Position Reference Frame	16	1000001720	8939
	1000001336	73	21900	359.594	83.1483	-74.3272			210.133	-40.8037	-84.0523	um	Spot	Position Reference Frame	16	1000001975	8942
	1000001336	74	22200	359.931	83.199	-74.0037			211.633	-17.8341	-101.522	um	Spot	Position Reference Frame	16	1000002105	8943
	1000001336	75	22500	360.248	83.229	-73.7154			230.868	10.6023	-114.425	um	Spot	Position Reference Frame	16	1000002190	8944
	1000001336	76	22800	360.283	83.2244	-73.6884			228.567	36.814	-112.458	um	Spot	Position Reference Frame	16	1000002275	8945
	1000001336	77	23100	360.598	83.1185	-73.4849			256.574	76.9351	-97.3143	um	Spot	Position Reference Frame	16	1000002361	8946
	1000001336	78	23400	361.75	82.7073	-72.7478			269.181	106.586	-58.2575	um	Spot	Position Reference Frame	16	1000002471	8947
	1000001336	79	23700	361.796	82.6927	-72.714			256.893	110.967	-45.3362	um	Spot	Position Reference Frame	16	1000002556	8948
	1000001336	80	24000	362.016	82.6342	-72.5258			241.217	112.076	-37.8491	um	Spot	Position Reference Frame	16	1000002642	8949
	1000001336	81	24300	362.375	82.5448	-72.205			238.661	93.0786	-76.4362	um	Spot	Position Reference Frame	16	1000002727	8950
	1000001336	82	24600	363.287	82.326	-71.3711			228.38	70.4262	-98.4835	um	Spot	Position Reference Frame	16	1000002876	8951
	1000001336	83	24900	364.174	82.1172	-70.5513			211.7	90.1436	-84.6005	um	Spot	Position Reference Frame	16	1000002962	8952
	1000001336	84	25200	365.216	81.8755	-69.5828			224.67	106.68	-54.3575	um	Spot	Position Reference Frame	16	1000003048	8953
	1000001336	85	25500	365.616	81.7835	-69.2103			201.365	51.6418	-111.637	um	Spot	Position Reference Frame	16	1000003134	8954
	1000001422	1	300	207.579	47.6855	-103.305			204.059	31.9066	-114.606	um	Spot	Position Reference Frame	16	1000003220	8955
	1000001422	2	600	210.739	47.6532	-104.311			165.066	-24.1361	-104.805	um	Spot	Position Reference Frame	16	1000003387	8956
	1000001422	3	900	213.158	47.6397	-105.041			161.882	-7.02664	-113.837	um	Spot	Position Reference Frame	16	1000003473	8957
	1000001422	4	1200	215.173	47.6486	-105.579			201.83	-51.0637	-72.3727	um	Spot	Position Reference Frame	16	1000003558	8958
	1000001422	5	1500	218.53	47.7034	-106.357			173.59	-56.8224	-68.0814	um	Spot	Position Reference Frame	16	1000003643	8959
	1000001422	6	1800	223.369	47.837	-107.359			174.492	-64.0328	-55.2622	um	Spot	Position Reference Frame	16	1000003729	8960
	1000001422	7	2100	228.22	48.0402	-108.262			148.441	-59.6764	-65.0688	um	Spot	Position Reference Frame	16	1000003900	8962
	1000001422	8	2400	231.986	48.2839	-108.874			144.389	-44.4892	-86.4092	um	Spot	Position Reference Frame	16	1000003985	8963
	1000001422	9	2700	237.022	48.7489	-109.571			139.114	-15.9167	-108.971	um	Spot	Position Reference Frame	16	1000004070	8964
	1000001422	10	3000	241.346	49.2842	-110.067			174.269	20.1389	-119.781	um	Spot	Position Reference Frame	16	1000004157	8965
	1000001422	11	3300	244.357	49.7931	-110.311			168.574	50.3758	-117.838	um	Spot	Position Reference Frame	16	1000004243	8966
	1000001422	12	3600	248.964	50.771	-110.522			187.575	78.2024	-101.741	um	Spot	Position Reference Frame	16	1000004328	8967
	1000001422	13	3900	252.387	51.61	-110.561			196.725	104.666	-71.6726	um	Spot	Position Reference Frame	16	1000004414	8968
	1000001422	14	4200	257.201	52.9022	-110.455			195.481	117.119	-47.5116	um	Spot	Position Reference Frame	16	1000004501	8969
	1000001422	15	4500	260.387	53.7814	-110.283			171.596	105.592	-80.8927	um	Spot	Position Reference Frame	16	1000004674	8971
	1000001422	16	4800	263.151	54.5299	-110.035			143.69	79.5273	-109.013	um	Spot	Position Reference Frame	16	1000004801	8972
	1000001422	17	5100	266.534	55.3939	-109.636			137.06	98.2638	-93.0669	um	Spot	Position Reference Frame	16	1000004887	8973
	1000001422	18	5400	270.726	56.3816	-109.081			156.134	73.171	-110.931	um	Spot	Position Reference Frame	16	1000004973	8974
	1000001422	19	5700	275.632	57.4355	-108.416			148.202	33.5222	-120.951	um	Spot	Position Reference Frame	16	1000005058	8975
	1000001422	20	6000	277.915	57.8486	-108.129			138.184	4.86106	-117.992	um	Spot	Position Reference Frame	16	1000005143	8976
	1000001422	21	6300	279.13	57.9869	-108.016			120.956	-66.48	-53.5153	um	Spot	Position Reference Frame	16	1000005228	8977
	1000001422	22	6600	280.86	58.058	-107.929			123.033	-36.4929	-93.6858	um	Spot	Position Reference Frame	16	1000005313	8978
	1000001422	23	6900	283.748	58.045	-107.877			80.914	-32.8712	-85.9087	um	Spot	Position Reference Frame	16	1000005398	8979
	1000001422	24	7200	286.231	57.9542	-107.909			90.7501	-70.5642	-35.6275	um	Spot	Position Reference Frame	16	1000005483	8980
	1000001422	25	7500	287.795	57.8415	-107.999			58.4481	-48.37	-54.1062	um	Spot	Position Reference Frame	16	1000005581	8981
	1000001422	26	7800	290.102	57.6129	-108.229			55.1106	-30.9128	-72.8493	um	Spot	Position Reference Frame	16	1000005666	8982
	1000001422	27	8100	291.8	57.4316	-108.449			40.4951	-15.3648	-72.5789	um	Spot	Position Reference Frame	16	1000005751	8983
	1000001422	28	8400	293.931	57.2193	-108.769			104.761	-37.3437	-90.1669	um	Spot	Position Reference Frame	16	1000005837	8984
	1000001422	29	8700	296.431	57.0208	-109.155			100.7	6.14672	-112.224	um	Spot	Position Reference Frame	16	1000005924	8985
	1000001422	30	9000	297.683	56.9775	-109.334			84.858	13.251	-108.327	um	Spot	Position Reference Frame	16	1000006009	8986
	1000001422	31	9300	299.959	57.0068	-109.626			112.088	31.3117	-118.172	um	Spot	Position Reference Frame	16	1000006094	8987
	1000001422	32	9600	302.675	57.1042	-109.95			63.8549	22.3187	-100.463	um	Spot	Position Reference Frame	16	1000006180	8988
	1000001422	33	9900	304.495	57.1854	-110.161			51.6126	53.1992	-87.5608	um	Spot	Position Reference Frame	16	1000006265	8989
	1000001422	34	10200	305.224	57.2098	-110.249			127.825	52.0697	-118.091	um	Spot	Position Reference Frame	16	1000006351	8990
	1000001422	35	10500	305.884	57.2087	-110.339			127.056	84.198	-103.118	um	Spot	Position Reference Frame	16	1000006436	8991
	1000001422	36	10800	306.884	57.1637	-110.491			148.278	119.229	-64.0125	um	Spot	Position Reference Frame	16	1000006521	8992
	1000001422	37	11100	308.813	57.0096	-110.805			130.041	122.849	-55.6786	um	Spot	Position Reference Frame	16	1000006606	8993
	1000001422	38	11400	310.75	56.7936	-111.131			113.912	104.634	-81.6252	um	Spot	Position Reference Frame	16	1000006701	8994
	1000001422	39	11700	312.231	56.5663	-111.384			85.0051	35.5021	-108.342	um	Spot	Position Reference Frame	16	1000006786	8995
	1000001422	40	12000	313.565	56.2948	-111.608			116.126	70.7179	-109.176	um	Spot	Position Reference Frame	16	1000006871	8996
	1000001422	41	12300	315.666	55.7859	-111.942			97.6007	59.4961	-108.282	um	Spot	Position Reference Frame	16	1000006956	8997
	1000001422	42	12600	317.665	55.2638	-112.228			77.75	69.0115	-96.4113	um	Spot	Position Reference Frame	16	1000007041	8998
	1000001422	43	12900	319.455	54.7869	-112.437			54.9373	67.4187	-81.5505	um	Spot	Position Reference Frame	16	1000007196	8999
	1000001422	44	13200	320.903	54.4184	-112.55			63.492	95.2613	-63.5178	um	Spot	Position Reference Frame	16	1000007286	9000
	1000001422	45	13500	322.109	54.1487	-112.582			85.8424	92.9082	-81.3786	um	Spot	Position Reference Frame	16	1000007372	9001
	1000001422	46	13800	323.849	53.8271	-112.546			96.2073	111.205	-64.3787	um	Spot	Position Reference Frame	16	1000007458	9002
	1000001422	47	14100	325.829	53.5344	-112.44			73.866	111.764	-42.7016	um	Spot	Position Reference Frame	16	1000007545	9003
	1000001422	48	14400	327.596	53.3453	-112.298			293.567	1.16819	-119.999	um	Spot	Position Reference Frame	17	1000000000	9006
	1000001422	49	14700	329.519	53.2195	-112.103			279.345	1.73924	-117.084	um	Spot	Position Reference Frame	17	1000000085	9007
	1000001422	50	15000	331.733	53.153	-111.846			269.837	-34.3992	-101.114	um	Spot	Position Reference Frame	17	1000000170	9008
	1000001422	51	15300	332.752	53.1697	-111.713			252.764	-67.2535	-58.191	um	Spot	Position Reference Frame	17	1000000255	9009
	1000001422	52	15600	334.37	53.2752	-111.479			267.784	-62.5117	-71.1048	um	Spot	Position Reference Frame	17	1000000340	9010
	1000001422	53	15900	335.383	53.3848	-111.316			308.524	44.7708	-116.941	um	Spot	Position Reference Frame	17	1000000427	9011
	1000001422	54	16200	336.775	53.5918	-111.066			322.545	76.163	-96.8803	um	Spot	Position Reference Frame	17	1000000597	9013
	1000001422	55	16500	337.276	53.6894	-110.959			322	91.1728	-78.8944	um	Spot	Position Reference Frame	17	1000000683	9014
	1000001422	56	16800	337.327	53.714	-110.936			325.722	108.744	-31.4786	um	Spot	Position Reference Frame	17	1000000769	9015
	1000001422	57	17100	337.618	53.9852	-110.687			294.607	107.361	-57.0701	um	Spot	Position Reference Frame	17	1000000855	9016
	1000001422	58	17400	338.671	55.0334	-109.71			307.328	97.9465	-72.8707	um	Spot	Position Reference Frame	17	1000000941	9017
	1000001422	59	17700	339.183	55.5335	-109.222			289.118	114.074	-35.6589	um	Spot	Position Reference Frame	17	1000001079	9018
	1000001422	60	18000	340.68	56.9536	-107.768			297.411	60.49	-109.532	um	Spot	Position Reference Frame	17	1000001165	9019
	1000001422	61	18300	342.154	58.3323	-106.331			290.319	94.1397	-81.0864	um	Spot	Position Reference Frame	17	1000001251	9020
	1000001422	62	18600	342.528	58.6787	-105.966			277.693	69.9036	-103.144	um	Spot	Position Reference Frame	17	1000001336	9021
	1000001422	63	18900	342.528	58.6787	-105.966			265.86	57.0401	-109.206	um	Spot	Position Reference Frame	17	1000001422	9022
	1000001422	64	19200	342.657	58.2494	-106.232			258.389	18.0556	-116.222	um	Spot	Position Reference Frame	17	1000001548	9023
	1000001422	65	19500	342.888	57.5313	-106.666			250.219	-27.5794	-104.237	um	Spot	Position Reference Frame	17	1000001634	9024
	1000001422	66	19800	343.27	56.4494	-107.298			239.265	-50.5186	-81.2847	um	Spot	Position Reference Frame	17	1000001720	9025
	1000001422	67	20100	343.444	56.0597	-107.505			214.884	-40.1546	-88.3461	um	Spot	Position Reference Frame	17	1000001975	9028
	1000001422	68	20400	343.937	55.1692	-107.927			214.319	-16.6013	-103.46	um	Spot	Position Reference Frame	17	1000002105	9029
	1000001422	69	20700	344.171	54.8245	-108.073			233.847	12.9702	-114.365	um	Spot	Position Reference Frame	17	1000002190	9030
	1000001422	70	21000	344.349	54.6328	-108.138			233.08	40.8838	-111.39	um	Spot	Position Reference Frame	17	1000002275	9031
	1000001422	71	21300	344.4	54.6113	-108.136			259.723	78.6595	-93.2584	um	Spot	Position Reference Frame	17	1000002361	9032
	1000001422	72	21600	344.629	54.6192	-108.059			271.157	107.541	-55.2107	um	Spot	Position Reference Frame	17	1000002471	9033
	1000001422	73	21900	345.345	54.7299	-107.764			259.233	111.838	-39.285	um	Spot	Position Reference Frame	17	1000002556	9034
	1000001422	74	22200	347.164	55.0689	-106.968			243.273	111.646	-36.1571	um	Spot	Position Reference Frame	17	1000002642	9035
	1000001422	75	22500	347.611	55.1483	-106.765			242.46	92.7195	-74.3719	um	Spot	Position Reference Frame	17	1000002727	9036
	1000001422	76	22800	347.706	55.156	-106.716			230.95	70.8966	-96.425	um	Spot	Position Reference Frame	17	1000002876	9037
	1000001422	77	23100	348.334	55.144	-106.36			215.34	91.6256	-80.5336	um	Spot	Position Reference Frame	17	1000002962	9038
	1000001422	78	23400	349.617	55.0984	-105.626			226.02	106.371	-53.905	um	Spot	Position Reference Frame	17	1000003048	9039
	1000001422	79	23700	349.63	55.0952	-105.619			203.712	53.8913	-109.576	um	Spot	Position Reference Frame	17	1000003134	9040
	1000001422	80	24000	349.656	55.0797	-105.605			206.471	32.956	-113.544	um	Spot	Position Reference Frame	17	1000003220	9041
	1000001422	81	24300	349.847	54.9417	-105.508			169.371	-25.784	-104.722	um	Spot	Position Reference Frame	17	1000003387	9042
	1000001422	82	24600	350.9	54.1662	-104.971			165.863	-6.58475	-115.758	um	Spot	Position Reference Frame	17	1000003473	9043
	1000001422	83	24900	351.22	53.934	-104.803			202.861	-51.327	-74.1454	um	Spot	Position Reference Frame	17	1000003558	9044
	1000001422	84	25200	352.191	53.2382	-104.276			177.333	-56.4511	-71.1188	um	Spot	Position Reference Frame	17	1000003643	9045
	1000001422	85	25500	352.501	53.0177	-104.107			178.241	-63.6652	-57.7448	um	Spot	Position Reference Frame	17	1000003729	9046
	1000001548	1	300	222.877	2.02078	-109.147			151.931	-60.6461	-69.2106	um	Spot	Position Reference Frame	17	1000003900	9048
	1000001548	2	600	225.264	1.45081	-109.942			146.193	-45.225	-88.9524	um	Spot	Position Reference Frame	17	1000003985	9049
	1000001548	3	900	226.474	1.16271	-110.321			143.19	-16.5957	-110.886	um	Spot	Position Reference Frame	17	1000004070	9050
	1000001548	4	1200	230.666	0.165553	-111.543			176.401	21.6022	-119.716	um	Spot	Position Reference Frame	17	1000004157	9051
	1000001548	5	1500	233.559	-0.528275	-112.352			174.038	49.0185	-117.75	um	Spot	Position Reference Frame	17	1000004243	9052
	1000001548	6	1800	237.169	-1.40622	-113.33			190.865	77.9657	-100.67	um	Spot	Position Reference Frame	17	1000004328	9053
	1000001548	7	2100	237.182	-1.41573	-113.332			198.666	104.8	-67.5927	um	Spot	Position Reference Frame	17	1000004414	9054
	1000001548	8	2400	239.022	-4.54719	-112.973			196.415	117.865	-47.4579	um	Spot	Position Reference Frame	17	1000004501	9055
	1000001548	9	2700	239.022	-4.54719	-112.973			173.871	106.199	-76.3938	um	Spot	Position Reference Frame	17	1000004674	9057
	1000001548	10	3000	239.521	-4.0086	-113.05			144.706	78.8702	-106.948	um	Spot	Position Reference Frame	17	1000004801	9058
	1000001548	11	3300	243.124	-0.138983	-113.607			139.42	99.3677	-88.9943	um	Spot	Position Reference Frame	17	1000004887	9059
	1000001548	12	3600	249.033	6.13722	-114.514			159.078	72.3805	-111.857	um	Spot	Position Reference Frame	17	1000004973	9060
	1000001548	13	3900	254.131	11.4276	-115.287			150.355	35.4575	-120.882	um	Spot	Position Reference Frame	17	1000005058	9061
	1000001548	14	4200	255.549	12.7686	-115.49			141.159	5.23268	-118.914	um	Spot	Position Reference Frame	17	1000005143	9062
	1000001548	15	4500	257.144	14.0569	-115.697			121.648	-67.0312	-55.5857	um	Spot	Position Reference Frame	17	1000005228	9063
	1000001548	16	4800	258.35	14.8514	-115.833			125.284	-37.2487	-95.0044	um	Spot	Position Reference Frame	17	1000005313	9064
	1000001548	17	5100	259.479	15.4123	-115.939			86.5986	-35.4255	-89.419	um	Spot	Position Reference Frame	17	1000005398	9065
	1000001548	18	5400	261.583	16.2225	-116.101			92.7894	-71.2412	-38.3837	um	Spot	Position Reference Frame	17	1000005483	9066
	1000001548	19	5700	267.538	18.2762	-116.517			59.8488	-49.8461	-56.6024	um	Spot	Position Reference Frame	17	1000005581	9067
	1000001548	20	6000	269.145	18.8207	-116.615			55.8643	-31.3477	-76.6146	um	Spot	Position Reference Frame	17	1000005666	9068
	1000001548	21	6300	272.396	19.9285	-116.784			40.9219	-15.4511	-74.4986	um	Spot	Position Reference Frame	17	1000005751	9069
	1000001548	22	6600	276.94	21.4892	-117.011			106.322	-37.4712	-92.0909	um	Spot	Position Reference Frame	17	1000005837	9070
	1000001548	23	6900	279.138	22.2445	-117.126			102.982	7.21305	-113.144	um	Spot	Position Reference Frame	17	1000005924	9071
	1000001548	24	7200	281.216	22.9489	-117.25			86.2647	13.0564	-109.249	um	Spot	Position Reference Frame	17	1000006009	9072
	1000001548	25	7500	283.241	23.6147	-117.389			113.686	31.9892	-117.099	um	Spot	Position Reference Frame	17	1000006094	9073
	1000001548	26	7800	284.677	24.0625	-117.505			65.4284	22.4844	-101.381	um	Spot	Position Reference Frame	17	1000006180	9074
	1000001548	27	8100	287.144	24.7923	-117.73			52.4267	54.2	-87.4817	um	Spot	Position Reference Frame	17	1000006265	9075
	1000001548	28	8400	289.989	25.6103	-118.007			128.975	52.9689	-118.023	um	Spot	Position Reference Frame	17	1000006351	9076
	1000001548	29	8700	292.162	26.2237	-118.229			128.84	85.4398	-100.047	um	Spot	Position Reference Frame	17	1000006436	9077
	1000001548	30	9000	294.207	26.793	-118.446			149.334	118.096	-61.9483	um	Spot	Position Reference Frame	17	1000006521	9078
	1000001548	31	9300	296.265	27.3573	-118.673			132.543	122.558	-52.0211	um	Spot	Position Reference Frame	17	1000006606	9079
	1000001548	32	9600	297.58	27.7059	-118.823			116.107	104.88	-78.7465	um	Spot	Position Reference Frame	17	1000006701	9080
	1000001548	33	9900	299.055	28.0736	-118.997			86.6141	36.1052	-108.264	um	Spot	Position Reference Frame	17	1000006786	9081
	1000001548	34	10200	300.761	28.4663	-119.201			118.81	73.2158	-106.099	um	Spot	Position Reference Frame	17	1000006871	9082
	1000001548	35	10500	302.399	28.8039	-119.393			100.376	60.0695	-107.199	um	Spot	Position Reference Frame	17	1000006956	9083
	1000001548	36	10800	304.823	29.2462	-119.668			79.6827	69.2181	-93.3297	um	Spot	Position Reference Frame	17	1000007041	9084
	1000001548	37	11100	305.93	29.4112	-119.783			55.7776	68.4137	-81.4721	um	Spot	Position Reference Frame	17	1000007196	9085
	1000001548	38	11400	308.588	29.721	-120.027			66.3272	95.4433	-59.4286	um	Spot	Position Reference Frame	17	1000007286	9086
	1000001548	39	11700	309.772	29.8236	-120.123			87.9552	91.7705	-80.2967	um	Spot	Position Reference Frame	17	1000007372	9087
	1000001548	40	12000	311.055	29.8841	-120.206			96.4334	110.327	-60.6224	um	Spot	Position Reference Frame	17	1000007458	9088
	1000001548	41	12300	312.517	29.8999	-120.281			74.6478	110.853	-37.1695	um	Spot	Position Reference Frame	17	1000007545	9089
	1000001548	42	12600	313.952	29.8641	-120.338			296.589	1.61097	-119.949	um	Spot	Position Reference Frame	18	1000000000	9092
	1000001548	43	12900	315.188	29.7835	-120.373			282.644	1.37391	-118.03	um	Spot	Position Reference Frame	18	1000000085	9093
	1000001548	44	13200	316.634	29.632	-120.397			271.228	-33.7778	-102.069	um	Spot	Position Reference Frame	18	1000000170	9094
	1000001548	45	13500	317.797	29.4657	-120.404			256.761	-66.3481	-62.1278	um	Spot	Position Reference Frame	18	1000000255	9095
	1000001548	46	13800	319.68	29.1393	-120.401			269.124	-61.7594	-74.0597	um	Spot	Position Reference Frame	18	1000000340	9096
	1000001548	47	14100	321.022	28.8813	-120.392			310.479	44.5763	-115.9	um	Spot	Position Reference Frame	18	1000000427	9097
	1000001548	48	14400	323.084	28.4632	-120.368			324.962	76.3428	-94.8398	um	Spot	Position Reference Frame	18	1000000597	9099
	1000001548	49	14700	324.669	28.1459	-120.345			324.915	92.6346	-74.852	um	Spot	Position Reference Frame	18	1000000683	9100
	1000001548	50	15000	325.931	27.9137	-120.322			328.307	108.085	-29.1939	um	Spot	Position Reference Frame	18	1000000769	9101
	1000001548	51	15300	327.302	27.6985	-120.289			296.089	107.579	-54.0305	um	Spot	Position Reference Frame	18	1000000855	9102
	1000001548	52	15600	328.398	27.5696	-120.254			309.768	99.2278	-67.0495	um	Spot	Position Reference Frame	18	1000000941	9103
	1000001548	53	15900	329.459	27.4963	-120.209			291.339	113.53	-33.9244	um	Spot	Position Reference Frame	18	1000001079	9104
	1000001548	54	16200	330.656	27.467	-120.146			298.522	60.539	-108.998	um	Spot	Position Reference Frame	18	1000001165	9105
	1000001548	55	16500	332.046	27.4766	-120.061			291.761	95.1745	-80.0467	um	Spot	Position Reference Frame	18	1000001251	9106
	1000001548	56	16800	332.733	27.4977	-120.013			279.707	70.7277	-102.099	um	Spot	Position Reference Frame	18	1000001336	9107
	1000001548	57	17100	333.106	27.5174	-119.982			270.143	58.4321	-108.145	um	Spot	Position Reference Frame	18	1000001422	9108
	1000001548	58	17400	333.247	27.5278	-119.967			261.233	20.2007	-116.168	um	Spot	Position Reference Frame	18	1000001548	9109
	1000001548	59	17700	334.314	27.6172	-119.839			254.079	-27.0252	-103.174	um	Spot	Position Reference Frame	18	1000001634	9110
	1000001548	60	18000	334.949	27.6665	-119.76			240.25	-50.7062	-82.236	um	Spot	Position Reference Frame	18	1000001720	9111
	1000001548	61	18300	336.138	27.749	-119.613			218.108	-38.3749	-89.1857	um	Spot	Position Reference Frame	18	1000001975	9114
	1000001548	62	18600	337.216	27.8187	-119.48			217.338	-15.2255	-104.396	um	Spot	Position Reference Frame	18	1000002105	9115
	1000001548	63	18900	337.551	27.8393	-119.438			235.723	14.3853	-114.312	um	Spot	Position Reference Frame	18	1000002190	9116
	1000001548	64	19200	337.551	27.8392	-119.438			236.53	42.0754	-110.328	um	Spot	Position Reference Frame	18	1000002275	9117
	1000001548	65	19500	337.824	27.4332	-119.294			262.758	81.2841	-91.205	um	Spot	Position Reference Frame	18	1000002361	9118
	1000001548	66	19800	337.981	27.194	-119.221			272.902	108.309	-52.1658	um	Spot	Position Reference Frame	18	1000002471	9119
	1000001548	67	20100	338.16	26.9128	-119.156			261.616	112.412	-35.2342	um	Spot	Position Reference Frame	18	1000002556	9120
	1000001548	68	20400	338.791	25.8904	-118.967			244.205	111.829	-34.8768	um	Spot	Position Reference Frame	18	1000002642	9121
	1000001548	69	20700	338.911	25.679	-118.939			245.098	93.674	-72.3167	um	Spot	Position Reference Frame	18	1000002727	9122
	1000001548	70	21000	339.223	25.0812	-118.889			238.852	71.0041	-96.3362	um	Spot	Position Reference Frame	18	1000002876	9123
	1000001548	71	21300	339.223	25.0788	-118.889			220.256	93.1961	-75.4607	um	Spot	Position Reference Frame	18	1000002962	9124
	1000001548	72	21600	338.345	24.0395	-118.904			228.331	106.397	-51.488	um	Spot	Position Reference Frame	18	1000003048	9125
	1000001548	73	21900	337.653	23.2428	-118.919			205.785	56.1785	-108.517	um	Spot	Position Reference Frame	18	1000003134	9126
	1000001548	74	22200	337.184	22.7295	-118.932			209.294	34.9551	-113.481	um	Spot	Position Reference Frame	18	1000003220	9127
	1000001548	75	22500	336.389	21.9021	-118.962			170.762	-25.4755	-105.659	um	Spot	Position Reference Frame	18	1000003387	9128
	1000001548	76	22800	336.243	21.7619	-118.968			168.116	-5.11667	-115.69	um	Spot	Position Reference Frame	18	1000003473	9129
	1000001548	77	23100	335.71	21.2865	-118.99			205.263	-50.8368	-76.228	um	Spot	Position Reference Frame	18	1000003558	9130
	1000001548	78	23400	335.701	21.2766	-118.987			181.499	-54.7351	-76.043	um	Spot	Position Reference Frame	18	1000003643	9131
	1000001548	79	23700	335.259	20.6922	-118.617			178.775	-64.3015	-60.9296	um	Spot	Position Reference Frame	18	1000003729	9132
	1000001548	80	24000	335.258	20.689	-118.617			154.459	-61.5036	-71.7517	um	Spot	Position Reference Frame	18	1000003900	9134
	1000001548	81	24300	335.034	19.9283	-118.801			153.125	-46.6616	-89.8031	um	Spot	Position Reference Frame	18	1000003985	9135
	1000001548	82	24600	334.819	19.1605	-118.984			146.799	-17.0062	-111.805	um	Spot	Position Reference Frame	18	1000004070	9136
	1000001548	83	24900	334.819	19.1193	-118.991			180.614	23.1888	-119.639	um	Spot	Position Reference Frame	18	1000004157	9137
	1000001548	84	25200	334.85	19.0326	-118.993			179.222	48.6603	-116.666	um	Spot	Position Reference Frame	18	1000004243	9138
	1000001548	85	25500	335.441	17.8467	-118.973			197.641	77.288	-97.5805	um	Spot	Position Reference Frame	18	1000004328	9139
	1000001634	1	300	207.245	-30.6164	-97.268			202.518	105.14	-64.0901	um	Spot	Position Reference Frame	18	1000004414	9140
	1000001634	2	600	208.207	-31.3526	-96.9734			198.781	116.047	-42.6732	um	Spot	Position Reference Frame	18	1000004501	9141
	1000001634	3	900	208.867	-31.8866	-96.724			177.171	107.603	-70.9096	um	Spot	Position Reference Frame	18	1000004674	9143
	1000001634	4	1200	210.05	-32.9171	-96.1525			148.014	80.4867	-104.872	um	Spot	Position Reference Frame	18	1000004801	9144
	1000001634	5	1500	210.973	-33.7898	-95.5931			142.406	101.846	-82.9199	um	Spot	Position Reference Frame	18	1000004887	9145
	1000001634	6	1800	218.17	-40.9594	-90.6176			160.958	72.3964	-110.79	um	Spot	Position Reference Frame	18	1000004973	9146
	1000001634	7	2100	220.076	-42.87	-89.2795			153.501	38.2618	-120.808	um	Spot	Position Reference Frame	18	1000005058	9147
	1000001634	8	2400	220.076	-42.8701	-89.2795			142.962	5.69235	-119.845	um	Spot	Position Reference Frame	18	1000005143	9148
	1000001634	9	2700	221.164	-42.4498	-89.7381			124.842	-68.8718	-57.9467	um	Spot	Position Reference Frame	18	1000005228	9149
	1000001634	10	3000	234.78	-37.1316	-95.4963			133.416	-36.4429	-99.7365	um	Spot	Position Reference Frame	18	1000005313	9150
	1000001634	11	3300	236.113	-36.5572	-96.0748			94.9365	-72.8904	-40.5094	um	Spot	Position Reference Frame	18	1000005483	9151
	1000001634	12	3600	238.146	-35.5552	-96.9899			61.3642	-49.9286	-57.691	um	Spot	Position Reference Frame	18	1000005581	9152
	1000001634	13	3900	240.508	-34.3068	-98.0683			58.4343	-30.6151	-80.0759	um	Spot	Position Reference Frame	18	1000005666	9153
	1000001634	14	4200	243.406	-32.734	-99.3854			42.0052	-15.5013	-75.4146	um	Spot	Position Reference Frame	18	1000005751	9154
	1000001634	15	4500	247.854	-30.3419	-101.368			89.2824	-36.0094	-91.1246	um	Spot	Position Reference Frame	18	1000005398	9155
	1000001634	16	4800	249.177	-29.6892	-101.917			109.31	-36.7008	-95.0078	um	Spot	Position Reference Frame	18	1000005837	9156
	1000001634	17	5100	251.061	-28.8775	-102.62			105.215	8.76305	-114.066	um	Spot	Position Reference Frame	18	1000005924	9157
	1000001634	18	5400	254.117	-27.678	-103.683			88.0962	13.4854	-109.169	um	Spot	Position Reference Frame	18	1000006009	9158
	1000001634	19	5700	257.068	-26.5852	-104.663			117.424	33.0634	-117.014	um	Spot	Position Reference Frame	18	1000006094	9159
	1000001634	20	6000	259.252	-25.8179	-105.356			67.3131	22.4646	-98.2966	um	Spot	Position Reference Frame	18	1000006180	9160
	1000001634	21	6300	261.153	-25.1894	-105.926			54.2876	55.4362	-84.397	um	Spot	Position Reference Frame	18	1000006265	9161
	1000001634	22	6600	264.048	-24.2984	-106.739			131.106	53.6736	-116.95	um	Spot	Position Reference Frame	18	1000006351	9162
	1000001634	23	6900	267.315	-23.3804	-107.588			130.874	87.6518	-97.9764	um	Spot	Position Reference Frame	18	1000006436	9163
	1000001634	24	7200	269.165	-22.9555	-107.998			151.909	116.873	-59.8756	um	Spot	Position Reference Frame	18	1000006521	9164
	1000001634	25	7500	271.174	-22.6373	-108.339			135.666	123.117	-47.0452	um	Spot	Position Reference Frame	18	1000006606	9165
	1000001634	26	7800	276.073	-22.1148	-108.988			118.03	104.206	-75.7457	um	Spot	Position Reference Frame	18	1000006701	9166
	1000001634	27	8100	279.772	-21.8612	-109.38			88.5675	37.106	-108.184	um	Spot	Position Reference Frame	18	1000006786	9167
	1000001634	28	8400	282.774	-21.8024	-109.6			120.755	74.339	-104.025	um	Spot	Position Reference Frame	18	1000006871	9168
	1000001634	29	8700	286.969	-21.9075	-109.786			103.93	60.1151	-107.112	um	Spot	Position Reference Frame	18	1000006956	9169
	1000001634	30	9000	288.302	-22.0333	-109.791			81.5817	69.1667	-93.2489	um	Spot	Position Reference Frame	18	1000007041	9170
	1000001634	31	9300	288.771	-22.1682	-109.742			56.7755	68.8057	-78.3925	um	Spot	Position Reference Frame	18	1000007196	9171
	1000001634	32	9600	290.422	-22.9689	-109.394			69.1773	95.2552	-56.34	um	Spot	Position Reference Frame	18	1000007286	9172
	1000001634	33	9900	291.289	-23.4987	-109.161			89.6933	91.381	-79.2183	um	Spot	Position Reference Frame	18	1000007372	9173
	1000001634	34	10200	292.509	-24.4229	-108.754			98.1107	110.669	-58.158	um	Spot	Position Reference Frame	18	1000007458	9174
	1000001634	35	10500	292.938	-24.845	-108.573			75.5704	111.808	-37.0947	um	Spot	Position Reference Frame	18	1000007545	9175
	1000001634	36	10800	293.765	-25.8992	-108.128			299.553	1.92913	-120.9	um	Spot	Position Reference Frame	19	1000000000	9178
	1000001634	37	11100	294.678	-27.2391	-107.564			284.947	0.0642815	-117.981	um	Spot	Position Reference Frame	19	1000000085	9179
	1000001634	38	11400	295.108	-27.9847	-107.248			276.304	-34.716	-105.003	um	Spot	Position Reference Frame	19	1000000170	9180
	1000001634	39	11700	295.848	-29.5016	-106.605			259.448	-65.7906	-67.0733	um	Spot	Position Reference Frame	19	1000000255	9181
	1000001634	40	12000	296.399	-30.7652	-106.073			270.291	-61.2249	-77.0158	um	Spot	Position Reference Frame	19	1000000340	9182
	1000001634	41	12300	296.931	-32.1206	-105.515			312.968	43.2065	-115.856	um	Spot	Position Reference Frame	19	1000000427	9183
	1000001634	42	12600	297.458	-33.5594	-104.945			328.474	76.5033	-91.7939	um	Spot	Position Reference Frame	19	1000000597	9185
	1000001634	43	12900	297.798	-34.5243	-104.587			327.518	93.2664	-69.8118	um	Spot	Position Reference Frame	19	1000000683	9186
	1000001634	44	13200	297.938	-34.9228	-104.462			331.422	106.876	-29.0641	um	Spot	Position Reference Frame	19	1000000769	9187
	1000001634	45	13500	298.25	-35.7961	-104.233			298.385	106.49	-49.9857	um	Spot	Position Reference Frame	19	1000000855	9188
	1000001634	46	13800	298.443	-36.3119	-104.108			311.704	98.6822	-64.669	um	Spot	Position Reference Frame	19	1000000941	9189
	1000001634	47	14100	298.867	-37.4027	-103.847			293.466	112.049	-31.541	um	Spot	Position Reference Frame	19	1000001079	9190
	1000001634	48	14400	299.125	-38.0607	-103.669			299.989	60.54	-108.751	um	Spot	Position Reference Frame	19	1000001165	9191
	1000001634	49	14700	299.365	-38.6859	-103.462			293.979	95.094	-75.0022	um	Spot	Position Reference Frame	19	1000001251	9192
	1000001634	50	15000	299.501	-39.0651	-103.301			282.38	71.1323	-100.05	um	Spot	Position Reference Frame	19	1000001336	9193
	1000001634	51	15300	299.735	-39.7879	-102.932			275.47	58.6347	-107.079	um	Spot	Position Reference Frame	19	1000001422	9194
	1000001634	52	15600	299.998	-40.6744	-102.452			267.473	16.3784	-117.092	um	Spot	Position Reference Frame	19	1000001548	9195
	1000001634	53	15900	299.995	-40.6923	-102.444			257.197	-27.5936	-105.116	um	Spot	Position Reference Frame	19	1000001634	9196
	1000001634	54	16200	299.621	-41.1744	-102.297			242.616	-55.4185	-80.1763	um	Spot	Position Reference Frame	19	1000001720	9197
	1000001634	55	16500	299.164	-41.7281	-102.152			220.881	-38.906	-91.8259	um	Spot	Position Reference Frame	19	1000001975	9200
	1000001634	56	16800	298.722	-42.2373	-102.052			220.145	-15.041	-106.334	um	Spot	Position Reference Frame	19	1000002105	9201
	1000001634	57	17100	298.487	-42.4906	-102.032			239.692	15.9151	-115.248	um	Spot	Position Reference Frame	19	1000002190	9202
	1000001634	58	17400	297.626	-43.3802	-102.044			241.688	42.8297	-110.257	um	Spot	Position Reference Frame	19	1000002275	9203
	1000001634	59	17700	297.626	-43.3803	-102.044			266.085	82.1804	-88.1497	um	Spot	Position Reference Frame	19	1000002361	9204
	1000001634	60	18000	297.649	-43.3873	-102.078			274.644	107.972	-47.1206	um	Spot	Position Reference Frame	19	1000002471	9205
	1000001634	61	18300	298.017	-43.4974	-102.622			264.343	112.159	-30.1816	um	Spot	Position Reference Frame	19	1000002556	9206
	1000001634	62	18600	298.472	-43.6329	-103.294			245.508	110.543	-31.1263	um	Spot	Position Reference Frame	19	1000002642	9207
	1000001634	63	18900	298.472	-43.6329	-103.294			247.604	93.211	-70.262	um	Spot	Position Reference Frame	19	1000002727	9208
	1000001634	64	19200	298.476	-43.6312	-103.278			240.592	71.2538	-95.2851	um	Spot	Position Reference Frame	19	1000002876	9209
	1000001634	65	19500	298.683	-43.5222	-102.253			223.335	92.6909	-74.3984	um	Spot	Position Reference Frame	19	1000002962	9210
	1000001634	66	19800	298.858	-43.4303	-101.39			230.424	105.976	-48.3036	um	Spot	Position Reference Frame	19	1000003048	9211
	1000001634	67	20100	298.858	-43.4303	-101.39			208.402	58.2042	-106.457	um	Spot	Position Reference Frame	19	1000003134	9212
	1000001634	68	20400	299.376	-43.09	-101.534			212.712	34.9206	-113.415	um	Spot	Position Reference Frame	19	1000003220	9213
	1000001634	69	20700	299.378	-43.0891	-101.533			173.396	-25.6173	-107.59	um	Spot	Position Reference Frame	19	1000003387	9214
	1000001634	70	21000	300.111	-42.8233	-100.826			170.228	-4.85079	-117.624	um	Spot	Position Reference Frame	19	1000003473	9215
	1000001634	71	21300	300.111	-42.8233	-100.826			207.97	-51.3388	-78.782	um	Spot	Position Reference Frame	19	1000003558	9216
	1000001634	72	21600	299.725	-43.2939	-99.8517			183.379	-55.0832	-77.9826	um	Spot	Position Reference Frame	19	1000003643	9217
	1000001634	73	21900	299.631	-43.387	-99.6496			179.922	-65.0199	-63.3877	um	Spot	Position Reference Frame	19	1000003729	9218
	1000001634	74	22200	299.514	-43.4686	-99.4531			161.186	-62.4661	-73.2015	um	Spot	Position Reference Frame	19	1000003900	9220
	1000001634	75	22500	299.039	-43.7362	-98.7593			157.756	-47.806	-90.4934	um	Spot	Position Reference Frame	19	1000003985	9221
	1000001634	76	22800	298.527	-44.007	-98.0431			149.68	-17.2715	-111.73	um	Spot	Position Reference Frame	19	1000004070	9222
	1000001634	77	23100	298.52	-44.008	-98.0397			183.92	23.6236	-120.568	um	Spot	Position Reference Frame	19	1000004157	9223
	1000001634	78	23400	298.056	-43.9814	-98.0389			181.314	49.1467	-115.602	um	Spot	Position Reference Frame	19	1000004243	9224
	1000001634	79	23700	297.789	-43.9702	-98.0427			199.691	77.9089	-95.5207	um	Spot	Position Reference Frame	19	1000004328	9225
	1000001634	80	24000	297.452	-43.9671	-98.0502			203.706	104.414	-61.2558	um	Spot	Position Reference Frame	19	1000004414	9226
	1000001634	81	24300	297.423	-43.9746	-98.0488			201.026	115.66	-39.4735	um	Spot	Position Reference Frame	19	1000004501	9227
	1000001634	82	24600	297.228	-44.091	-98.0211			178.819	107.333	-67.7931	um	Spot	Position Reference Frame	19	1000004674	9229
	1000001634	83	24900	296.372	-44.6508	-97.8847			152.658	84.6625	-98.7909	um	Spot	Position Reference Frame	19	1000004801	9230
	1000001634	84	25200	295.501	-45.2326	-97.7416			145.932	100.024	-84.8404	um	Spot	Position Reference Frame	19	1000004887	9231
	1000001634	85	25500	295.09	-45.5098	-97.6729			162.595	73.0304	-108.726	um	Spot	Position Reference Frame	19	1000004973	9232
	1000001720	1	300	196.106	-56.9712	-72.352			155.298	39.5607	-120.742	um	Spot	Position Reference Frame	19	1000005058	9233
	1000001720	2	600	197.084	-56.9452	-72.3968			144.481	6.1018	-120.777	um	Spot	Position Reference Frame	19	1000005143	9234
	1000001720	3	900	199.194	-56.9083	-72.4743			130.621	-68.7079	-61.5379	um	Spot	Position Reference Frame	19	1000005228	9235
	1000001720	4	1200	203.976	-56.8785	-72.5959			135.083	-36.2001	-101.344	um	Spot	Position Reference Frame	19	1000005313	9236
	1000001720	5	1500	207.531	-56.913	-72.6303			90.3237	-35.7763	-92.4302	um	Spot	Position Reference Frame	19	1000005398	9237
	1000001720	6	1800	209.336	-56.985	-72.5947			94.7246	-73.2768	-43.529	um	Spot	Position Reference Frame	19	1000005483	9238
	1000001720	7	2100	219.581	-57.5892	-72.2043			62.717	-51.4099	-60.1858	um	Spot	Position Reference Frame	19	1000005581	9239
	1000001720	8	2400	221.991	-57.6782	-72.1701			67.7586	-32.7006	-84.8732	um	Spot	Position Reference Frame	19	1000005666	9240
	1000001720	9	2700	223.818	-57.6462	-72.2518			43.7866	-16.0843	-77.3267	um	Spot	Position Reference Frame	19	1000005751	9241
	1000001720	10	3000	227.718	-57.3903	-72.632			114.505	-36.9158	-97.9126	um	Spot	Position Reference Frame	19	1000005837	9242
	1000001720	11	3300	231.145	-57.0672	-73.081			111.168	6.10481	-115.965	um	Spot	Position Reference Frame	19	1000005924	9243
	1000001720	12	3600	231.339	-57.0089	-73.1583			90.6898	12.4758	-112.085	um	Spot	Position Reference Frame	19	1000006009	9244
	1000001720	13	3900	232.746	-56.1774	-74.2529			121.146	34.1785	-118.93	um	Spot	Position Reference Frame	19	1000006094	9245
	1000001720	14	4200	234.897	-54.7956	-76.0806			69.1156	23.4825	-101.215	um	Spot	Position Reference Frame	19	1000006180	9246
	1000001720	15	4500	238.003	-52.7359	-78.8207			55.9286	55.8687	-84.3136	um	Spot	Position Reference Frame	19	1000006265	9247
	1000001720	16	4800	239.332	-51.8529	-80.0039			133.404	54.5613	-115.877	um	Spot	Position Reference Frame	19	1000006351	9248
	1000001720	17	5100	239.537	-51.7223	-80.182			133.253	88.7505	-94.9033	um	Spot	Position Reference Frame	19	1000006436	9249
	1000001720	18	5400	239.542	-51.7224	-80.1829			153.374	115.737	-59.8101	um	Spot	Position Reference Frame	19	1000006521	9250
	1000001720	19	5700	243.203	-53.7356	-78.9419			138.797	123.196	-42.3519	um	Spot	Position Reference Frame	19	1000006606	9251
	1000001720	20	6000	245.321	-54.8883	-78.1898			119.742	104.505	-73.9266	um	Spot	Position Reference Frame	19	1000006701	9252
	1000001720	21	6300	246.906	-55.7276	-77.5727			90.6853	38.1372	-109.105	um	Spot	Position Reference Frame	19	1000006786	9253
	1000001720	22	6600	248.986	-56.7921	-76.6767			121.937	75.6075	-103.957	um	Spot	Position Reference Frame	19	1000006871	9254
	1000001720	23	6900	250.454	-57.5134	-75.9706			105.303	60.6348	-107.039	um	Spot	Position Reference Frame	19	1000006956	9255
	1000001720	24	7200	251.797	-58.1376	-75.2378			83.5478	67.4597	-93.167	um	Spot	Position Reference Frame	19	1000007041	9256
	1000001720	25	7500	253.495	-58.8816	-74.2116			58.9846	66.9599	-79.3048	um	Spot	Position Reference Frame	19	1000007196	9257
	1000001720	26	7800	258.069	-60.7996	-71.3153			70.3752	94.9357	-55.2617	um	Spot	Position Reference Frame	19	1000007286	9258
	1000001720	27	8100	261.067	-61.9996	-69.4122			91.8249	89.8595	-79.4717	um	Spot	Position Reference Frame	19	1000007372	9259
	1000001720	28	8400	264.838	-63.4159	-67.0643			100.215	109.532	-57.5613	um	Spot	Position Reference Frame	19	1000007458	9260
	1000001720	29	8700	266.161	-63.8504	-66.3023			77.5855	108.831	-34.9835	um	Spot	Position Reference Frame	19	1000007545	9261
	1000001720	30	9000	268.141	-64.394	-65.2825			298.028	-0.526501	-119.875	um	Spot	Position Reference Frame	20	1000000000	9264
	1000001720	31	9300	268.357	-64.4155	-65.2221			286.284	-0.682945	-117.939	um	Spot	Position Reference Frame	20	1000000085	9265
	1000001720	32	9600	269.773	-64.3388	-65.1218			279.181	-36.6309	-102.949	um	Spot	Position Reference Frame	20	1000000170	9266
	1000001720	33	9900	271.071	-64.2352	-65.0764			262.791	-65.8065	-67.0156	um	Spot	Position Reference Frame	20	1000000255	9267
	1000001720	34	10200	272.893	-64.0781	-65.0295			271.852	-60.4452	-76.9705	um	Spot	Position Reference Frame	20	1000000340	9268
	1000001720	35	10500	273.488	-64.0451	-64.9882			314.266	43.6045	-115.821	um	Spot	Position Reference Frame	20	1000000427	9269
	1000001720	36	10800	274.53	-64.0396	-64.8409			330.215	76.9949	-91.7592	um	Spot	Position Reference Frame	20	1000000597	9271
	1000001720	37	11100	275.505	-64.0851	-64.6315			331.961	91.6246	-70.7607	um	Spot	Position Reference Frame	20	1000000683	9272
	1000001720	38	11400	275.874	-64.1452	-64.4934			333.291	106.301	-28.3581	um	Spot	Position Reference Frame	20	1000000769	9273
	1000001720	39	11700	278.598	-64.8854	-63.0811			300.338	106.699	-52.9447	um	Spot	Position Reference Frame	20	1000000855	9274
	1000001720	40	12000	280.458	-65.4463	-62.0798			315.417	98.8309	-64.5015	um	Spot	Position Reference Frame	20	1000000941	9275
	1000001720	41	12300	281.804	-65.9013	-61.3502			296.467	113.279	-32.2921	um	Spot	Position Reference Frame	20	1000001079	9276
	1000001720	42	12600	282.071	-66.0191	-61.2174			301.618	60.9868	-108.522	um	Spot	Position Reference Frame	20	1000001165	9277
	1000001720	43	12900	282.456	-66.2396	-61.0536			296.389	95.9458	-74.9583	um	Spot	Position Reference Frame	20	1000001251	9278
	1000001720	44	13200	283.28	-66.7594	-60.7313			285.665	72.4255	-99.9989	um	Spot	Position Reference Frame	20	1000001336	9279
	1000001720	45	13500	283.28	-66.7594	-60.7314			277.771	58.1958	-108.031	um	Spot	Position Reference Frame	20	1000001422	9280
	1000001720	46	13800	283.144	-67.4347	-61.3946			269.673	16.647	-117.043	um	Spot	Position Reference Frame	20	1000001548	9281
	1000001720	47	14100	283.005	-68.1212	-62.0694			260.126	-27.0314	-104.061	um	Spot	Position Reference Frame	20	1000001634	9282
	1000001720	48	14400	282.844	-68.9107	-62.8459			244.688	-55.7118	-78.1224	um	Spot	Position Reference Frame	20	1000001720	9283
	1000001720	49	14700	282.844	-68.9107	-62.8459			227.805	-38.1278	-93.6884	um	Spot	Position Reference Frame	20	1000001975	9286
	1000001720	50	15000	284.248	-69.3321	-62.0886			222.344	-13.3039	-106.278	um	Spot	Position Reference Frame	20	1000002105	9287
	1000001720	51	15300	284.253	-69.3328	-62.0886			248.056	18.4416	-115.162	um	Spot	Position Reference Frame	20	1000002190	9288
	1000001720	52	15600	284.937	-69.3076	-62.4595			245.594	43.0727	-110.195	um	Spot	Position Reference Frame	20	1000002275	9289
	1000001720	53	15900	285.85	-69.2705	-62.9658			269.419	83.329	-88.0958	um	Spot	Position Reference Frame	20	1000002361	9290
	1000001720	54	16200	286.965	-69.2218	-63.5935			275.618	107.605	-49.0803	um	Spot	Position Reference Frame	20	1000002471	9291
	1000001720	55	16500	287.791	-69.1843	-64.0628			269.404	113.72	-27.1186	um	Spot	Position Reference Frame	20	1000002556	9292
	1000001720	56	16800	287.791	-69.1843	-64.0628			248.764	110.876	-31.0643	um	Spot	Position Reference Frame	20	1000002642	9293
	1000001720	57	17100	287.646	-69.2314	-66.9054			251.034	94.4807	-69.2045	um	Spot	Position Reference Frame	20	1000002727	9294
	1000001720	58	17400	287.582	-69.2579	-68.8048			242.634	70.8801	-94.2324	um	Spot	Position Reference Frame	20	1000002876	9295
	1000001720	59	17700	287.605	-69.259	-69.3744			225.689	92.6811	-73.3415	um	Spot	Position Reference Frame	20	1000002962	9296
	1000001720	60	18000	287.658	-69.2507	-69.5584			234.633	108.568	-49.6403	um	Spot	Position Reference Frame	20	1000003048	9297
	1000001720	61	18300	288.214	-69.1507	-70.579			212.178	59.4942	-104.39	um	Spot	Position Reference Frame	20	1000003134	9298
	1000001720	62	18600	288.813	-69.0257	-71.5191			216.261	35.4632	-112.349	um	Spot	Position Reference Frame	20	1000003220	9299
	1000001720	63	18900	289.005	-68.9672	-71.7302			175.17	-25.567	-107.526	um	Spot	Position Reference Frame	20	1000003387	9300
	1000001720	64	19200	289.476	-68.7861	-72.0675			173.315	-3.88306	-117.553	um	Spot	Position Reference Frame	20	1000003473	9301
	1000001720	65	19500	290.422	-68.3936	-72.6117			211.113	-50.0181	-79.1416	um	Spot	Position Reference Frame	20	1000003558	9302
	1000001720	66	19800	292.278	-67.6059	-73.584			186.675	-54.6874	-78.6313	um	Spot	Position Reference Frame	20	1000003643	9303
	1000001720	67	20100	292.741	-67.4132	-73.8139			184.347	-64.3028	-64.0999	um	Spot	Position Reference Frame	20	1000003729	9304
	1000001720	68	20400	293.444	-67.1317	-74.1505			165.612	-63.1351	-71.9114	um	Spot	Position Reference Frame	20	1000003900	9306
	1000001720	69	20700	293.652	-67.0563	-74.2502			160.105	-47.7058	-90.371	um	Spot	Position Reference Frame	20	1000003985	9307
	1000001720	70	21000	294.302	-66.8434	-74.5674			152.31	-18.2971	-112.656	um	Spot	Position Reference Frame	20	1000004070	9308
	1000001720	71	21300	294.995	-66.6231	-74.9105			186.817	24.5568	-119.501	um	Spot	Position Reference Frame	20	1000004157	9309
	1000001720	72	21600	296.012	-66.2997	-75.4242			184.368	49.1031	-115.534	um	Spot	Position Reference Frame	20	1000004243	9310
	1000001720	73	21900	296.777	-66.0491	-75.8227			203.87	77.949	-94.4494	um	Spot	Position Reference Frame	20	1000004328	9311
	1000001720	74	22200	297.738	-65.7192	-76.3459			206.287	104.439	-60.563	um	Spot	Position Reference Frame	20	1000004414	9312
	1000001720	75	22500	298.271	-65.5235	-76.6592			203.201	114.803	-36.7928	um	Spot	Position Reference Frame	20	1000004501	9313
	1000001720	76	22800	299.16	-65.175	-77.2308			181.29	108.364	-65.2584	um	Spot	Position Reference Frame	20	1000004674	9315
	1000001720	77	23100	299.399	-65.0741	-77.4136			153.789	85.7408	-98.7289	um	Spot	Position Reference Frame	20	1000004801	9316
	1000001720	78	23400	299.679	-64.9456	-77.6822			149.185	99.6423	-85.7646	um	Spot	Position Reference Frame	20	1000004887	9317
	1000001720	79	23700	300.19	-64.7042	-78.2418			164.683	73.108	-106.66	um	Spot	Position Reference Frame	20	1000004973	9318
	1000001720	80	24000	300.214	-64.6967	-78.2833			160.478	40.5211	-120.658	um	Spot	Position Reference Frame	20	1000005058	9319
	1000001720	81	24300	300.597	-64.6959	-79.4107			148.262	7.71983	-120.699	um	Spot	Position Reference Frame	20	1000005143	9320
	1000001720	82	24600	300.763	-64.6946	-79.91			132.563	-68.0346	-62.5137	um	Spot	Position Reference Frame	20	1000005228	9321
	1000001720	83	24900	300.863	-64.6883	-80.2099			135.879	-35.3696	-101.418	um	Spot	Position Reference Frame	20	1000005313	9322
	1000001720	84	25200	300.983	-64.6728	-80.558			91.7059	-35.4204	-92.2163	um	Spot	Position Reference Frame	20	1000005398	9323
	1000001720	85	25500	301.106	-64.6523	-80.9109			96.5072	-72.9919	-44.3026	um	Spot	Position Reference Frame	20	1000005483	9324
	1000001975	1	300	171.382	-67.2211	-56.9236			65.4148	-51.6631	-60.8317	um	Spot	Position Reference Frame	20	1000005581	9325
	1000001975	2	600	173.503	-66.4858	-57.4779			69.6808	-32.3784	-84.5032	um	Spot	Position Reference Frame	20	1000005666	9326
	1000001975	3	900	176.834	-65.294	-58.4105			47.7893	-17.3593	-79.2268	um	Spot	Position Reference Frame	20	1000005751	9327
	1000001975	4	1200	180.4	-63.9441	-59.5303			119.299	-39.6256	-96.8195	um	Spot	Position Reference Frame	20	1000005837	9328
	1000001975	5	1500	184.86	-62.1265	-61.134			112.972	6.16611	-115.89	um	Spot	Position Reference Frame	20	1000005924	9329
	1000001975	6	1800	187.38	-60.9724	-62.2292			93.226	12.9194	-111.003	um	Spot	Position Reference Frame	20	1000006009	9330
	1000001975	7	2100	190.207	-59.4737	-63.7494			123.472	34.3304	-118.855	um	Spot	Position Reference Frame	20	1000006094	9331
	1000001975	8	2400	192.828	-57.8735	-65.4434			72.605	23.6226	-103.124	um	Spot	Position Reference Frame	20	1000006180	9332
	1000001975	9	2700	197.873	-54.4496	-69.1473			57.3505	55.1825	-84.2311	um	Spot	Position Reference Frame	20	1000006265	9333
	1000001975	10	3000	201.232	-51.9919	-71.8289			136.333	55.2559	-115.801	um	Spot	Position Reference Frame	20	1000006351	9334
	1000001975	11	3300	202.681	-50.8045	-73.14			135.419	89.2874	-94.8318	um	Spot	Position Reference Frame	20	1000006436	9335
	1000001975	12	3600	205.797	-48.0186	-76.2636			154.716	114.199	-60.7454	um	Spot	Position Reference Frame	20	1000006521	9336
	1000001975	13	3900	206.989	-46.955	-77.5043			140.597	122.975	-41.0338	um	Spot	Position Reference Frame	20	1000006606	9337
	1000001975	14	4200	208.28	-45.8712	-78.8568			121.52	104.788	-71.8053	um	Spot	Position Reference Frame	20	1000006701	9338
	1000001975	15	4500	211.445	-43.4273	-82.0744			95.3545	37.7366	-110.011	um	Spot	Position Reference Frame	20	1000006786	9339
	1000001975	16	4800	212.309	-42.9126	-82.8212			124.191	77.4858	-101.884	um	Spot	Position Reference Frame	20	1000006871	9340
	1000001975	17	5100	216.727	-40.9294	-86.0459			109.269	60.3385	-107.952	um	Spot	Position Reference Frame	20	1000006956	9341
	1000001975	18	5400	219.353	-39.91	-87.7658			84.7575	67.7344	-93.0915	um	Spot	Position Reference Frame	20	1000007041	9342
	1000001975	19	5700	222.23	-38.9761	-89.388			60.9699	66.5443	-79.2202	um	Spot	Position Reference Frame	20	1000007196	9343
	1000001975	20	6000	228.098	-37.2897	-92.3347			70.4564	92.9208	-57.1886	um	Spot	Position Reference Frame	20	1000007286	9344
	1000001975	21	6300	230.835	-36.5728	-93.5507			93.0059	89.7982	-78.9147	um	Spot	Position Reference Frame	20	1000007372	9345
	1000001975	22	6600	233.578	-35.9323	-94.5705			101.814	108.93	-55.9514	um	Spot	Position Reference Frame	20	1000007458	9346
	1000001975	23	6900	237.103	-35.1926	-95.6737			79.2242	108.265	-34.5404	um	Spot	Position Reference Frame	20	1000007545	9347
	1000001975	24	7200	239.783	-34.7025	-96.368			299.744	-0.129837	-119.834	um	Spot	Position Reference Frame	21	1000000000	9350
	1000001975	25	7500	241.471	-34.4714	-96.6837			287.534	-2.76412	-116.897	um	Spot	Position Reference Frame	21	1000000085	9351
	1000001975	26	7800	243.338	-34.3266	-96.8892			281.405	-36.9312	-102.902	um	Spot	Position Reference Frame	21	1000000170	9352
	1000001975	27	8100	244.402	-34.3368	-96.9101			265.328	-65.4455	-65.9636	um	Spot	Position Reference Frame	21	1000000255	9353
	1000001975	28	8400	246.419	-34.5345	-96.7858			273.277	-60.4761	-76.9258	um	Spot	Position Reference Frame	21	1000000340	9354
	1000001975	29	8700	247.802	-34.7742	-96.6225			315.509	44.3849	-116.786	um	Spot	Position Reference Frame	21	1000000427	9355
	1000001975	30	9000	248.858	-35.0604	-96.4299			331.581	76.9617	-92.7267	um	Spot	Position Reference Frame	21	1000000597	9357
	1000001975	31	9300	251.185	-35.8562	-95.9033			338.56	92.5012	-68.7018	um	Spot	Position Reference Frame	21	1000000683	9358
	1000001975	32	9600	253.215	-36.5934	-95.4199			337.042	106.402	-28.5731	um	Spot	Position Reference Frame	21	1000000769	9359
	1000001975	33	9900	254.97	-37.2245	-95.007			301.71	106.943	-52.9075	um	Spot	Position Reference Frame	21	1000000855	9360
	1000001975	34	10200	255.838	-37.5024	-94.8216			318.778	99.4896	-64.1787	um	Spot	Position Reference Frame	21	1000000941	9361
	1000001975	35	10500	256.415	-37.6417	-94.7214			299.135	113.126	-31.4761	um	Spot	Position Reference Frame	21	1000001079	9362
	1000001975	36	10800	257.201	-37.7737	-94.6104			303.253	61.4275	-108.289	um	Spot	Position Reference Frame	21	1000001165	9363
	1000001975	37	11100	258.391	-37.9371	-94.4494			298.463	96.6278	-73.9168	um	Spot	Position Reference Frame	21	1000001251	9364
	1000001975	38	11400	258.788	-37.9975	-94.3806			289.835	74.1207	-97.9449	um	Spot	Position Reference Frame	21	1000001336	9365
	1000001975	39	11700	258.888	-38.0265	-94.3436			279.085	58.4428	-107.989	um	Spot	Position Reference Frame	21	1000001422	9366
	1000001975	40	12000	260.842	-38.8835	-93.2331			273.279	18.0328	-116.988	um	Spot	Position Reference Frame	21	1000001548	9367
	1000001975	41	12300	262.094	-39.4768	-92.4982			261.243	-25.7013	-106.017	um	Spot	Position Reference Frame	21	1000001634	9368
	1000001975	42	12600	262.303	-39.6147	-92.3639			246.335	-56.5488	-77.0711	um	Spot	Position Reference Frame	21	1000001720	9369
	1000001975	43	12900	262.746	-40.0285	-92.0454			230.361	-36.2895	-94.4444	um	Spot	Position Reference Frame	21	1000001975	9372
	1000001975	44	13200	263.042	-40.3684	-91.8168			224.486	-10.7572	-108.223	um	Spot	Position Reference Frame	21	1000002105	9373
	1000001975	45	13500	263.758	-41.317	-91.2347			252.228	21.7158	-115.102	um	Spot	Position Reference Frame	21	1000002190	9374
	1000001975	46	13800	264.416	-42.2293	-90.6922			248.928	43.0785	-111.137	um	Spot	Position Reference Frame	21	1000002275	9375
	1000001975	47	14100	265.364	-43.558	-89.9127			271.235	83.1328	-89.0501	um	Spot	Position Reference Frame	21	1000002361	9376
	1000001975	48	14400	266.596	-45.2597	-88.9155			276.264	107.785	-49.0424	um	Spot	Position Reference Frame	21	1000002471	9377
	1000001975	49	14700	267.464	-46.4166	-88.2364			270.514	113.908	-25.0773	um	Spot	Position Reference Frame	21	1000002556	9378
	1000001975	50	15000	268.684	-47.9768	-87.3245			250.192	111.927	-31.0006	um	Spot	Position Reference Frame	21	1000002642	9379
	1000001975	51	15300	270.014	-49.6293	-86.3773			253.364	95.3333	-68.1538	um	Spot	Position Reference Frame	21	1000002727	9380
	1000001975	52	15600	270.897	-50.7026	-85.7919			244.288	71.654	-95.1834	um	Spot	Position Reference Frame	21	1000002876	9381
	1000001975	53	15900	271.632	-51.5816	-85.355			228.555	92.0672	-73.2823	um	Spot	Position Reference Frame	21	1000002962	9382
	1000001975	54	16200	272.641	-52.7794	-84.8205			236.059	107.277	-46.9222	um	Spot	Position Reference Frame	21	1000003048	9383
	1000001975	55	16500	273.246	-53.4991	-84.5429			214.956	59.2348	-105.329	um	Spot	Position Reference Frame	21	1000003134	9384
	1000001975	56	16800	273.543	-53.8541	-84.4463			218.25	35.5337	-113.293	um	Spot	Position Reference Frame	21	1000003220	9385
	1000001975	57	17100	273.96	-54.3608	-84.3724			176.789	-25.2804	-106.463	um	Spot	Position Reference Frame	21	1000003387	9386
	1000001975	58	17400	274.833	-55.431	-84.2972			175.942	-1.35074	-118.487	um	Spot	Position Reference Frame	21	1000003473	9387
	1000001975	59	17700	276.565	-57.5682	-84.2233			214.463	-48.7372	-80.4607	um	Spot	Position Reference Frame	21	1000003558	9388
	1000001975	60	18000	276.739	-57.7915	-84.2406			188.945	-54.1599	-78.9145	um	Spot	Position Reference Frame	21	1000003643	9389
	1000001975	61	18300	277.128	-58.3172	-84.3513			190.114	-63.3158	-65.0854	um	Spot	Position Reference Frame	21	1000003729	9390
	1000001975	62	18600	277.701	-59.1056	-84.5504			168.03	-62.1196	-72.1216	um	Spot	Position Reference Frame	21	1000003900	9392
	1000001975	63	18900	277.701	-59.1056	-84.5504			163.511	-47.7621	-89.8035	um	Spot	Position Reference Frame	21	1000003985	9393
	1000001975	64	19200	278.442	-58.7276	-84.0509			154.035	-17.4192	-112.59	um	Spot	Position Reference Frame	21	1000004070	9394
	1000001975	65	19500	279.012	-58.4385	-83.6669			189.962	25.8006	-119.434	um	Spot	Position Reference Frame	21	1000004157	9395
	1000001975	66	19800	279.594	-58.1465	-83.2742			186.458	50.0041	-114.472	um	Spot	Position Reference Frame	21	1000004243	9396
	1000001975	67	20100	279.951	-57.9701	-83.0298			206.838	77.7813	-94.3859	um	Spot	Position Reference Frame	21	1000004328	9397
	1000001975	68	20400	280.076	-57.9106	-82.9391			209.332	104.389	-60.3218	um	Spot	Position Reference Frame	21	1000004414	9398
	1000001975	69	20700	280.177	-57.8665	-82.8595			206.999	115.13	-35.8663	um	Spot	Position Reference Frame	21	1000004501	9399
	1000001975	70	21000	280.569	-57.7044	-82.5273			184.768	109.719	-62.8707	um	Spot	Position Reference Frame	21	1000004674	9401
	1000001975	71	21300	280.799	-57.6119	-82.3247			156.447	87.4819	-97.6597	um	Spot	Position Reference Frame	21	1000004801	9402
	1000001975	72	21600	281.299	-57.4137	-81.8665			153.374	100.187	-84.6858	um	Spot	Position Reference Frame	21	1000004887	9403
	1000001975	73	21900	281.445	-57.3558	-81.7283			165.987	73.1029	-107.598	um	Spot	Position Reference Frame	21	1000004973	9404
	1000001975	74	22200	281.463	-57.3475	-81.7063			162.543	41.0239	-120.591	um	Spot	Position Reference Frame	21	1000005058	9405
	1000001975	75	22500	282.032	-57.0645	-80.8929			150.997	8.56842	-120.626	um	Spot	Position Reference Frame	21	1000005143	9406
	1000001975	76	22800	282.276	-56.9423	-80.541			134.387	-67.8251	-64.0987	um	Spot	Position Reference Frame	21	1000005228	9407
	1000001975	77	23100	282.276	-56.9423	-80.541			137.107	-34.6022	-101.544	um	Spot	Position Reference Frame	21	1000005313	9408
	1000001975	78	23400	282.105	-57.0245	-80.5583			94.2262	-35.702	-93.8592	um	Spot	Position Reference Frame	21	1000005398	9409
	1000001975	79	23700	281.935	-57.1052	-80.577			97.9263	-73.1359	-46.2234	um	Spot	Position Reference Frame	21	1000005483	9410
	1000001975	80	24000	281.423	-57.3493	-80.6385			66.4504	-53.1135	-61.4289	um	Spot	Position Reference Frame	21	1000005581	9411
	1000001975	81	24300	280.865	-57.6182	-80.7065			71.8298	-33.0415	-86.2101	um	Spot	Position Reference Frame	21	1000005666	9412
	1000001975	82	24600	279.898	-58.0956	-80.8215			50.6308	-18.2858	-81.1346	um	Spot	Position Reference Frame	21	1000005751	9413
	1000001975	83	24900	279.729	-58.1883	-80.8363			120.793	-39.2535	-97.7479	um	Spot	Position Reference Frame	21	1000005837	9414
	1000001975	84	25200	279.683	-58.2244	-80.834			114.259	6.54185	-116.819	um	Spot	Position Reference Frame	21	1000005924	9415
	1000001975	85	25500	279.356	-58.5615	-80.7714			95.7894	11.9424	-110.92	um	Spot	Position Reference Frame	21	1000006009	9416
	1000002105	1	300	157.278	-31.341	-100.709			126.022	33.8234	-118.778	um	Spot	Position Reference Frame	21	1000006094	9417
	1000002105	2	600	158.389	-31.3873	-100.611			74.7477	23.8048	-104.041	um	Spot	Position Reference Frame	21	1000006180	9418
	1000002105	3	900	160.385	-31.4552	-100.437			58.427	55.4663	-85.1518	um	Spot	Position Reference Frame	21	1000006265	9419
	1000002105	4	1200	162.468	-31.4943	-100.26			138.645	55.6443	-116.729	um	Spot	Position Reference Frame	21	1000006351	9420
	1000002105	5	1500	165.373	-31.485	-100.02			136.847	90.1533	-94.7653	um	Spot	Position Reference Frame	21	1000006436	9421
	1000002105	6	1800	168.002	-31.3959	-99.8118			156.028	113.898	-61.6823	um	Spot	Position Reference Frame	21	1000006521	9422
	1000002105	7	2100	172.906	-31.0691	-99.4416			142.466	123.685	-39.2308	um	Spot	Position Reference Frame	21	1000006606	9423
	1000002105	8	2400	175.213	-30.7987	-99.2863			123.367	105.53	-71.4011	um	Spot	Position Reference Frame	21	1000006701	9424
	1000002105	9	2700	181.431	-29.7462	-98.9345			97.7371	38.1835	-110.931	um	Spot	Position Reference Frame	21	1000006786	9425
	1000002105	10	3000	191.802	-27.7277	-98.4476			126.598	79.8486	-100.811	um	Spot	Position Reference Frame	21	1000006871	9426
	1000002105	11	3300	199.824	-25.9779	-98.1962			110.831	61.1849	-107.88	um	Spot	Position Reference Frame	21	1000006956	9427
	1000002105	12	3600	200.866	-25.633	-98.2693			86.7335	67.4759	-95.0119	um	Spot	Position Reference Frame	21	1000007041	9428
	1000002105	13	3900	204.099	-24.1199	-98.912			62.6972	66.6901	-81.138	um	Spot	Position Reference Frame	21	1000007196	9429
	1000002105	14	4200	205.866	-23.1596	-99.4108			71.9408	93.5486	-56.1101	um	Spot	Position Reference Frame	21	1000007286	9430
	1000002105	15	4500	208.993	-21.2538	-100.544			93.7079	90.2732	-79.3195	um	Spot	Position Reference Frame	21	1000007372	9431
	1000002105	16	4800	212.357	-19.1136	-101.893			103.66	109.235	-55.5097	um	Spot	Position Reference Frame	21	1000007458	9432
	1000002105	17	5100	215.015	-17.4026	-103.009			80.1696	107.789	-34.2286	um	Spot	Position Reference Frame	21	1000007545	9433
	1000002105	18	5400	217.66	-15.7187	-104.122			300.628	0.138184	-119.798	um	Spot	Position Reference Frame	22	1000000000	9436
	1000002105	19	5700	220.202	-14.1512	-105.143			288.29	-2.74501	-117.859	um	Spot	Position Reference Frame	22	1000000085	9437
	1000002105	20	6000	222.238	-12.9615	-105.885			286.925	-37.107	-102.838	um	Spot	Position Reference Frame	22	1000000170	9438
	1000002105	21	6300	225.281	-11.2938	-106.866			267.067	-62.1323	-70.9192	um	Spot	Position Reference Frame	22	1000000255	9439
	1000002105	22	6600	227.271	-10.2949	-107.409			274.837	-60.5273	-75.8809	um	Spot	Position Reference Frame	22	1000000340	9440
	1000002105	23	6900	232.035	-8.11559	-108.504			318.32	44.0908	-115.743	um	Spot	Position Reference Frame	22	1000000427	9441
	1000002105	24	7200	234.799	-6.97721	-109.051			334.956	78.3	-90.6854	um	Spot	Position Reference Frame	22	1000000597	9443
	1000002105	25	7500	236.946	-6.24473	-109.384			341.431	93.2483	-66.6641	um	Spot	Position Reference Frame	22	1000000683	9444
	1000002105	26	7800	239.556	-5.5397	-109.692			338.182	106.388	-27.7306	um	Spot	Position Reference Frame	22	1000000769	9445
	1000002105	27	8100	241.708	-5.09849	-109.884			303.955	106.723	-50.8658	um	Spot	Position Reference Frame	22	1000000855	9446
	1000002105	28	8400	243.523	-4.84967	-110			320.36	99.4423	-62.5279	um	Spot	Position Reference Frame	22	1000000941	9447
	1000002105	29	8700	245.426	-4.70145	-110.088			302.882	112.811	-26.8695	um	Spot	Position Reference Frame	22	1000001079	9448
	1000002105	30	9000	246.784	-4.66602	-110.138			305.293	61.8055	-107.958	um	Spot	Position Reference Frame	22	1000001165	9449
	1000002105	31	9300	248.562	-4.69179	-110.199			301.085	97.2848	-73.8732	um	Spot	Position Reference Frame	22	1000001251	9450
	1000002105	32	9600	249.822	-4.74517	-110.251			292.411	75.9886	-96.9008	um	Spot	Position Reference Frame	22	1000001336	9451
	1000002105	33	9900	251.438	-4.8509	-110.333			280.882	58.846	-107.946	um	Spot	Position Reference Frame	22	1000001422	9452
	1000002105	34	10200	254.387	-5.08925	-110.504			277.197	21.0707	-116.935	um	Spot	Position Reference Frame	22	1000001548	9453
	1000002105	35	10500	258.161	-5.44609	-110.731			263.817	-23.9221	-106.967	um	Spot	Position Reference Frame	22	1000001634	9454
	1000002105	36	10800	263.475	-6.03464	-111.039			248.953	-57.4312	-76.0154	um	Spot	Position Reference Frame	22	1000001720	9455
	1000002105	37	11100	265.418	-6.32679	-111.13			233.334	-35.4652	-94.9798	um	Spot	Position Reference Frame	22	1000001975	9458
	1000002105	38	11400	266.695	-6.62398	-111.157			226.653	-9.59705	-108.168	um	Spot	Position Reference Frame	22	1000002105	9459
	1000002105	39	11700	267.943	-7.04851	-111.142			254.82	22.6876	-114.05	um	Spot	Position Reference Frame	22	1000002190	9460
	1000002105	40	12000	268.801	-7.45847	-111.099			251.657	44.1132	-110.083	um	Spot	Position Reference Frame	22	1000002275	9461
	1000002105	41	12300	270.95	-8.74245	-110.926			272.965	84.3235	-90.0065	um	Spot	Position Reference Frame	22	1000002361	9462
	1000002105	42	12600	272.276	-9.63882	-110.802			278.243	107.755	-49.9978	um	Spot	Position Reference Frame	22	1000002471	9463
	1000002105	43	12900	274.342	-11.1837	-110.594			272.197	114.015	-24.0334	um	Spot	Position Reference Frame	22	1000002556	9464
	1000002105	44	13200	276.271	-12.7068	-110.398			253.071	112.295	-26.2707	um	Spot	Position Reference Frame	22	1000002642	9465
	1000002105	45	13500	277.824	-13.9771	-110.244			255.473	96.5096	-67.1052	um	Spot	Position Reference Frame	22	1000002727	9466
	1000002105	46	13800	279.847	-15.6557	-110.051			246.548	72.6171	-95.132	um	Spot	Position Reference Frame	22	1000002876	9467
	1000002105	47	14100	281.182	-16.75	-109.928			230.707	92.6451	-74.2286	um	Spot	Position Reference Frame	22	1000002962	9468
	1000002105	48	14400	282.528	-17.8209	-109.805			238.517	107.728	-44.6017	um	Spot	Position Reference Frame	22	1000003048	9469
	1000002105	49	14700	283.853	-18.8306	-109.687			223.051	59.4512	-104.242	um	Spot	Position Reference Frame	22	1000003134	9470
	1000002105	50	15000	284.64	-19.3932	-109.62			220.808	35.9428	-113.234	um	Spot	Position Reference Frame	22	1000003220	9471
	1000002105	51	15300	285.327	-19.845	-109.567			179.338	-24.374	-108.397	um	Spot	Position Reference Frame	22	1000003387	9472
	1000002105	52	15600	286.107	-20.3256	-109.517			178.085	0.314812	-119.424	um	Spot	Position Reference Frame	22	1000003473	9473
	1000002105	53	15900	286.135	-20.3352	-109.522			218.743	-46.6526	-81.8937	um	Spot	Position Reference Frame	22	1000003558	9474
	1000002105	54	16200	286.755	-20.3939	-109.774			193.28	-52.986	-78.5258	um	Spot	Position Reference Frame	22	1000003643	9475
	1000002105	55	16500	288.016	-20.493	-110.305			193.106	-62.429	-65.6788	um	Spot	Position Reference Frame	22	1000003729	9476
	1000002105	56	16800	288.128	-20.4959	-110.357			172.165	-60.8821	-72.2786	um	Spot	Position Reference Frame	22	1000003900	9478
	1000002105	57	17100	288.746	-20.4766	-110.663			166.566	-46.834	-90.6236	um	Spot	Position Reference Frame	22	1000003985	9479
	1000002105	58	17400	289.423	-20.4484	-110.988			155.865	-16.9054	-114.523	um	Spot	Position Reference Frame	22	1000004070	9480
	1000002105	59	17700	290.261	-20.4107	-111.359			191.37	26.633	-119.377	um	Spot	Position Reference Frame	22	1000004157	9481
	1000002105	60	18000	291.75	-20.346	-111.953			191.623	51.4686	-113.396	um	Spot	Position Reference Frame	22	1000004243	9482
	1000002105	61	18300	292.517	-20.3177	-112.207			209.073	78.4211	-94.3279	um	Spot	Position Reference Frame	22	1000004328	9483
	1000002105	62	18600	293.537	-20.2888	-112.459			211.841	104.406	-61.1796	um	Spot	Position Reference Frame	22	1000004414	9484
	1000002105	63	18900	293.845	-20.2848	-112.488			209.034	115.694	-34.8018	um	Spot	Position Reference Frame	22	1000004501	9485
	1000002105	64	19200	294.677	-20.2868	-112.438			186.249	109.926	-61.921	um	Spot	Position Reference Frame	22	1000004674	9487
	1000002105	65	19500	296.169	-20.2977	-112.273			158.336	88.5187	-97.5949	um	Spot	Position Reference Frame	22	1000004801	9488
	1000002105	66	19800	296.93	-20.3046	-112.175			155.249	100.868	-84.6203	um	Spot	Position Reference Frame	22	1000004887	9489
	1000002105	67	20100	296.93	-20.3046	-112.175			168.484	73.0662	-107.531	um	Spot	Position Reference Frame	22	1000004973	9490
	1000002105	68	20400	296.246	-20.5251	-111.694			165.724	41.1762	-119.52	um	Spot	Position Reference Frame	22	1000005058	9491
	1000002105	69	20700	296.061	-20.5892	-111.546			153.318	9.37562	-121.557	um	Spot	Position Reference Frame	22	1000005143	9492
	1000002105	70	21000	295.366	-20.8517	-110.899			138.447	-66.9923	-66.4099	um	Spot	Position Reference Frame	22	1000005228	9493
	1000002105	71	21300	294.937	-21.0282	-110.455			139.868	-34.0562	-103.525	um	Spot	Position Reference Frame	22	1000005313	9494
	1000002105	72	21600	294.613	-21.182	-110.063			96.7717	-35.523	-94.6391	um	Spot	Position Reference Frame	22	1000005398	9495
	1000002105	73	21900	294.277	-21.3715	-109.582			100.785	-73.0158	-46.8595	um	Spot	Position Reference Frame	22	1000005483	9496
	1000002105	74	22200	294.191	-21.4403	-109.414			69.5263	-53.4373	-61.9332	um	Spot	Position Reference Frame	22	1000005581	9497
	1000002105	75	22500	293.958	-21.7102	-108.784			72.9184	-33.0889	-86.7957	um	Spot	Position Reference Frame	22	1000005666	9498
	1000002105	76	22800	293.861	-21.8441	-108.48			54.3105	-19.4048	-83.039	um	Spot	Position Reference Frame	22	1000005751	9499
	1000002105	77	23100	293.821	-21.9135	-108.33			122.608	-37.8237	-98.676	um	Spot	Position Reference Frame	22	1000005837	9500
	1000002105	78	23400	293.809	-21.9436	-108.27			116.677	7.35259	-116.743	um	Spot	Position Reference Frame	22	1000005924	9501
	1000002105	79	23700	293.798	-21.9779	-108.205			97.3507	12.167	-111.845	um	Spot	Position Reference Frame	22	1000006009	9502
	1000002105	80	24000	293.798	-21.9779	-108.205			127.792	34.3686	-119.708	um	Spot	Position Reference Frame	22	1000006094	9503
	1000002105	81	24300	293.507	-22.4215	-108.6			76.9943	24.4303	-104.959	um	Spot	Position Reference Frame	22	1000006180	9504
	1000002105	82	24600	293.452	-22.5107	-108.674			59.6174	55.691	-85.0721	um	Spot	Position Reference Frame	22	1000006265	9505
	1000002105	83	24900	293.42	-22.5709	-108.717			140.682	55.9575	-115.659	um	Spot	Position Reference Frame	22	1000006351	9506
	1000002105	84	25200	293.419	-22.578	-108.719			138.645	91.0888	-92.6973	um	Spot	Position Reference Frame	22	1000006436	9507
	1000002105	85	25500	293.429	-22.8933	-108.682			156.983	115.028	-62.6225	um	Spot	Position Reference Frame	22	1000006521	9508
	1000002190	1	300	205.098	10.2439	-109.308			144.203	124.882	-38.2305	um	Spot	Position Reference Frame	22	1000006606	9509
	1000002190	2	600	207.122	10.5985	-110.306			126.723	107.472	-71.2989	um	Spot	Position Reference Frame	22	1000006701	9510
	1000002190	3	900	208.523	10.7867	-110.927			102.543	38.3419	-111.84	um	Spot	Position Reference Frame	22	1000006786	9511
	1000002190	4	1200	209.458	10.8236	-111.24			127.825	80.9276	-100.744	um	Spot	Position Reference Frame	22	1000006871	9512
	1000002190	5	1500	211.801	10.7003	-111.796			114.586	62.7494	-107.798	um	Spot	Position Reference Frame	22	1000006956	9513
	1000002190	6	1800	218.665	10.0193	-113.17			88.938	67.8844	-93.9324	um	Spot	Position Reference Frame	22	1000007041	9514
	1000002190	7	2100	220.023	9.73138	-113.383			64.3399	66.3805	-82.0565	um	Spot	Position Reference Frame	22	1000007196	9515
	1000002190	8	2400	221.743	9.06207	-113.548			72.5788	93.9326	-56.0362	um	Spot	Position Reference Frame	22	1000007286	9516
	1000002190	9	2700	224.457	7.67672	-113.705			94.5598	90.2517	-77.6794	um	Spot	Position Reference Frame	22	1000007372	9517
	1000002190	10	3000	227.844	5.7416	-113.838			104.532	109.671	-55.8709	um	Spot	Position Reference Frame	22	1000007458	9518
	1000002190	11	3300	228.567	5.29506	-113.857			81.0956	108.733	-34.1553	um	Spot	Position Reference Frame	22	1000007545	9519
	1000002190	12	3600	228.979	5.02293	-113.863			300.458	0.574295	-120.768	um	Spot	Position Reference Frame	23	1000000000	9522
	1000002190	13	3900	228.979	5.02293	-113.863			289.504	-3.60303	-117.819	um	Spot	Position Reference Frame	23	1000000085	9523
	1000002190	14	4200	230.524	6.90733	-114.015			289.92	-35.6932	-104.791	um	Spot	Position Reference Frame	23	1000000170	9524
	1000002190	15	4500	231.539	8.03467	-114.1			267.645	-59.5017	-76.8806	um	Spot	Position Reference Frame	23	1000000255	9525
	1000002190	16	4800	232.545	8.95985	-114.157			276.487	-60.6642	-76.8361	um	Spot	Position Reference Frame	23	1000000340	9526
	1000002190	17	5100	235.281	11.0829	-114.26			320.549	45.0979	-116.705	um	Spot	Position Reference Frame	23	1000000427	9527
	1000002190	18	5400	236.986	12.1937	-114.296			336.734	78.7796	-89.6526	um	Spot	Position Reference Frame	23	1000000597	9529
	1000002190	19	5700	240.608	14.1491	-114.319			343.675	93.745	-62.6302	um	Spot	Position Reference Frame	23	1000000683	9530
	1000002190	20	6000	248.245	17.8908	-114.322			339.762	105.356	-25.2618	um	Spot	Position Reference Frame	23	1000000769	9531
	1000002190	21	6300	252.842	19.9866	-114.309			307.262	106.845	-49.82	um	Spot	Position Reference Frame	23	1000000855	9532
	1000002190	22	6600	255.141	20.9253	-114.296			323.598	99.622	-60.0223	um	Spot	Position Reference Frame	23	1000000941	9533
	1000002190	23	6900	255.354	20.9533	-114.293			305.112	112.697	-25.7031	um	Spot	Position Reference Frame	23	1000001079	9534
	1000002190	24	7200	256.175	20.824	-114.275			307.737	61.6416	-106.335	um	Spot	Position Reference Frame	23	1000001165	9535
	1000002190	25	7500	257.047	20.6077	-114.256			303.892	97.4966	-70.8293	um	Spot	Position Reference Frame	23	1000001251	9536
	1000002190	26	7800	257.969	20.3326	-114.24			294.547	77.2136	-94.8592	um	Spot	Position Reference Frame	23	1000001336	9537
	1000002190	27	8100	258.72	20.0993	-114.231			283.688	58.8737	-106.898	um	Spot	Position Reference Frame	23	1000001422	9538
	1000002190	28	8400	259.89	19.756	-114.23			278.819	22.7803	-116.893	um	Spot	Position Reference Frame	23	1000001548	9539
	1000002190	29	8700	261.09	19.4478	-114.241			266.869	-22.0579	-107.915	um	Spot	Position Reference Frame	23	1000001634	9540
	1000002190	30	9000	262.614	19.1229	-114.274			250.82	-57.2054	-76.9653	um	Spot	Position Reference Frame	23	1000001720	9541
	1000002190	31	9300	263.241	19.0348	-114.301			236.825	-34.7295	-96.6486	um	Spot	Position Reference Frame	23	1000001975	9544
	1000002190	32	9600	264.697	18.9269	-114.4			231.28	-6.65049	-109.103	um	Spot	Position Reference Frame	23	1000002105	9545
	1000002190	33	9900	267.062	18.7908	-114.586			256.364	23.8132	-114.004	um	Spot	Position Reference Frame	23	1000002190	9546
	1000002190	34	10200	268.942	18.6618	-114.75			255.472	44.9399	-109.026	um	Spot	Position Reference Frame	23	1000002275	9547
	1000002190	35	10500	270.421	18.5032	-114.891			276.091	82.7327	-81.9544	um	Spot	Position Reference Frame	23	1000002361	9548
	1000002190	36	10800	272.292	18.1996	-115.081			279.815	107.339	-48.9556	um	Spot	Position Reference Frame	23	1000002471	9549
	1000002190	37	11100	273.495	17.9096	-115.208			274.249	113.666	-21.9878	um	Spot	Position Reference Frame	23	1000002556	9550
	1000002190	38	11400	274.849	17.4486	-115.356			256.053	112.635	-22.3226	um	Spot	Position Reference Frame	23	1000002642	9551
	1000002190	39	11700	276.681	16.6699	-115.561			257.85	97.6371	-66.0561	um	Spot	Position Reference Frame	23	1000002727	9552
	1000002190	40	12000	277.813	16.0836	-115.693			249.216	72.4098	-93.0785	um	Spot	Position Reference Frame	23	1000002876	9553
	1000002190	41	12300	279.007	15.3306	-115.839			233.584	93.4357	-72.1722	um	Spot	Position Reference Frame	23	1000002962	9554
	1000002190	42	12600	281.551	13.5217	-116.161			240.57	107.752	-42.2008	um	Spot	Position Reference Frame	23	1000003048	9555
	1000002190	43	12900	282.549	12.7311	-116.291			226.444	60.2274	-102.181	um	Spot	Position Reference Frame	23	1000003134	9556
	1000002190	44	13200	283.864	11.5601	-116.464			224.172	36.6775	-112.173	um	Spot	Position Reference Frame	23	1000003220	9557
	1000002190	45	13500	284.502	10.9219	-116.547			180.788	-23.0301	-108.338	um	Spot	Position Reference Frame	23	1000003387	9558
	1000002190	46	13800	285.277	10.0541	-116.641			179.593	1.41387	-119.364	um	Spot	Position Reference Frame	23	1000003473	9559
	1000002190	47	14100	286.199	8.96165	-116.743			221.327	-45.7635	-84.3181	um	Spot	Position Reference Frame	23	1000003558	9560
	1000002190	48	14400	287.372	7.55212	-116.857			196.476	-52.1409	-79.3311	um	Spot	Position Reference Frame	23	1000003643	9561
	1000002190	49	14700	288.084	6.72605	-116.913			197.044	-61.2186	-66.1316	um	Spot	Position Reference Frame	23	1000003729	9562
	1000002190	50	15000	289.003	5.72607	-116.969			173.357	-60.1876	-74.1727	um	Spot	Position Reference Frame	23	1000003900	9564
	1000002190	51	15300	289.678	5.05593	-117			168.121	-45.7048	-91.5904	um	Spot	Position Reference Frame	23	1000003985	9565
	1000002190	52	15600	290.259	4.54153	-117.021			157.607	-15.1655	-114.459	um	Spot	Position Reference Frame	23	1000004070	9566
	1000002190	53	15900	290.694	4.19677	-117.035			193.449	28.2371	-118.318	um	Spot	Position Reference Frame	23	1000004157	9567
	1000002190	54	16200	290.704	4.19687	-117.036			194.342	52.7108	-111.333	um	Spot	Position Reference Frame	23	1000004243	9568
	1000002190	55	16500	290.936	4.39787	-117.061			211.805	79.1485	-92.2682	um	Spot	Position Reference Frame	23	1000004328	9569
	1000002190	56	16800	291.384	4.85397	-117.111			214.437	103.924	-60.1007	um	Spot	Position Reference Frame	23	1000004414	9570
	1000002190	57	17100	292.191	5.78166	-117.201			212.537	116.038	-32.7459	um	Spot	Position Reference Frame	23	1000004501	9571
	1000002190	58	17400	292.928	6.72443	-117.278			189.729	110.785	-60.6426	um	Spot	Position Reference Frame	23	1000004674	9573
	1000002190	59	17700	293.319	7.30142	-117.313			162.21	88.3416	-96.5199	um	Spot	Position Reference Frame	23	1000004801	9574
	1000002190	60	18000	293.877	8.24393	-117.35			157.459	101.704	-82.554	um	Spot	Position Reference Frame	23	1000004887	9575
	1000002190	61	18300	294.388	9.15719	-117.378			171.815	72.566	-106.46	um	Spot	Position Reference Frame	23	1000004973	9576
	1000002190	62	18600	294.388	9.15719	-117.378			168.402	42.3013	-119.452	um	Spot	Position Reference Frame	23	1000005058	9577
	1000002190	63	18900	294.184	9.04749	-117.173			156.371	9.96342	-121.485	um	Spot	Position Reference Frame	23	1000005143	9578
	1000002190	64	19200	294.169	9.02947	-117.158			139.566	-66.2289	-67.1239	um	Spot	Position Reference Frame	23	1000005228	9579
	1000002190	65	19500	293.543	7.62067	-116.584			140.532	-33.2226	-103.462	um	Spot	Position Reference Frame	23	1000005313	9580
	1000002190	66	19800	293.242	6.84954	-116.297			100.847	-36.5234	-93.8369	um	Spot	Position Reference Frame	23	1000005398	9581
	1000002190	67	20100	292.875	5.71081	-115.92			101.463	-72.5971	-47.7639	um	Spot	Position Reference Frame	23	1000005483	9582
	1000002190	68	20400	292.478	4.24237	-115.471			70.5715	-53.0113	-62.4451	um	Spot	Position Reference Frame	23	1000005581	9583
	1000002190	69	20700	292.242	3.18072	-115.166			74.8367	-32.3161	-86.8325	um	Spot	Position Reference Frame	23	1000005666	9584
	1000002190	70	21000	292.019	1.96086	-114.827			56.9547	-18.4552	-84.9515	um	Spot	Position Reference Frame	23	1000005751	9585
	1000002190	71	21300	291.934	1.39035	-114.668			123.851	-36.7394	-98.6074	um	Spot	Position Reference Frame	23	1000005837	9586
	1000002190	72	21600	291.83	0.55308	-114.426			118.448	7.9561	-117.671	um	Spot	Position Reference Frame	23	1000005924	9587
	1000002190	73	21900	291.815	0.423947	-114.384			100.49	10.672	-112.761	um	Spot	Position Reference Frame	23	1000006009	9588
	1000002190	74	22200	291.694	-0.74351	-113.952			130.302	34.8652	-118.634	um	Spot	Position Reference Frame	23	1000006094	9589
	1000002190	75	22500	291.657	-1.137	-113.813			79.074	25.1906	-105.878	um	Spot	Position Reference Frame	23	1000006180	9590
	1000002190	76	22800	291.622	-1.5936	-113.664			61.4822	55.8663	-85.9895	um	Spot	Position Reference Frame	23	1000006265	9591
	1000002190	77	23100	291.518	-3.08926	-113.2			143.624	55.167	-116.585	um	Spot	Position Reference Frame	23	1000006351	9592
	1000002190	78	23400	291.513	-3.10808	-113.193			141.082	92.2821	-91.6271	um	Spot	Position Reference Frame	23	1000006436	9593
	1000002190	79	23700	291.104	-3.93222	-112.812			159.404	114.762	-60.5547	um	Spot	Position Reference Frame	23	1000006521	9594
	1000002190	80	24000	291.104	-3.93222	-112.812			146.391	124.584	-37.2756	um	Spot	Position Reference Frame	23	1000006606	9595
	1000002190	81	24300	291.345	-3.64586	-113.109			128.353	107.754	-70.2934	um	Spot	Position Reference Frame	23	1000006701	9596
	1000002190	82	24600	291.429	-3.54815	-113.213			105.529	38.0501	-113.758	um	Spot	Position Reference Frame	23	1000006786	9597
	1000002190	83	24900	291.844	-3.07294	-113.73			130.062	81.811	-99.673	um	Spot	Position Reference Frame	23	1000006871	9598
	1000002190	84	25200	291.844	-3.07294	-113.73			117.259	64.2004	-107.722	um	Spot	Position Reference Frame	23	1000006956	9599
	1000002190	85	25500	292.36	-3.13139	-112.693			92.2452	68.0759	-94.848	um	Spot	Position Reference Frame	23	1000007041	9600
	1000002275	1	300	168.695	18.097	-115.634			67.3803	66.5195	-82.969	um	Spot	Position Reference Frame	23	1000007196	9601
	1000002275	2	600	170.465	18.3767	-115.675			73.6208	94.0675	-55.9603	um	Spot	Position Reference Frame	23	1000007286	9602
	1000002275	3	900	172.178	18.6636	-115.697			95.2992	90.7133	-76.5434	um	Spot	Position Reference Frame	23	1000007372	9603
	1000002275	4	1200	175.605	19.2804	-115.699			106.835	109.896	-57.4084	um	Spot	Position Reference Frame	23	1000007458	9604
	1000002275	5	1500	179.711	20.0666	-115.652			82.5443	110.07	-33.4423	um	Spot	Position Reference Frame	23	1000007545	9605
	1000002275	6	1800	190.563	22.2401	-115.435			301.197	0.0305405	-120.733	um	Spot	Position Reference Frame	24	1000000000	9608
	1000002275	7	2100	194.936	23.1637	-115.309			290.568	-3.85583	-117.78	um	Spot	Position Reference Frame	24	1000000085	9609
	1000002275	8	2400	200.227	24.3676	-115.099			291.557	-35.2129	-104.75	um	Spot	Position Reference Frame	24	1000000170	9610
	1000002275	9	2700	203.277	25.1384	-114.939			268.202	-58.3531	-79.8411	um	Spot	Position Reference Frame	24	1000000255	9611
	1000002275	10	3000	208.935	26.7305	-114.577			278.102	-60.3603	-79.7924	um	Spot	Position Reference Frame	24	1000000340	9612
	1000002275	11	3300	211.424	27.5348	-114.388			323.07	44.5909	-115.666	um	Spot	Position Reference Frame	24	1000000427	9613
	1000002275	12	3600	215.472	29.0443	-114.025			339.131	78.2046	-86.6166	um	Spot	Position Reference Frame	24	1000000597	9615
	1000002275	13	3900	217.553	29.9292	-113.81			347.439	93.1613	-56.5891	um	Spot	Position Reference Frame	24	1000000683	9616
	1000002275	14	4200	222.761	32.3636	-113.208			342.854	103.156	-22.0857	um	Spot	Position Reference Frame	24	1000000769	9617
	1000002275	15	4500	225.464	33.6579	-112.876			310.837	105.027	-45.7724	um	Spot	Position Reference Frame	24	1000000855	9618
	1000002275	16	4800	229.353	35.5097	-112.379			326.678	98.3969	-56.4572	um	Spot	Position Reference Frame	24	1000000941	9619
	1000002275	17	5100	234.652	37.9465	-111.693			308.617	110.5	-21.5021	um	Spot	Position Reference Frame	24	1000001079	9620
	1000002275	18	5400	237.671	39.2222	-111.308			309.852	61.9944	-105.599	um	Spot	Position Reference Frame	24	1000001165	9621
	1000002275	19	5700	242.222	40.9395	-110.744			306.667	96.7603	-66.7857	um	Spot	Position Reference Frame	24	1000001251	9622
	1000002275	20	6000	245.8	42.1379	-110.32			297.374	78.4739	-91.8151	um	Spot	Position Reference Frame	24	1000001336	9623
	1000002275	21	6300	248.901	43.0255	-109.982			286.348	59.0669	-105.852	um	Spot	Position Reference Frame	24	1000001422	9624
	1000002275	22	6600	251.675	43.6777	-109.721			280.833	23.9308	-116.849	um	Spot	Position Reference Frame	24	1000001548	9625
	1000002275	23	6900	255.571	44.4281	-109.423			268.041	-21.2174	-109.873	um	Spot	Position Reference Frame	24	1000001634	9626
	1000002275	24	7200	257.87	44.7707	-109.312			252.673	-58.3935	-77.9147	um	Spot	Position Reference Frame	24	1000001720	9627
	1000002275	25	7500	259.631	44.928	-109.308			239.483	-35.3021	-98.4409	um	Spot	Position Reference Frame	24	1000001975	9630
	1000002275	26	7800	261.951	45.0032	-109.413			233.963	-5.50865	-111.047	um	Spot	Position Reference Frame	24	1000002105	9631
	1000002275	27	8100	265.009	44.981	-109.659			256.461	21.3745	-114.963	um	Spot	Position Reference Frame	24	1000002190	9632
	1000002275	28	8400	267.47	44.8848	-109.93			257.64	45.3969	-107.977	um	Spot	Position Reference Frame	24	1000002275	9633
	1000002275	29	8700	269.217	44.7596	-110.176			276.942	84.7598	-84.9172	um	Spot	Position Reference Frame	24	1000002361	9634
	1000002275	30	9000	271.027	44.5806	-110.481			281.559	106.471	-43.9126	um	Spot	Position Reference Frame	24	1000002471	9635
	1000002275	31	9300	272.309	44.4297	-110.725			276.683	112.256	-16.9402	um	Spot	Position Reference Frame	24	1000002556	9636
	1000002275	32	9600	273.478	44.2759	-110.969			258.189	112.144	-20.147	um	Spot	Position Reference Frame	24	1000002642	9637
	1000002275	33	9900	274.933	44.0698	-111.291			260.288	96.6092	-62.0057	um	Spot	Position Reference Frame	24	1000002727	9638
	1000002275	34	10200	275.949	43.9112	-111.525			251.853	72.0001	-92.0259	um	Spot	Position Reference Frame	24	1000002876	9639
	1000002275	35	10500	277.608	43.6191	-111.919			235.202	93.228	-67.122	um	Spot	Position Reference Frame	24	1000002962	9640
	1000002275	36	10800	278.475	43.4338	-112.133			242.403	106.857	-37.5498	um	Spot	Position Reference Frame	24	1000003048	9641
	1000002275	37	11100	279.616	43.132	-112.423			230.179	60.2951	-101.119	um	Spot	Position Reference Frame	24	1000003134	9642
	1000002275	38	11400	280.916	42.7329	-112.759			227.705	37.7591	-110.113	um	Spot	Position Reference Frame	24	1000003220	9643
	1000002275	39	11700	282.061	42.3414	-113.053			182.952	-22.446	-109.276	um	Spot	Position Reference Frame	24	1000003387	9644
	1000002275	40	12000	283.231	41.9142	-113.343			181.629	2.82606	-119.303	um	Spot	Position Reference Frame	24	1000003473	9645
	1000002275	41	12300	284.908	41.3004	-113.734			222.218	-45.5803	-84.9729	um	Spot	Position Reference Frame	24	1000003558	9646
	1000002275	42	12600	286.369	40.8038	-114.041			196.562	-52.7459	-81.2048	um	Spot	Position Reference Frame	24	1000003643	9647
	1000002275	43	12900	287.532	40.4766	-114.242			199.367	-61.2043	-68.2857	um	Spot	Position Reference Frame	24	1000003729	9648
	1000002275	44	13200	289.437	40.0679	-114.502			174.11	-60.3769	-76.425	um	Spot	Position Reference Frame	24	1000003900	9650
	1000002275	45	13500	290.829	39.877	-114.641			169.218	-45.4578	-92.9244	um	Spot	Position Reference Frame	24	1000003985	9651
	1000002275	46	13800	292.381	39.8075	-114.73			158.876	-13.9703	-115.397	um	Spot	Position Reference Frame	24	1000004070	9652
	1000002275	47	14100	294.7	39.8788	-114.788			197.169	30.0541	-117.251	um	Spot	Position Reference Frame	24	1000004157	9653
	1000002275	48	14400	296.979	40.0856	-114.79			197.537	53.9774	-110.269	um	Spot	Position Reference Frame	24	1000004243	9654
	1000002275	49	14700	299.124	40.4045	-114.743			214.241	80.1507	-89.2111	um	Spot	Position Reference Frame	24	1000004328	9655
	1000002275	50	15000	300.296	40.6662	-114.684			216.658	103.018	-57.1634	um	Spot	Position Reference Frame	24	1000004414	9656
	1000002275	51	15300	301.726	41.0998	-114.567			215.356	114.105	-29.5212	um	Spot	Position Reference Frame	24	1000004501	9657
	1000002275	52	15600	304.099	41.9337	-114.329			191.996	109.444	-57.6947	um	Spot	Position Reference Frame	24	1000004674	9659
	1000002275	53	15900	305.133	42.3331	-114.21			163.864	88.4422	-94.4571	um	Spot	Position Reference Frame	24	1000004801	9660
	1000002275	54	16200	307.152	43.1638	-113.956			159.543	102.651	-78.4891	um	Spot	Position Reference Frame	24	1000004887	9661
	1000002275	55	16500	307.152	43.1638	-113.956			175.383	72.1146	-104.389	um	Spot	Position Reference Frame	24	1000004973	9662
	1000002275	56	16800	307.095	43.165	-113.928			172.399	43.893	-118.38	um	Spot	Position Reference Frame	24	1000005058	9663
	1000002275	57	17100	306.932	43.1685	-113.85			157.116	10.7696	-121.426	um	Spot	Position Reference Frame	24	1000005143	9664
	1000002275	58	17400	306.932	43.1685	-113.85			141.4	-66.5168	-69.4184	um	Spot	Position Reference Frame	24	1000005228	9665
	1000002275	59	17700	307.405	43.4912	-113.4			141.779	-32.9455	-104.289	um	Spot	Position Reference Frame	24	1000005313	9666
	1000002275	60	18000	307.976	43.8726	-112.879			101.815	-37.0837	-95.5457	um	Spot	Position Reference Frame	24	1000005398	9667
	1000002275	61	18300	308.879	44.4556	-112.105			102.087	-73.1165	-50.4042	um	Spot	Position Reference Frame	24	1000005483	9668
	1000002275	62	18600	309.786	45.0184	-111.387			70.4109	-53.831	-64.4635	um	Spot	Position Reference Frame	24	1000005581	9669
	1000002275	63	18900	309.97	45.1169	-111.281			74.9785	-33.6563	-88.2863	um	Spot	Position Reference Frame	24	1000005666	9670
	1000002275	64	19200	310.487	45.3549	-111.09			58.4988	-18.8905	-87.869	um	Spot	Position Reference Frame	24	1000005751	9671
	1000002275	65	19500	310.718	45.4511	-111.031			124.387	-36.1055	-100.542	um	Spot	Position Reference Frame	24	1000005837	9672
	1000002275	66	19800	311.584	45.7865	-110.877			120.078	8.03708	-118.599	um	Spot	Position Reference Frame	24	1000005924	9673
	1000002275	67	20100	311.799	45.8708	-110.834			101.846	10.4623	-113.688	um	Spot	Position Reference Frame	24	1000006009	9674
	1000002275	68	20400	312.666	46.2156	-110.629			132.219	35.7311	-119.564	um	Spot	Position Reference Frame	24	1000006094	9675
	1000002275	69	20700	313.856	46.6894	-110.328			80.7722	25.7232	-105.8	um	Spot	Position Reference Frame	24	1000006180	9676
	1000002275	70	21000	315.512	47.3434	-109.895			63.7457	55.2112	-87.905	um	Spot	Position Reference Frame	24	1000006265	9677
	1000002275	71	21300	317.276	48.0251	-109.432			146.445	54.8217	-115.512	um	Spot	Position Reference Frame	24	1000006351	9678
	1000002275	72	21600	318.153	48.3463	-109.211			143.282	93.4077	-89.5588	um	Spot	Position Reference Frame	24	1000006436	9679
	1000002275	73	21900	318.751	48.5433	-109.074			161.315	114.187	-57.4899	um	Spot	Position Reference Frame	24	1000006521	9680
	1000002275	74	22200	319.71	48.8242	-108.875			148.954	123.754	-34.2302	um	Spot	Position Reference Frame	24	1000006606	9681
	1000002275	75	22500	320.871	49.1378	-108.644			131.235	107.378	-67.4414	um	Spot	Position Reference Frame	24	1000006701	9682
	1000002275	76	22800	321.325	49.2463	-108.553			109.385	38.4859	-113.675	um	Spot	Position Reference Frame	24	1000006786	9683
	1000002275	77	23100	321.967	49.3782	-108.417			132.118	82.6738	-98.6031	um	Spot	Position Reference Frame	24	1000006871	9684
	1000002275	78	23400	322.427	49.4586	-108.307			119.8	64.8962	-106.647	um	Spot	Position Reference Frame	24	1000006956	9685
	1000002275	79	23700	323.399	49.604	-108.044			95.896	68.4151	-95.7633	um	Spot	Position Reference Frame	24	1000007041	9686
	1000002275	80	24000	323.845	49.6597	-107.903			69.8448	66.2342	-84.885	um	Spot	Position Reference Frame	24	1000007196	9687
	1000002275	81	24300	324.245	49.6954	-107.746			76.5745	94.099	-54.8756	um	Spot	Position Reference Frame	24	1000007286	9688
	1000002275	82	24600	325.601	49.7835	-107.147			97.042	90.5573	-75.5926	um	Spot	Position Reference Frame	24	1000007372	9689
	1000002275	83	24900	326.65	49.8407	-106.665			108.562	109.254	-54.465	um	Spot	Position Reference Frame	24	1000007458	9690
	1000002275	84	25200	327.16	49.8618	-106.42			84.6337	109.419	-28.6186	um	Spot	Position Reference Frame	24	1000007545	9691
	1000002275	85	25500	328.102	49.8915	-105.955			302.09	-0.36879	-119.697	um	Spot	Position Reference Frame	25	1000000000	9694
	1000002361	1	300	200.204	68.7598	-91.3803			292.889	-3.66973	-117.736	um	Spot	Position Reference Frame	25	1000000085	9695
	1000002361	2	600	201.904	68.7909	-91.8613			292.717	-35.2327	-104.711	um	Spot	Position Reference Frame	25	1000000170	9696
	1000002361	3	900	206.038	68.8774	-92.9761			270.02	-58.114	-79.7953	um	Spot	Position Reference Frame	25	1000000255	9697
	1000002361	4	1200	208.223	68.9398	-93.4918			279.736	-60.2699	-79.7491	um	Spot	Position Reference Frame	25	1000000340	9698
	1000002361	5	1500	212.714	69.1133	-94.3793			324.861	44.8415	-116.631	um	Spot	Position Reference Frame	25	1000000427	9699
	1000002361	6	1800	221.88	69.5361	-96.019			342.337	75.6298	-89.5761	um	Spot	Position Reference Frame	25	1000000597	9701
	1000002361	7	2100	226.658	69.8138	-96.8086			350.029	92.5705	-57.5547	um	Spot	Position Reference Frame	25	1000000683	9702
	1000002361	8	2400	231.737	70.2004	-97.5756			347.703	103.054	-20.6941	um	Spot	Position Reference Frame	25	1000000769	9703
	1000002361	9	2700	234.504	70.4876	-97.9457			314.25	105.481	-46.7288	um	Spot	Position Reference Frame	25	1000000855	9704
	1000002361	10	3000	239.773	71.1828	-98.5504			329.366	99.1129	-57.4406	um	Spot	Position Reference Frame	25	1000000941	9705
	1000002361	11	3300	242.577	71.6307	-98.7918			310.986	111.299	-22.8178	um	Spot	Position Reference Frame	25	1000001079	9706
	1000002361	12	3600	243.995	71.9319	-98.8157			312.019	62.8064	-105.669	um	Spot	Position Reference Frame	25	1000001165	9707
	1000002361	13	3900	246.071	72.4919	-98.6695			309.075	96.6835	-68.7454	um	Spot	Position Reference Frame	25	1000001251	9708
	1000002361	14	4200	247.017	72.812	-98.48			299.095	79.2716	-90.7767	um	Spot	Position Reference Frame	25	1000001336	9709
	1000002361	15	4500	249.05	73.6397	-97.7847			288.286	59.6097	-106.81	um	Spot	Position Reference Frame	25	1000001422	9710
	1000002361	16	4800	255.513	76.4287	-95.1945			283.045	24.5287	-116.805	um	Spot	Position Reference Frame	25	1000001548	9711
	1000002361	17	5100	259.985	78.3743	-93.2915			270.606	-20.234	-109.824	um	Spot	Position Reference Frame	25	1000001634	9712
	1000002361	18	5400	263.653	79.955	-91.6483			254.81	-58.9944	-75.864	um	Spot	Position Reference Frame	25	1000001720	9713
	1000002361	19	5700	267.114	81.4073	-90.0455			241.252	-33.8582	-98.295	um	Spot	Position Reference Frame	25	1000001975	9716
	1000002361	20	6000	269.574	82.3948	-88.8894			236.149	-3.8443	-109.995	um	Spot	Position Reference Frame	25	1000002105	9717
	1000002361	21	6300	271.113	82.9684	-88.1706			257.329	21.1071	-113.919	um	Spot	Position Reference Frame	25	1000002190	9718
	1000002361	22	6600	272.054	83.278	-87.7502			259.453	46.3056	-107.931	um	Spot	Position Reference Frame	25	1000002275	9719
	1000002361	23	6900	276.61	84.6427	-85.8231			279.614	86.119	-83.8714	um	Spot	Position Reference Frame	25	1000002361	9720
	1000002361	24	7200	277.931	85.0249	-85.3344			284.269	105.813	-47.8661	um	Spot	Position Reference Frame	25	1000002471	9721
	1000002361	25	7500	279.876	85.5666	-84.7651			278.784	112.689	-17.8965	um	Spot	Position Reference Frame	25	1000002556	9722
	1000002361	26	7800	283.779	86.6246	-83.82			260.739	113.007	-20.507	um	Spot	Position Reference Frame	25	1000002642	9723
	1000002361	27	8100	286.551	87.3488	-83.2664			263.346	97.1708	-61.9547	um	Spot	Position Reference Frame	25	1000002727	9724
	1000002361	28	8400	289.303	88.0262	-82.8482			253.857	72.3218	-91.9777	um	Spot	Position Reference Frame	25	1000002876	9725
	1000002361	29	8700	290.79	88.3539	-82.7115			239.18	94.9337	-66.0633	um	Spot	Position Reference Frame	25	1000002962	9726
	1000002361	30	9000	292.239	88.6225	-82.6776			244.63	107.32	-37.2344	um	Spot	Position Reference Frame	25	1000003048	9727
	1000002361	31	9300	292.911	88.7112	-82.7206			233.086	60.1833	-101.063	um	Spot	Position Reference Frame	25	1000003134	9728
	1000002361	32	9600	294.77	88.8709	-82.969			230.081	38.3714	-110.058	um	Spot	Position Reference Frame	25	1000003220	9729
	1000002361	33	9900	296.641	89.0002	-83.2509			185.483	-21.319	-109.212	um	Spot	Position Reference Frame	25	1000003387	9730
	1000002361	34	10200	299.121	89.1531	-83.6211			183.582	6.44716	-119.244	um	Spot	Position Reference Frame	25	1000003473	9731
	1000002361	35	10500	302.047	89.3348	-84.0119			223.49	-45.4567	-85.3776	um	Spot	Position Reference Frame	25	1000003558	9732
	1000002361	36	10800	303.326	89.425	-84.1279			198.001	-52.1292	-81.9522	um	Spot	Position Reference Frame	25	1000003643	9733
	1000002361	37	11100	305.351	89.5853	-84.2074			200.911	-60.136	-68.7565	um	Spot	Position Reference Frame	25	1000003729	9734
	1000002361	38	11400	308.855	89.8606	-84.249			175.78	-59.7561	-76.2302	um	Spot	Position Reference Frame	25	1000003900	9736
	1000002361	39	11700	310.926	89.9913	-84.2425			171.078	-44.3792	-93.1402	um	Spot	Position Reference Frame	25	1000003985	9737
	1000002361	40	12000	312.935	90.0535	-84.2173			160.94	-12.5485	-115.332	um	Spot	Position Reference Frame	25	1000004070	9738
	1000002361	41	12300	314.464	90.0226	-84.1946			199.155	31.3128	-116.194	um	Spot	Position Reference Frame	25	1000004157	9739
	1000002361	42	12600	315.624	89.9092	-84.1788			200.63	54.7669	-109.206	um	Spot	Position Reference Frame	25	1000004243	9740
	1000002361	43	12900	317.561	89.5791	-84.15			216.657	81.2863	-87.1551	um	Spot	Position Reference Frame	25	1000004328	9741
	1000002361	44	13200	319.075	89.2334	-84.1124			219.211	103.002	-57.5195	um	Spot	Position Reference Frame	25	1000004414	9742
	1000002361	45	13500	321.002	88.6975	-84.028			221.546	113.086	-29.3311	um	Spot	Position Reference Frame	25	1000004501	9743
	1000002361	46	13800	322.09	88.3509	-83.9405			193.813	109.582	-56.7323	um	Spot	Position Reference Frame	25	1000004674	9745
	1000002361	47	14100	322.478	88.2016	-83.8698			168.239	88.0853	-95.382	um	Spot	Position Reference Frame	25	1000004801	9746
	1000002361	48	14400	326.084	86.649	-82.9126			160.748	103.005	-78.4285	um	Spot	Position Reference Frame	25	1000004887	9747
	1000002361	49	14700	326.235	86.6062	-82.8744			178.921	71.7376	-104.32	um	Spot	Position Reference Frame	25	1000004973	9748
	1000002361	50	15000	326.994	86.5153	-82.693			174.052	44.7267	-118.32	um	Spot	Position Reference Frame	25	1000005058	9749
	1000002361	51	15300	328.432	86.4038	-82.3356			159.132	11.7344	-120.36	um	Spot	Position Reference Frame	25	1000005143	9750
	1000002361	52	15600	329.459	86.3566	-82.0489			142.687	-65.7835	-70.6372	um	Spot	Position Reference Frame	25	1000005228	9751
	1000002361	53	15900	330.1	86.3531	-81.8292			142.05	-33.0032	-105.22	um	Spot	Position Reference Frame	25	1000005313	9752
	1000002361	54	16200	331.08	86.3798	-81.4288			103.215	-37.2374	-95.8772	um	Spot	Position Reference Frame	25	1000005398	9753
	1000002361	55	16500	331.107	86.3851	-81.3999			102.871	-73.1883	-51.6945	um	Spot	Position Reference Frame	25	1000005483	9754
	1000002361	56	16800	331.216	86.4712	-81.0204			73.423	-55.5914	-66.0483	um	Spot	Position Reference Frame	25	1000005581	9755
	1000002361	57	17100	331.689	86.9512	-78.9027			75.3315	-32.66	-90.3189	um	Spot	Position Reference Frame	25	1000005666	9756
	1000002361	58	17400	332.094	87.3978	-76.8755			60.5041	-18.1082	-89.786	um	Spot	Position Reference Frame	25	1000005751	9757
	1000002361	59	17700	332.47	87.8422	-74.7578			125.48	-35.0813	-101.475	um	Spot	Position Reference Frame	25	1000005837	9758
	1000002361	60	18000	332.626	88.0411	-73.722			121.817	9.15091	-117.529	um	Spot	Position Reference Frame	25	1000005924	9759
	1000002361	61	18300	333.006	88.5576	-70.8163			103.931	10.2395	-113.611	um	Spot	Position Reference Frame	25	1000006009	9760
	1000002361	62	18600	333.06	88.6314	-70.391			134.561	36.5327	-118.493	um	Spot	Position Reference Frame	25	1000006094	9761
	1000002361	63	18900	333.06	88.6314	-70.391			82.4345	26.6897	-105.723	um	Spot	Position Reference Frame	25	1000006180	9762
	1000002361	64	19200	331.983	89.2188	-71.6033			65.7906	56.0217	-86.8234	um	Spot	Position Reference Frame	25	1000006265	9763
	1000002361	65	19500	331.277	89.6042	-72.3987			149.489	54.4217	-115.44	um	Spot	Position Reference Frame	25	1000006351	9764
	1000002361	66	19800	330.699	89.9195	-73.0494			145.847	95.0965	-87.4901	um	Spot	Position Reference Frame	25	1000006436	9765
	1000002361	67	20100	330.699	89.9195	-73.0494			163.295	114.384	-57.4261	um	Spot	Position Reference Frame	25	1000006521	9766
	1000002361	68	20400	332.192	89.7463	-72.2816			150.348	123.562	-32.9513	um	Spot	Position Reference Frame	25	1000006606	9767
	1000002361	69	20700	332.449	89.7107	-72.182			132.919	108.59	-67.0673	um	Spot	Position Reference Frame	25	1000006701	9768
	1000002361	70	21000	333.074	89.6083	-72.0397			112.189	39.4501	-113.598	um	Spot	Position Reference Frame	25	1000006786	9769
	1000002361	71	21300	333.96	89.455	-71.9087			133.991	83.5099	-97.5348	um	Spot	Position Reference Frame	25	1000006871	9770
	1000002361	72	21600	335.069	89.2618	-71.805			122.312	66.5317	-106.574	um	Spot	Position Reference Frame	25	1000006956	9771
	1000002361	73	21900	335.835	89.1315	-71.7687			98.1796	68.1139	-95.6856	um	Spot	Position Reference Frame	25	1000007041	9772
	1000002361	74	22200	337.187	88.9084	-71.7483			72.8551	67.4751	-83.8007	um	Spot	Position Reference Frame	25	1000007196	9773
	1000002361	75	22500	338.468	88.6981	-71.7415			79.393	94.6139	-54.793	um	Spot	Position Reference Frame	25	1000007286	9774
	1000002361	76	22800	339.222	88.57	-71.7333			98.578	90.8994	-76.1658	um	Spot	Position Reference Frame	25	1000007372	9775
	1000002361	77	23100	339.735	88.4739	-71.7146			110.11	110.053	-54.322	um	Spot	Position Reference Frame	25	1000007458	9776
	1000002361	78	23400	340.127	88.3872	-71.6809			86.6594	110.191	-26.9003	um	Spot	Position Reference Frame	25	1000007545	9777
	1000002361	79	23700	340.785	88.2176	-71.5891			303.67	-0.913193	-119.67	um	Spot	Position Reference Frame	26	1000000000	9780
	1000002361	80	24000	340.991	88.1497	-71.54			294.396	-3.42955	-117.709	um	Spot	Position Reference Frame	26	1000000085	9781
	1000002361	81	24300	342.182	87.6781	-71.1469			295.602	-35.5294	-104.676	um	Spot	Position Reference Frame	26	1000000170	9782
	1000002361	82	24600	343.314	87.2106	-70.7511			272.144	-57.7208	-77.7602	um	Spot	Position Reference Frame	26	1000000255	9783
	1000002361	83	24900	344.196	86.8351	-70.4328			283.557	-61.4858	-75.7069	um	Spot	Position Reference Frame	26	1000000340	9784
	1000002361	84	25200	344.712	86.6099	-70.2434			326.92	44.3632	-116.606	um	Spot	Position Reference Frame	26	1000000427	9785
	1000002361	85	25500	345.129	86.425	-70.0894			345.029	74.2722	-92.5512	um	Spot	Position Reference Frame	26	1000000597	9787
	1000002471	1	300	209.939	98.271	-54.3079			352.757	90.2147	-67.5304	um	Spot	Position Reference Frame	26	1000000683	9788
	1000002471	2	600	212.223	98.0472	-55.5638			351.443	105.667	-26.0025	um	Spot	Position Reference Frame	26	1000000769	9789
	1000002471	3	900	218.453	97.4703	-58.88			316.128	106.515	-49.7048	um	Spot	Position Reference Frame	26	1000000855	9790
	1000002471	4	1200	220.52	97.3234	-59.8448			334.154	99.7047	-60.2795	um	Spot	Position Reference Frame	26	1000000941	9791
	1000002471	5	1500	230.15	96.864	-63.7021			312.272	114.818	-27.5203	um	Spot	Position Reference Frame	26	1000001079	9792
	1000002471	6	1800	234.555	96.7631	-65.2535			313.113	63.9682	-107.649	um	Spot	Position Reference Frame	26	1000001165	9793
	1000002471	7	2100	240.442	96.8336	-66.9689			311.807	96.2185	-71.7154	um	Spot	Position Reference Frame	26	1000001251	9794
	1000002471	8	2400	242.113	96.9843	-67.2512			301.518	79.9398	-90.7471	um	Spot	Position Reference Frame	26	1000001336	9795
	1000002471	9	2700	247.048	97.8315	-67.4519			290.688	57.68	-106.776	um	Spot	Position Reference Frame	26	1000001422	9796
	1000002471	10	3000	249.584	98.4163	-67.2868			284.763	24.5411	-116.774	um	Spot	Position Reference Frame	26	1000001548	9797
	1000002471	11	3300	252.653	99.3319	-66.6673			275.917	-20.1816	-109.776	um	Spot	Position Reference Frame	26	1000001634	9798
	1000002471	12	3600	258.188	101.206	-64.9782			257.285	-61.2329	-70.8225	um	Spot	Position Reference Frame	26	1000001720	9799
	1000002471	13	3900	260.427	102.02	-63.9982			243.134	-32.713	-97.3916	um	Spot	Position Reference Frame	26	1000001975	9802
	1000002471	14	4200	262.767	102.916	-62.5252			239.23	-4.15277	-109.95	um	Spot	Position Reference Frame	26	1000002105	9803
	1000002471	15	4500	265.721	104.054	-60.1867			257.432	19.8764	-113.89	um	Spot	Position Reference Frame	26	1000002190	9804
	1000002471	16	4800	268.774	105.188	-57.4169			262.053	46.2067	-107.892	um	Spot	Position Reference Frame	26	1000002275	9805
[truncated: 4,718 more rows]

## Sheet: fig. 1 l
Number of filopodia/um edge
front	rear
0.429024	0.418864
0.36157	0.390919
0.339623	0.342633
0.356597	0.374181
0.277441	0.242537
0.265185	0.284051
0.489971	0.311936
0.370285	0.226947
0.426026	0.476009
0.471053	0.329218
0.308902	0.259847
0.370995	0.35497
0.317749	0.384827
0.595696	0.429767
0.636943	0.587659
0.368059	0.400849
0.324492	0.237883
0.25644	0.223361
0.325336	0.398142
0.349185	0.444616

## Sheet: fig. 1 n
Rose plot data				raw data	Cell ID	angle	value
					1	-170	6.25
angle	Mean				1	-150	5
-170	4.9086				1	-130	8.75
-150	5.15674				1	-110	8.75
-130	5.76375				1	-90	2.5
-110	5.65646				1	-70	2.5
-90	5.80636				1	-50	7.5
-70	5.86616				1	-30	3.75
-50	6.1945				1	-10	6.25
-30	5.70194				1	10	7.5
-10	5.9829				1	30	3.75
10	5.88726				1	50	5
30	6.16901				1	70	5
50	5.56744				1	90	2.5
70	5.73684				1	110	7.5
90	4.99435				1	130	3.75
110	5.64152				1	150	7.5
130	4.69747				1	170	6.25
150	4.64919				2	-170	1.25
170	5.61949				2	-150	5
					2	-130	6.25
					2	-110	5
					2	-90	3.75
					2	-70	0
					2	-50	5
					2	-30	11.25
					2	-10	16.25
					2	10	7.5
					2	30	1.25
					2	50	5
					2	70	6.25
					2	90	6.25
					2	110	5
					2	130	2.5
					2	150	6.25
					2	170	6.25
					3	-170	4
					3	-150	10
					3	-130	4
					3	-110	8
					3	-90	8
					3	-70	8
					3	-50	6
					3	-30	6
					3	-10	8
					3	10	8
					3	30	4
					3	50	4
					3	70	4
					3	90	0
					3	110	4
					3	130	4
					3	150	6
					3	170	4
					4	-170	0
					4	-150	2.22222
					4	-130	2.22222
					4	-110	2.22222
					4	-90	11.1111
					4	-70	6.66667
					4	-50	8.88889
					4	-30	2.22222
					4	-10	4.44444
					4	10	4.44444
					4	30	2.22222
					4	50	11.1111
					4	70	2.22222
					4	90	4.44444
					4	110	11.1111
					4	130	6.66667
					4	150	6.66667
					4	170	11.1111
					5	-170	0
					5	-150	1.75439
					5	-130	0
					5	-110	0
					5	-90	12.2807
					5	-70	24.5614
					5	-50	3.50877
					5	-30	1.75439
					5	-10	0
					5	10	1.75439
					5	30	1.75439
					5	50	3.50877
					5	70	10.5263
					5	90	14.0351
					5	110	14.0351
					5	130	7.01754
					5	150	1.75439
					5	170	1.75439
					6	-170	5.88235
					6	-150	1.47059
					6	-130	1.47059
					6	-110	11.7647
					6	-90	7.35294
					6	-70	4.41176
					6	-50	4.41176
					6	-30	2.94118
					6	-10	2.94118
					6	10	2.94118
					6	30	4.41176
					6	50	7.35294
					6	70	7.35294
					6	90	8.82353
					6	110	4.41176
					6	130	8.82353
					6	150	8.82353
					6	170	4.41176
					7	-170	4.91803
					7	-150	1.63934
					7	-130	3.27869
					7	-110	3.27869
					7	-90	8.19672
					7	-70	4.91803
					7	-50	6.55738
					7	-30	6.55738
					7	-10	6.55738
					7	10	8.19672
					7	30	6.55738
					7	50	8.19672
					7	70	4.91803
					7	90	6.55738
					7	110	6.55738
					7	130	1.63934
					7	150	4.91803
					7	170	6.55738
					8	-170	1.75439
					8	-150	8.77193
					8	-130	1.75439
					8	-110	7.01754
					8	-90	5.26316
					8	-70	7.01754
					8	-50	5.26316
					8	-30	10.5263
					8	-10	1.75439
					8	10	5.26316
					8	30	5.26316
					8	50	3.50877
					8	70	15.7895
					8	90	5.26316
					8	110	3.50877
					8	130	1.75439
					8	150	5.26316
					8	170	5.26316
					9	-170	1.78571
					9	-150	5.35714
					9	-130	3.57143
					9	-110	10.7143
					9	-90	5.35714
					9	-70	3.57143
					9	-50	8.92857
					9	-30	3.57143
					9	-10	7.14286
					9	10	7.14286
					9	30	7.14286
					9	50	5.35714
					9	70	10.7143
					9	90	5.35714
					9	110	5.35714
					9	130	3.57143
					9	150	1.78571
					9	170	3.57143
					10	-170	2.5
					10	-150	8.75
					10	-130	6.25
					10	-110	5
					10	-90	3.75
					10	-70	7.5
					10	-50	7.5
					10	-30	5
					10	-10	11.25
					10	10	2.5
					10	30	12.5
					10	50	5
					10	70	1.25
					10	90	5
					10	110	2.5
					10	130	3.75
					10	150	5
					10	170	5
					11	-170	4.22535
					11	-150	4.22535
					11	-130	7.04225
					11	-110	7.04225
					11	-90	4.22535
					11	-70	5.6338
					11	-50	7.04225
					11	-30	5.6338
					11	-10	4.22535
					11	10	8.4507
					11	30	5.6338
					11	50	4.22535
					11	70	9.85915
					11	90	4.22535
					11	110	5.6338
					11	130	1.40845
					11	150	4.22535
					11	170	7.04225
					12	-170	11.1111
					12	-150	11.1111
					12	-130	6.66667
					12	-110	4.44444
					12	-90	2.22222
					12	-70	11.1111
					12	-50	6.66667
					12	-30	8.88889
					12	-10	6.66667
					12	10	8.88889
					12	30	4.44444
					12	50	0
					12	70	2.22222
					12	90	0
					12	110	2.22222
					12	130	4.44444
					12	150	4.44444
					12	170	4.44444
					13	-170	4.7619
					13	-150	3.57143
					13	-130	8.33333
					13	-110	4.7619
					13	-90	4.7619
					13	-70	7.14286
					13	-50	7.14286
					13	-30	7.14286
					13	-10	3.57143
					13	10	0
					13	30	4.7619
					13	50	10.7143
					13	70	4.7619
					13	90	3.57143
					13	110	5.95238
					13	130	2.38095
					13	150	5.95238
					13	170	10.7143
					14	-170	3.77358
					14	-150	1.88679
					14	-130	5.66038
					14	-110	13.2075
					14	-90	1.88679
					14	-70	5.66038
					14	-50	3.77358
					14	-30	1.88679
					14	-10	9.43396
					14	10	5.66038
					14	30	5.66038
					14	50	5.66038
					14	70	1.88679
					14	90	3.77358
					14	110	5.66038
					14	130	3.77358
					14	150	9.43396
					14	170	11.3208
					15	-170	3.27869
					15	-150	1.63934
					15	-130	4.91803
					15	-110	4.91803
					15	-90	6.55738
					15	-70	4.91803
					15	-50	11.4754
					15	-30	8.19672
					15	-10	9.83607
					15	10	8.19672
					15	30	8.19672
					15	50	6.55738
					15	70	4.91803
					15	90	3.27869
					15	110	4.91803
					15	130	1.63934
					15	150	3.27869
					15	170	3.27869
					16	-170	4
					16	-150	2
					16	-130	4
					16	-110	6
					16	-90	6
					16	-70	5
					16	-50	5
					16	-30	6
					16	-10	3
					16	10	5
					16	30	4
					16	50	7
					16	70	6
					16	90	5
					16	110	11
					16	130	5
					16	150	10
					16	170	6
					17	-170	4.54545
					17	-150	6.06061
					17	-130	6.06061
					17	-110	9.09091
					17	-90	4.54545
					17	-70	7.57576
					17	-50	7.57576
					17	-30	4.54545
					17	-10	1.51515
					17	10	1.51515
					17	30	6.06061
					17	50	12.1212
					17	70	4.54545
					17	90	7.57576
					17	110	4.54545
					17	130	3.0303
					17	150	3.0303
					17	170	6.06061
					18	-170	14.7059
					18	-150	8.82353
					18	-130	0
					18	-110	2.94118
					18	-90	0
					18	-70	0
					18	-50	11.7647
					18	-30	5.88235
					18	-10	8.82353
					18	10	11.7647
					18	30	17.6471
					18	50	2.94118
					18	70	2.94118
					18	90	0
					18	110	2.94118
					18	130	2.94118
					18	150	0
					18	170	5.88235
					19	-170	5.55556
					19	-150	9.25926
					19	-130	3.7037
					19	-110	0
					19	-90	5.55556
					19	-70	7.40741
					19	-50	9.25926
					19	-30	3.7037
					19	-10	5.55556
					19	10	5.55556
					19	30	7.40741
					19	50	5.55556
					19	70	0
					19	90	9.25926
					19	110	7.40741
					19	130	3.7037
					19	150	7.40741
					19	170	3.7037
					20	-170	9.375
					20	-150	3.125
					20	-130	9.375
					20	-110	3.125
					20	-90	12.5
					20	-70	9.375
					20	-50	3.125
					20	-30	3.125
					20	-10	0
					20	10	6.25
					20	30	9.375
					20	50	6.25
					20	70	3.125
					20	90	3.125
					20	110	9.375
					20	130	6.25
					20	150	0
					20	170	3.125
					21	-170	4.65116
					21	-150	11.6279
					21	-130	6.97674
					21	-110	2.32558
					21	-90	0
					21	-70	2.32558
					21	-50	2.32558
					21	-30	9.30233
					21	-10	4.65116
					21	10	2.32558
					21	30	4.65116
					21	50	6.97674
					21	70	9.30233
					21	90	9.30233
					21	110	2.32558
					21	130	9.30233
					21	150	2.32558
					21	170	9.30233
					22	-170	5.47945
					22	-150	1.36986
					22	-130	8.21918
					22	-110	2.73973
					22	-90	6.84932
					22	-70	4.10959
					22	-50	8.21918
					22	-30	6.84932
					22	-10	1.36986
					22	10	6.84932
					22	30	13.6986
					22	50	2.73973
					22	70	0
					22	90	2.73973
					22	110	1.36986
					22	130	8.21918
					22	150	8.21918
					22	170	10.9589
					23	-170	7.46269
					23	-150	1.49254
					23	-130	7.46269
					23	-110	8.95522
					23	-90	5.97015
					23	-70	5.97015
					23	-50	7.46269
					23	-30	4.47761
					23	-10	7.46269
					23	10	5.97015
					23	30	2.98507
					23	50	5.97015
					23	70	5.97015
					23	90	4.47761
					23	110	4.47761
					23	130	5.97015
					23	150	2.98507
					23	170	4.47761
					24	-170	6.25
					24	-150	10.4167
					24	-130	10.4167
					24	-110	2.08333
					24	-90	0
					24	-70	4.16667
					24	-50	4.16667
					24	-30	8.33333
					24	-10	2.08333
					24	10	4.16667
					24	30	2.08333
					24	50	4.16667
					24	70	4.16667
					24	90	8.33333
					24	110	4.16667
					24	130	12.5
					24	150	8.33333
					24	170	4.16667
					25	-170	6.77966
					25	-150	3.38983
					25	-130	1.69492
					25	-110	5.08475
					25	-90	8.47458
					25	-70	8.47458
					25	-50	8.47458
					25	-30	6.77966
					25	-10	10.1695
					25	10	3.38983
					25	30	1.69492
					25	50	5.08475
					25	70	8.47458
					25	90	1.69492
					25	110	6.77966
					25	130	6.77966
					25	150	5.08475
					25	170	1.69492
					26	-170	2.5
					26	-150	10
					26	-130	5
					26	-110	2.5
					26	-90	0
					26	-70	7.5
					26	-50	5
					26	-30	7.5
					26	-10	10
					26	10	10
					26	30	5
					26	50	7.5
					26	70	7.5
					26	90	5
					26	110	5
					26	130	5
					26	150	2.5
					26	170	2.5
					27	-170	7.27273
					27	-150	1.81818
					27	-130	3.63636
					27	-110	3.63636
					27	-90	9.09091
					27	-70	7.27273
					27	-50	7.27273
					27	-30	9.09091
					27	-10	7.27273
					27	10	1.81818
					27	30	3.63636
					27	50	3.63636
					27	70	1.81818
					27	90	3.63636
					27	110	9.09091
					27	130	9.09091
					27	150	3.63636
					27	170	7.27273
					28	-170	5.12821
					28	-150	5.12821
					28	-130	10.2564
					28	-110	10.2564
					28	-90	7.69231
					28	-70	2.5641
					28	-50	0
					28	-30	0
					28	-10	5.12821
					28	10	7.69231
					28	30	10.2564
					28	50	0
					28	70	10.2564
					28	90	7.69231
					28	110	7.69231
					28	130	2.5641
					28	150	2.5641
					28	170	5.12821
					29	-170	7.46269
					29	-150	5.97015
					29	-130	8.95522
					29	-110	5.97015
					29	-90	4.47761
					29	-70	8.95522
					29	-50	4.47761
					29	-30	8.95522
					29	-10	1.49254
					29	10	11.9403
					29	30	4.47761
					29	50	7.46269
					29	70	5.97015
					29	90	4.47761
					29	110	2.98507
					29	130	1.49254
					29	150	0
					29	170	4.47761
					30	-170	0
					30	-150	3.125
					30	-130	9.375
					30	-110	15.625
					30	-90	9.375
					30	-70	3.125
					30	-50	0
					30	-30	3.125
					30	-10	6.25
					30	10	3.125
					30	30	3.125
					30	50	6.25
					30	70	6.25
					30	90	3.125
					30	110	9.375
					30	130	9.375
					30	150	6.25
					30	170	3.125
					31	-170	5.7971
					31	-150	1.44928
					31	-130	8.69565
					31	-110	5.7971
					31	-90	5.7971
					31	-70	2.89855
					31	-50	5.7971
					31	-30	1.44928
					31	-10	11.5942
					31	10	5.7971
					31	30	5.7971
					31	50	7.24638
					31	70	8.69565
					31	90	2.89855
					31	110	2.89855
					31	130	1.44928
					31	150	4.34783
					31	170	11.5942
					32	-170	5
					32	-150	5
					32	-130	6.66667
					32	-110	5
					32	-90	6.66667
					32	-70	3.33333
					32	-50	6.66667
					32	-30	5
					32	-10	6.66667
					32	10	10
					32	30	10
					32	50	5
					32	70	1.66667
					32	90	5
					32	110	5
					32	130	5
					32	150	3.33333
					32	170	5
					33	-170	3.63636
					33	-150	9.09091
					33	-130	7.27273
					33	-110	5.45455
					33	-90	7.27273
					33	-70	3.63636
					33	-50	5.45455
					33	-30	3.63636
					33	-10	7.27273
					33	10	3.63636
					33	30	10.9091
					33	50	7.27273
					33	70	5.45455
					33	90	3.63636
					33	110	3.63636
					33	130	3.63636
					33	150	3.63636
					33	170	5.45455
					34	-170	7.24638
					34	-150	4.34783
					34	-130	4.34783
					34	-110	4.34783
					34	-90	2.89855
					34	-70	5.7971
					34	-50	4.34783
					34	-30	10.1449
					34	-10	8.69565
					34	10	4.34783
					34	30	4.34783
					34	50	1.44928
					34	70	8.69565
					34	90	7.24638
					34	110	7.24638
					34	130	5.7971
					34	150	4.34783
					34	170	4.34783
					35	-170	6.89655
					35	-150	5.17241
					35	-130	6.89655
					35	-110	5.17241
					35	-90	10.3448
					35	-70	5.17241
					35	-50	5.17241
					35	-30	3.44828
					35	-10	6.89655
					35	10	8.62069
					35	30	5.17241
					35	50	3.44828
					35	70	5.17241
					35	90	6.89655
					35	110	1.72414
					35	130	1.72414
					35	150	6.89655
					35	170	5.17241
					36	-170	7.69231
					36	-150	7.69231
					36	-130	9.61538
					36	-110	1.92308
					36	-90	1.92308
					36	-70	3.84615
					36	-50	7.69231
					36	-30	7.69231
					36	-10	3.84615
					36	10	5.76923
					36	30	7.69231
					36	50	7.69231
					36	70	3.84615
					36	90	3.84615
					36	110	7.69231
					36	130	3.84615
					36	150	3.84615
					36	170	3.84615
					37	-170	1.51515
					37	-150	3.0303
					37	-130	6.06061
					37	-110	4.54545
					37	-90	7.57576
					37	-70	4.54545
					37	-50	6.06061
					37	-30	6.06061
					37	-10	3.0303
					37	10	7.57576
					37	30	10.6061
					37	50	10.6061
					37	70	6.06061
					37	90	7.57576
					37	110	3.0303
					37	130	4.54545
					37	150	4.54545
					37	170	3.0303
					38	-170	2.08333
					38	-150	4.16667
					38	-130	4.16667
					38	-110	6.25
					38	-90	10.4167
					38	-70	6.25
					38	-50	10.4167
					38	-30	6.25
					38	-10	6.25
					38	10	4.16667
					38	30	6.25
					38	50	0
					38	70	10.4167
					38	90	4.16667
					38	110	6.25
					38	130	4.16667
					38	150	2.08333
					38	170	6.25

## Sheet: fig. 1 o
Rose plot data				raw data	Cell ID	angle	value
					1	-170	2
angle	Mean				1	-150	10
-170	3.76681				1	-130	2
-150	4.67478				1	-110	14
-130	5.78				1	-90	10
-110	6.66453				1	-70	8
-90	7.0307				1	-50	2
-70	5.06493				1	-30	4
-50	5.10202				1	-10	4
-30	5.74758				1	10	4
-10	6.18544				1	30	8
10	5.7409				1	50	4
30	6.98204				1	70	6
50	6.7138				1	90	8
70	5.79736				1	110	0
90	6.27275				1	130	2
110	6.77908				1	150	2
130	4.53987				1	170	10
150	3.77677				2	-170	5.55556
170	3.38064				2	-150	5.55556
					2	-130	1.85185
					2	-110	3.7037
					2	-90	5.55556
					2	-70	5.55556
					2	-50	3.7037
					2	-30	5.55556
					2	-10	5.55556
					2	10	3.7037
					2	30	7.40741
					2	50	7.40741
					2	70	7.40741
					2	90	7.40741
					2	110	5.55556
					2	130	7.40741
					2	150	5.55556
					2	170	5.55556
					3	-170	4.87805
					3	-150	2.43902
					3	-130	4.87805
					3	-110	7.31707
					3	-90	0
					3	-70	4.87805
					3	-50	12.1951
					3	-30	7.31707
					3	-10	9.7561
					3	10	4.87805
					3	30	2.43902
					3	50	7.31707
					3	70	7.31707
					3	90	9.7561
					3	110	2.43902
					3	130	4.87805
					3	150	2.43902
					3	170	4.87805
					4	-170	1.78571
					4	-150	1.78571
					4	-130	5.35714
					4	-110	12.5
					4	-90	5.35714
					4	-70	5.35714
					4	-50	3.57143
					4	-30	8.92857
					4	-10	5.35714
					4	10	3.57143
					4	30	8.92857
					4	50	7.14286
					4	70	1.78571
					4	90	8.92857
					4	110	7.14286
					4	130	5.35714
					4	150	3.57143
					4	170	3.57143
					5	-170	10.3448
					5	-150	0
					5	-130	0
					5	-110	6.89655
					5	-90	10.3448
					5	-70	3.44828
					5	-50	10.3448
					5	-30	6.89655
					5	-10	13.7931
					5	10	6.89655
					5	30	3.44828
					5	50	0
					5	70	6.89655
					5	90	0
					5	110	6.89655
					5	130	3.44828
					5	150	6.89655
					5	170	3.44828
					6	-170	4.87805
					6	-150	7.31707
					6	-130	4.87805
					6	-110	7.31707
					6	-90	7.31707
					6	-70	0
					6	-50	2.43902
					6	-30	0
					6	-10	7.31707
					6	10	7.31707
					6	30	19.5122
					6	50	4.87805
					6	70	4.87805
					6	90	2.43902
					6	110	2.43902
					6	130	7.31707
					6	150	4.87805
					6	170	4.87805
					7	-170	1.96078
					7	-150	3.92157
					7	-130	5.88235
					7	-110	1.96078
					7	-90	9.80392
					7	-70	1.96078
					7	-50	7.84314
					7	-30	11.7647
					7	-10	9.80392
					7	10	5.88235
					7	30	11.7647
					7	50	3.92157
					7	70	1.96078
					7	90	5.88235
					7	110	3.92157
					7	130	3.92157
					7	150	5.88235
					7	170	1.96078
					8	-170	0
					8	-150	5.08475
					8	-130	16.9492
					8	-110	6.77966
					8	-90	11.8644
					8	-70	1.69492
					8	-50	0
					8	-30	3.38983
					8	-10	3.38983
					8	10	1.69492
					8	30	3.38983
					8	50	5.08475
					8	70	15.2542
					8	90	6.77966
					8	110	13.5593
					8	130	3.38983
					8	150	1.69492
					8	170	0
					9	-170	6.25
					9	-150	4.16667
					9	-130	4.16667
					9	-110	6.25
					9	-90	6.25
					9	-70	4.16667
					9	-50	6.25
					9	-30	4.16667
					9	-10	6.25
					9	10	4.16667
					9	30	8.33333
					9	50	4.16667
					9	70	4.16667
					9	90	8.33333
					9	110	8.33333
					9	130	4.16667
					9	150	6.25
					9	170	4.16667
					10	-170	8.51064
					10	-150	2.12766
					10	-130	4.25532
					10	-110	4.25532
					10	-90	6.38298
					10	-70	4.25532
					10	-50	10.6383
					10	-30	6.38298
					10	-10	10.6383
					10	10	14.8936
					10	30	0
					10	50	6.38298
					10	70	2.12766
					10	90	6.38298
					10	110	4.25532
					10	130	4.25532
					10	150	4.25532
					10	170	0
					11	-170	0
					11	-150	0
					11	-130	7.31707
					11	-110	9.7561
					11	-90	7.31707
					11	-70	9.7561
					11	-50	7.31707
					11	-30	7.31707
					11	-10	0
					11	10	4.87805
					11	30	7.31707
					11	50	4.87805
					11	70	4.87805
					11	90	7.31707
					11	110	7.31707
					11	130	12.1951
					11	150	0
					11	170	2.43902
					12	-170	5.55556
					12	-150	2.77778
					12	-130	2.77778
					12	-110	2.77778
					12	-90	11.1111
					12	-70	2.77778
					12	-50	2.77778
					12	-30	5.55556
					12	-10	5.55556
					12	10	8.33333
					12	30	5.55556
					12	50	13.8889
					12	70	5.55556
					12	90	5.55556
					12	110	8.33333
					12	130	2.77778
					12	150	2.77778
					12	170	5.55556
					13	-170	8.57143
					13	-150	8.57143
					13	-130	11.4286
					13	-110	8.57143
					13	-90	2.85714
					13	-70	5.71429
					13	-50	0
					13	-30	8.57143
					13	-10	8.57143
					13	10	2.85714
					13	30	8.57143
					13	50	2.85714
					13	70	0
					13	90	5.71429
					13	110	17.1429
					13	130	0
					13	150	0
					13	170	0
					14	-170	2
					14	-150	0
					14	-130	2
					14	-110	2
					14	-90	8
					14	-70	6
					14	-50	4
					14	-30	8
					14	-10	8
					14	10	4
					14	30	6
					14	50	10
					14	70	8
					14	90	8
					14	110	8
					14	130	8
					14	150	2
					14	170	6
					15	-170	3.77358
					15	-150	7.54717
					15	-130	9.43396
					15	-110	3.77358
					15	-90	5.66038
					15	-70	3.77358
					15	-50	5.66038
					15	-30	5.66038
					15	-10	3.77358
					15	10	7.54717
					15	30	5.66038
					15	50	9.43396
					15	70	5.66038
					15	90	7.54717
					15	110	1.88679
					15	130	1.88679
					15	150	7.54717
					15	170	3.77358
					16	-170	0
					16	-150	0
					16	-130	5
					16	-110	7.5
					16	-90	10
					16	-70	2.5
					16	-50	5
					16	-30	2.5
					16	-10	0
					16	10	5
					16	30	2.5
					16	50	17.5
					16	70	12.5
					16	90	5
					16	110	12.5
					16	130	5
					16	150	5
					16	170	2.5
					17	-170	0
					17	-150	10.2564
					17	-130	5.12821
					17	-110	7.69231
					17	-90	5.12821
					17	-70	10.2564
					17	-50	5.12821
					17	-30	2.5641
					17	-10	7.69231
					17	10	7.69231
					17	30	12.8205
					17	50	5.12821
					17	70	5.12821
					17	90	2.5641
					17	110	5.12821
					17	130	2.5641
					17	150	2.5641
					17	170	2.5641
					18	-170	2.5641
					18	-150	2.5641
					18	-130	7.69231
					18	-110	7.69231
					18	-90	7.69231
					18	-70	10.2564
					18	-50	5.12821
					18	-30	7.69231
					18	-10	5.12821
					18	10	0
					18	30	5.12821
					18	50	7.69231
					18	70	7.69231
					18	90	7.69231
					18	110	5.12821
					18	130	7.69231
					18	150	2.5641
					18	170	0
					19	-170	2.94118
					19	-150	14.7059
					19	-130	8.82353
					19	-110	5.88235
					19	-90	2.94118
					19	-70	5.88235
					19	-50	2.94118
					19	-30	2.94118
					19	-10	2.94118
					19	10	11.7647
					19	30	5.88235
					19	50	5.88235
					19	70	2.94118
					19	90	5.88235
					19	110	8.82353
					19	130	0
					19	150	5.88235
					19	170	2.94118

## Sheet: fig. 2 a
Track data
smooth	Tracking ID	Timepoint	Time (sec)	X pos (µm)	Y pos (µm)	Z pos (µm)		raw data	Position Y Reference Frame	Position X Reference Frame	Position Z Reference Frame	Unit	Category	Collection	ReferenceFrame	Time	TrackID	ID
	1000000111	1	300	234.181	-6.41999	-40.1149			234.181	-6.41999	-40.1149	um	Spot	Position Reference Frame	Reference Frame 2	1	1000000111	111
	1000000111	2	600	234.486	-7.18391	-38.804			223.049	-34.5718	-36.607	um	Spot	Position Reference Frame	Reference Frame 2	1	1000000196	196
	1000000111	3	900	235.102	-8.72734	-36.1554			243.799	42.0673	-27.6956	um	Spot	Position Reference Frame	Reference Frame 2	1	1000000282	282
	1000000111	4	1200	235.102	-8.72734	-36.1554			82.5382	69.859	-0.389404	um	Spot	Position Reference Frame	Reference Frame 2	1	1000000367	367
	1000000111	5	1500	234.905	-8.58789	-36.2118			71.4122	90.188	36.2415	um	Spot	Position Reference Frame	Reference Frame 2	1	1000000452	452
	1000000111	6	1800	232.288	-6.73146	-36.9628			55.9645	92.626	46.2915	um	Spot	Position Reference Frame	Reference Frame 2	1	1000000873	873
	1000000111	7	2100	230.733	-5.6285	-37.409			8.4334	74.8199	35.6307	um	Spot	Position Reference Frame	Reference Frame 2	1	1000000958	958
	1000000111	8	2400	230.733	-5.6285	-37.409			93.5392	91.2778	35.7261	um	Spot	Position Reference Frame	Reference Frame 2	1	1000001547	1547
	1000000111	9	2700	232.982	-5.27686	-37.4841			127.71	84.1497	18.7258	um	Spot	Position Reference Frame	Reference Frame 2	1	1000001632	1632
	1000000111	10	3000	236.537	-4.65767	-37.6262			166.549	93.5421	63.6632	um	Spot	Position Reference Frame	Reference Frame 2	1	1000001717	1717
	1000000111	11	3300	237.577	-4.40217	-37.6953			199.37	92.8834	46.1037	um	Spot	Position Reference Frame	Reference Frame 2	1	1000001803	1803
	1000000111	12	3600	238.778	-3.9727	-37.8252			220.05	90.2314	29.9485	um	Spot	Position Reference Frame	Reference Frame 2	1	1000001889	1889
	1000000111	13	3900	243.418	-2.04821	-38.4272			261.972	94.4517	30.2499	um	Spot	Position Reference Frame	Reference Frame 2	1	1000001974	1974
	1000000111	14	4200	243.457	-2.04159	-38.4305			270.879	79.2854	6.35923	um	Spot	Position Reference Frame	Reference Frame 2	1	1000002060	2060
	1000000111	15	4500	247.606	-2.3011	-38.5816			231.479	71.2267	-3.03587	um	Spot	Position Reference Frame	Reference Frame 2	1	1000002145	2145
	1000000111	16	4800	250.952	-2.49439	-38.6773			250.755	65.1065	-10.9164	um	Spot	Position Reference Frame	Reference Frame 2	1	1000002230	2230
	1000000111	17	5100	253.943	-2.62631	-38.7207			196.476	77.272	12.0503	um	Spot	Position Reference Frame	Reference Frame 2	1	1000003575	3575
	1000000111	18	5400	254.081	-2.60201	-38.6963			220.364	45.0354	-25.5472	um	Spot	Position Reference Frame	Reference Frame 2	1	1000003660	3660
	1000000111	19	5700	256.65	-1.49821	-37.6757			200.36	58.6422	-11.5961	um	Spot	Position Reference Frame	Reference Frame 2	1	1000003745	3745
	1000000111	20	6000	258.888	-0.505015	-36.7559			134.656	-74.8789	-10.4826	um	Spot	Position Reference Frame	Reference Frame 2	1	1000003845	3845
	1000000111	21	6300	259.285	-0.328475	-36.5896			107.629	-64.7572	-12.8912	um	Spot	Position Reference Frame	Reference Frame 2	1	1000003930	3930
	1000000111	22	6600	259.288	-0.329024	-36.5883			86.713	-67.4586	-2.90956	um	Spot	Position Reference Frame	Reference Frame 2	1	1000004184	4184
	1000000111	23	6900	260.286	-1.25818	-36.1883			56.8075	-48.9847	-7.42944	um	Spot	Position Reference Frame	Reference Frame 2	1	1000004296	4296
	1000000111	24	7200	260.299	-1.26217	-36.1861			29.4337	-54.9314	14.4838	um	Spot	Position Reference Frame	Reference Frame 2	1	1000004387	4387
	1000000111	25	7500	260.992	-1.18524	-36.1746			18.2284	-41.4756	10.0657	um	Spot	Position Reference Frame	Reference Frame 2	1	1000004472	4472
	1000000111	26	7800	261.99	-1.04968	-36.1694			5.80168	-38.783	18.7879	um	Spot	Position Reference Frame	Reference Frame 2	1	1000004557	4557
	1000000111	27	8100	266.892	-0.302079	-36.1846			-6.64023	-27.61	21.886	um	Spot	Position Reference Frame	Reference Frame 2	1	1000004643	4643
	1000000111	28	8400	269.153	0.0773131	-36.2072			-22.1954	-14.1221	31.5171	um	Spot	Position Reference Frame	Reference Frame 2	1	1000004728	4728
	1000000111	29	8700	270.76	0.393344	-36.2406			-23.4354	2.99109	24.7552	um	Spot	Position Reference Frame	Reference Frame 2	1	1000004813	4813
	1000000111	30	9000	273.924	1.10098	-36.3261			-9.63887	40.0173	18.5995	um	Spot	Position Reference Frame	Reference Frame 2	1	1000004898	4898
	1000000111	31	9300	275.784	1.56284	-36.3693			-18.375	19.4385	19.2615	um	Spot	Position Reference Frame	Reference Frame 2	1	1000004984	4984
	1000000111	32	9600	277.265	1.97789	-36.3827			157.352	-64.9536	-19.7439	um	Spot	Position Reference Frame	Reference Frame 2	1	1000005070	5070
	1000000111	33	9900	279.085	2.53603	-36.3602			236.558	-62.4001	-24.9647	um	Spot	Position Reference Frame	Reference Frame 2	1	1000005155	5155
	1000000111	34	10200	279.483	2.67221	-36.3269			175.977	-73.6164	-13.3703	um	Spot	Position Reference Frame	Reference Frame 2	1	1000005240	5240
	1000000111	35	10500	280.378	3.00697	-36.1733			184.051	-38.0955	-33.9024	um	Spot	Position Reference Frame	Reference Frame 2	1	1000005385	5385
	1000000111	36	10800	281.768	3.52956	-35.8762			167.795	-29.5954	-34.9348	um	Spot	Position Reference Frame	Reference Frame 2	1	1000005472	5472
	1000000111	37	11100	283.827	4.27796	-35.3886			146.402	-51.8443	-29.1438	um	Spot	Position Reference Frame	Reference Frame 2	1	1000005557	5557
	1000000111	38	11400	288.169	5.78511	-34.3155			205.814	-38.8941	-35.1403	um	Spot	Position Reference Frame	Reference Frame 2	1	1000005642	5642
	1000000111	39	11700	290.85	6.64594	-33.643			216.308	15.0335	-36.0657	um	Spot	Position Reference Frame	Reference Frame 2	1	1000005727	5727
	1000000111	40	12000	291.939	6.92454	-33.3651			192.89	-6.78106	-40.4402	um	Spot	Position Reference Frame	Reference Frame 2	1	1000005812	5812
	1000000111	41	12300	292.35	6.96188	-33.2549			173.128	9.32043	-38.2611	um	Spot	Position Reference Frame	Reference Frame 2	1	1000005898	5898
	1000000111	42	12600	293.308	6.89521	-32.9791			147.914	-20.3759	-38.7883	um	Spot	Position Reference Frame	Reference Frame 2	1	1000005983	5983
	1000000111	43	12900	295.489	6.62463	-32.3096			186.243	21.0534	-35.8793	um	Spot	Position Reference Frame	Reference Frame 2	1	1000006069	6069
	1000000111	44	13200	296.392	6.50047	-31.9911			179.6	49.0749	-21.178	um	Spot	Position Reference Frame	Reference Frame 2	1	1000006155	6155
	1000000111	45	13500	297.308	6.38105	-31.5982			127.388	-52.6275	-28.2891	um	Spot	Position Reference Frame	Reference Frame 2	1	1000006241	6241
	1000000111	46	13800	298.337	6.27886	-31.0796			127.727	-3.03862	-40.5044	um	Spot	Position Reference Frame	Reference Frame 2	1	1000006326	6326
	1000000111	47	14100	298.997	6.25781	-30.6916			162.817	69.6305	-2.02363	um	Spot	Position Reference Frame	Reference Frame 2	1	1000006411	6411
	1000000111	48	14400	300.779	6.32712	-29.5385			41.161	23.9067	-20.2871	um	Spot	Position Reference Frame	Reference Frame 2	1	1000010360	10360
	1000000111	49	14700	301.077	6.39188	-29.3394			-8.02168	-0.586536	10.9495	um	Spot	Position Reference Frame	Reference Frame 2	1	1000010446	10446
	1000000111	50	15000	301.948	6.77608	-28.7514			8.55528	-20.7228	2.96806	um	Spot	Position Reference Frame	Reference Frame 2	1	1000010531	10531
	1000000111	51	15300	302.494	7.10143	-28.4023			6.54848	51.6269	13.0436	um	Spot	Position Reference Frame	Reference Frame 2	1	1000010616	10616
	1000000111	52	15600	303.152	7.612	-28.0237			25.8429	66.1703	13.1307	um	Spot	Position Reference Frame	Reference Frame 2	1	1000010701	10701
	1000000111	53	15900	303.921	8.32362	-27.6353			40.0938	75.0781	16.1892	um	Spot	Position Reference Frame	Reference Frame 2	1	1000010787	10787
	1000000111	54	16200	304.901	9.34142	-27.203			6.18836	25.0928	-3.86069	um	Spot	Position Reference Frame	Reference Frame 2	1	1000010873	10873
	1000000111	55	16500	308.812	13.6058	-25.5998			23.996	14.4276	-12.4628	um	Spot	Position Reference Frame	Reference Frame 2	1	1000010959	10959
	1000000111	56	16800	308.918	13.7171	-25.5561			11.3065	-3.23428	-5.54175	um	Spot	Position Reference Frame	Reference Frame 2	1	1000011044	11044
	1000000111	57	17100	309.003	13.7999	-25.5182			95.0954	35.2658	-26.8124	um	Spot	Position Reference Frame	Reference Frame 2	1	1000015749	15749
	1000000111	58	17400	309.833	14.5613	-25.1297			25.2172	42.9852	-6.35103	um	Spot	Position Reference Frame	Reference Frame 2	1	1000020538	20538
	1000000111	59	17700	312.38	16.8728	-23.9141			32.1227	-3.54252	-16.5638	um	Spot	Position Reference Frame	Reference Frame 2	1	1000020623	20623
	1000000111	60	18000	312.736	17.1837	-23.7248			50.0967	68.0225	2.60411	um	Spot	Position Reference Frame	Reference Frame 2	1	1000020708	20708
	1000000111	61	18300	313.84	18.1028	-23.0655			64.9723	64.5608	-3.12409	um	Spot	Position Reference Frame	Reference Frame 2	1	1000020796	20796
	1000000111	62	18600	315.295	19.2855	-22.1632			37.8829	-18.4017	-16.3128	um	Spot	Position Reference Frame	Reference Frame 2	1	1000020882	20882
	1000000111	63	18900	317.869	21.3409	-20.544			54.8123	35.8034	-21.8981	um	Spot	Position Reference Frame	Reference Frame 2	1	1000020967	20967
	1000000111	64	19200	317.89	21.3459	-20.534			73.7599	-37.2073	-22.0217	um	Spot	Position Reference Frame	Reference Frame 2	1	1000021054	21054
	1000000111	65	19500	318.775	21.1685	-20.2234			89.6138	-43.2835	-23.0066	um	Spot	Position Reference Frame	Reference Frame 2	1	1000021139	21139
	1000000111	66	19800	320.453	20.7777	-19.6423			101.529	-26.8079	-32.1606	um	Spot	Position Reference Frame	Reference Frame 2	1	1000021331	21331
	1000000111	67	20100	320.966	20.6164	-19.4677			105.227	10.4611	-36.8212	um	Spot	Position Reference Frame	Reference Frame 2	1	1000021364	21364
	1000000111	68	20400	321.349	20.4371	-19.3423			86.9513	-6.85211	-33.1959	um	Spot	Position Reference Frame	Reference Frame 2	1	1000021449	21449
	1000000111	69	20700	322.32	19.8732	-19.0384			55.2809	-19.4395	-23.5821	um	Spot	Position Reference Frame	Reference Frame 2	1	1000021534	21534
	1000000111	70	21000	322.341	19.851	-19.0383			68.5228	3.67529	-28.6933	um	Spot	Position Reference Frame	Reference Frame 2	1	1000021620	21620
	1000000111	71	21300	323.034	18.5265	-19.4258			73.5073	37.838	-22.5943	um	Spot	Position Reference Frame	Reference Frame 2	1	1000021705	21705
	1000000111	72	21600	323.034	18.5263	-19.4258			60.1638	12.0321	-26.9703	um	Spot	Position Reference Frame	Reference Frame 2	1	1000021790	21790
	1000000111	73	21900	324.125	18.0807	-18.6613			98.7698	70.591	-0.394684	um	Spot	Position Reference Frame	Reference Frame 2	1	1000021875	21875
	1000000111	74	22200	325.054	17.7078	-18.0203			116.362	60.3249	-14.0096	um	Spot	Position Reference Frame	Reference Frame 2	1	1000021961	21961
	1000000111	75	22500	325.898	17.3823	-17.4588			145.208	59.6993	-14.5157	um	Spot	Position Reference Frame	Reference Frame 2	1	1000022047	22047
	1000000111	76	22800	326.19	17.2821	-17.2843			159.972	20.8729	-36.355	um	Spot	Position Reference Frame	Reference Frame 2	1	1000022132	22132
	1000000111	77	23100	326.666	17.1454	-17.0417			138.425	30.3482	-34.1968	um	Spot	Position Reference Frame	Reference Frame 2	1	1000022218	22218
	1000000111	78	23400	327.733	16.8759	-16.5549			120.181	26.1326	-35.8053	um	Spot	Position Reference Frame	Reference Frame 2	1	1000022304	22304
	1000000111	79	23700	328.305	16.7544	-16.3275			235.676	-7.66018	-39.7618	um	Spot	Position Reference Frame	Reference Frame 2	2	1000000111	22305
	1000000111	80	24000	329.044	16.6341	-16.086			224.735	-36.7262	-34.3606	um	Spot	Position Reference Frame	Reference Frame 2	2	1000000196	22306
	1000000111	81	24300	329.609	16.5709	-15.9411			245.415	40.3037	-30.122	um	Spot	Position Reference Frame	Reference Frame 2	2	1000000282	22307
	1000000111	82	24600	330.251	16.5325	-15.8215			86.479	73.5754	0.434546	um	Spot	Position Reference Frame	Reference Frame 2	2	1000000367	22308
	1000000111	83	24900	331.135	16.512	-15.7			74.37	92.5835	32.0411	um	Spot	Position Reference Frame	Reference Frame 2	2	1000000452	22309
	1000000111	84	25200	331.455	16.5178	-15.6733			57.4833	94.7356	42.8387	um	Spot	Position Reference Frame	Reference Frame 2	2	1000000873	22310
	1000000111	85	25500	332.414	16.5658	-15.6336			10.8652	77.5883	30.1766	um	Spot	Position Reference Frame	Reference Frame 2	2	1000000958	22311
	1000000196	1	300	223.049	-34.5718	-36.607			98.4625	93.6007	32.7482	um	Spot	Position Reference Frame	Reference Frame 2	2	1000001547	22312
	1000000196	2	600	225.009	-35.1135	-34.5057			130.092	85.8113	22.1231	um	Spot	Position Reference Frame	Reference Frame 2	2	1000001632	22313
	1000000196	3	900	225.864	-35.3488	-33.5904			168.434	94.331	60.431	um	Spot	Position Reference Frame	Reference Frame 2	2	1000001717	22314
	1000000196	4	1200	225.864	-35.3486	-33.5902			200.454	93.5566	42.1599	um	Spot	Position Reference Frame	Reference Frame 2	2	1000001803	22315
	1000000196	5	1500	226.015	-34.8623	-33.6602			221.752	88.9782	21.0664	um	Spot	Position Reference Frame	Reference Frame 2	2	1000001889	22316
	1000000196	6	1800	226.2	-34.2844	-33.754			263.566	97.8079	30.3115	um	Spot	Position Reference Frame	Reference Frame 2	2	1000001974	22317
	1000000196	7	2100	227.613	-30.1404	-34.4932			272.125	78.8727	2.55681	um	Spot	Position Reference Frame	Reference Frame 2	2	1000002060	22318
	1000000196	8	2400	228.195	-28.779	-34.7605			233.585	70.0773	-5.41056	um	Spot	Position Reference Frame	Reference Frame 2	2	1000002145	22319
	1000000196	9	2700	229.033	-27.3905	-35.076			251.747	63.8294	-14.1982	um	Spot	Position Reference Frame	Reference Frame 2	2	1000002230	22320
	1000000196	10	3000	229.991	-26.2944	-35.365			197.282	77.4102	10.609	um	Spot	Position Reference Frame	Reference Frame 2	2	1000003575	22321
	1000000196	11	3300	231.202	-25.383	-35.6479			221.919	42.8197	-26.036	um	Spot	Position Reference Frame	Reference Frame 2	2	1000003660	22322
	1000000196	12	3600	234.592	-23.5609	-36.2873			202.032	55.6697	-14.6207	um	Spot	Position Reference Frame	Reference Frame 2	2	1000003745	22323
	1000000196	13	3900	237.496	-22.3695	-36.7214			136.316	-74.4778	-2.8754	um	Spot	Position Reference Frame	Reference Frame 2	2	1000003845	22324
	1000000196	14	4200	238.814	-22.1002	-36.8112			108.784	-67.3005	-6.36261	um	Spot	Position Reference Frame	Reference Frame 2	2	1000003930	22325
	1000000196	15	4500	244.573	-21.8125	-36.8088			89.1553	-69.0888	3.08379	um	Spot	Position Reference Frame	Reference Frame 2	2	1000004184	22326
	1000000196	16	4800	247.836	-21.7988	-36.679			59.096	-50.8673	-3.15795	um	Spot	Position Reference Frame	Reference Frame 2	2	1000004296	22327
	1000000196	17	5100	252.026	-21.8949	-36.33			30.9157	-54.4702	19.1667	um	Spot	Position Reference Frame	Reference Frame 2	2	1000004387	22328
	1000000196	18	5400	255.146	-21.9481	-35.9543			19.4443	-41.4161	14.6179	um	Spot	Position Reference Frame	Reference Frame 2	2	1000004472	22329
	1000000196	19	5700	257.192	-21.9018	-35.6258			7.84576	-38.1852	22.3338	um	Spot	Position Reference Frame	Reference Frame 2	2	1000004557	22330
	1000000196	20	6000	258.737	-21.7554	-35.3163			-3.5036	-27.8077	25.647	um	Spot	Position Reference Frame	Reference Frame 2	2	1000004643	22331
	1000000196	21	6300	261.722	-21.2955	-34.6542			-20.2856	-13.7131	32.939	um	Spot	Position Reference Frame	Reference Frame 2	2	1000004728	22332
	1000000196	22	6600	261.781	-21.2561	-34.6463			-21.915	5.33925	27.8345	um	Spot	Position Reference Frame	Reference Frame 2	2	1000004813	22333
	1000000196	23	6900	263.207	-19.0118	-34.6958			-6.04452	43.0386	18.5729	um	Spot	Position Reference Frame	Reference Frame 2	2	1000004898	22334
	1000000196	24	7200	264.99	-16.128	-34.7817			-16.2035	19.1919	19.5355	um	Spot	Position Reference Frame	Reference Frame 2	2	1000004984	22335
	1000000196	25	7500	266.656	-13.4439	-34.8755			160.231	-66.8842	-12.8184	um	Spot	Position Reference Frame	Reference Frame 2	2	1000005070	22336
	1000000196	26	7800	267.055	-12.8529	-34.8991			236.783	-63.2021	-19.5654	um	Spot	Position Reference Frame	Reference Frame 2	2	1000005155	22337
	1000000196	27	8100	267.111	-12.8161	-34.9016			177.369	-73.6901	-7.51911	um	Spot	Position Reference Frame	Reference Frame 2	2	1000005240	22338
	1000000196	28	8400	270.415	-12.0939	-35.0205			184.1	-39.392	-29.8595	um	Spot	Position Reference Frame	Reference Frame 2	2	1000005385	22339
	1000000196	29	8700	277.687	-10.5965	-35.2669			170.045	-30.1923	-31.4622	um	Spot	Position Reference Frame	Reference Frame 2	2	1000005472	22340
	1000000196	30	9000	279.804	-10.1974	-35.3211			147.048	-51.8453	-22.875	um	Spot	Position Reference Frame	Reference Frame 2	2	1000005557	22341
	1000000196	31	9300	282.963	-9.66545	-35.3614			208.994	-37.8713	-33.2837	um	Spot	Position Reference Frame	Reference Frame 2	2	1000005642	22342
	1000000196	32	9600	286.467	-9.11165	-35.3626			218.216	13.1798	-37.4398	um	Spot	Position Reference Frame	Reference Frame 2	2	1000005727	22343
	1000000196	33	9900	287.319	-8.98609	-35.3303			192.565	-10.5387	-36.259	um	Spot	Position Reference Frame	Reference Frame 2	2	1000005812	22344
	1000000196	34	10200	288.033	-8.89232	-35.2514			173.048	5.33825	-35.579	um	Spot	Position Reference Frame	Reference Frame 2	2	1000005898	22345
	1000000196	35	10500	289.164	-8.76202	-35.0473			148.895	-24.9118	-35.0161	um	Spot	Position Reference Frame	Reference Frame 2	2	1000005983	22346
	1000000196	36	10800	289.995	-8.68424	-34.8389			186.295	16.5565	-33.6985	um	Spot	Position Reference Frame	Reference Frame 2	2	1000006069	22347
	1000000196	37	11100	291.16	-8.60453	-34.4622			181.154	48.5434	-19.4817	um	Spot	Position Reference Frame	Reference Frame 2	2	1000006155	22348
	1000000196	38	11400	294.308	-8.43638	-33.3223			129.524	-54.7869	-22.0818	um	Spot	Position Reference Frame	Reference Frame 2	2	1000006241	22349
	1000000196	39	11700	296.983	-8.30997	-32.3155			129.846	-2.8758	-37.6841	um	Spot	Position Reference Frame	Reference Frame 2	2	1000006326	22350
	1000000196	40	12000	298.353	-8.25064	-31.7888			164.341	69.2651	-1.02711	um	Spot	Position Reference Frame	Reference Frame 2	2	1000006411	22351
	1000000196	41	12300	298.353	-8.25067	-31.7888			44.0207	23.0639	-18.2198	um	Spot	Position Reference Frame	Reference Frame 2	2	1000010360	22352
	1000000196	42	12600	298.558	-9.2087	-31.8272			-5.74786	-3.5224	13.6303	um	Spot	Position Reference Frame	Reference Frame 2	2	1000010446	22353
	1000000196	43	12900	298.664	-9.72984	-31.8262			10.1307	-20.7802	6.57296	um	Spot	Position Reference Frame	Reference Frame 2	2	1000010531	22354
	1000000196	44	13200	298.789	-10.4051	-31.7815			8.48207	53.6697	10.3874	um	Spot	Position Reference Frame	Reference Frame 2	2	1000010616	22355
	1000000196	45	13500	298.977	-11.4892	-31.6596			28.712	67.781	9.91676	um	Spot	Position Reference Frame	Reference Frame 2	2	1000010701	22356
	1000000196	46	13800	299.23	-12.995	-31.4593			41.6989	76.833	14.5742	um	Spot	Position Reference Frame	Reference Frame 2	2	1000010787	22357
	1000000196	47	14100	299.23	-12.995	-31.4593			11.0213	26.346	-0.446521	um	Spot	Position Reference Frame	Reference Frame 2	2	1000010873	22358
	1000000196	48	14400	299.929	-12.6275	-30.8912			26.216	14.6418	-11.9828	um	Spot	Position Reference Frame	Reference Frame 2	2	1000010959	22359
	1000000196	49	14700	300.348	-12.4077	-30.5634			12.4516	-3.05937	-1.4897	um	Spot	Position Reference Frame	Reference Frame 2	2	1000011044	22360
	1000000196	50	15000	301.304	-11.9009	-29.8517			96.8354	33.9273	-27.4187	um	Spot	Position Reference Frame	Reference Frame 2	2	1000015749	22361
	1000000196	51	15300	301.772	-11.6358	-29.5248			28.0381	43.3894	-7.82027	um	Spot	Position Reference Frame	Reference Frame 2	2	1000020538	22362
	1000000196	52	15600	302.237	-11.3377	-29.2295			34.0433	-4.99118	-12.6611	um	Spot	Position Reference Frame	Reference Frame 2	2	1000020623	22363
	1000000196	53	15900	302.37	-11.2215	-29.1625			52.3781	69.6046	2.27367	um	Spot	Position Reference Frame	Reference Frame 2	2	1000020708	22364
	1000000196	54	16200	302.877	-10.6433	-28.9793			68.1918	66.5674	-3.27271	um	Spot	Position Reference Frame	Reference Frame 2	2	1000020796	22365
	1000000196	55	16500	304.21	-9.01986	-28.5469			41.6479	-21.2953	-11.9894	um	Spot	Position Reference Frame	Reference Frame 2	2	1000020882	22366
	1000000196	56	16800	305.126	-7.87207	-28.2623			56.869	33.8832	-18.4163	um	Spot	Position Reference Frame	Reference Frame 2	2	1000020967	22367
	1000000196	57	17100	305.686	-7.15762	-28.0932			74.5654	-37.8613	-18.0907	um	Spot	Position Reference Frame	Reference Frame 2	2	1000021054	22368
	1000000196	58	17400	305.686	-7.15762	-28.0932			92.7264	-45.8536	-15.9872	um	Spot	Position Reference Frame	Reference Frame 2	2	1000021139	22369
	1000000196	59	17700	305.513	-7.26257	-28.1431			101.457	-27.5834	-29.7014	um	Spot	Position Reference Frame	Reference Frame 2	2	1000021331	22370
	1000000196	60	18000	305.003	-7.57857	-28.2954			106.458	9.54171	-34.552	um	Spot	Position Reference Frame	Reference Frame 2	2	1000021364	22371
	1000000196	61	18300	303.669	-8.4205	-28.7081			89.0071	-7.4792	-30.2193	um	Spot	Position Reference Frame	Reference Frame 2	2	1000021449	22372
	1000000196	62	18600	302.73	-9.02955	-29.0133			56.4109	-20.9487	-20.2509	um	Spot	Position Reference Frame	Reference Frame 2	2	1000021534	22373
	1000000196	63	18900	302.068	-9.47556	-29.2438			71.8961	1.04884	-27.1764	um	Spot	Position Reference Frame	Reference Frame 2	2	1000021620	22374
	1000000196	64	19200	301.165	-10.1009	-29.5737			75.0505	37.3911	-22.1361	um	Spot	Position Reference Frame	Reference Frame 2	2	1000021705	22375
	1000000196	65	19500	301.165	-10.1009	-29.5737			61.2784	11.5168	-23.5906	um	Spot	Position Reference Frame	Reference Frame 2	2	1000021790	22376
	1000000196	66	19800	301.431	-10.1171	-29.4119			102.031	71.5413	-0.99063	um	Spot	Position Reference Frame	Reference Frame 2	2	1000021875	22377
	1000000196	67	20100	301.984	-10.1507	-29.0763			119.056	61.0451	-13.3105	um	Spot	Position Reference Frame	Reference Frame 2	2	1000021961	22378
	1000000196	68	20400	302.373	-10.1745	-28.8398			147.102	58.4701	-14.1462	um	Spot	Position Reference Frame	Reference Frame 2	2	1000022047	22379
	1000000196	69	20700	302.373	-10.1746	-28.8398			160.364	18.5484	-33.8222	um	Spot	Position Reference Frame	Reference Frame 2	2	1000022132	22380
	1000000196	70	21000	302.572	-10.6697	-28.6596			139.454	28.1952	-32.8709	um	Spot	Position Reference Frame	Reference Frame 2	2	1000022218	22381
	1000000196	71	21300	302.665	-10.8515	-28.585			120.28	25.8157	-33.1102	um	Spot	Position Reference Frame	Reference Frame 2	2	1000022304	22382
	1000000196	72	21600	303.292	-11.8347	-28.128			235.355	-9.52493	-35.6385	um	Spot	Position Reference Frame	Reference Frame 2	3	1000000111	22383
	1000000196	73	21900	303.632	-12.2776	-27.9037			224.103	-35.8322	-32.0914	um	Spot	Position Reference Frame	Reference Frame 2	3	1000000196	22384
	1000000196	74	22200	304.246	-12.9199	-27.5419			248.075	37.9463	-28.5196	um	Spot	Position Reference Frame	Reference Frame 2	3	1000000282	22385
	1000000196	75	22500	304.66	-13.2639	-27.3248			88.9945	72.2322	0.582852	um	Spot	Position Reference Frame	Reference Frame 2	3	1000000367	22386
	1000000196	76	22800	304.938	-13.4212	-27.2014			75.3197	87.7933	28.1852	um	Spot	Position Reference Frame	Reference Frame 2	3	1000000452	22387
	1000000196	77	23100	305.191	-13.4975	-27.1078			59.083	93.8677	44.6989	um	Spot	Position Reference Frame	Reference Frame 2	3	1000000873	22388
	1000000196	78	23400	305.564	-13.5414	-26.9851			13.3343	72.7167	25.1314	um	Spot	Position Reference Frame	Reference Frame 2	3	1000000958	22389
	1000000196	79	23700	306.06	-13.5528	-26.8243			99.1792	89.4712	27.4001	um	Spot	Position Reference Frame	Reference Frame 2	3	1000001547	22390
	1000000196	80	24000	306.301	-13.5427	-26.7389			131.18	82.9439	17.8659	um	Spot	Position Reference Frame	Reference Frame 2	3	1000001632	22391
	1000000196	81	24300	306.543	-13.5191	-26.6392			169.613	94.0254	59.7426	um	Spot	Position Reference Frame	Reference Frame 2	3	1000001717	22392
	1000000196	82	24600	307.654	-13.3874	-26.1461			199.49	92.8018	42.2248	um	Spot	Position Reference Frame	Reference Frame 2	3	1000001803	22393
	1000000196	83	24900	307.663	-13.3898	-26.1446			223.289	89.2187	19.45	um	Spot	Position Reference Frame	Reference Frame 2	3	1000001889	22394
	1000000196	84	25200	308.01	-13.6359	-26.1957			263.542	97.2918	30.8022	um	Spot	Position Reference Frame	Reference Frame 2	3	1000001974	22395
	1000000196	85	25500	308.857	-14.247	-26.3285			272.873	78.6875	-0.242625	um	Spot	Position Reference Frame	Reference Frame 2	3	1000002060	22396
	1000000282	1	300	243.799	42.0673	-27.6956			234.994	68.7055	-8.80203	um	Spot	Position Reference Frame	Reference Frame 2	3	1000002145	22397
	1000000282	2	600	246.198	40.6533	-28.2793			253.824	63.6204	-15.3095	um	Spot	Position Reference Frame	Reference Frame 2	3	1000002230	22398
	1000000282	3	900	248.885	39.0763	-28.9306			196.345	77.5154	9.08477	um	Spot	Position Reference Frame	Reference Frame 2	3	1000003575	22399
	1000000282	4	1200	251.857	37.3421	-29.647			223.979	35.71	-28.8256	um	Spot	Position Reference Frame	Reference Frame 2	3	1000003660	22400
	1000000282	5	1500	253.556	36.3545	-30.055			202.54	52.5781	-17.5572	um	Spot	Position Reference Frame	Reference Frame 2	3	1000003745	22401
	1000000282	6	1800	253.556	36.3546	-30.055			139.423	-77.8814	1.44438	um	Spot	Position Reference Frame	Reference Frame 2	3	1000003845	22402
	1000000282	7	2100	255.788	39.7065	-28.7683			112.607	-68.5878	-4.67151	um	Spot	Position Reference Frame	Reference Frame 2	3	1000003930	22403
	1000000282	8	2400	256.469	40.7344	-28.3698			95.4086	-73.2646	6.64412	um	Spot	Position Reference Frame	Reference Frame 2	3	1000004184	22404
	1000000282	9	2700	256.471	40.7418	-28.3637			65.4238	-55.0994	-2.90643	um	Spot	Position Reference Frame	Reference Frame 2	3	1000004296	22405
	1000000282	10	3000	256.045	43.1162	-24.957			33.5636	-59.876	19.3196	um	Spot	Position Reference Frame	Reference Frame 2	3	1000004387	22406
	1000000282	11	3300	256.045	43.1165	-24.9568			23.9702	-46.199	9.74784	um	Spot	Position Reference Frame	Reference Frame 2	3	1000004472	22407
	1000000282	12	3600	257.989	44.1562	-25.2377			10.389	-44.5618	23.5763	um	Spot	Position Reference Frame	Reference Frame 2	3	1000004557	22408
	1000000282	13	3900	260.38	45.3525	-25.5596			-1.08199	-35.5418	25.4922	um	Spot	Position Reference Frame	Reference Frame 2	3	1000004643	22409
	1000000282	14	4200	261.923	46.0026	-25.7276			-16.0575	-19.4668	27.9746	um	Spot	Position Reference Frame	Reference Frame 2	3	1000004728	22410
	1000000282	15	4500	262.817	46.243	-25.7731			-21.8555	0.357411	27.1544	um	Spot	Position Reference Frame	Reference Frame 2	3	1000004813	22411
	1000000282	16	4800	266.726	46.8492	-25.7724			-1.86672	39.3583	11.9091	um	Spot	Position Reference Frame	Reference Frame 2	3	1000004898	22412
	1000000282	17	5100	268.593	47.0456	-25.6753			-12.866	13.0445	16.4716	um	Spot	Position Reference Frame	Reference Frame 2	3	1000004984	22413
	1000000282	18	5400	269.705	47.0819	-25.495			168.193	-69.5824	-7.7171	um	Spot	Position Reference Frame	Reference Frame 2	3	1000005070	22414
	1000000282	19	5700	272.049	47.0242	-24.8612			235.986	-63.5985	-16.6004	um	Spot	Position Reference Frame	Reference Frame 2	3	1000005155	22415
	1000000282	20	6000	274.879	46.8969	-23.9121			182.348	-74.8302	-4.83007	um	Spot	Position Reference Frame	Reference Frame 2	3	1000005240	22416
	1000000282	21	6300	280.848	46.6083	-21.6697			189.838	-43.4867	-27.2955	um	Spot	Position Reference Frame	Reference Frame 2	3	1000005385	22417
	1000000282	22	6600	281.881	46.5955	-21.2204			175.311	-29.4118	-30.9243	um	Spot	Position Reference Frame	Reference Frame 2	3	1000005472	22418
	1000000282	23	6900	283.627	46.6713	-20.3365			151.283	-53.7046	-21.8125	um	Spot	Position Reference Frame	Reference Frame 2	3	1000005557	22419
	1000000282	24	7200	285.067	46.798	-19.5597			208.936	-43.0757	-28.3273	um	Spot	Position Reference Frame	Reference Frame 2	3	1000005642	22420
	1000000282	25	7500	288.901	47.2438	-17.4658			222.388	9.05765	-35.8872	um	Spot	Position Reference Frame	Reference Frame 2	3	1000005727	22421
	1000000282	26	7800	289.613	47.3346	-17.1301			196.026	-17.6739	-35.097	um	Spot	Position Reference Frame	Reference Frame 2	3	1000005812	22422
	1000000282	27	8100	291.08	47.5315	-16.5847			174.449	0.39241	-34.789	um	Spot	Position Reference Frame	Reference Frame 2	3	1000005898	22423
	1000000282	28	8400	293.375	47.8395	-15.8452			153.041	-30.7064	-32.078	um	Spot	Position Reference Frame	Reference Frame 2	3	1000005983	22424
	1000000282	29	8700	294.398	47.9729	-15.5614			187.849	13.2195	-33.2057	um	Spot	Position Reference Frame	Reference Frame 2	3	1000006069	22425
	1000000282	30	9000	295.191	48.071	-15.3824			182.485	48.4317	-17.8122	um	Spot	Position Reference Frame	Reference Frame 2	3	1000006155	22426
	1000000282	31	9300	296.992	48.2846	-15.0255			136.686	-56.3396	-19.6889	um	Spot	Position Reference Frame	Reference Frame 2	3	1000006241	22427
	1000000282	32	9600	297.531	48.3453	-14.9143			132.195	-6.52257	-36.303	um	Spot	Position Reference Frame	Reference Frame 2	3	1000006326	22428
	1000000282	33	9900	298.247	48.4196	-14.7492			165.475	68.8616	-0.047431	um	Spot	Position Reference Frame	Reference Frame 2	3	1000006411	22429
	1000000282	34	10200	298.903	48.4801	-14.5789			48.3566	15.0543	-19.6212	um	Spot	Position Reference Frame	Reference Frame 2	3	1000010360	22430
	1000000282	35	10500	299.919	48.56	-14.2888			-3.29425	-9.53818	10.2407	um	Spot	Position Reference Frame	Reference Frame 2	3	1000010446	22431
	1000000282	36	10800	301.193	48.6402	-13.9063			12.56	-25.3242	5.81369	um	Spot	Position Reference Frame	Reference Frame 2	3	1000010531	22432
	1000000282	37	11100	302.533	48.6982	-13.4912			12.0192	50.5402	6.36709	um	Spot	Position Reference Frame	Reference Frame 2	3	1000010616	22433
	1000000282	38	11400	304.295	48.7368	-12.9335			30.4542	62.3441	4.09867	um	Spot	Position Reference Frame	Reference Frame 2	3	1000010701	22434
	1000000282	39	11700	305.678	48.7344	-12.484			45.2554	74.7387	12.7435	um	Spot	Position Reference Frame	Reference Frame 2	3	1000010787	22435
	1000000282	40	12000	307.734	48.6882	-11.7893			14.4122	19.7608	-5.82898	um	Spot	Position Reference Frame	Reference Frame 2	3	1000010873	22436
	1000000282	41	12300	309.497	48.6284	-11.1569			31.171	9.42664	-14.8299	um	Spot	Position Reference Frame	Reference Frame 2	3	1000010959	22437
	1000000282	42	12600	311.683	48.5493	-10.307			15.4618	-7.11925	-3.74732	um	Spot	Position Reference Frame	Reference Frame 2	3	1000011044	22438
	1000000282	43	12900	313.157	48.5149	-9.66563			98.9713	31.6262	-27.0357	um	Spot	Position Reference Frame	Reference Frame 2	3	1000015749	22439
	1000000282	44	13200	314.173	48.5272	-9.14393			35.0067	36.3824	-12.6585	um	Spot	Position Reference Frame	Reference Frame 2	3	1000020538	22440
	1000000282	45	13500	315.229	48.5965	-8.49809			39.1349	-9.24166	-14.8253	um	Spot	Position Reference Frame	Reference Frame 2	3	1000020623	22441
	1000000282	46	13800	316.25	48.7265	-7.77454			56.0862	66.0208	2.5763	um	Spot	Position Reference Frame	Reference Frame 2	3	1000020708	22442
	1000000282	47	14100	317.773	49.0025	-6.57879			71.1557	62.5369	-3.9917	um	Spot	Position Reference Frame	Reference Frame 2	3	1000020796	22443
	1000000282	48	14400	319.509	49.3758	-5.14109			44.589	-25.1998	-11.7284	um	Spot	Position Reference Frame	Reference Frame 2	3	1000020882	22444
	1000000282	49	14700	320.649	49.6488	-4.16686			58.7863	32.2652	-18.8594	um	Spot	Position Reference Frame	Reference Frame 2	3	1000020967	22445
	1000000282	50	15000	322.836	50.1973	-2.2795			79.6009	-42.2754	-16.3442	um	Spot	Position Reference Frame	Reference Frame 2	3	1000021054	22446
	1000000282	51	15300	324.183	50.5247	-1.13811			98.4778	-55.2022	-11.382	um	Spot	Position Reference Frame	Reference Frame 2	3	1000021139	22447
	1000000282	52	15600	328.517	51.5243	2.43796			104.585	-41.6599	-24.1463	um	Spot	Position Reference Frame	Reference Frame 2	3	1000021331	22448
	1000000282	53	15900	330.131	51.8654	3.70545			107.417	7.03644	-33.4682	um	Spot	Position Reference Frame	Reference Frame 2	3	1000021364	22449
	1000000282	54	16200	333.317	52.4731	6.05477			94.3109	-9.46117	-30.2891	um	Spot	Position Reference Frame	Reference Frame 2	3	1000021449	22450
	1000000282	55	16500	334.696	52.7152	6.99305			62.2172	-27.3437	-17.0721	um	Spot	Position Reference Frame	Reference Frame 2	3	1000021534	22451
	1000000282	56	16800	335.381	52.8209	7.38176			77.6099	-4.59786	-28.7161	um	Spot	Position Reference Frame	Reference Frame 2	3	1000021620	22452
	1000000282	57	17100	335.69	52.8585	7.49129			81.1934	32.5908	-24.7977	um	Spot	Position Reference Frame	Reference Frame 2	3	1000021705	22453
	1000000282	58	17400	336.873	52.9755	7.72369			65.0863	6.64244	-24.4662	um	Spot	Position Reference Frame	Reference Frame 2	3	1000021790	22454
	1000000282	59	17700	338.995	53.173	8.07162			107.185	70.8794	-2.66806	um	Spot	Position Reference Frame	Reference Frame 2	3	1000021875	22455
	1000000282	60	18000	339.002	53.1714	8.07458			120.882	57.0029	-14.0836	um	Spot	Position Reference Frame	Reference Frame 2	3	1000021961	22456
	1000000282	61	18300	341.423	51.3837	10.2912			148.691	57.6382	-13.7193	um	Spot	Position Reference Frame	Reference Frame 2	3	1000022047	22457
	1000000282	62	18600	342.487	50.638	11.2695			162.392	15.4029	-34.2542	um	Spot	Position Reference Frame	Reference Frame 2	3	1000022132	22458
	1000000282	63	18900	342.87	50.4215	11.6258			142.06	28.3202	-29.2478	um	Spot	Position Reference Frame	Reference Frame 2	3	1000022218	22459
	1000000282	64	19200	344.364	49.7596	13.0328			123.324	22.9915	-32.5389	um	Spot	Position Reference Frame	Reference Frame 2	3	1000022304	22460
	1000000282	65	19500	345.206	49.4315	13.8388			235.712	-8.03887	-35.475	um	Spot	Position Reference Frame	Reference Frame 2	4	1000000111	22461
	1000000282	66	19800	346.728	48.9017	15.3214			227.61	-35.6045	-28.9099	um	Spot	Position Reference Frame	Reference Frame 2	4	1000000196	22462
	1000000282	67	20100	347.458	48.6604	16.0456			251.745	36.8005	-29.9925	um	Spot	Position Reference Frame	Reference Frame 2	4	1000000282	22463
	1000000282	68	20400	348.594	48.2916	17.1883			91.7487	71.0199	-2.36014	um	Spot	Position Reference Frame	Reference Frame 2	4	1000000367	22464
	1000000282	69	20700	350.772	47.5708	19.3749			77.6587	91.8737	26.9264	um	Spot	Position Reference Frame	Reference Frame 2	4	1000000452	22465
	1000000282	70	21000	351.195	47.4124	19.7761			60.6929	96.475	38.5303	um	Spot	Position Reference Frame	Reference Frame 2	4	1000000873	22466
	1000000282	71	21300	352.039	47.0486	20.5157			14.7778	73.7092	24.5298	um	Spot	Position Reference Frame	Reference Frame 2	4	1000000958	22467
	1000000282	72	21600	352.842	46.6745	21.1803			100.969	92.3224	25.8548	um	Spot	Position Reference Frame	Reference Frame 2	4	1000001547	22468
	1000000282	73	21900	353.809	46.1987	21.9419			130.98	82.4152	14.3598	um	Spot	Position Reference Frame	Reference Frame 2	4	1000001632	22469
	1000000282	74	22200	354.542	45.8265	22.4935			170.916	97.6529	56.8122	um	Spot	Position Reference Frame	Reference Frame 2	4	1000001717	22470
	1000000282	75	22500	355.123	45.526	22.9101			200.372	96.6581	41.0347	um	Spot	Position Reference Frame	Reference Frame 2	4	1000001803	22471
	1000000282	76	22800	356.859	44.6297	24.1114			222.875	90.6731	17.1973	um	Spot	Position Reference Frame	Reference Frame 2	4	1000001889	22472
	1000000282	77	23100	357.067	44.5318	24.2448			264.241	99.3939	30.1432	um	Spot	Position Reference Frame	Reference Frame 2	4	1000001974	22473
	1000000282	78	23400	357.633	44.2979	24.5735			275.126	81.2567	3.8345	um	Spot	Position Reference Frame	Reference Frame 2	4	1000002060	22474
	1000000282	79	23700	357.863	44.2119	24.6964			235.918	67.0005	-11.424	um	Spot	Position Reference Frame	Reference Frame 2	4	1000002145	22475
	1000000282	80	24000	358.672	43.9339	25.0973			254.06	63.2611	-13.8084	um	Spot	Position Reference Frame	Reference Frame 2	4	1000002230	22476
	1000000282	81	24300	359.106	43.7874	25.3049			200.344	77.4799	6.51749	um	Spot	Position Reference Frame	Reference Frame 2	4	1000003575	22477
	1000000282	82	24600	360.521	43.3139	25.9618			227.081	34.0316	-28.1457	um	Spot	Position Reference Frame	Reference Frame 2	4	1000003660	22478
	1000000282	83	24900	361.047	43.1365	26.2023			205.541	49.5922	-19.4218	um	Spot	Position Reference Frame	Reference Frame 2	4	1000003745	22479
	1000000282	84	25200	361.929	42.8363	26.5998			145.198	-77.0109	4.83507	um	Spot	Position Reference Frame	Reference Frame 2	4	1000003845	22480
	1000000282	85	25500	362.638	42.5941	26.9172			114.362	-68.6816	-0.986842	um	Spot	Position Reference Frame	Reference Frame 2	4	1000003930	22481
	1000000367	1	300	82.5382	69.859	-0.389404			95.6885	-73.2384	12.0423	um	Spot	Position Reference Frame	Reference Frame 2	4	1000004184	22482
	1000000367	2	600	87.0512	70.4934	-0.827489			66.0614	-52.4623	0.616799	um	Spot	Position Reference Frame	Reference Frame 2	4	1000004296	22483
	1000000367	3	900	88.6346	70.674	-0.973822			35.969	-55.8502	20.2388	um	Spot	Position Reference Frame	Reference Frame 2	4	1000004387	22484
	1000000367	4	1200	92.3169	70.9612	-1.28646			25.6134	-40.9328	13.6871	um	Spot	Position Reference Frame	Reference Frame 2	4	1000004472	22485
	1000000367	5	1500	94.9465	71.0713	-1.4808			12.6554	-43.9765	28.6904	um	Spot	Position Reference Frame	Reference Frame 2	4	1000004557	22486
	1000000367	6	1800	96.307	71.0325	-1.54877			0.624826	-34.8056	30.37	um	Spot	Position Reference Frame	Reference Frame 2	4	1000004643	22487
	1000000367	7	2100	97.1792	70.9019	-1.55767			-14.1599	-17.4083	29.6671	um	Spot	Position Reference Frame	Reference Frame 2	4	1000004728	22488
	1000000367	8	2400	99.6565	70.2867	-1.51371			-20.6494	2.74638	26.1922	um	Spot	Position Reference Frame	Reference Frame 2	4	1000004813	22489
	1000000367	9	2700	101.637	69.7051	-1.47559			-0.0364122	39.5652	10.5122	um	Spot	Position Reference Frame	Reference Frame 2	4	1000004898	22490
	1000000367	10	3000	104.03	68.9263	-1.45472			-11.8149	17.1595	16.1262	um	Spot	Position Reference Frame	Reference Frame 2	4	1000004984	22491
	1000000367	11	3300	105.881	68.306	-1.48078			169.767	-68.3154	-4.49967	um	Spot	Position Reference Frame	Reference Frame 2	4	1000005070	22492
	1000000367	12	3600	105.989	68.2798	-1.51257			234.382	-62.4962	-12.3463	um	Spot	Position Reference Frame	Reference Frame 2	4	1000005155	22493
	1000000367	13	3900	107.633	68.0654	-2.49256			185.447	-74.6787	-2.21503	um	Spot	Position Reference Frame	Reference Frame 2	4	1000005240	22494
	1000000367	14	4200	109.685	67.8277	-3.7229			190.703	-43.6187	-24.2095	um	Spot	Position Reference Frame	Reference Frame 2	4	1000005385	22495
	1000000367	15	4500	109.78	67.8295	-3.74623			177.518	-30.7892	-28.841	um	Spot	Position Reference Frame	Reference Frame 2	4	1000005472	22496
	1000000367	16	4800	112.975	68.2523	-3.53656			154.796	-53.0217	-16.6729	um	Spot	Position Reference Frame	Reference Frame 2	4	1000005557	22497
	1000000367	17	5100	113.805	68.3749	-3.42621			209.725	-44.1107	-25.0018	um	Spot	Position Reference Frame	Reference Frame 2	4	1000005642	22498
	1000000367	18	5400	114.91	68.559	-3.17113			222.541	7.46777	-35.4131	um	Spot	Position Reference Frame	Reference Frame 2	4	1000005727	22499
	1000000367	19	5700	117.497	69.0086	-2.42773			195.954	-19.1191	-32.5989	um	Spot	Position Reference Frame	Reference Frame 2	4	1000005812	22500
	1000000367	20	6000	119.535	69.3537	-1.79023			174.124	-3.03432	-32.8816	um	Spot	Position Reference Frame	Reference Frame 2	4	1000005898	22501
	1000000367	21	6300	120.446	69.4894	-1.48429			154.997	-33.84	-27.9162	um	Spot	Position Reference Frame	Reference Frame 2	4	1000005983	22502
	1000000367	22	6600	120.507	69.4826	-1.4567			188.609	11.3797	-33.6923	um	Spot	Position Reference Frame	Reference Frame 2	4	1000006069	22503
	1000000367	23	6900	122.16	68.8265	-0.526993			183.664	48.4036	-16.3916	um	Spot	Position Reference Frame	Reference Frame 2	4	1000006155	22504
	1000000367	24	7200	122.25	68.7901	-0.505958			135.19	-53.6174	-17.5294	um	Spot	Position Reference Frame	Reference Frame 2	4	1000006241	22505
	1000000367	25	7500	122.431	68.716	-0.544409			136.59	-11.5911	-31.8133	um	Spot	Position Reference Frame	Reference Frame 2	4	1000006326	22506
	1000000367	26	7800	122.927	68.5133	-0.763432			165.663	70.228	1.74894	um	Spot	Position Reference Frame	Reference Frame 2	4	1000006411	22507
	1000000367	27	8100	123.751	68.1769	-1.21493			51.009	15.3132	-18.3427	um	Spot	Position Reference Frame	Reference Frame 2	4	1000010360	22508
	1000000367	28	8400	125.055	67.6395	-2.011			-1.78438	-7.24704	10.5658	um	Spot	Position Reference Frame	Reference Frame 2	4	1000010446	22509
	1000000367	29	8700	125.902	67.2816	-2.56761			14.4839	-24.1391	8.57646	um	Spot	Position Reference Frame	Reference Frame 2	4	1000010531	22510
	1000000367	30	9000	126.869	66.858	-3.24417			14.7667	49.5351	4.52839	um	Spot	Position Reference Frame	Reference Frame 2	4	1000010616	22511
	1000000367	31	9300	127.948	66.3694	-4.0321			32.7745	64.034	5.87409	um	Spot	Position Reference Frame	Reference Frame 2	4	1000010701	22512
	1000000367	32	9600	129.42	65.6909	-5.1373			47.2157	76.8848	11.0091	um	Spot	Position Reference Frame	Reference Frame 2	4	1000010787	22513
	1000000367	33	9900	131.151	64.8968	-6.45868			16.808	22.6056	-7.4826	um	Spot	Position Reference Frame	Reference Frame 2	4	1000010873	22514
	1000000367	34	10200	131.813	64.6084	-6.97457			32.3535	9.52752	-12.3549	um	Spot	Position Reference Frame	Reference Frame 2	4	1000010959	22515
	1000000367	35	10500	132.797	64.2178	-7.75368			16.7489	-5.99981	-1.6193	um	Spot	Position Reference Frame	Reference Frame 2	4	1000011044	22516
	1000000367	36	10800	133.666	63.9129	-8.43805			102	31.0226	-26.5665	um	Spot	Position Reference Frame	Reference Frame 2	4	1000015749	22517
	1000000367	37	11100	134.351	63.7175	-8.96141			35.2794	35.9848	-10.1689	um	Spot	Position Reference Frame	Reference Frame 2	4	1000020538	22518
	1000000367	38	11400	135.244	63.5225	-9.61072			39.9136	-11.5935	-10.8767	um	Spot	Position Reference Frame	Reference Frame 2	4	1000020623	22519
	1000000367	39	11700	136.152	63.3753	-10.2274			59.3146	68.0187	1.15067	um	Spot	Position Reference Frame	Reference Frame 2	4	1000020708	22520
	1000000367	40	12000	137.1	63.2663	-10.8181			73.3323	64.5687	-5.40416	um	Spot	Position Reference Frame	Reference Frame 2	4	1000020796	22521
	1000000367	41	12300	137.259	63.2672	-10.8828			46.987	-23.993	-10.0714	um	Spot	Position Reference Frame	Reference Frame 2	4	1000020882	22522
	1000000367	42	12600	137.834	63.3325	-10.9978			62.6251	36.722	-16.9916	um	Spot	Position Reference Frame	Reference Frame 2	4	1000020967	22523
	1000000367	43	12900	138.448	63.4165	-11.0713			82.1375	-41.9572	-14.3068	um	Spot	Position Reference Frame	Reference Frame 2	4	1000021054	22524
	1000000367	44	13200	139.153	63.5131	-11.1128			98.3868	-53.5295	-9.07185	um	Spot	Position Reference Frame	Reference Frame 2	4	1000021139	22525
	1000000367	45	13500	139.223	63.5155	-11.1019			105.151	-42.9836	-18.3791	um	Spot	Position Reference Frame	Reference Frame 2	4	1000021331	22526
	1000000367	46	13800	140.59	63.4256	-10.6054			111.439	5.3978	-31.1991	um	Spot	Position Reference Frame	Reference Frame 2	4	1000021364	22527
	1000000367	47	14100	140.831	63.4255	-10.5131			95.9968	-10.3085	-27.4757	um	Spot	Position Reference Frame	Reference Frame 2	4	1000021449	22528
	1000000367	48	14400	141.078	63.458	-10.4131			63.0748	-31.6534	-13.7019	um	Spot	Position Reference Frame	Reference Frame 2	4	1000021534	22529
	1000000367	49	14700	142.675	63.7933	-9.75922			78.6901	-3.51464	-25.9351	um	Spot	Position Reference Frame	Reference Frame 2	4	1000021620	22530
	1000000367	50	15000	143.507	63.9832	-9.43117			84.3783	32.6444	-24.2448	um	Spot	Position Reference Frame	Reference Frame 2	4	1000021705	22531
	1000000367	51	15300	144.398	64.1973	-9.10276			66.5026	4.45765	-23.1282	um	Spot	Position Reference Frame	Reference Frame 2	4	1000021790	22532
	1000000367	52	15600	144.97	64.3324	-8.91022			108.733	71.0801	-2.63811	um	Spot	Position Reference Frame	Reference Frame 2	4	1000021875	22533
	1000000367	53	15900	145.664	64.4835	-8.69559			128.722	58.4938	-12.3105	um	Spot	Position Reference Frame	Reference Frame 2	4	1000021961	22534
	1000000367	54	16200	146.033	64.5478	-8.58575			150.574	55.4007	-15.5132	um	Spot	Position Reference Frame	Reference Frame 2	4	1000022047	22535
	1000000367	55	16500	146.544	64.6074	-8.43216			164.776	15.1223	-32.5511	um	Spot	Position Reference Frame	Reference Frame 2	4	1000022132	22536
	1000000367	56	16800	147.152	64.6495	-8.2361			143.972	27.8435	-29.9199	um	Spot	Position Reference Frame	Reference Frame 2	4	1000022218	22537
	1000000367	57	17100	147.465	64.652	-8.11808			125.572	21.8298	-31.944	um	Spot	Position Reference Frame	Reference Frame 2	4	1000022304	22538
	1000000367	58	17400	148.292	64.618	-7.75874			234.851	-10.6861	-35.305	um	Spot	Position Reference Frame	Reference Frame 2	5	1000000111	22539
	1000000367	59	17700	148.743	64.5943	-7.54456			229.034	-38.2045	-35.3744	um	Spot	Position Reference Frame	Reference Frame 2	5	1000000196	22540
	1000000367	60	18000	149.479	64.5592	-7.16869			253.863	32.5021	-29.8832	um	Spot	Position Reference Frame	Reference Frame 2	5	1000000282	22541
	1000000367	61	18300	149.648	64.5618	-7.07803			95.599	69.6681	-2.99429	um	Spot	Position Reference Frame	Reference Frame 2	5	1000000367	22542
	1000000367	62	18600	150.206	64.6104	-6.76852			82.7913	92.5523	29.5254	um	Spot	Position Reference Frame	Reference Frame 2	5	1000000452	22543
	1000000367	63	18900	150.868	64.6822	-6.40654			63.5044	94.0136	34.8962	um	Spot	Position Reference Frame	Reference Frame 2	5	1000000873	22544
	1000000367	64	19200	150.889	64.6862	-6.40183			18.3135	74.1534	20.5713	um	Spot	Position Reference Frame	Reference Frame 2	5	1000000958	22545
	1000000367	65	19500	151.36	64.8065	-6.43579			107.34	91.4885	27.2373	um	Spot	Position Reference Frame	Reference Frame 2	5	1000001547	22546
	1000000367	66	19800	151.363	64.8064	-6.43549			136.394	84.0933	17.6371	um	Spot	Position Reference Frame	Reference Frame 2	5	1000001632	22547
	1000000367	67	20100	151.693	64.6766	-6.31041			173.115	94.5501	56.5811	um	Spot	Position Reference Frame	Reference Frame 2	5	1000001717	22548
	1000000367	68	20400	152.381	64.4119	-6.04931			202.359	93.8605	38.1913	um	Spot	Position Reference Frame	Reference Frame 2	5	1000001803	22549
	1000000367	69	20700	153.101	64.1505	-5.77984			228.699	86.1433	16.4453	um	Spot	Position Reference Frame	Reference Frame 2	5	1000001889	22550
	1000000367	70	21000	153.588	63.994	-5.60521			269.825	95.6925	34.39	um	Spot	Position Reference Frame	Reference Frame 2	5	1000001974	22551
	1000000367	71	21300	154.337	63.7895	-5.35637			279.443	76.8148	4.75506	um	Spot	Position Reference Frame	Reference Frame 2	5	1000002060	22552
	1000000367	72	21600	155.007	63.6339	-5.15788			238.872	63.2249	-10.471	um	Spot	Position Reference Frame	Reference Frame 2	5	1000002145	22553
	1000000367	73	21900	155.458	63.5511	-5.05339			258.446	60.5374	-13.8467	um	Spot	Position Reference Frame	Reference Frame 2	5	1000002230	22554
	1000000367	74	22200	156.042	63.4678	-4.96143			203.069	72.8266	4.37223	um	Spot	Position Reference Frame	Reference Frame 2	5	1000003575	22555
	1000000367	75	22500	156.511	63.4123	-4.92301			228.162	29.6676	-28.6782	um	Spot	Position Reference Frame	Reference Frame 2	5	1000003660	22556
	1000000367	76	22800	157.289	63.3286	-4.90851			208.074	44.9805	-20.3682	um	Spot	Position Reference Frame	Reference Frame 2	5	1000003745	22557
	1000000367	77	23100	157.84	63.2677	-4.92307			145.439	-79.2796	2.03331	um	Spot	Position Reference Frame	Reference Frame 2	5	1000003845	22558
	1000000367	78	23400	158.479	63.1932	-4.96293			117.22	-68.6526	-7.90557	um	Spot	Position Reference Frame	Reference Frame 2	5	1000003930	22559
	1000000367	79	23700	160.034	63.011	-5.07818			98.7948	-79.9836	12.5483	um	Spot	Position Reference Frame	Reference Frame 2	5	1000004184	22560
	1000000367	80	24000	160.947	62.9151	-5.13387			68.8395	-52.4056	-6.33329	um	Spot	Position Reference Frame	Reference Frame 2	5	1000004296	22561
	1000000367	81	24300	161.811	62.8463	-5.16007			43.8143	-58.9494	14.9183	um	Spot	Position Reference Frame	Reference Frame 2	5	1000004387	22562
	1000000367	82	24600	162.222	62.8341	-5.14775			27.094	-40.8573	8.31514	um	Spot	Position Reference Frame	Reference Frame 2	5	1000004472	22563
	1000000367	83	24900	162.913	62.8499	-5.08332			14.5718	-42.5392	21.3265	um	Spot	Position Reference Frame	Reference Frame 2	5	1000004557	22564
	1000000367	84	25200	163.674	62.8887	-4.98707			2.89764	-33.0888	24.5444	um	Spot	Position Reference Frame	Reference Frame 2	5	1000004643	22565
	1000000367	85	25500	164.186	62.9224	-4.91334			-10.798	-19.045	27.0443	um	Spot	Position Reference Frame	Reference Frame 2	5	1000004728	22566
	1000000452	1	300	71.4122	90.188	36.2415			-18.0443	-0.10712	24.7375	um	Spot	Position Reference Frame	Reference Frame 2	5	1000004813	22567
	1000000452	2	600	75.1881	91.1949	33.8649			2.03089	35.6712	7.21181	um	Spot	Position Reference Frame	Reference Frame 2	5	1000004898	22568
	1000000452	3	900	77.5341	91.8316	32.4737			-9.52655	15.6918	12.934	um	Spot	Position Reference Frame	Reference Frame 2	5	1000004984	22569
	1000000452	4	1200	77.7564	91.9017	32.4239			170.651	-72.3703	-7.61706	um	Spot	Position Reference Frame	Reference Frame 2	5	1000005070	22570
	1000000452	5	1500	81.076	93.0653	32.7538			231.342	-68.0658	-17.4066	um	Spot	Position Reference Frame	Reference Frame 2	5	1000005155	22571
	1000000452	6	1800	85.2373	94.4899	33.2629			187.903	-78.1316	-6.52117	um	Spot	Position Reference Frame	Reference Frame 2	5	1000005240	22572
	1000000452	7	2100	85.4655	94.5238	33.291			193.193	-47.5398	-28.4404	um	Spot	Position Reference Frame	Reference Frame 2	5	1000005385	22573
	1000000452	8	2400	85.813	94.4734	33.3276			177.986	-32.4421	-32	um	Spot	Position Reference Frame	Reference Frame 2	5	1000005472	22574
	1000000452	9	2700	87.6683	93.9602	33.4849			157.765	-60.6674	-20.513	um	Spot	Position Reference Frame	Reference Frame 2	5	1000005557	22575
	1000000452	10	3000	90.2491	93.2128	33.6534			209.795	-47.3122	-27.9374	um	Spot	Position Reference Frame	Reference Frame 2	5	1000005642	22576
	1000000452	11	3300	90.9688	93.0293	33.657			223.209	2.387	-37.7259	um	Spot	Position Reference Frame	Reference Frame 2	5	1000005727	22577
	1000000452	12	3600	91.0619	93.0329	33.6223			197.184	-23.5526	-35.4353	um	Spot	Position Reference Frame	Reference Frame 2	5	1000005812	22578
	1000000452	13	3900	92.3166	93.5333	32.5834			175.326	-8.12013	-36.1859	um	Spot	Position Reference Frame	Reference Frame 2	5	1000005898	22579
	1000000452	14	4200	96.2254	95.2122	29.1975			158.902	-34.05	-32.5931	um	Spot	Position Reference Frame	Reference Frame 2	5	1000005983	22580
	1000000452	15	4500	96.2268	95.2121	29.1969			190.278	7.76748	-33.7805	um	Spot	Position Reference Frame	Reference Frame 2	5	1000006069	22581
	1000000452	16	4800	101.804	92.1683	28.7109			186.043	47.3172	-18.0687	um	Spot	Position Reference Frame	Reference Frame 2	5	1000006155	22582
	1000000452	17	5100	103.001	91.5206	28.6278			138.982	-57.6273	-20.1154	um	Spot	Position Reference Frame	Reference Frame 2	5	1000006241	22583
	1000000452	18	5400	104.152	90.9077	28.5829			139.764	-19.3771	-35.2561	um	Spot	Position Reference Frame	Reference Frame 2	5	1000006326	22584
	1000000452	19	5700	104.176	90.8975	28.5948			166.367	69.2631	2.23297	um	Spot	Position Reference Frame	Reference Frame 2	5	1000006411	22585
	1000000452	20	6000	104.408	90.8412	28.9039			52.9307	13.5805	-19.1115	um	Spot	Position Reference Frame	Reference Frame 2	5	1000010360	22586
	1000000452	21	6300	104.888	90.7444	29.6297			0.565122	-9.31072	7.35128	um	Spot	Position Reference Frame	Reference Frame 2	5	1000010446	22587
	1000000452	22	6600	105.565	90.6309	30.7389			17.4877	-24.9261	3.94552	um	Spot	Position Reference Frame	Reference Frame 2	5	1000010531	22588
	1000000452	23	6900	109.071	90.1168	36.7042			16.606	50.1942	2.60747	um	Spot	Position Reference Frame	Reference Frame 2	5	1000010616	22589
	1000000452	24	7200	109.224	90.1129	36.959			37.0986	63.5101	3.19658	um	Spot	Position Reference Frame	Reference Frame 2	5	1000010701	22590
	1000000452	25	7500	109.247	90.1299	36.9921			51.1504	75.2287	9.59288	um	Spot	Position Reference Frame	Reference Frame 2	5	1000010787	22591
	1000000452	26	7800	109.782	90.8965	37.6136			20.3324	21.4733	-7.16199	um	Spot	Position Reference Frame	Reference Frame 2	5	1000010873	22592
	1000000452	27	8100	109.783	90.8965	37.6137			35.9592	6.87914	-13.6142	um	Spot	Position Reference Frame	Reference Frame 2	5	1000010959	22593
	1000000452	28	8400	110.438	90.8526	37.3901			20.1206	-5.1034	-7.05902	um	Spot	Position Reference Frame	Reference Frame 2	5	1000011044	22594
	1000000452	29	8700	111.571	90.7882	37.022			105.467	30.2913	-27.5343	um	Spot	Position Reference Frame	Reference Frame 2	5	1000015749	22595
	1000000452	30	9000	113.338	90.7171	36.4935			39.2968	34.078	-12.621	um	Spot	Position Reference Frame	Reference Frame 2	5	1000020538	22596
	1000000452	31	9300	113.8	90.7259	36.395			42.3672	-11.0323	-15.3399	um	Spot	Position Reference Frame	Reference Frame 2	5	1000020623	22597
	1000000452	32	9600	114.66	90.8071	36.3035			63.3958	67.5126	2.00553	um	Spot	Position Reference Frame	Reference Frame 2	5	1000020708	22598
	1000000452	33	9900	114.774	90.8431	36.3239			78.078	62.6226	-6.51739	um	Spot	Position Reference Frame	Reference Frame 2	5	1000020796	22599
	1000000452	34	10200	115.367	91.2018	36.649			49.1494	-25.493	-13.0661	um	Spot	Position Reference Frame	Reference Frame 2	5	1000020882	22600
	1000000452	35	10500	115.942	91.6137	37.0413			65.3219	35.8412	-19.8144	um	Spot	Position Reference Frame	Reference Frame 2	5	1000020967	22601
	1000000452	36	10800	119.765	94.609	39.946			83.0952	-45.3325	-15.9195	um	Spot	Position Reference Frame	Reference Frame 2	5	1000021054	22602
	1000000452	37	11100	119.799	94.634	39.9645			99.0808	-56.0706	-13.3718	um	Spot	Position Reference Frame	Reference Frame 2	5	1000021139	22603
	1000000452	38	11400	119.806	94.637	39.9621			106.411	-50.4025	-20.1683	um	Spot	Position Reference Frame	Reference Frame 2	5	1000021331	22604
	1000000452	39	11700	120.391	94.7329	39.2333			116.697	2.48829	-35.0707	um	Spot	Position Reference Frame	Reference Frame 2	5	1000021364	22605
	1000000452	40	12000	120.69	94.7513	38.8705			98.7559	-12.2804	-32.5721	um	Spot	Position Reference Frame	Reference Frame 2	5	1000021449	22606
	1000000452	41	12300	121.217	94.7147	38.2682			61.5179	-35.2557	-15.6387	um	Spot	Position Reference Frame	Reference Frame 2	5	1000021534	22607
	1000000452	42	12600	122.115	94.5838	37.316			80.407	-4.69423	-28.1776	um	Spot	Position Reference Frame	Reference Frame 2	5	1000021620	22608
	1000000452	43	12900	122.345	94.5251	37.1288			86.305	31.1761	-26.1392	um	Spot	Position Reference Frame	Reference Frame 2	5	1000021705	22609
	1000000452	44	13200	122.929	94.3225	36.7981			68.1501	4.09412	-26.598	um	Spot	Position Reference Frame	Reference Frame 2	5	1000021790	22610
	1000000452	45	13500	123.411	94.1398	36.5917			116.489	72.076	-1.3472	um	Spot	Position Reference Frame	Reference Frame 2	5	1000021875	22611
	1000000452	46	13800	124.38	93.76	36.2615			128.278	56.5642	-13.9192	um	Spot	Position Reference Frame	Reference Frame 2	5	1000021961	22612
	1000000452	47	14100	124.399	93.7563	36.2638			153.309	52.9517	-16.1192	um	Spot	Position Reference Frame	Reference Frame 2	5	1000022047	22613
	1000000452	48	14400	124.5	93.7605	36.3347			168.173	13.996	-33.5004	um	Spot	Position Reference Frame	Reference Frame 2	5	1000022132	22614
	1000000452	49	14700	125.885	93.8814	37.4606			144.332	26.1275	-31.2982	um	Spot	Position Reference Frame	Reference Frame 2	5	1000022218	22615
	1000000452	50	15000	126.008	93.8863	37.5696			127.874	19.1496	-34.7882	um	Spot	Position Reference Frame	Reference Frame 2	5	1000022304	22616
	1000000452	51	15300	126.38	93.8744	37.9377			232.171	-7.30211	-39.1817	um	Spot	Position Reference Frame	Reference Frame 2	6	1000000111	22617
	1000000452	52	15600	127.162	93.821	38.7406			226.96	-34.7633	-35.121	um	Spot	Position Reference Frame	Reference Frame 2	6	1000000196	22618
	1000000452	53	15900	127.951	93.7396	39.5687			254.989	35.4866	-32.0921	um	Spot	Position Reference Frame	Reference Frame 2	6	1000000282	22619
	1000000452	54	16200	128.775	93.6192	40.4514			96.236	71.9005	-2.23134	um	Spot	Position Reference Frame	Reference Frame 2	6	1000000367	22620
	1000000452	55	16500	128.991	93.5627	40.6918			85.8043	95.8878	32.5325	um	Spot	Position Reference Frame	Reference Frame 2	6	1000000452	22621
	1000000452	56	16800	129.651	93.307	41.4525			65.214	96.758	34.894	um	Spot	Position Reference Frame	Reference Frame 2	6	1000000873	22622
	1000000452	57	17100	129.986	93.1516	41.8425			19.3189	77.2384	21.7891	um	Spot	Position Reference Frame	Reference Frame 2	6	1000000958	22623
	1000000452	58	17400	130.757	92.7457	42.7429			107.293	92.3745	25.2997	um	Spot	Position Reference Frame	Reference Frame 2	6	1000001547	22624
	1000000452	59	17700	131.349	92.4219	43.4309			138.332	86.2061	21.3979	um	Spot	Position Reference Frame	Reference Frame 2	6	1000001632	22625
	1000000452	60	18000	131.636	92.2627	43.7614			178.451	96.3085	59.3815	um	Spot	Position Reference Frame	Reference Frame 2	6	1000001717	22626
	1000000452	61	18300	131.702	92.2273	43.8348			203.696	94.8115	38.5484	um	Spot	Position Reference Frame	Reference Frame 2	6	1000001803	22627
	1000000452	62	18600	132.618	91.7549	44.8191			228.142	88.1961	15.7107	um	Spot	Position Reference Frame	Reference Frame 2	6	1000001889	22628
	1000000452	63	18900	132.677	91.7225	44.8858			272.995	98.237	31.8515	um	Spot	Position Reference Frame	Reference Frame 2	6	1000001974	22629
	1000000452	64	19200	132.74	91.6839	44.9632			279.495	78.6548	4.01922	um	Spot	Position Reference Frame	Reference Frame 2	6	1000002060	22630
	1000000452	65	19500	132.796	91.6448	45.04			237.217	65.81	-12.4498	um	Spot	Position Reference Frame	Reference Frame 2	6	1000002145	22631
	1000000452	66	19800	133.292	91.2778	45.7493			257.651	64.2594	-14.1886	um	Spot	Position Reference Frame	Reference Frame 2	6	1000002230	22632
	1000000452	67	20100	133.716	90.9613	46.3604			202.182	74.6765	4.07514	um	Spot	Position Reference Frame	Reference Frame 2	6	1000003575	22633
	1000000452	68	20400	133.716	90.9613	46.3604			227.484	30.5206	-32.4118	um	Spot	Position Reference Frame	Reference Frame 2	6	1000003660	22634
	1000000452	69	20700	133.65	91.3464	45.6784			208.416	45.3898	-22.7161	um	Spot	Position Reference Frame	Reference Frame 2	6	1000003745	22635
	1000000452	70	21000	133.65	91.3464	45.6784			144.692	-76.9398	0.943162	um	Spot	Position Reference Frame	Reference Frame 2	6	1000003845	22636
	1000000452	71	21300	134.142	91.2837	46.539			117.65	-69.1233	-4.32207	um	Spot	Position Reference Frame	Reference Frame 2	6	1000003930	22637
	1000000452	72	21600	135.22	91.1468	48.4233			99.6755	-77.6553	11.7464	um	Spot	Position Reference Frame	Reference Frame 2	6	1000004184	22638
	1000000452	73	21900	136.258	91.0153	50.2378			68.3746	-50.9355	-6.01842	um	Spot	Position Reference Frame	Reference Frame 2	6	1000004296	22639
	1000000452	74	22200	137.307	90.8828	52.0686			39.0799	-56.4873	15.6442	um	Spot	Position Reference Frame	Reference Frame 2	6	1000004387	22640
	1000000452	75	22500	137.307	90.8828	52.0686			26.8721	-39.8313	10.4159	um	Spot	Position Reference Frame	Reference Frame 2	6	1000004472	22641
	1000000452	76	22800	138.962	91.0329	51.439			14.7877	-41.3118	23.5508	um	Spot	Position Reference Frame	Reference Frame 2	6	1000004557	22642
	1000000452	77	23100	139.439	91.0747	51.2779			2.48932	-30.0023	22.6213	um	Spot	Position Reference Frame	Reference Frame 2	6	1000004643	22643
	1000000452	78	23400	140.261	91.1447	51.0482			-10.2125	-17.9925	27.8563	um	Spot	Position Reference Frame	Reference Frame 2	6	1000004728	22644
	1000000452	79	23700	141.137	91.2217	50.837			-16.2714	-1.17144	25.704	um	Spot	Position Reference Frame	Reference Frame 2	6	1000004813	22645
	1000000452	80	24000	141.771	91.2837	50.7043			1.73793	34.8854	6.76209	um	Spot	Position Reference Frame	Reference Frame 2	6	1000004898	22646
	1000000452	81	24300	142.523	91.3684	50.5642			-9.67661	16.0254	12.7065	um	Spot	Position Reference Frame	Reference Frame 2	6	1000004984	22647
	1000000452	82	24600	143.076	91.4411	50.4667			171.219	-70.0544	-8.29618	um	Spot	Position Reference Frame	Reference Frame 2	6	1000005070	22648
	1000000452	83	24900	144.24	91.612	50.2645			229.352	-67.0567	-20.1788	um	Spot	Position Reference Frame	Reference Frame 2	6	1000005155	22649
	1000000452	84	25200	144.664	91.679	50.1893			190.562	-74.0172	-10.8753	um	Spot	Position Reference Frame	Reference Frame 2	6	1000005240	22650
	1000000452	85	25500	145.441	91.8084	50.0481			191.441	-45.3797	-27.9901	um	Spot	Position Reference Frame	Reference Frame 2	6	1000005385	22651
	1000000873	1	300	55.9645	92.626	46.2915			180.133	-28.7429	-33.7311	um	Spot	Position Reference Frame	Reference Frame 2	6	1000005472	22652
	1000000873	2	600	58.0665	93.3706	44.0959			158.401	-60.7323	-17.8543	um	Spot	Position Reference Frame	Reference Frame 2	6	1000005557	22653
	1000000873	3	900	58.9887	93.6751	43.1718			214.292	-46.6868	-29.2238	um	Spot	Position Reference Frame	Reference Frame 2	6	1000005642	22654
	1000000873	4	1200	62.4427	94.7294	39.8711			221.573	3.32569	-39.362	um	Spot	Position Reference Frame	Reference Frame 2	6	1000005727	22655
	1000000873	5	1500	64.7856	95.4167	37.7025			198.992	-19.9682	-37.5367	um	Spot	Position Reference Frame	Reference Frame 2	6	1000005812	22656
	1000000873	6	1800	65.1447	95.5104	37.4096			172.981	-7.70171	-34.9161	um	Spot	Position Reference Frame	Reference Frame 2	6	1000005898	22657
	1000000873	7	2100	65.1777	95.5126	37.407			159.351	-33.2369	-29.9689	um	Spot	Position Reference Frame	Reference Frame 2	6	1000005983	22658
	1000000873	8	2400	67.0703	95.356	38.3781			189.04	11.3589	-33.8031	um	Spot	Position Reference Frame	Reference Frame 2	6	1000006069	22659
	1000000873	9	2700	68.9494	95.2028	39.4198			185.708	49.942	-17.019	um	Spot	Position Reference Frame	Reference Frame 2	6	1000006155	22660
	1000000873	10	3000	70.7683	95.0667	40.5164			140.058	-52.7046	-21.1195	um	Spot	Position Reference Frame	Reference Frame 2	6	1000006241	22661
	1000000873	11	3300	75.2549	94.7566	43.349			140.489	-18.9654	-35.2692	um	Spot	Position Reference Frame	Reference Frame 2	6	1000006326	22662
	1000000873	12	3600	75.2612	94.7581	43.3496			167.867	73.3649	5.65418	um	Spot	Position Reference Frame	Reference Frame 2	6	1000006411	22663
	1000000873	13	3900	77.8221	96.1312	42.1146			54.2031	14.4077	-21.4941	um	Spot	Position Reference Frame	Reference Frame 2	6	1000010360	22664
	1000000873	14	4200	81.4197	98.0524	40.3635			3.05233	-3.49417	6.95344	um	Spot	Position Reference Frame	Reference Frame 2	6	1000010446	22665
	1000000873	15	4500	81.4375	98.053	40.3481			17.3059	-23.0739	4.21986	um	Spot	Position Reference Frame	Reference Frame 2	6	1000010531	22666
	1000000873	16	4800	84.3257	95.8876	36.1699			19.8684	50.1236	2.91793	um	Spot	Position Reference Frame	Reference Frame 2	6	1000010616	22667
	1000000873	17	5100	85.6204	94.908	34.2904			38.0741	66.1586	4.07151	um	Spot	Position Reference Frame	Reference Frame 2	6	1000010701	22668
	1000000873	18	5400	85.7215	94.8309	34.1432			52.4494	76.687	9.20288	um	Spot	Position Reference Frame	Reference Frame 2	6	1000010787	22669
	1000000873	19	5700	85.7215	94.8309	34.1432			21.3017	23.3429	-8.94318	um	Spot	Position Reference Frame	Reference Frame 2	6	1000010873	22670
	1000000873	20	6000	86.1901	94.7542	34.9936			38.2112	9.93202	-15.6722	um	Spot	Position Reference Frame	Reference Frame 2	6	1000010959	22671
	1000000873	21	6300	86.7081	94.6752	35.9285			21.445	-4.5687	-6.81396	um	Spot	Position Reference Frame	Reference Frame 2	6	1000011044	22672
	1000000873	22	6600	87.2044	94.6103	36.8102			104.909	29.6025	-30.9331	um	Spot	Position Reference Frame	Reference Frame 2	6	1000015749	22673
	1000000873	23	6900	88.8492	94.4279	39.67			41.5374	37.1665	-13.7548	um	Spot	Position Reference Frame	Reference Frame 2	6	1000020538	22674
	1000000873	24	7200	90.4072	94.2792	42.2936			42.3859	-9.93704	-14.5295	um	Spot	Position Reference Frame	Reference Frame 2	6	1000020623	22675
	1000000873	25	7500	90.6148	94.2765	42.5657			66.9154	73.0124	3.39916	um	Spot	Position Reference Frame	Reference Frame 2	6	1000020708	22676
	1000000873	26	7800	90.8681	94.2982	42.7798			79.9574	64.2953	-6.39964	um	Spot	Position Reference Frame	Reference Frame 2	6	1000020796	22677
	1000000873	27	8100	91.2132	94.348	42.9678			50.4092	-23.5314	-13.3676	um	Spot	Position Reference Frame	Reference Frame 2	6	1000020882	22678
	1000000873	28	8400	92.1969	94.5145	43.3561			66.8885	36.4227	-20.4365	um	Spot	Position Reference Frame	Reference Frame 2	6	1000020967	22679
	1000000873	29	8700	93.1293	94.6777	43.6648			84.9409	-43.773	-15.8458	um	Spot	Position Reference Frame	Reference Frame 2	6	1000021054	22680
	1000000873	30	9000	93.7548	94.7872	43.8337			98.5486	-55.3551	-12.6233	um	Spot	Position Reference Frame	Reference Frame 2	6	1000021139	22681
	1000000873	31	9300	94.652	94.9418	44.0319			106.996	-46.3298	-20.56	um	Spot	Position Reference Frame	Reference Frame 2	6	1000021331	22682
	1000000873	32	9600	96.0911	95.1867	44.3176			120.168	2.44643	-35.6198	um	Spot	Position Reference Frame	Reference Frame 2	6	1000021364	22683
	1000000873	33	9900	96.95	95.3321	44.4808			100.354	-11.1767	-32.804	um	Spot	Position Reference Frame	Reference Frame 2	6	1000021449	22684
	1000000873	34	10200	96.9501	95.3321	44.4808			62.861	-34.961	-15.1607	um	Spot	Position Reference Frame	Reference Frame 2	6	1000021534	22685
	1000000873	35	10500	97.436	96.6608	43.3693			84.0801	-3.0004	-30.0436	um	Spot	Position Reference Frame	Reference Frame 2	6	1000021620	22686
	1000000873	36	10800	97.7748	97.4929	42.6734			88.6481	34.4248	-26.157	um	Spot	Position Reference Frame	Reference Frame 2	6	1000021705	22687
	1000000873	37	11100	97.8999	97.697	42.503			69.7123	6.82088	-28.267	um	Spot	Position Reference Frame	Reference Frame 2	6	1000021790	22688
	1000000873	38	11400	98.5044	98.398	41.9179			115.809	76.7032	2.99083	um	Spot	Position Reference Frame	Reference Frame 2	6	1000021875	22689
	1000000873	39	11700	98.6537	98.5134	41.8206			129.858	59.1567	-14.7559	um	Spot	Position Reference Frame	Reference Frame 2	6	1000021961	22690
	1000000873	40	12000	99.6148	99.0125	41.3917			156.794	55.8186	-13.4053	um	Spot	Position Reference Frame	Reference Frame 2	6	1000022047	22691
	1000000873	41	12300	100.357	99.3503	41.0956			168.635	15.2315	-32.0745	um	Spot	Position Reference Frame	Reference Frame 2	6	1000022132	22692
	1000000873	42	12600	100.836	99.5344	40.9274			150.604	29.2174	-29.3625	um	Spot	Position Reference Frame	Reference Frame 2	6	1000022218	22693
	1000000873	43	12900	101.676	99.8155	40.6596			131.158	22.9845	-33.5765	um	Spot	Position Reference Frame	Reference Frame 2	6	1000022304	22694
	1000000873	44	13200	102.046	99.9325	40.5458			227.907	-5.96051	-37.008	um	Spot	Position Reference Frame	Reference Frame 2	7	1000000111	22695
	1000000873	45	13500	102.046	99.9325	40.5458			225.153	-29.5483	-33.932	um	Spot	Position Reference Frame	Reference Frame 2	7	1000000196	22696
	1000000873	46	13800	101.976	99.7724	40.1784			254.354	40.5197	-28.8621	um	Spot	Position Reference Frame	Reference Frame 2	7	1000000282	22697
	1000000873	47	14100	101.967	99.7667	40.1417			96.9361	73.3782	-2.21999	um	Spot	Position Reference Frame	Reference Frame 2	7	1000000367	22698
	1000000873	48	14400	101.936	99.7871	40.0375			85.6365	97.6609	34.7973	um	Spot	Position Reference Frame	Reference Frame 2	7	1000000452	22699
	1000000873	49	14700	101.378	100.315	38.2753			65.5158	98.2609	38.2258	um	Spot	Position Reference Frame	Reference Frame 2	7	1000000873	22700
	1000000873	50	15000	101.378	100.315	38.2753			21.4813	80.231	26.6946	um	Spot	Position Reference Frame	Reference Frame 2	7	1000000958	22701
	1000000873	51	15300	101.763	99.8814	38.7529			104.014	93.0843	24.2257	um	Spot	Position Reference Frame	Reference Frame 2	7	1000001547	22702
	1000000873	52	15600	101.769	99.8678	38.7608			137.461	89.3983	23.37	um	Spot	Position Reference Frame	Reference Frame 2	7	1000001632	22703
	1000000873	53	15900	101.786	99.7661	38.7833			175.29	98.7923	61.5993	um	Spot	Position Reference Frame	Reference Frame 2	7	1000001717	22704
	1000000873	54	16200	101.869	99.1215	38.8962			205.902	98.4809	36.7581	um	Spot	Position Reference Frame	Reference Frame 2	7	1000001803	22705
	1000000873	55	16500	101.869	99.1207	38.8958			228.418	92.1149	14.8553	um	Spot	Position Reference Frame	Reference Frame 2	7	1000001889	22706
	1000000873	56	16800	101.8	98.5631	37.9886			270.913	100.176	28.0871	um	Spot	Position Reference Frame	Reference Frame 2	7	1000001974	22707
	1000000873	57	17100	101.781	98.4074	37.7348			282.51	81.9798	5.61338	um	Spot	Position Reference Frame	Reference Frame 2	7	1000002060	22708
	1000000873	58	17400	101.781	98.4074	37.7348			234.52	72.6169	-8.29255	um	Spot	Position Reference Frame	Reference Frame 2	7	1000002145	22709
	1000000873	59	17700	102.629	97.7332	38.5003			253.424	70.8715	-9.01975	um	Spot	Position Reference Frame	Reference Frame 2	7	1000002230	22710
	1000000873	60	18000	102.83	97.5842	38.683			202.417	76.7345	1.23955	um	Spot	Position Reference Frame	Reference Frame 2	7	1000003575	22711
	1000000873	61	18300	103.644	97.0252	39.4365			227.365	36.1138	-30.2184	um	Spot	Position Reference Frame	Reference Frame 2	7	1000003660	22712
	1000000873	62	18600	103.961	96.8192	39.7397			208.201	47.8996	-22.5426	um	Spot	Position Reference Frame	Reference Frame 2	7	1000003745	22713
	1000000873	63	18900	104.445	96.5233	40.2209			146.8	-75.8881	4.46174	um	Spot	Position Reference Frame	Reference Frame 2	7	1000003845	22714
	1000000873	64	19200	104.779	96.3257	40.5624			117.162	-66.75	-2.03943	um	Spot	Position Reference Frame	Reference Frame 2	7	1000003930	22715
	1000000873	65	19500	105.077	96.1513	40.8723			99.9607	-76.2514	14.4135	um	Spot	Position Reference Frame	Reference Frame 2	7	1000004184	22716
	1000000873	66	19800	105.08	96.1483	40.8743			69.1131	-48.746	-3.74162	um	Spot	Position Reference Frame	Reference Frame 2	7	1000004296	22717
	1000000873	67	20100	105.652	95.0564	41.049			38.9348	-53.7594	16.586	um	Spot	Position Reference Frame	Reference Frame 2	7	1000004387	22718
	1000000873	68	20400	105.663	95.0469	41.0491			27.2867	-41.8226	12.3648	um	Spot	Position Reference Frame	Reference Frame 2	7	1000004472	22719
	1000000873	69	20700	106.027	94.9227	40.9991			16.412	-41.713	22.7975	um	Spot	Position Reference Frame	Reference Frame 2	7	1000004557	22720
	1000000873	70	21000	106.542	94.7651	40.9327			3.79672	-28.928	21.4227	um	Spot	Position Reference Frame	Reference Frame 2	7	1000004643	22721
	1000000873	71	21300	106.641	94.7447	40.9275			-8.40378	-20.7396	28.7654	um	Spot	Position Reference Frame	Reference Frame 2	7	1000004728	22722
	1000000873	72	21600	106.723	94.7423	40.9356			-16.2056	-0.858941	22.5594	um	Spot	Position Reference Frame	Reference Frame 2	7	1000004813	22723
	1000000873	73	21900	106.95	94.7644	40.9835			3.02266	39.0336	7.63366	um	Spot	Position Reference Frame	Reference Frame 2	7	1000004898	22724
	1000000873	74	22200	107.297	94.814	41.0716			-8.79997	16.2925	13.579	um	Spot	Position Reference Frame	Reference Frame 2	7	1000004984	22725
	1000000873	75	22500	108.537	95.0064	41.4036			173.162	-66.254	-4.39046	um	Spot	Position Reference Frame	Reference Frame 2	7	1000005070	22726
	1000000873	76	22800	109.325	95.1166	41.6084			225.639	-65.5651	-15.9521	um	Spot	Position Reference Frame	Reference Frame 2	7	1000005155	22727
	1000000873	77	23100	110.147	95.2034	41.8064			189.714	-69.0257	-8.16621	um	Spot	Position Reference Frame	Reference Frame 2	7	1000005240	22728
	1000000873	78	23400	110.977	95.2525	41.9868			191.55	-42.1911	-27.2211	um	Spot	Position Reference Frame	Reference Frame 2	7	1000005385	22729
	1000000873	79	23700	111.191	95.2366	42.02			179.684	-23.9246	-30.5949	um	Spot	Position Reference Frame	Reference Frame 2	7	1000005472	22730
	1000000873	80	24000	112.656	94.951	42.1636			157.981	-58.7289	-12.7281	um	Spot	Position Reference Frame	Reference Frame 2	7	1000005557	22731
	1000000873	81	24300	114.312	94.5982	42.3069			212.412	-44.3796	-28.0378	um	Spot	Position Reference Frame	Reference Frame 2	7	1000005642	22732
	1000000873	82	24600	114.712	94.5087	42.3335			220.184	6.00032	-37.1739	um	Spot	Position Reference Frame	Reference Frame 2	7	1000005727	22733
	1000000873	83	24900	115.147	94.4083	42.3507			199.192	-19.1649	-33.3453	um	Spot	Position Reference Frame	Reference Frame 2	7	1000005812	22734
	1000000873	84	25200	115.829	94.2503	42.3669			172.498	-5.48765	-33.7849	um	Spot	Position Reference Frame	Reference Frame 2	7	1000005898	22735
	1000000873	85	25500	116.275	94.147	42.3746			162.341	-30.422	-29.8059	um	Spot	Position Reference Frame	Reference Frame 2	7	1000005983	22736
	1000000958	1	300	8.4334	74.8199	35.6307			189.667	14.7883	-32.6428	um	Spot	Position Reference Frame	Reference Frame 2	7	1000006069	22737
	1000000958	2	600	11.9705	75.0649	31.3303			189.491	57.2859	-13.8488	um	Spot	Position Reference Frame	Reference Frame 2	7	1000006155	22738
	1000000958	3	900	15.5427	75.3506	27.1365			138.904	-51.0814	-19.0326	um	Spot	Position Reference Frame	Reference Frame 2	7	1000006241	22739
	1000000958	4	1200	15.8378	75.4102	26.9341			139.687	-18.4056	-31.1811	um	Spot	Position Reference Frame	Reference Frame 2	7	1000006326	22740
	1000000958	5	1500	18.1889	76.1028	26.2116			160.319	76.5041	8.65263	um	Spot	Position Reference Frame	Reference Frame 2	7	1000006411	22741
	1000000958	6	1800	18.7539	76.2933	26.1769			54.1978	14.2786	-19.5337	um	Spot	Position Reference Frame	Reference Frame 2	7	1000010360	22742
	1000000958	7	2100	22.8204	77.8175	26.8325			3.83359	-2.11573	5.84392	um	Spot	Position Reference Frame	Reference Frame 2	7	1000010446	22743
	1000000958	8	2400	25.6553	78.912	27.4176			18.8722	-21.9355	5.15009	um	Spot	Position Reference Frame	Reference Frame 2	7	1000010531	22744
	1000000958	9	2700	27.8009	79.777	27.9392			19.782	49.1158	2.81877	um	Spot	Position Reference Frame	Reference Frame 2	7	1000010616	22745
	1000000958	10	3000	30.87	81.0724	28.7324			38.8484	68.1188	4.99375	um	Spot	Position Reference Frame	Reference Frame 2	7	1000010701	22746
	1000000958	11	3300	31.9135	81.5498	28.9815			54.1016	78.8634	12.1559	um	Spot	Position Reference Frame	Reference Frame 2	7	1000010787	22747
	1000000958	12	3600	31.9896	81.6121	28.9743			22.5052	23.2381	-7.019	um	Spot	Position Reference Frame	Reference Frame 2	7	1000010873	22748
	1000000958	13	3900	32.7561	82.683	28.4867			35.9975	11.1002	-13.7723	um	Spot	Position Reference Frame	Reference Frame 2	7	1000010959	22749
	1000000958	14	4200	36.1496	87.6366	26.126			22.5055	-3.20573	-5.89092	um	Spot	Position Reference Frame	Reference Frame 2	7	1000011044	22750
	1000000958	15	4500	36.1509	87.6371	26.1255			108.47	29.6947	-28.8502	um	Spot	Position Reference Frame	Reference Frame 2	7	1000015749	22751
	1000000958	16	4800	39.1631	87.0236	25.5362			40.3895	37.9879	-11.8407	um	Spot	Position Reference Frame	Reference Frame 2	7	1000020538	22752
	1000000958	17	5100	40.3747	86.7751	25.3019			40.1762	-10.3066	-12.6101	um	Spot	Position Reference Frame	Reference Frame 2	7	1000020623	22753
	1000000958	18	5400	41.0355	86.6378	25.1774			66.2431	72.6618	3.35477	um	Spot	Position Reference Frame	Reference Frame 2	7	1000020708	22754
	1000000958	19	5700	41.9304	86.4502	25.0123			79.0566	63.0526	-7.42069	um	Spot	Position Reference Frame	Reference Frame 2	7	1000020796	22755
	1000000958	20	6000	41.9304	86.4502	25.0123			50.6283	-25.8766	-11.3885	um	Spot	Position Reference Frame	Reference Frame 2	7	1000020882	22756
	1000000958	21	6300	41.9439	86.444	25.0646			63.4497	34.7254	-21.5035	um	Spot	Position Reference Frame	Reference Frame 2	7	1000020967	22757
	1000000958	22	6600	42.1026	86.3709	25.6799			85.6963	-43.8269	-13.8114	um	Spot	Position Reference Frame	Reference Frame 2	7	1000021054	22758
	1000000958	23	6900	42.6725	86.1086	27.8892			101.712	-55.4327	-9.53073	um	Spot	Position Reference Frame	Reference Frame 2	7	1000021139	22759
	1000000958	24	7200	43.4697	85.7417	30.9797			105.855	-43.0003	-20.5341	um	Spot	Position Reference Frame	Reference Frame 2	7	1000021331	22760
	1000000958	25	7500	43.4697	85.7417	30.9797			119.642	1.04666	-33.5558	um	Spot	Position Reference Frame	Reference Frame 2	7	1000021364	22761
	1000000958	26	7800	44.5911	86.4725	30.1747			101.966	-8.26499	-29.7576	um	Spot	Position Reference Frame	Reference Frame 2	7	1000021449	22762
	1000000958	27	8100	45.0194	86.713	29.8502			62.8213	-33.3494	-14.1821	um	Spot	Position Reference Frame	Reference Frame 2	7	1000021534	22763
	1000000958	28	8400	45.9092	87.1086	29.121			85.4676	-1.73262	-29.0199	um	Spot	Position Reference Frame	Reference Frame 2	7	1000021620	22764
	1000000958	29	8700	46.7952	87.4299	28.3296			87.9468	32.2308	-26.1493	um	Spot	Position Reference Frame	Reference Frame 2	7	1000021705	22765
	1000000958	30	9000	47.5886	87.6545	27.5286			71.4633	6.9527	-25.2574	um	Spot	Position Reference Frame	Reference Frame 2	7	1000021790	22766
	1000000958	31	9300	48.2138	87.7844	26.7834			116.841	78.073	3.03628	um	Spot	Position Reference Frame	Reference Frame 2	7	1000021875	22767
	1000000958	32	9600	48.3573	87.7911	26.5184			130.444	59.3764	-13.6848	um	Spot	Position Reference Frame	Reference Frame 2	7	1000021961	22768
	1000000958	33	9900	48.4629	87.7443	26.0878			156.961	58.5509	-13.3099	um	Spot	Position Reference Frame	Reference Frame 2	7	1000022047	22769
	1000000958	34	10200	48.7417	87.4026	23.926			168.497	18.3866	-29.956	um	Spot	Position Reference Frame	Reference Frame 2	7	1000022132	22770
	1000000958	35	10500	48.793	87.3241	23.4534			148.283	30.4388	-29.297	um	Spot	Position Reference Frame	Reference Frame 2	7	1000022218	22771
	1000000958	36	10800	48.793	87.3242	23.4533			128.617	27.5468	-29.5581	um	Spot	Position Reference Frame	Reference Frame 2	7	1000022304	22772
	1000000958	37	11100	49.5472	88.2771	22.6195			231.852	-3.26982	-35.661	um	Spot	Position Reference Frame	Reference Frame 2	8	1000000111	22773
	1000000958	38	11400	50.1023	88.9931	21.974			227.9	-27.481	-32.6944	um	Spot	Position Reference Frame	Reference Frame 2	8	1000000196	22774
	1000000958	39	11700	50.6592	89.7393	21.2658			258.437	42.3902	-26.8037	um	Spot	Position Reference Frame	Reference Frame 2	8	1000000282	22775
	1000000958	40	12000	51.0292	90.2649	20.7309			100.805	72.6819	-3.38421	um	Spot	Position Reference Frame	Reference Frame 2	8	1000000367	22776
	1000000958	41	12300	51.2485	90.6072	20.3484			84.6108	94.2556	33.4724	um	Spot	Position Reference Frame	Reference Frame 2	8	1000000452	22777
	1000000958	42	12600	51.8764	91.6586	19.101			66.1831	92.9452	35.4719	um	Spot	Position Reference Frame	Reference Frame 2	8	1000000873	22778
	1000000958	43	12900	51.8764	91.6586	19.101			25.3935	79.3348	27.5251	um	Spot	Position Reference Frame	Reference Frame 2	8	1000000958	22779
	1000000958	44	13200	52.875	90.2054	18.1156			106.048	90.8116	25.9294	um	Spot	Position Reference Frame	Reference Frame 2	8	1000001547	22780
	1000000958	45	13500	53.0673	89.8865	17.87			138.142	88.4868	27.0491	um	Spot	Position Reference Frame	Reference Frame 2	8	1000001632	22781
	1000000958	46	13800	53.1445	89.6894	17.672			176.554	96.9669	64.5466	um	Spot	Position Reference Frame	Reference Frame 2	8	1000001717	22782
	1000000958	47	14100	53.292	88.9884	16.8241			204.815	95.7763	38.8535	um	Spot	Position Reference Frame	Reference Frame 2	8	1000001803	22783
	1000000958	48	14400	53.5493	87.4428	14.8667			228.846	91.9278	21.5736	um	Spot	Position Reference Frame	Reference Frame 2	8	1000001889	22784
	1000000958	49	14700	53.6054	87.1126	14.4366			269.901	97.3775	34.4316	um	Spot	Position Reference Frame	Reference Frame 2	8	1000001974	22785
	1000000958	50	15000	53.6443	86.9354	14.1982			286.204	83.1745	10.7967	um	Spot	Position Reference Frame	Reference Frame 2	8	1000002060	22786
	1000000958	51	15300	53.8238	86.2855	13.3185			233.628	73.6229	-4.96128	um	Spot	Position Reference Frame	Reference Frame 2	8	1000002145	22787
	1000000958	52	15600	53.9021	86.0657	13.0385			254.606	73.6214	-5.10391	um	Spot	Position Reference Frame	Reference Frame 2	8	1000002230	22788
	1000000958	53	15900	54.0355	85.7823	12.7132			203.986	75.1497	1.82493	um	Spot	Position Reference Frame	Reference Frame 2	8	1000003575	22789
	1000000958	54	16200	54.239	85.4259	12.3398			229.334	38.2875	-28.9739	um	Spot	Position Reference Frame	Reference Frame 2	8	1000003660	22790
	1000000958	55	16500	54.3983	85.1997	12.126			209.38	46.2227	-22.8254	um	Spot	Position Reference Frame	Reference Frame 2	8	1000003745	22791
	1000000958	56	16800	55.0466	84.41	11.4371			151.472	-77.9664	2.45463	um	Spot	Position Reference Frame	Reference Frame 2	8	1000003845	22792
	1000000958	57	17100	55.7898	83.5735	10.7227			119.927	-67.1685	-6.70827	um	Spot	Position Reference Frame	Reference Frame 2	8	1000003930	22793
	1000000958	58	17400	56.5253	82.8174	10.082			101.794	-78.9985	11.5594	um	Spot	Position Reference Frame	Reference Frame 2	8	1000004184	22794
	1000000958	59	17700	56.9916	82.3965	9.72499			68.6991	-50.3627	-9.6066	um	Spot	Position Reference Frame	Reference Frame 2	8	1000004296	22795
	1000000958	60	18000	57.6951	81.8385	9.24972			40.3532	-54.8166	7.81582	um	Spot	Position Reference Frame	Reference Frame 2	8	1000004387	22796
	1000000958	61	18300	57.9148	81.6932	9.12533			28.9862	-44.7042	8.29914	um	Spot	Position Reference Frame	Reference Frame 2	8	1000004472	22797
	1000000958	62	18600	58.6895	81.2546	8.748			18.2423	-46.0665	16.421	um	Spot	Position Reference Frame	Reference Frame 2	8	1000004557	22798
	1000000958	63	18900	58.6897	81.2546	8.74785			5.16095	-29.6524	14.4788	um	Spot	Position Reference Frame	Reference Frame 2	8	1000004643	22799
	1000000958	64	19200	58.8828	81.4419	8.26043			-7.02803	-21.7368	19.7176	um	Spot	Position Reference Frame	Reference Frame 2	8	1000004728	22800
	1000000958	65	19500	58.9137	81.467	8.18937			-14.5014	-2.73488	19.3132	um	Spot	Position Reference Frame	Reference Frame 2	8	1000004813	22801
	1000000958	66	19800	58.9179	81.4666	8.18485			7.87524	39.4327	2.99521	um	Spot	Position Reference Frame	Reference Frame 2	8	1000004898	22802
	1000000958	67	20100	60.1266	80.9094	7.54953			-7.21248	15.7388	5.50356	um	Spot	Position Reference Frame	Reference Frame 2	8	1000004984	22803
	1000000958	68	20400	60.7421	80.6216	7.22318			175.895	-69.5408	-6.48183	um	Spot	Position Reference Frame	Reference Frame 2	8	1000005070	22804
	1000000958	69	20700	61.1662	80.4196	6.99329			227.655	-63.6181	-14.9636	um	Spot	Position Reference Frame	Reference Frame 2	8	1000005155	22805
	1000000958	70	21000	61.5409	80.2402	6.78671			192.325	-68.856	-9.99124	um	Spot	Position Reference Frame	Reference Frame 2	8	1000005240	22806
	1000000958	71	21300	61.8303	80.1055	6.62887			195.087	-40.3064	-27.1903	um	Spot	Position Reference Frame	Reference Frame 2	8	1000005385	22807
	1000000958	72	21600	61.8542	80.099	6.61981			182.935	-22.8188	-32.5564	um	Spot	Position Reference Frame	Reference Frame 2	8	1000005472	22808
	1000000958	73	21900	62.1348	80.0721	6.55448			160.752	-58.3006	-15.2644	um	Spot	Position Reference Frame	Reference Frame 2	8	1000005557	22809
	1000000958	74	22200	62.5141	80.0474	6.47275			216.497	-42.4036	-27.0784	um	Spot	Position Reference Frame	Reference Frame 2	8	1000005642	22810
	1000000958	75	22500	62.8582	80.0365	6.40212			224.669	7.57794	-36.0112	um	Spot	Position Reference Frame	Reference Frame 2	8	1000005727	22811
	1000000958	76	22800	63.2057	80.0385	6.33247			204.178	-18.2624	-34.7136	um	Spot	Position Reference Frame	Reference Frame 2	8	1000005812	22812
	1000000958	77	23100	63.5185	80.0526	6.26963			175.433	-4.95297	-34.9578	um	Spot	Position Reference Frame	Reference Frame 2	8	1000005898	22813
	1000000958	78	23400	64.2905	80.1079	6.11235			163.637	-30.2712	-28.303	um	Spot	Position Reference Frame	Reference Frame 2	8	1000005983	22814
	1000000958	79	23700	64.9096	80.1594	5.98374			193.202	15.1656	-33.3345	um	Spot	Position Reference Frame	Reference Frame 2	8	1000006069	22815
	1000000958	80	24000	65.0507	80.1738	5.95233			186.797	58.1106	-10.8	um	Spot	Position Reference Frame	Reference Frame 2	8	1000006155	22816
	1000000958	81	24300	65.1109	80.1826	5.93651			142.141	-50.623	-22.0707	um	Spot	Position Reference Frame	Reference Frame 2	8	1000006241	22817
	1000000958	82	24600	66.3296	80.3964	5.58022			143.614	-18.8816	-34.1855	um	Spot	Position Reference Frame	Reference Frame 2	8	1000006326	22818
	1000000958	83	24900	67.0831	80.5281	5.36054			166.044	78.6917	16.268	um	Spot	Position Reference Frame	Reference Frame 2	8	1000006411	22819
	1000000958	84	25200	67.6997	80.6341	5.18276			57.1913	12.5391	-23.8723	um	Spot	Position Reference Frame	Reference Frame 2	8	1000010360	22820
	1000000958	85	25500	68.4888	80.7678	4.95732			8.46001	-3.10994	1.23834	um	Spot	Position Reference Frame	Reference Frame 2	8	1000010446	22821
	1000001547	1	300	93.5392	91.2778	35.7261			22.2978	-22.2883	-0.0976747	um	Spot	Position Reference Frame	Reference Frame 2	8	1000010531	22822
	1000001547	2	600	97.5015	91.4765	32.5624			22.3919	47.4239	-2.45751	um	Spot	Position Reference Frame	Reference Frame 2	8	1000010616	22823
	1000001547	3	900	101.186	91.6638	29.6603			40.0135	68.8013	7.16004	um	Spot	Position Reference Frame	Reference Frame 2	8	1000010701	22824
	1000001547	4	1200	102.545	91.7356	28.6354			57.3086	78.4352	14.8235	um	Spot	Position Reference Frame	Reference Frame 2	8	1000010787	22825
	1000001547	5	1500	106.178	91.9339	26.0028			25.4715	20.6517	-8.19761	um	Spot	Position Reference Frame	Reference Frame 2	8	1000010873	22826
	1000001547	6	1800	106.182	91.9339	26.0026			42.427	14.4832	-15.4787	um	Spot	Position Reference Frame	Reference Frame 2	8	1000010959	22827
	1000001547	7	2100	106.214	91.9328	26.0263			25.8033	-4.98572	-8.05091	um	Spot	Position Reference Frame	Reference Frame 2	8	1000011044	22828
	1000001547	8	2400	106.513	91.9223	26.2964			110.195	30.5747	-29.8043	um	Spot	Position Reference Frame	Reference Frame 2	8	1000015749	22829
	1000001547	9	2700	108.958	91.8584	28.5531			45.4935	39.7347	-12.4819	um	Spot	Position Reference Frame	Reference Frame 2	8	1000020538	22830
	1000001547	10	3000	113.412	91.7903	32.6599			42.778	-8.61961	-16.3453	um	Spot	Position Reference Frame	Reference Frame 2	8	1000020623	22831
	1000001547	11	3300	115.082	91.8113	34.1794			67.7509	71.8533	1.27297	um	Spot	Position Reference Frame	Reference Frame 2	8	1000020708	22832
	1000001547	12	3600	117.559	91.9168	36.3953			81.2791	61.4263	-9.1288	um	Spot	Position Reference Frame	Reference Frame 2	8	1000020796	22833
	1000001547	13	3900	117.576	91.9261	36.4028			53.5326	-25.5258	-16.8184	um	Spot	Position Reference Frame	Reference Frame 2	8	1000020882	22834
	1000001547	14	4200	120.578	95.1697	36.1904			69.6944	38.3308	-20.4922	um	Spot	Position Reference Frame	Reference Frame 2	8	1000020967	22835
	1000001547	15	4500	120.579	95.1698	36.1905			87.1201	-47.3184	-14.3303	um	Spot	Position Reference Frame	Reference Frame 2	8	1000021054	22836
	1000001547	16	4800	126.775	92.6197	39.8857			102.879	-56.778	-11.6348	um	Spot	Position Reference Frame	Reference Frame 2	8	1000021139	22837
	1000001547	17	5100	127.584	92.275	40.4083			107.774	-43.0253	-23.5161	um	Spot	Position Reference Frame	Reference Frame 2	8	1000021331	22838
	1000001547	18	5400	127.656	92.2323	40.4978			122.657	0.272175	-35.1423	um	Spot	Position Reference Frame	Reference Frame 2	8	1000021364	22839
	1000001547	19	5700	128.046	91.848	41.5482			103.855	-9.34122	-33.8599	um	Spot	Position Reference Frame	Reference Frame 2	8	1000021449	22840
	1000001547	20	6000	128.354	91.5026	42.5989			65.1889	-33.9162	-17.2988	um	Spot	Position Reference Frame	Reference Frame 2	8	1000021534	22841
	1000001547	21	6300	128.519	91.2838	43.4133			87.5931	-0.970912	-31.566	um	Spot	Position Reference Frame	Reference Frame 2	8	1000021620	22842
	1000001547	22	6600	128.613	91.122	44.2463			89.6968	29.2935	-30.6363	um	Spot	Position Reference Frame	Reference Frame 2	8	1000021705	22843
	1000001547	23	6900	128.829	90.6333	47.5438			72.9511	8.04299	-28.2085	um	Spot	Position Reference Frame	Reference Frame 2	8	1000021790	22844
	1000001547	24	7200	128.96	90.3545	49.6836			118.438	75.1701	-0.674075	um	Spot	Position Reference Frame	Reference Frame 2	8	1000021875	22845
	1000001547	25	7500	129.067	90.1804	51.2138			132.58	58.7727	-14.0223	um	Spot	Position Reference Frame	Reference Frame 2	8	1000021961	22846
	1000001547	26	7800	129.151	90.0803	52.1798			161.496	54.565	-14.8192	um	Spot	Position Reference Frame	Reference Frame 2	8	1000022047	22847
	1000001547	27	8100	129.158	90.0788	52.1876			171.904	22.0792	-30.2383	um	Spot	Position Reference Frame	Reference Frame 2	8	1000022132	22848
	1000001547	28	8400	129.401	90.0501	52.2158			153.694	30.2466	-29.024	um	Spot	Position Reference Frame	Reference Frame 2	8	1000022218	22849
	1000001547	29	8700	131.44	89.822	52.3373			132.617	30.1454	-28.8849	um	Spot	Position Reference Frame	Reference Frame 2	8	1000022304	22850
	1000001547	30	9000	134.151	89.5338	52.4418			231.409	-7.63924	-42.1311	um	Spot	Position Reference Frame	Reference Frame 2	9	1000000111	22851
	1000001547	31	9300	136.597	89.299	52.4798			224.936	-27.2464	-38.0635	um	Spot	Position Reference Frame	Reference Frame 2	9	1000000196	22852
	1000001547	32	9600	138.697	89.1338	52.4617			257.223	38.898	-32.2481	um	Spot	Position Reference Frame	Reference Frame 2	9	1000000282	22853
	1000001547	33	9900	139.692	89.0916	52.4204			102.662	71.7615	-1.04113	um	Spot	Position Reference Frame	Reference Frame 2	9	1000000367	22854
	1000001547	34	10200	141.122	89.0936	52.312			88.2095	94.7255	33.3302	um	Spot	Position Reference Frame	Reference Frame 2	9	1000000452	22855
	1000001547	35	10500	144.303	89.1797	52.0075			71.0591	93.4104	36.2506	um	Spot	Position Reference Frame	Reference Frame 2	9	1000000873	22856
	1000001547	36	10800	146.657	89.2797	51.7433			27.7648	80.3545	27.6101	um	Spot	Position Reference Frame	Reference Frame 2	9	1000000958	22857
	1000001547	37	11100	147.877	89.3547	51.5671			109.138	89.1946	27.5019	um	Spot	Position Reference Frame	Reference Frame 2	9	1000001547	22858
	1000001547	38	11400	148.415	89.4036	51.4488			140.24	85.7457	28.7741	um	Spot	Position Reference Frame	Reference Frame 2	9	1000001632	22859
	1000001547	39	11700	149.763	89.5546	51.0484			180.818	94.593	61.8344	um	Spot	Position Reference Frame	Reference Frame 2	9	1000001717	22860
	1000001547	40	12000	150.196	89.6019	50.8799			207.718	92.7057	34.3711	um	Spot	Position Reference Frame	Reference Frame 2	9	1000001803	22861
	1000001547	41	12300	150.829	89.6633	50.5578			231.083	90.5354	22.4315	um	Spot	Position Reference Frame	Reference Frame 2	9	1000001889	22862
	1000001547	42	12600	152.242	89.7863	49.7466			273.095	92.4934	30.5611	um	Spot	Position Reference Frame	Reference Frame 2	9	1000001974	22863
	1000001547	43	12900	152.757	89.8257	49.4286			287.628	75.9811	8.97308	um	Spot	Position Reference Frame	Reference Frame 2	9	1000002060	22864
	1000001547	44	13200	152.774	89.8238	49.4069			233.798	72.3702	-3.50465	um	Spot	Position Reference Frame	Reference Frame 2	9	1000002145	22865
	1000001547	45	13500	153.062	89.6504	48.5559			255.482	69.7057	-8.40275	um	Spot	Position Reference Frame	Reference Frame 2	9	1000002230	22866
	1000001547	46	13800	153.751	89.2074	46.4246			207.209	70.9284	-1.60706	um	Spot	Position Reference Frame	Reference Frame 2	9	1000003575	22867
	1000001547	47	14100	154.272	88.8621	44.7782			230.58	37.7783	-32.3524	um	Spot	Position Reference Frame	Reference Frame 2	9	1000003660	22868
	1000001547	48	14400	154.627	88.6219	43.6398			208.801	43.4599	-26.4691	um	Spot	Position Reference Frame	Reference Frame 2	9	1000003745	22869
	1000001547	49	14700	154.704	88.5691	43.3905			150.587	-78.4315	-4.80456	um	Spot	Position Reference Frame	Reference Frame 2	9	1000003845	22870
	1000001547	50	15000	154.704	88.569	43.3905			121.475	-62.5245	-17.2435	um	Spot	Position Reference Frame	Reference Frame 2	9	1000003930	22871
	1000001547	51	15300	154.749	88.5735	43.3924			100.783	-79.3286	4.57983	um	Spot	Position Reference Frame	Reference Frame 2	9	1000004184	22872
	1000001547	52	15600	155.121	88.6029	43.4103			70.4769	-51.8103	-11.2781	um	Spot	Position Reference Frame	Reference Frame 2	9	1000004296	22873
	1000001547	53	15900	155.194	88.601	43.4158			40.7765	-55.0266	3.31319	um	Spot	Position Reference Frame	Reference Frame 2	9	1000004387	22874
	1000001547	54	16200	155.281	88.583	43.4272			29.0461	-46.1017	4.22209	um	Spot	Position Reference Frame	Reference Frame 2	9	1000004472	22875
	1000001547	55	16500	156.113	88.3231	43.5784			18.1679	-46.979	14.8712	um	Spot	Position Reference Frame	Reference Frame 2	9	1000004557	22876
	1000001547	56	16800	156.492	88.1923	43.677			5.36771	-32.4648	16.3505	um	Spot	Position Reference Frame	Reference Frame 2	9	1000004643	22877
	1000001547	57	17100	156.763	88.0836	43.796			-7.78832	-22.7007	18.9585	um	Spot	Position Reference Frame	Reference Frame 2	9	1000004728	22878
	1000001547	58	17400	157.814	87.6128	44.4297			-13.8932	-3.01624	16.8388	um	Spot	Position Reference Frame	Reference Frame 2	9	1000004813	22879
	1000001547	59	17700	158.466	87.3026	44.8975			6.88491	39.2759	2.72093	um	Spot	Position Reference Frame	Reference Frame 2	9	1000004898	22880
	1000001547	60	18000	159.443	86.8034	45.7338			-8.06275	15.6425	7.77302	um	Spot	Position Reference Frame	Reference Frame 2	9	1000004984	22881
	1000001547	61	18300	159.893	86.5511	46.2008			173.748	-70.5659	-14.7692	um	Spot	Position Reference Frame	Reference Frame 2	9	1000005070	22882
	1000001547	62	18600	159.974	86.4855	46.3546			228.863	-66.7592	-21.4249	um	Spot	Position Reference Frame	Reference Frame 2	9	1000005155	22883
	1000001547	63	18900	160.347	85.9614	47.8258			192.212	-70.9076	-19.5709	um	Spot	Position Reference Frame	Reference Frame 2	9	1000005240	22884
	1000001547	64	19200	160.767	85.3153	49.6742			195.799	-41.6072	-33.2507	um	Spot	Position Reference Frame	Reference Frame 2	9	1000005385	22885
	1000001547	65	19500	160.767	85.3153	49.6742			183.369	-24.5393	-36.2474	um	Spot	Position Reference Frame	Reference Frame 2	9	1000005472	22886
	1000001547	66	19800	160.576	85.4222	49.4088			158.793	-59.6291	-21.1797	um	Spot	Position Reference Frame	Reference Frame 2	9	1000005557	22887
	1000001547	67	20100	160.576	85.4222	49.4088			216.964	-47.1541	-33.0006	um	Spot	Position Reference Frame	Reference Frame 2	9	1000005642	22888
	1000001547	68	20400	160.887	85.2489	49.7317			221.828	5.01782	-42.2312	um	Spot	Position Reference Frame	Reference Frame 2	9	1000005727	22889
	1000001547	69	20700	161.326	85.0082	50.1821			203.937	-19.4806	-41.1872	um	Spot	Position Reference Frame	Reference Frame 2	9	1000005812	22890
	1000001547	70	21000	161.337	85.0055	50.1889			175.019	-6.28321	-36.3694	um	Spot	Position Reference Frame	Reference Frame 2	9	1000005898	22891
	1000001547	71	21300	161.446	85.0026	50.223			163.982	-29.6392	-34.3026	um	Spot	Position Reference Frame	Reference Frame 2	9	1000005983	22892
	1000001547	72	21600	161.473	85.0035	50.2261			191.782	13.8434	-35.3971	um	Spot	Position Reference Frame	Reference Frame 2	9	1000006069	22893
	1000001547	73	21900	162.316	85.0673	50.1824			187.379	55.2327	-13.6135	um	Spot	Position Reference Frame	Reference Frame 2	9	1000006155	22894
	1000001547	74	22200	163.155	85.1261	50.1322			143.39	-51.4358	-25.2825	um	Spot	Position Reference Frame	Reference Frame 2	9	1000006241	22895
	1000001547	75	22500	164.193	85.1872	50.0662			144.258	-24.8633	-35.4067	um	Spot	Position Reference Frame	Reference Frame 2	9	1000006326	22896
	1000001547	76	22800	165.325	85.238	49.9956			167.763	74.8219	14.2123	um	Spot	Position Reference Frame	Reference Frame 2	9	1000006411	22897
	1000001547	77	23100	166.183	85.2609	49.9488			57.9823	12.4499	-24.9406	um	Spot	Position Reference Frame	Reference Frame 2	9	1000010360	22898
	1000001547	78	23400	166.657	85.26	49.9324			7.88416	-4.00596	-0.0671829	um	Spot	Position Reference Frame	Reference Frame 2	9	1000010446	22899
	1000001547	79	23700	167.677	85.2337	49.9203			20.9313	-22.3736	-2.92537	um	Spot	Position Reference Frame	Reference Frame 2	9	1000010531	22900
	1000001547	80	24000	168.247	85.2123	49.928			22.666	46.4195	-1.24853	um	Spot	Position Reference Frame	Reference Frame 2	9	1000010616	22901
	1000001547	81	24300	168.757	85.1884	49.9533			44.7973	71.0494	9.72446	um	Spot	Position Reference Frame	Reference Frame 2	9	1000010701	22902
	1000001547	82	24600	169.268	85.1621	49.9963			62.9471	81.7387	19.748	um	Spot	Position Reference Frame	Reference Frame 2	9	1000010787	22903
	1000001547	83	24900	170.127	85.1165	50.0866			25.1166	22.6814	-12.1247	um	Spot	Position Reference Frame	Reference Frame 2	9	1000010873	22904
	1000001547	84	25200	170.13	85.1164	50.0881			42.3183	16.1353	-17.0226	um	Spot	Position Reference Frame	Reference Frame 2	9	1000010959	22905
	1000001547	85	25500	170.385	85.0973	50.6039			25.7989	-6.54966	-12.9815	um	Spot	Position Reference Frame	Reference Frame 2	9	1000011044	22906
	1000001632	1	300	127.71	84.1497	18.7258			110.029	30.2849	-31.8123	um	Spot	Position Reference Frame	Reference Frame 2	9	1000015749	22907
	1000001632	2	600	129.171	84.2692	19.0186			45.9661	41.1528	-14.1276	um	Spot	Position Reference Frame	Reference Frame 2	9	1000020538	22908
	1000001632	3	900	130.859	84.4202	19.4289			41.9828	-9.80514	-18.8994	um	Spot	Position Reference Frame	Reference Frame 2	9	1000020623	22909
	1000001632	4	1200	131.129	84.4569	19.5747			69.0622	70.2389	1.82802	um	Spot	Position Reference Frame	Reference Frame 2	9	1000020708	22910
	1000001632	5	1500	132.812	84.7795	21.173			83.7563	62.3206	-7.07369	um	Spot	Position Reference Frame	Reference Frame 2	9	1000020796	22911
	1000001632	6	1800	134.913	85.1706	23.4678			56.1969	-27.3985	-20.7565	um	Spot	Position Reference Frame	Reference Frame 2	9	1000020882	22912
	1000001632	7	2100	136.332	85.3832	25.2964			73.6364	41.9162	-21.0176	um	Spot	Position Reference Frame	Reference Frame 2	9	1000020967	22913
	1000001632	8	2400	137.406	85.4591	27.0118			86.929	-48.6207	-18.5282	um	Spot	Position Reference Frame	Reference Frame 2	9	1000021054	22914
	1000001632	9	2700	138.847	85.4225	29.7957			99.8729	-57.4332	-16.4325	um	Spot	Position Reference Frame	Reference Frame 2	9	1000021139	22915
	1000001632	10	3000	142.305	85.157	37.0568			106.289	-39.9418	-27.4904	um	Spot	Position Reference Frame	Reference Frame 2	9	1000021331	22916
	1000001632	11	3300	142.305	85.157	37.0568			123.716	-2.64527	-39.598	um	Spot	Position Reference Frame	Reference Frame 2	9	1000021364	22917
	1000001632	12	3600	142.593	85.0618	36.3099			105.987	-10.1511	-36.6348	um	Spot	Position Reference Frame	Reference Frame 2	9	1000021449	22918
	1000001632	13	3900	144.365	84.4691	31.7511			66.9822	-31.6382	-21.6918	um	Spot	Position Reference Frame	Reference Frame 2	9	1000021534	22919
	1000001632	14	4200	147.992	83.2333	22.4881			87.0854	-1.18795	-32.7556	um	Spot	Position Reference Frame	Reference Frame 2	9	1000021620	22920
	1000001632	15	4500	148.042	83.1997	22.4174			91.8703	30.7368	-28.8891	um	Spot	Position Reference Frame	Reference Frame 2	9	1000021705	22921
	1000001632	16	4800	151.817	79.9997	19.5101			73.3893	9.49878	-29.8632	um	Spot	Position Reference Frame	Reference Frame 2	9	1000021790	22922
	1000001632	17	5100	152.18	79.7473	19.3048			120.163	71.2212	0.0334778	um	Spot	Position Reference Frame	Reference Frame 2	9	1000021875	22923
	1000001632	18	5400	153.772	78.8725	18.7031			134.306	55.9572	-13.8353	um	Spot	Position Reference Frame	Reference Frame 2	9	1000021961	22924
	1000001632	19	5700	155.882	77.8008	18.0119			159.49	51.7552	-13.7115	um	Spot	Position Reference Frame	Reference Frame 2	9	1000022047	22925
	1000001632	20	6000	158.437	76.5622	17.2433			172.326	20.1317	-31.5073	um	Spot	Position Reference Frame	Reference Frame 2	9	1000022132	22926
	1000001632	21	6300	159.754	75.9378	16.8634			154.728	28.3192	-29.6189	um	Spot	Position Reference Frame	Reference Frame 2	9	1000022218	22927
	1000001632	22	6600	159.754	75.9377	16.8635			133.197	29.1172	-31.7114	um	Spot	Position Reference Frame	Reference Frame 2	9	1000022304	22928
	1000001632	23	6900	161.006	74.7824	19.4887			236.977	-5.85963	-36.2076	um	Spot	Position Reference Frame	Reference Frame 2	10	1000000111	22929
	1000001632	24	7200	161.681	74.1605	20.9018			226.762	-23.499	-34.0218	um	Spot	Position Reference Frame	Reference Frame 2	10	1000000196	22930
	1000001632	25	7500	161.682	74.1603	20.9021			252.952	42.9091	-22.9535	um	Spot	Position Reference Frame	Reference Frame 2	10	1000000282	22931
	1000001632	26	7800	162.533	74.1078	20.6711			104.661	70.5754	1.54461	um	Spot	Position Reference Frame	Reference Frame 2	10	1000000367	22932
	1000001632	27	8100	164.415	73.9928	20.1454			89.4702	92.4117	35.8682	um	Spot	Position Reference Frame	Reference Frame 2	10	1000000452	22933
	1000001632	28	8400	165.999	73.8961	19.677			71.4841	94.0789	39.4188	um	Spot	Position Reference Frame	Reference Frame 2	10	1000000873	22934
	1000001632	29	8700	166.897	73.8403	19.3757			31.4478	80.4481	28.9049	um	Spot	Position Reference Frame	Reference Frame 2	10	1000000958	22935
	1000001632	30	9000	168.554	73.7326	18.7365			113.721	89.0861	32.6409	um	Spot	Position Reference Frame	Reference Frame 2	10	1000001547	22936
	1000001632	31	9300	168.893	73.7053	18.5556			142.27	85.8974	37.5633	um	Spot	Position Reference Frame	Reference Frame 2	10	1000001632	22937
	1000001632	32	9600	169.5	73.6399	18.0953			175.675	92.546	67.0624	um	Spot	Position Reference Frame	Reference Frame 2	10	1000001717	22938
	1000001632	33	9900	171.006	73.4456	16.7579			206.878	92.6524	38.762	um	Spot	Position Reference Frame	Reference Frame 2	10	1000001803	22939
	1000001632	34	10200	172.696	73.1962	15.1372			230.48	89.703	26.8284	um	Spot	Position Reference Frame	Reference Frame 2	10	1000001889	22940
	1000001632	35	10500	173.79	73.0052	14.0024			271.653	92.3568	35.3587	um	Spot	Position Reference Frame	Reference Frame 2	10	1000001974	22941
	1000001632	36	10800	176.828	72.4134	10.6902			282.755	78.7469	15.7184	um	Spot	Position Reference Frame	Reference Frame 2	10	1000002060	22942
	1000001632	37	11100	176.828	72.4134	10.6902			230.291	72.8576	1.95887	um	Spot	Position Reference Frame	Reference Frame 2	10	1000002145	22943
	1000001632	38	11400	177.527	73.5222	11.0623			250.785	71.6012	0.387583	um	Spot	Position Reference Frame	Reference Frame 2	10	1000002230	22944
	1000001632	39	11700	177.527	73.5222	11.0623			205.129	70.7258	3.51261	um	Spot	Position Reference Frame	Reference Frame 2	10	1000003575	22945
	1000001632	40	12000	177.526	73.55	10.2917			230.067	38.1186	-24.2983	um	Spot	Position Reference Frame	Reference Frame 2	10	1000003660	22946
	1000001632	41	12300	177.525	73.5712	9.66179			209.797	42.3564	-22.7877	um	Spot	Position Reference Frame	Reference Frame 2	10	1000003745	22947
	1000001632	42	12600	177.524	73.5702	9.6595			148.8	-82.2056	1.79519	um	Spot	Position Reference Frame	Reference Frame 2	10	1000003845	22948
	1000001632	43	12900	177.46	73.2178	9.37941			120.876	-62.3235	-14.9716	um	Spot	Position Reference Frame	Reference Frame 2	10	1000003930	22949
	1000001632	44	13200	177.411	72.899	9.13221			101.496	-79.0369	6.14899	um	Spot	Position Reference Frame	Reference Frame 2	10	1000004184	22950
	1000001632	45	13500	177.4	72.7493	9.02213			71.844	-53.1829	-5.00897	um	Spot	Position Reference Frame	Reference Frame 2	10	1000004296	22951
	1000001632	46	13800	177.385	71.9593	8.46442			42.9819	-53.4877	2.62705	um	Spot	Position Reference Frame	Reference Frame 2	10	1000004387	22952
	1000001632	47	14100	177.385	71.9593	8.46442			30.0311	-45.2415	6.61201	um	Spot	Position Reference Frame	Reference Frame 2	10	1000004472	22953
	1000001632	48	14400	177.689	72.6429	9.22094			18.8569	-46.2586	13.1269	um	Spot	Position Reference Frame	Reference Frame 2	10	1000004557	22954
	1000001632	49	14700	177.751	72.7252	9.30887			3.05309	-35.64	19.879	um	Spot	Position Reference Frame	Reference Frame 2	10	1000004643	22955
	1000001632	50	15000	178.661	73.535	10.1391			-7.67856	-22.0072	19.3706	um	Spot	Position Reference Frame	Reference Frame 2	10	1000004728	22956
	1000001632	51	15300	178.8	73.6178	10.2223			-13.5458	-4.57629	16.8738	um	Spot	Position Reference Frame	Reference Frame 2	10	1000004813	22957
	1000001632	52	15600	178.934	73.6451	10.247			8.3948	37.1421	3.3874	um	Spot	Position Reference Frame	Reference Frame 2	10	1000004898	22958
	1000001632	53	15900	180.586	73.6802	10.2343			-5.77394	14.4994	7.60575	um	Spot	Position Reference Frame	Reference Frame 2	10	1000004984	22959
	1000001632	54	16200	182.322	73.6778	10.1814			174.462	-72.2654	-14.9954	um	Spot	Position Reference Frame	Reference Frame 2	10	1000005070	22960
	1000001632	55	16500	182.772	73.6609	10.1518			231.353	-67.4758	-14.7061	um	Spot	Position Reference Frame	Reference Frame 2	10	1000005155	22961
	1000001632	56	16800	183.202	73.624	10.1022			193.926	-70.7431	-15.6843	um	Spot	Position Reference Frame	Reference Frame 2	10	1000005240	22962
	1000001632	57	17100	183.945	73.5391	9.99099			196.025	-40.1259	-31.0278	um	Spot	Position Reference Frame	Reference Frame 2	10	1000005385	22963
	1000001632	58	17400	183.997	73.5306	9.97598			183.23	-18.214	-33.991	um	Spot	Position Reference Frame	Reference Frame 2	10	1000005472	22964
	1000001632	59	17700	184.137	73.5006	9.91262			158.517	-59.2413	-18.5732	um	Spot	Position Reference Frame	Reference Frame 2	10	1000005557	22965
	1000001632	60	18000	184.242	73.4763	9.85941			216.683	-44.362	-28.7617	um	Spot	Position Reference Frame	Reference Frame 2	10	1000005642	22966
	1000001632	61	18300	184.242	73.4763	9.85941			215.704	5.71079	-34.8769	um	Spot	Position Reference Frame	Reference Frame 2	10	1000005727	22967
	1000001632	62	18600	184.219	73.4849	9.93742			203.226	-17.5065	-38.6163	um	Spot	Position Reference Frame	Reference Frame 2	10	1000005812	22968
	1000001632	63	18900	184.034	73.5554	10.5738			176.042	-6.5795	-34.3862	um	Spot	Position Reference Frame	Reference Frame 2	10	1000005898	22969
	1000001632	64	19200	183.823	73.6358	11.296			165.213	-27.8045	-30.1333	um	Spot	Position Reference Frame	Reference Frame 2	10	1000005983	22970
	1000001632	65	19500	183.172	73.8847	13.5215			188.732	15.5362	-29.6182	um	Spot	Position Reference Frame	Reference Frame 2	10	1000006069	22971
	1000001632	66	19800	183.172	73.8847	13.5215			181.452	55.8922	-4.63138	um	Spot	Position Reference Frame	Reference Frame 2	10	1000006155	22972
	1000001632	67	20100	183.244	73.8751	13.5038			142.796	-51.9787	-21.0412	um	Spot	Position Reference Frame	Reference Frame 2	10	1000006241	22973
	1000001632	68	20400	183.469	73.845	13.4451			144.792	-23.8479	-31.6208	um	Spot	Position Reference Frame	Reference Frame 2	10	1000006326	22974
	1000001632	69	20700	184.279	73.7381	13.2216			168.6	74.9782	20.274	um	Spot	Position Reference Frame	Reference Frame 2	10	1000006411	22975
	1000001632	70	21000	184.553	73.7034	13.1337			60.7124	9.62396	-23.9974	um	Spot	Position Reference Frame	Reference Frame 2	10	1000010360	22976
	1000001632	71	21300	184.871	73.6665	13.0082			8.21702	-7.62823	2.36105	um	Spot	Position Reference Frame	Reference Frame 2	10	1000010446	22977
	1000001632	72	21600	185.398	73.6107	12.7695			22.8043	-25.6455	-1.9613	um	Spot	Position Reference Frame	Reference Frame 2	10	1000010531	22978
	1000001632	73	21900	186.451	73.5071	12.2604			26.735	50.4851	0.45449	um	Spot	Position Reference Frame	Reference Frame 2	10	1000010616	22979
	1000001632	74	22200	188.627	73.3019	11.1841			45.3438	70.7071	13.3835	um	Spot	Position Reference Frame	Reference Frame 2	10	1000010701	22980
	1000001632	75	22500	189.609	73.2117	10.6962			63.2275	81.2753	21.507	um	Spot	Position Reference Frame	Reference Frame 2	10	1000010787	22981
	1000001632	76	22800	189.61	73.2121	10.6963			24.3819	18.8194	-8.90426	um	Spot	Position Reference Frame	Reference Frame 2	10	1000010873	22982
	1000001632	77	23100	190.045	73.5904	11.1455			41.4001	12.2304	-16.4299	um	Spot	Position Reference Frame	Reference Frame 2	10	1000010959	22983
	1000001632	78	23400	190.255	73.7693	11.3868			27.0068	-7.91402	-10.2696	um	Spot	Position Reference Frame	Reference Frame 2	10	1000011044	22984
	1000001632	79	23700	190.905	74.2985	12.2168			112.915	31.0633	-26.4428	um	Spot	Position Reference Frame	Reference Frame 2	10	1000015749	22985
	1000001632	80	24000	191.198	74.516	12.62			46.9252	35.8712	-12.8362	um	Spot	Position Reference Frame	Reference Frame 2	10	1000020538	22986
	1000001632	81	24300	191.773	74.8902	13.4626			42.0392	-11.9719	-15.8886	um	Spot	Position Reference Frame	Reference Frame 2	10	1000020623	22987
	1000001632	82	24600	191.993	75.005	13.7926			70.323	69.1572	4.90357	um	Spot	Position Reference Frame	Reference Frame 2	10	1000020708	22988
	1000001632	83	24900	192.45	75.1842	14.4888			85.4011	62.9047	-3.66788	um	Spot	Position Reference Frame	Reference Frame 2	10	1000020796	22989
	1000001632	84	25200	193.128	75.4124	15.5191			56.022	-29.2245	-15.2374	um	Spot	Position Reference Frame	Reference Frame 2	10	1000020882	22990
	1000001632	85	25500	193.676	75.5846	16.3511			72.4217	35.512	-19.3311	um	Spot	Position Reference Frame	Reference Frame 2	10	1000020967	22991
	1000001717	1	300	166.549	93.5421	63.6632			88.1872	-54.0296	-13.064	um	Spot	Position Reference Frame	Reference Frame 2	10	1000021054	22992
	1000001717	2	600	169.546	94.529	61.9165			99.0926	-61.4162	-11.6882	um	Spot	Position Reference Frame	Reference Frame 2	10	1000021139	22993
	1000001717	3	900	170.31	94.7631	61.5547			105.478	-36.2689	-25.1179	um	Spot	Position Reference Frame	Reference Frame 2	10	1000021331	22994
	1000001717	4	1200	172.266	95.3087	60.8732			124.856	-4.74932	-31.4288	um	Spot	Position Reference Frame	Reference Frame 2	10	1000021364	22995
	1000001717	5	1500	172.436	95.3362	60.8799			106.923	-11.3577	-32.6367	um	Spot	Position Reference Frame	Reference Frame 2	10	1000021449	22996
	1000001717	6	1800	174.295	95.4188	61.6577			66.0984	-31.7868	-16.9846	um	Spot	Position Reference Frame	Reference Frame 2	10	1000021534	22997
	1000001717	7	2100	175.595	95.4431	62.2664			88.6019	-0.856938	-30.2243	um	Spot	Position Reference Frame	Reference Frame 2	10	1000021620	22998
	1000001717	8	2400	175.617	95.4293	62.2904			94.402	30.013	-25.7827	um	Spot	Position Reference Frame	Reference Frame 2	10	1000021705	22999
	1000001717	9	2700	175.887	94.3904	63.3973			77.2125	9.58431	-27.6746	um	Spot	Position Reference Frame	Reference Frame 2	10	1000021790	23000
	1000001717	10	3000	176.405	92.1985	65.7059			121.852	67.9247	0.939383	um	Spot	Position Reference Frame	Reference Frame 2	10	1000021875	23001
	1000001717	11	3300	176.405	92.1985	65.7059			136.601	55.9314	-9.51398	um	Spot	Position Reference Frame	Reference Frame 2	10	1000021961	23002
	1000001717	12	3600	176.724	92.2904	64.3409			162.55	53.2002	-5.94386	um	Spot	Position Reference Frame	Reference Frame 2	10	1000022047	23003
	1000001717	13	3900	177.117	92.3508	62.7774			172.56	17.5864	-26.979	um	Spot	Position Reference Frame	Reference Frame 2	10	1000022132	23004
	1000001717	14	4200	178.554	92.3756	57.5466			155.564	28.5604	-24.5509	um	Spot	Position Reference Frame	Reference Frame 2	10	1000022218	23005
	1000001717	15	4500	178.796	92.2757	56.9552			133.648	31.3635	-25.0421	um	Spot	Position Reference Frame	Reference Frame 2	10	1000022304	23006
	1000001717	16	4800	181.377	90.6014	52.4957			238.385	-8.38152	-37.0425	um	Spot	Position Reference Frame	Reference Frame 2	11	1000000111	23007
	1000001717	17	5100	182.084	90.1411	51.5481			229.553	-23.4818	-35.5717	um	Spot	Position Reference Frame	Reference Frame 2	11	1000000196	23008
	1000001717	18	5400	183.216	89.4316	50.4844			255.697	41.7252	-23.7419	um	Spot	Position Reference Frame	Reference Frame 2	11	1000000282	23009
	1000001717	19	5700	184.935	88.4139	49.219			105.64	66.3511	1.43031	um	Spot	Position Reference Frame	Reference Frame 2	11	1000000367	23010
	1000001717	20	6000	185.319	88.2378	49.0541			90.6964	89.5073	36.4312	um	Spot	Position Reference Frame	Reference Frame 2	11	1000000452	23011
	1000001717	21	6300	185.897	88.0678	48.985			74.5842	93.0668	45.1917	um	Spot	Position Reference Frame	Reference Frame 2	11	1000000873	23012
	1000001717	22	6600	188.042	87.6241	48.9871			32.1554	79.6895	31.0104	um	Spot	Position Reference Frame	Reference Frame 2	11	1000000958	23013
	1000001717	23	6900	190.326	87.2532	49.0039			114.838	86.9709	35.222	um	Spot	Position Reference Frame	Reference Frame 2	11	1000001547	23014
	1000001717	24	7200	191.513	87.1423	48.9526			142.316	84.3258	38.5619	um	Spot	Position Reference Frame	Reference Frame 2	11	1000001632	23015
	1000001717	25	7500	192.968	87.1224	48.7642			176.723	90.482	66.1354	um	Spot	Position Reference Frame	Reference Frame 2	11	1000001717	23016
	1000001717	26	7800	194.812	87.2025	48.3773			209.945	91.8856	39.5074	um	Spot	Position Reference Frame	Reference Frame 2	11	1000001803	23017
	1000001717	27	8100	196.863	87.3682	47.8103			231.54	90.3296	33.6525	um	Spot	Position Reference Frame	Reference Frame 2	11	1000001889	23018
	1000001717	28	8400	199.682	87.6529	46.905			272.342	91.2741	36.6105	um	Spot	Position Reference Frame	Reference Frame 2	11	1000001974	23019
	1000001717	29	8700	200.498	87.7462	46.6034			286.319	75.6666	16.0303	um	Spot	Position Reference Frame	Reference Frame 2	11	1000002060	23020
	1000001717	30	9000	202.588	88.0075	45.7379			231.547	71.9219	4.81297	um	Spot	Position Reference Frame	Reference Frame 2	11	1000002145	23021
	1000001717	31	9300	204.478	88.2554	44.9189			251.458	70.098	1.13232	um	Spot	Position Reference Frame	Reference Frame 2	11	1000002230	23022
	1000001717	32	9600	207.192	88.6306	43.6993			207.746	69.4146	4.60795	um	Spot	Position Reference Frame	Reference Frame 2	11	1000003575	23023
	1000001717	33	9900	211.146	89.2025	41.8709			230.824	36.6099	-24.8608	um	Spot	Position Reference Frame	Reference Frame 2	11	1000003660	23024
	1000001717	34	10200	211.587	89.2803	41.6344			210.232	40.4137	-21.2651	um	Spot	Position Reference Frame	Reference Frame 2	11	1000003745	23025
	1000001717	35	10500	212.739	89.5277	40.8985			147.12	-83.6408	2.8376	um	Spot	Position Reference Frame	Reference Frame 2	11	1000003845	23026
	1000001717	36	10800	214.507	89.9212	39.6732			122.752	-63.9538	-16.3222	um	Spot	Position Reference Frame	Reference Frame 2	11	1000003930	23027
	1000001717	37	11100	215.945	90.2257	38.5978			103.382	-81.7155	6.78339	um	Spot	Position Reference Frame	Reference Frame 2	11	1000004184	23028
	1000001717	38	11400	218.191	90.6493	36.7888			73.855	-56.3533	-10.6264	um	Spot	Position Reference Frame	Reference Frame 2	11	1000004296	23029
	1000001717	39	11700	219.166	90.7781	35.922			45.5454	-58.2434	1.32587	um	Spot	Position Reference Frame	Reference Frame 2	11	1000004387	23030
	1000001717	40	12000	220.08	90.8099	34.9874			29.3037	-50.095	6.95223	um	Spot	Position Reference Frame	Reference Frame 2	11	1000004472	23031
	1000001717	41	12300	221.212	90.7358	33.681			17.6841	-48.3837	13.6895	um	Spot	Position Reference Frame	Reference Frame 2	11	1000004557	23032
	1000001717	42	12600	222.358	90.5596	32.2243			4.14558	-39.0492	19.2184	um	Spot	Position Reference Frame	Reference Frame 2	11	1000004643	23033
	1000001717	43	12900	225.448	89.9206	28.0773			-6.54141	-25.8244	19.5741	um	Spot	Position Reference Frame	Reference Frame 2	11	1000004728	23034
	1000001717	44	13200	226.726	89.6359	26.3234			-11.9336	-8.30271	16.8288	um	Spot	Position Reference Frame	Reference Frame 2	11	1000004813	23035
	1000001717	45	13500	227.072	89.5556	25.8323			9.39088	34.2744	3.44832	um	Spot	Position Reference Frame	Reference Frame 2	11	1000004898	23036
	1000001717	46	13800	227.94	89.3524	24.5715			-3.47797	8.03283	5.29738	um	Spot	Position Reference Frame	Reference Frame 2	11	1000004984	23037
	1000001717	47	14100	227.94	89.3524	24.5715			178.007	-70.8734	-14.7723	um	Spot	Position Reference Frame	Reference Frame 2	11	1000005070	23038
	1000001717	48	14400	228.032	89.7109	25.3915			234.068	-69.5533	-17.6423	um	Spot	Position Reference Frame	Reference Frame 2	11	1000005155	23039
	1000001717	49	14700	228.128	90.0859	26.2492			197.506	-72.5238	-15.2672	um	Spot	Position Reference Frame	Reference Frame 2	11	1000005240	23040
	1000001717	50	15000	228.19	90.3243	26.7946			198.641	-42.6049	-31.1293	um	Spot	Position Reference Frame	Reference Frame 2	11	1000005385	23041
	1000001717	51	15300	228.19	90.3243	26.7946			184.577	-20.4314	-33.2568	um	Spot	Position Reference Frame	Reference Frame 2	11	1000005472	23042
	1000001717	52	15600	229.839	90.3363	25.2315			161.178	-57.1252	-20.1293	um	Spot	Position Reference Frame	Reference Frame 2	11	1000005557	23043
	1000001717	53	15900	230.121	90.3347	24.9774			218.738	-45.637	-28.85	um	Spot	Position Reference Frame	Reference Frame 2	11	1000005642	23044
	1000001717	54	16200	230.634	90.3226	24.5449			217.591	4.34734	-36.7958	um	Spot	Position Reference Frame	Reference Frame 2	11	1000005727	23045
	1000001717	55	16500	231.418	90.2967	23.9102			205.603	-18.779	-35.0557	um	Spot	Position Reference Frame	Reference Frame 2	11	1000005812	23046
	1000001717	56	16800	232.354	90.2613	23.1706			179.065	-7.52908	-33.8239	um	Spot	Position Reference Frame	Reference Frame 2	11	1000005898	23047
	1000001717	57	17100	233.112	90.2307	22.5806			165.759	-26.3862	-32.265	um	Spot	Position Reference Frame	Reference Frame 2	11	1000005983	23048
	1000001717	58	17400	233.351	90.2208	22.3961			190.933	15.7615	-29.567	um	Spot	Position Reference Frame	Reference Frame 2	11	1000006069	23049
	1000001717	59	17700	233.351	90.2208	22.3961			189.187	55.9505	-4.11576	um	Spot	Position Reference Frame	Reference Frame 2	11	1000006155	23050
	1000001717	60	18000	233.273	89.9504	22.6145			145.077	-50.2414	-22.6003	um	Spot	Position Reference Frame	Reference Frame 2	11	1000006241	23051
	1000001717	61	18300	233.038	89.1324	23.275			146.939	-27.6891	-30.4517	um	Spot	Position Reference Frame	Reference Frame 2	11	1000006326	23052
	1000001717	62	18600	233.002	89.0048	23.3781			167.865	72.6046	21.6043	um	Spot	Position Reference Frame	Reference Frame 2	11	1000006411	23053
	1000001717	63	18900	233.002	89.0048	23.3781			64.389	7.42356	-23.8437	um	Spot	Position Reference Frame	Reference Frame 2	11	1000010360	23054
	1000001717	64	19200	233.924	88.6202	22.9783			8.77075	-10.2877	0.15374	um	Spot	Position Reference Frame	Reference Frame 2	11	1000010446	23055
	1000001717	65	19500	235.87	87.8205	22.138			24.9338	-29.0388	-2.92205	um	Spot	Position Reference Frame	Reference Frame 2	11	1000010531	23056
	1000001717	66	19800	237.124	87.3225	21.6051			27.7849	46.9664	2.19148	um	Spot	Position Reference Frame	Reference Frame 2	11	1000010616	23057
	1000001717	67	20100	238.124	86.9491	21.1973			45.5533	66.3543	11.6777	um	Spot	Position Reference Frame	Reference Frame 2	11	1000010701	23058
	1000001717	68	20400	238.995	86.6484	20.8686			64.6843	78.9326	20.4428	um	Spot	Position Reference Frame	Reference Frame 2	11	1000010787	23059
	1000001717	69	20700	239.431	86.5154	20.7317			28.2586	19.1544	-9.74136	um	Spot	Position Reference Frame	Reference Frame 2	11	1000010873	23060
	1000001717	70	21000	239.541	86.4956	20.7218			45.3352	10.4653	-18.1975	um	Spot	Position Reference Frame	Reference Frame 2	11	1000010959	23061
	1000001717	71	21300	240.093	86.4601	20.783			28.303	-12.26	-10.5317	um	Spot	Position Reference Frame	Reference Frame 2	11	1000011044	23062
	1000001717	72	21600	240.407	86.4653	20.8438			114.592	29.8009	-26.0715	um	Spot	Position Reference Frame	Reference Frame 2	11	1000015749	23063
	1000001717	73	21900	240.804	86.5158	20.9543			50.8752	34.8558	-13.0623	um	Spot	Position Reference Frame	Reference Frame 2	11	1000020538	23064
	1000001717	74	22200	241.033	86.5799	21.0371			44.4019	-16.0495	-17.1874	um	Spot	Position Reference Frame	Reference Frame 2	11	1000020623	23065
	1000001717	75	22500	242.636	87.2231	21.7109			72.8034	65.7976	3.03712	um	Spot	Position Reference Frame	Reference Frame 2	11	1000020708	23066
	1000001717	76	22800	243.601	87.6379	22.1241			88.3123	60.0634	-3.55109	um	Spot	Position Reference Frame	Reference Frame 2	11	1000020796	23067
	1000001717	77	23100	244.135	87.8856	22.357			57.1362	-35.0652	-17.294	um	Spot	Position Reference Frame	Reference Frame 2	11	1000020882	23068
	1000001717	78	23400	245.716	88.6499	23.0626			75.3157	33.7027	-19.7139	um	Spot	Position Reference Frame	Reference Frame 2	11	1000020967	23069
	1000001717	79	23700	245.754	88.664	23.0933			89.3972	-56.1831	-16.0713	um	Spot	Position Reference Frame	Reference Frame 2	11	1000021054	23070
	1000001717	80	24000	246.223	88.7578	23.7232			101.121	-60.8488	-14.7421	um	Spot	Position Reference Frame	Reference Frame 2	11	1000021139	23071
	1000001717	81	24300	247.184	88.9315	25.0682			107.818	-36.2119	-26.6157	um	Spot	Position Reference Frame	Reference Frame 2	11	1000021331	23072
	1000001717	82	24600	247.51	88.9856	25.5392			126.916	-5.90036	-33.5468	um	Spot	Position Reference Frame	Reference Frame 2	11	1000021364	23073
	1000001717	83	24900	247.878	89.0418	26.0848			110.845	-15.2758	-32.3883	um	Spot	Position Reference Frame	Reference Frame 2	11	1000021449	23074
	1000001717	84	25200	247.878	89.0418	26.0848			70.3161	-31.6216	-21.263	um	Spot	Position Reference Frame	Reference Frame 2	11	1000021534	23075
	1000001717	85	25500	248.91	88.4553	24.3051			89.6679	-4.83559	-31.0574	um	Spot	Position Reference Frame	Reference Frame 2	11	1000021620	23076
	1000001803	1	300	199.37	92.8834	46.1037			96.5717	27.8435	-26.2244	um	Spot	Position Reference Frame	Reference Frame 2	11	1000021705	23077
	1000001803	2	600	200.735	93.6612	43.0676			77.3431	6.20127	-27.6357	um	Spot	Position Reference Frame	Reference Frame 2	11	1000021790	23078
	1000001803	3	900	200.951	93.7634	42.7005			123.099	66.2261	0.655569	um	Spot	Position Reference Frame	Reference Frame 2	11	1000021875	23079
	1000001803	4	1200	201.965	94.1628	41.3947			137.167	54.1319	-9.70908	um	Spot	Position Reference Frame	Reference Frame 2	11	1000021961	23080
	1000001803	5	1500	203.453	94.7022	39.6496			165.065	52.7828	-3.29858	um	Spot	Position Reference Frame	Reference Frame 2	11	1000022047	23081
	1000001803	6	1800	204.007	94.8714	39.0723			174.867	15.2559	-27.7495	um	Spot	Position Reference Frame	Reference Frame 2	11	1000022132	23082
	1000001803	7	2100	205.23	95.1792	37.9208			158.007	27.4065	-22.4265	um	Spot	Position Reference Frame	Reference Frame 2	11	1000022218	23083
	1000001803	8	2400	205.263	95.1733	37.8966			136.392	28.8591	-25.7589	um	Spot	Position Reference Frame	Reference Frame 2	11	1000022304	23084
	1000001803	9	2700	207.098	94.1221	36.8437			240.452	-5.82679	-35.113	um	Spot	Position Reference Frame	Reference Frame 2	12	1000000111	23085
	1000001803	10	3000	207.96	93.6106	36.2755			231.852	-18.4573	-35.4677	um	Spot	Position Reference Frame	Reference Frame 2	12	1000000196	23086
	1000001803	11	3300	208.175	93.4672	36.0367			255.415	47.0741	-21.9287	um	Spot	Position Reference Frame	Reference Frame 2	12	1000000282	23087
	1000001803	12	3600	208.606	93.1168	35.1844			107.773	67.0147	0.0804883	um	Spot	Position Reference Frame	Reference Frame 2	12	1000000367	23088
	1000001803	13	3900	210.059	91.7874	31.6014			92.1342	91.3144	34.3929	um	Spot	Position Reference Frame	Reference Frame 2	12	1000000452	23089
	1000001803	14	4200	212.9	89.0096	24.1585			75.3674	94.1765	44.8086	um	Spot	Position Reference Frame	Reference Frame 2	12	1000000873	23090
	1000001803	15	4500	213.467	88.3441	22.5996			33.6622	80.4792	29.919	um	Spot	Position Reference Frame	Reference Frame 2	12	1000000958	23091
	1000001803	16	4800	215.139	86.0119	17.8412			117.88	90.7306	39.7161	um	Spot	Position Reference Frame	Reference Frame 2	12	1000001547	23092
	1000001803	17	5100	215.466	85.5192	16.9517			142.743	85.4912	36.498	um	Spot	Position Reference Frame	Reference Frame 2	12	1000001632	23093
	1000001803	18	5400	215.561	85.3552	16.7404			174.732	93.3487	64.4271	um	Spot	Position Reference Frame	Reference Frame 2	12	1000001717	23094
	1000001803	19	5700	215.81	84.8925	16.2894			211.509	93.212	37.0995	um	Spot	Position Reference Frame	Reference Frame 2	12	1000001803	23095
	1000001803	20	6000	215.811	84.8923	16.2894			232.132	94.8798	35.7665	um	Spot	Position Reference Frame	Reference Frame 2	12	1000001889	23096
	1000001803	21	6300	216.151	84.8589	16.552			274.928	92.6741	33.7544	um	Spot	Position Reference Frame	Reference Frame 2	12	1000001974	23097
	1000001803	22	6600	217.798	84.7284	17.7632			287.509	78.5386	13.7029	um	Spot	Position Reference Frame	Reference Frame 2	12	1000002060	23098
	1000001803	23	6900	218.61	84.7018	18.2768			230.745	76.8904	6.31023	um	Spot	Position Reference Frame	Reference Frame 2	12	1000002145	23099
	1000001803	24	7200	221.554	84.7381	19.8329			251.478	73.2394	-0.368665	um	Spot	Position Reference Frame	Reference Frame 2	12	1000002230	23100
	1000001803	25	7500	223.76	84.8234	20.8514			211.608	71.112	1.50339	um	Spot	Position Reference Frame	Reference Frame 2	12	1000003575	23101
	1000001803	26	7800	225.829	84.9664	21.6473			231.966	38.9572	-26.6327	um	Spot	Position Reference Frame	Reference Frame 2	12	1000003660	23102
	1000001803	27	8100	228.032	85.1811	22.3593			210.09	42.6468	-22.9678	um	Spot	Position Reference Frame	Reference Frame 2	12	1000003745	23103
	1000001803	28	8400	229.086	85.3259	22.6479			151.028	-80.805	4.97417	um	Spot	Position Reference Frame	Reference Frame 2	12	1000003845	23104
	1000001803	29	8700	230.784	85.6344	23.0738			125.497	-58.9641	-15.4804	um	Spot	Position Reference Frame	Reference Frame 2	12	1000003930	23105
	1000001803	30	9000	232.285	85.9671	23.4941			105.243	-80.1699	7.13943	um	Spot	Position Reference Frame	Reference Frame 2	12	1000004184	23106
	1000001803	31	9300	233.106	86.2051	23.8124			76.7721	-56.4758	-8.07261	um	Spot	Position Reference Frame	Reference Frame 2	12	1000004296	23107
	1000001803	32	9600	234.732	86.7985	24.669			47.4752	-55.4525	-0.268377	um	Spot	Position Reference Frame	Reference Frame 2	12	1000004387	23108
	1000001803	33	9900	235.957	87.3267	25.4847			31.0236	-44.9327	5.81	um	Spot	Position Reference Frame	Reference Frame 2	12	1000004472	23109
	1000001803	34	10200	236.823	87.7867	26.2503			19.0374	-48.3322	16.6172	um	Spot	Position Reference Frame	Reference Frame 2	12	1000004557	23110
	1000001803	35	10500	238.322	88.7308	27.903			5.75075	-36.2665	18.1396	um	Spot	Position Reference Frame	Reference Frame 2	12	1000004643	23111
	1000001803	36	10800	239.079	89.2728	28.8842			-5.90354	-23.7664	19.4287	um	Spot	Position Reference Frame	Reference Frame 2	12	1000004728	23112
	1000001803	37	11100	239.728	89.8093	29.8887			-9.89566	-4.75524	15.3447	um	Spot	Position Reference Frame	Reference Frame 2	12	1000004813	23113
	1000001803	38	11400	240.186	90.2396	30.7176			10.9111	34.2689	3.29473	um	Spot	Position Reference Frame	Reference Frame 2	12	1000004898	23114
	1000001803	39	11700	241.213	91.2891	32.7737			-3.45312	9.12841	7.60404	um	Spot	Position Reference Frame	Reference Frame 2	12	1000004984	23115
	1000001803	40	12000	241.691	91.7908	33.7615			180.169	-68.3712	-14.7653	um	Spot	Position Reference Frame	Reference Frame 2	12	1000005070	23116
	1000001803	41	12300	241.86	91.9698	34.1149			238.006	-65.4499	-17.7958	um	Spot	Position Reference Frame	Reference Frame 2	12	1000005155	23117
	1000001803	42	12600	241.86	91.9701	34.1151			202.649	-70.4234	-13.5957	um	Spot	Position Reference Frame	Reference Frame 2	12	1000005240	23118
	1000001803	43	12900	242.917	92.2829	33.8177			200.967	-39.6949	-29.3412	um	Spot	Position Reference Frame	Reference Frame 2	12	1000005385	23119
	1000001803	44	13200	242.917	92.2829	33.8177			186.132	-18.0041	-32.7738	um	Spot	Position Reference Frame	Reference Frame 2	12	1000005472	23120
	1000001803	45	13500	242.862	92.3334	33.9012			163.588	-53.1963	-19.9456	um	Spot	Position Reference Frame	Reference Frame 2	12	1000005557	23121
	1000001803	46	13800	242.156	92.9919	34.9905			221.58	-43.8642	-30.1165	um	Spot	Position Reference Frame	Reference Frame 2	12	1000005642	23122
	1000001803	47	14100	241.438	93.6779	36.1282			219.139	6.96726	-35.9557	um	Spot	Position Reference Frame	Reference Frame 2	12	1000005727	23123
	1000001803	48	14400	241.168	93.9572	36.5968			206.581	-11.9652	-36.9872	um	Spot	Position Reference Frame	Reference Frame 2	12	1000005812	23124
	1000001803	49	14700	240.829	94.3537	37.2756			178.464	-5.22169	-32.5291	um	Spot	Position Reference Frame	Reference Frame 2	12	1000005898	23125
	1000001803	50	15000	240.812	94.3989	37.3634			165.391	-19.6388	-30.8096	um	Spot	Position Reference Frame	Reference Frame 2	12	1000005983	23126
	1000001803	51	15300	240.841	94.4963	37.5866			190.845	20.0364	-28.8449	um	Spot	Position Reference Frame	Reference Frame 2	12	1000006069	23127
	1000001803	52	15600	240.949	94.6403	37.9509			190.059	62.01	-3.13417	um	Spot	Position Reference Frame	Reference Frame 2	12	1000006155	23128
[truncated: 5,728 more rows]

## Sheet: fig. 2 b
Track data
[truncated: 6,036 more rows]

## Sheet: fig. 2 d
Track data
[truncated: 6,716 more rows]

[truncated: 42 more sheets: fig. 2 f, fig. 2 h, fig. 3 c, fig. 3 i, fig. 3 j, fig. 3 k, fig. 3 n, fig. 4 h´, fig. 4 i´, fig. 4 l, fig. 4 m, fig. 4 n, fig. 4 o, fig. 4 p, fig. 4 q, fig. 5 e, fig. 5 f, fig. 5 g, fig. 5 i, fig. 5 j …]
